# Supplementary material for: Comparison of RNA isolation methods on RNA-Seq: implications for differential expression and meta-analyses
Source: BMC Genomics. 2020 Mar 20;21:249. doi: 10.1186/s12864-020-6673-2 (PMC7082934; doi:10.1186/s12864-020-6673-2)
Supplement: Supplementary file 2 — Additional file 2. RSEM Output. [file 12864_2020_6673_MOESM2_ESM.xlsx]

## Sheet: TPM
gene_id	Phenol t0 Rep1	Phenol t0 Rep2	Phenol t0 Rep3	Phenol t0 Rep4	Phenol t20 Rep1	Phenol t20 Rep2	Phenol t20 Rep3	Phenol t20 Rep4	RNeasy t0 Rep1	RNeasy t0 Rep2	RNeasy t0 Rep3	RNeasy t0 Rep4	RNeasy t20 Rep1	RNeasy t20 Rep2	RNeasy t20 Rep3	RNeasy t20 Rep4	Trizol t0 Rep1	Trizol t0 Rep2	Trizol t0 Rep3	Trizol t0 Rep4	Trizol t20 Rep1	Trizol t20 Rep2	Trizol t20 Rep3	Trizol t20 Rep4
YAL001C	22.28	27.25	22.29	20.37	32	30.53	28.42	27.84	38.06	40.14	38.56	37.05	52.59	49.6	51.09	56.57	24.66	26.04	25.72	23.15	35.06	35.41	36.47	37.79
YAL002W	25.23	28.96	21.81	23.04	48.15	47.1	38.74	38.23	26.69	26.13	26.4	23.89	49.35	45.73	44.64	49.83	17.79	16.59	18.15	16.83	36.09	30.21	35.37	31.06
YAL003W	1787.04	2047.83	2190.19	2263.15	1276.55	1496.57	1393.76	1571.11	2204.95	2365.14	2320.8	2450.19	1537.4	1628.09	1629.26	1746.55	2654.62	2822.32	2751.64	2908.52	1942.18	1791.71	1820.16	2115.22
YAL004W	3.46	1.22	5.93	0.56	9.95	21.38	12.58	66.89	2.19	1.68	2.18	1.51	3.95	12.93	10.82	8.51	4	2.17	2.75	3.51	7.93	14.63	24.77	29.28
YAL005C	638.82	759.89	692.61	527.52	6196.3	7053.22	6959.05	7497.35	546.16	719.57	537.7	478.13	4350.63	5887.95	5668.16	5442.71	648.69	848.68	641.72	589.53	5702.68	6710.4	6967.61	7217.44
YAL007C	277.69	363.58	227.9	357.9	224.35	182.36	158.02	159.37	280.33	246.04	261.34	331.78	206.89	174.87	179.37	203.85	243.55	249.62	274.26	246.83	192.65	154.24	174.55	166.83
YAL008W	58.84	72.05	49.07	59.84	203.84	176.33	180.8	156.44	68.37	67.45	70.71	64.96	221.6	221.16	232.69	246.19	58.69	59.05	55.9	52.03	187.11	202.83	209.04	213.54
YAL009W	30.08	38.15	29.26	38.44	43.97	49.53	43.25	40.8	43.87	37.23	45.06	37.3	56.13	44.72	57.09	57.47	33.28	30.14	34.77	27.81	41.56	41.7	54.16	45.95
YAL010C	22.29	22.74	16.26	21.13	30.48	32.88	28.88	25.71	32.6	28.33	32.58	30.48	56.2	44.81	54.04	54.79	24.09	21.36	25.9	24.14	43.55	41.88	47.25	41.68
YAL011W	20.32	26.39	20.15	22.88	21.82	19.91	21.82	19.06	31.62	34.76	32.15	37.94	34.4	33.19	36.85	35.59	30.78	28.85	30.16	31.6	29.87	33.5	32.7	33.21
YAL012W	1074.03	1013.83	996.15	998.69	618.3	604.29	806.41	764.49	464.69	582.54	571.95	538.38	326.22	391.54	456.49	360.63	689.66	728.96	696.76	691.76	422.45	522.4	554.9	519.18
YAL013W	76.42	72.91	47.99	65.29	72.63	55.31	78.69	64.14	61.6	70.08	70.02	78.15	82.11	87.43	92.79	82.09	64.38	65.82	65.23	59.18	75.16	93.31	93.72	82.47
YAL014C	64.18	64.79	62.52	66.84	92.82	88.65	114.6	96.22	61.44	65.8	68.85	62.45	89.14	103.17	120.56	82.51	68.39	69.5	69.62	73.24	101.43	124.42	118.7	111.97
YAL015C	21.59	25.32	18.98	19.38	35.24	35.35	40.04	37.03	29.47	29.49	31.73	32.39	52.19	58.92	53.31	53.04	25.22	30.77	26.7	26.12	50.46	52.27	55.21	51.05
YAL016C-A	2.22	0.79	3.08	1.58	5.85	4.98	3.46	9.22	2.32	2.78	1.46	2.43	0.89	6.38	2.34	4.48	1.72	2.69	4.72	2.93	2.6	3.57	4.4	6.84
YAL016C-B	0	0	0	0	0	0	0	0	0	0	0	0	0	0	0	0	0	0	0	0	0	0	0	0
YAL016W	69.8	83.55	83.47	71.11	136.01	152.85	131.64	137.18	96.18	92.94	82.91	86.99	151.84	151.97	158.3	161.64	84.46	91.34	91.39	87.41	153.17	141.6	142.65	149.68
YAL017W	41.68	47.24	35.76	31.45	123.38	131.01	124.53	116.58	35.24	42.01	38.44	31.36	106.31	116.2	115.36	121.01	24.1	27.56	24.34	20.86	69.25	77.52	84.57	78.79
YAL018C	0	0	0	0	0.7	0.66	0.89	0.59	0	0	0	0.21	0.64	0.34	0.38	0.07	0	0.28	0	0	0.56	0.26	0.5	0.13
YAL019W	53.56	54.86	46.93	57.46	33.69	28.67	28.75	26.1	67.47	64.49	68.45	82.91	44.9	36.5	39.69	41	60.23	52.11	58.04	60.22	42.5	29.14	28.72	29.53
YAL019W-A	0.57	0.8	0.52	0.97	0.99	0.78	0.35	1.44	1.48	1.81	0.56	1.12	2.5	2.65	1.53	0.52	1	1.12	0.37	1.05	0.66	0.91	1.65	1.75
YAL020C	39.73	41.87	31.23	48.06	50.86	44.52	56.19	49.37	30.01	29.19	30.8	34.85	46.41	40.76	40.07	39.39	28.2	27.89	30.22	30.41	39.31	42.87	41.46	37.41
YAL021C	124.35	120.18	91.34	110.42	126.49	105.21	128.22	116.83	90.43	98.04	98.92	100.84	105.59	111.25	111.14	104.57	76.11	82.6	75.08	75.06	91.04	100.13	95.04	86.07
YAL022C	108.04	103.12	92.46	103.33	117.62	113.72	115.81	121.26	71.57	69.44	71.83	70.1	84.78	78.56	77.71	76.03	66.86	66.75	59.75	68.94	80.12	79.17	75.39	74.47
YAL023C	448.16	422.46	419.69	428.15	287.85	274.6	298.94	308.65	267.13	293.4	273.12	247.18	192.83	195.78	213.42	179.67	281.28	304.54	264.62	280.37	203.96	208.3	208.23	192.94
YAL024C	16.23	17.71	15.75	13.53	15	16	14	14.5	20.64	19.88	20.95	21.65	21.3	19.96	20.27	23.72	15.1	16.54	14.7	13.64	15.99	14.67	15.99	15.7
YAL025C	158.76	154.76	116.58	191.8	70.59	53.1	53.84	43.58	298.29	242	286.01	414.26	140.62	87.63	107.03	117.66	252.53	209.63	245.8	243.87	126.6	89.44	81.48	77.47
YAL026C	64.49	61.9	56.16	56.18	60.29	57.66	53.18	53.87	58.81	62.07	53.3	52.57	59.5	55.32	55.9	58.9	41.03	41.1	38.45	39.61	42.76	36.76	37.13	36.3
YAL026C-A	75.64	65.05	33.94	60.19	51.07	36.08	39.33	34.18	47.28	52.89	46.02	58.15	54.66	47.22	42.27	42.51	41.87	38.28	33.07	33.86	43.96	42.06	40.54	40.83
YAL027W	11.51	15.59	11.36	14.57	18.11	18.54	17.38	16.17	25.94	27.26	32.99	27.97	31.13	32.83	32.53	34.13	27.15	29.27	22.55	28.32	35.37	31.18	34.65	30.62
YAL028W	12.44	13.92	8.4	9.16	44.66	32.03	44.05	38.43	9.93	12.89	14.17	9.12	39.98	43.27	49.77	39.48	9.95	10.56	11.75	9.07	34.23	47.15	45.49	41.47
YAL029C	50.8	56.71	49.73	55.07	47.66	47.17	36.68	43.29	61.58	56.43	56.97	61.84	66.4	47.58	46.18	58.28	36.91	35.36	37.38	37.71	42	27.77	28.57	29.26
YAL030W	99.89	126.71	138.74	118.57	235.8	302.92	291.6	307.36	140.29	127.13	129.26	129	283.39	304.8	338.87	298.51	136.56	136.87	143.83	133.82	337.87	337.68	356.37	361
YAL031C	24.32	25.67	23.26	20.24	36.78	36.8	38.78	38.14	26.4	29.78	27.45	27.53	44.62	46.13	49.61	45.39	22.86	24.93	24.34	23.4	37.55	43.13	43.41	41.23
YAL031W-A	0	0	0	0	0	1.57	0.35	1.05	0	0	0.37	0.25	0	0.41	0	0	0	0	0	0	0	0	0.3	0.23
YAL032C	34.46	32.65	27.94	28.68	34.21	31.88	39.2	33.52	38.51	38.87	39.34	47.5	41.51	47.08	50.79	48.6	32.31	36.1	38.85	31.84	40.27	46.59	45.81	44.85
YAL033W	82.76	82.23	61.18	87.07	49.59	27.38	39.56	33.69	97.31	90.36	111.82	122.39	56.5	51.83	50.12	50.23	85.71	82.57	80.29	76.58	45.25	45.36	45.89	41.66
YAL034C	39.76	44.83	29.98	39.79	74.52	70.46	96.19	70.49	29.92	40	31.83	40.62	72.85	86.91	122.31	81.72	38.92	38.29	34.67	34.67	68.51	91.38	109.38	89.2
YAL034C-B	0	0.34	0.6	0	0.42	0.33	0.3	0.45	0	0	0.64	0	0	0.35	1.16	0.22	0.43	0.64	0.32	0	0.28	0	0.51	0.2
YAL034W-A	14.17	17.05	8.87	15.63	10.1	6.21	7.86	8.46	22.35	23.08	27.85	30.38	21.32	16.03	19.36	17.14	21.19	18.84	19.77	20.11	15.66	16.49	16.74	14.92
YAL035W	346.81	345.28	329.45	322.91	185.9	157.5	149.47	153.53	396.94	411.19	420.28	461.41	240.47	215.59	207.65	231.51	411.86	399.55	404.83	414.85	250.52	223.19	196.94	210.31
YAL036C	136.67	128.08	146.93	158.2	69.13	60.07	46.21	57.82	163.5	161.33	163.25	178	79.35	60.82	57.5	61.15	162.4	159.18	156.21	179.29	86.88	66.11	52.77	58.86
YAL037C-A	0	0	2.07	0	0	0	0	3.09	1.75	4.58	0	1.47	0	0	0	3.01	1.49	2.95	0	0	5.88	1.8	3.55	1.38
YAL037C-B	15.87	7.74	44.35	8.79	8.03	17.12	12.73	46.98	16.94	12.11	13.37	12.4	3.7	6.13	6.62	5.79	21.46	16.09	29.86	27.46	7.38	12.04	16.86	17.1
YAL037W	3.79	4.29	5.18	5	6.01	6.35	7.32	7.94	10.52	8.46	8.47	9.5	12.22	9.42	8.7	12.14	9.18	6.46	6.53	8.46	8.8	10.28	10.76	11.89
YAL038W	14361.1	12346.1	11276.2	12084.8	7859.97	5952.86	6604.31	6668.04	9333.88	9564.05	9860.02	9264.5	5665.56	5165.47	5374.32	5014.16	9468.06	9514.45	9391.04	9518.56	5769.11	5723.71	5463.19	5498.83
YAL039C	45.09	35.55	38.99	41.33	101.66	100.11	108.26	101.57	45.69	51.22	47.74	46.27	129.12	131.93	128.24	117.12	51.99	54.31	49.67	46.47	128.18	149.39	134.52	125.09
YAL040C	223.98	218.84	147.47	233.44	313.27	258.53	359.53	247.86	109.32	127.98	130.73	138.57	180.45	201.11	292.14	175.51	101.09	103.23	113.19	112.75	179.91	208.39	211.92	168.11
YAL041W	65.45	73.36	56.04	65.04	89.57	80.05	87.08	78.03	69.1	68.09	69.38	77.22	95.24	91.45	106.87	100.44	51.69	55.61	60.45	55.3	81.2	83.29	86.9	79.47
YAL042C-A	2.1	2.22	4.29	0.76	2.36	8.68	4.76	12.42	2.81	0.61	1.77	1.37	2.52	4.84	3.24	1.38	1.57	1.98	2.35	1.89	2.62	4.81	4.51	3.5
YAL042W	455.84	414.16	340.27	385.72	356.35	292.81	321.29	322.18	296.82	310.86	318.66	345.3	271.11	256.07	232.17	246.85	269.47	285.57	275.37	279.03	237.82	254.87	246.02	244.84
YAL043C	82.5	74.46	60.38	64.15	89.35	77.65	97.11	85.57	54.59	61.03	60.29	58.01	73.23	71.16	82.15	70.44	56.47	61.72	60.65	55.62	74.95	85.27	88.35	79.73
YAL044C	203.15	210.7	228.91	251.08	454.46	491.08	462.42	535.85	276.15	257.66	269.73	256.07	594.03	580.71	621.96	526.45	284.25	283.32	268.87	293.67	691.77	610.43	644.65	603.67
YAL044W-A	80.54	95.25	88.76	106.31	116.81	80.07	83.08	94.05	103.97	109.32	107.1	113.74	116.16	117.7	141.94	108.42	111.89	106.39	98.33	113.55	118.52	124.6	120.15	119.55
YAL045C	0	0.4	0.35	0	0	0	0.35	0.79	0.59	0	0	0	0.45	0	0	0.26	0	0	0	0	0	0.91	0.3	1.87
YAL046C	41.3	49.17	49.93	53.92	54.69	56.62	56.26	61.98	46.31	44.51	45.92	44.26	53.36	55.13	51.03	53.86	60.72	64.35	62.44	56.91	73.14	66.83	63.63	62.21
YAL047C	6.77	11.25	9.15	11.29	11.11	13.34	9.52	10.81	19.06	15.88	20.49	23.57	26.18	19.48	21.86	28.22	13.73	13.1	20.5	15.15	25.89	16.79	22.18	17.86
YAL047W-A	0.35	0	0.32	0.3	0.46	0.73	1.64	0.7	0.27	0.72	0.34	0.69	0.84	1.51	0.95	0.71	0.7	1.39	2.06	1.11	0	1.69	1.67	0.86
YAL048C	22.06	16.64	18.62	18.81	28.19	27.39	25.61	26.82	23.01	21.79	19.42	20.25	31.03	30.85	30.21	31.1	17.73	17.89	17.48	16.5	25.89	27.02	25.84	23.2
YAL049C	89.34	85.28	84.69	96.35	185.02	152.88	162.88	149.85	112.52	103.91	99.81	95.33	217.87	201.52	194.15	182.87	95.72	98.88	96.5	99.06	197.33	197.92	188.78	176.5
YAL051W	19.66	23.22	18.29	20.92	34.92	33.58	32.16	29.77	24.06	24.71	24.76	25.89	50.13	41.05	46.05	48.61	17.75	19.28	18.52	20.31	36.53	33.71	37.37	33.05
YAL053W	125.06	130.72	100.97	117.35	263.19	254.73	282.15	245.21	79.48	82.15	80.01	84.95	163.23	178.34	199.07	176.7	64.54	68.26	68.61	65.96	146.17	165.24	176.89	147.58
YAL054C	3.39	5.19	4.48	4.49	48.92	49.47	53.17	52.88	3.57	2.63	2.92	2.78	30.45	34.02	34.32	27.46	3	3.69	2.4	3.65	30.93	36.73	32.05	37
YAL055W	17.17	20.3	17.32	20.2	24.66	26.01	30.6	25.91	39.8	36.05	36.28	47.34	68.46	68.96	78.91	69.72	30.97	38.15	33.22	29.8	56.78	56.41	63.39	58.18
YAL056C-A	0	1.38	0	0	0	1.35	0.92	0.23	0	0.22	0	0.21	0.78	0.35	0.59	0.44	0.22	0.22	0	0.52	0.86	0.26	1.29	1.2
YAL056W	30.83	32.58	27.89	30.2	37.72	33.38	34.5	30.5	40.32	39.35	36	39.11	43.63	43.29	44.71	43.79	30.68	34.27	33.4	31.97	36.6	39.41	39.38	35.53
YAL058W	47.48	45.5	42.33	48.03	63.64	51.48	48.54	57.47	49.85	48.15	45.32	47.09	58.4	54.37	51.61	52.45	39.06	42.33	44.68	44.13	52.91	57.64	46.48	55.2
YAL059C-A	0	0	1.22	0	0	0	0.99	1.64	0.41	0.18	0.26	0.69	0	0.85	1.19	0.18	0.52	0	1.03	0.62	0.46	0.85	1.46	0.49
YAL059W	54.65	55.94	59.08	95.96	15.16	18.67	14.84	16.16	125.84	94.31	110.33	131.08	41.49	25.9	27.84	34.65	108.06	88	96.8	114.34	38.33	25.63	24.09	25.69
YAL060W	97.53	115.96	108.79	89.14	479.33	496.96	466.72	542.33	82.7	113.82	95.64	75.24	418.71	428.37	427.99	446.55	77.42	113.07	86.8	83.49	385.67	421.21	395.56	441.73
YAL061W	19.8	29.99	16.76	11.55	312.21	300.85	396.2	302.9	16.57	25.88	16.64	9.12	253.57	351.75	369.72	304.88	15.47	20.01	11.39	8.4	200.13	333.41	307.23	280.96
YAL062W	4.24	3.63	3.85	5.13	12.81	11.93	11.34	12.96	4.19	4.31	4.39	4.73	12.32	10.25	9.85	13.42	4.84	5.74	4.23	4.64	11.07	13.14	11.55	11.4
YAL063C	1.67	1.09	0.83	0.96	2.95	1.87	3.08	3.02	1.01	0.98	1.3	1.81	2.4	2.19	3.66	2.64	0.86	0.82	1.03	0.95	1.64	1.71	1.85	2.64
YAL063C-A	1.22	2.59	0.75	4.16	1.61	4.21	2.28	1.69	3.19	1.39	0.8	2.67	3.91	3.07	2.94	2.47	1.62	0.81	1.6	1.29	2.85	2.62	3.87	1.25
YAL064C-A	0.69	0.31	1.1	0	0	0.31	0.56	1.64	0.93	0.61	0.58	0.51	0.94	1.17	0.53	0.6	0.39	0.2	0	0.39	0.78	0	0.47	0
YAL064W	0.42	0	0.39	1.07	0.55	0	0	0.29	0.98	0	0.41	0.27	2.51	0	1.88	1.97	1.11	0.28	0.82	0	1.46	0.67	1.32	1.54
YAL064W-B	2.08	4.4	1.64	2.02	6.64	7.68	5.83	7.38	5.11	3.64	5.25	2.92	7.48	7.35	8.02	8.59	1.97	1.76	0.87	1.88	6.24	5.25	1.88	3.47
YAL065C	0	1.16	1.75	1.13	0	1.04	0	1.37	0	0	1.1	0	3.51	0.82	6.89	1.87	1.04	2.29	0.06	2.9	2.86	2.99	2.1	0.66
YAL066W	0	0	0	0	0	0	0	0	0	0	0	0	0.45	0	0	0	0	0	0	0	0	0	0	0
YAL067C	1.48	1.87	1.42	1.5	2.09	2.59	1.76	2.04	1.33	1.09	1.23	1.38	2.66	1.9	2.36	4.17	0.72	0.82	1.12	1.35	2.09	1.28	1.62	2.06
YAL067W-A	0	0	0	0	0	0	0	0	0	0	0	0	0	0	0	0	0	0	0	0	0	0	0	0
YAL068C	0.41	0	0	0	0	0	0	0.29	0	0	0	0.31	0	0	0	0.28	0	0	0	0	0	0	0	0
YAL068W-A	1.09	3.04	0	0	0	2.48	3.8	0.66	0.75	1.95	0.47	1.39	0.57	2.06	6.47	0	1.27	0	0	0	2.51	3.84	0	1.47
YAL069W	0	0	0	1.01	0.76	1.4	0	0	0	0	0	0	0	0	0	0	0	0	0	0	0	0	0.92	0
YAR002C-A	552.23	531	420.33	540.31	343.17	275.48	287.97	285.68	364.78	326.23	337.23	371.48	218.62	207.56	182.64	208.1	329.62	315.55	328.5	326.12	237.6	176.97	211.38	204.53
YAR002W	68.35	82.58	67.78	77.1	66.9	56.67	55.15	53.92	101.2	105.53	105.14	109.97	94.99	78.43	86.43	84.78	95.36	95.84	98.24	91.09	94.22	82.65	76.75	79.12
YAR003W	52.34	48.33	39.89	37.1	35.13	39.16	37.71	33.83	39.36	42.71	44.74	40.43	39.45	32.56	38.78	37.46	34.92	34.18	34.59	34.97	32.3	34	33.59	29.81
YAR007C	70.66	73.06	62.86	59.87	100.07	116.62	117.63	101.19	83.68	86.96	90.26	86.27	127.07	137.79	150.23	149.86	71.87	77.43	83.5	73.57	109.21	131.93	142.38	131.25
YAR008W	29.49	34.59	30.72	47.38	13.14	13.61	17.27	12.94	55.42	51.33	49.37	67.18	22.16	22.34	29.52	25.56	48.77	41.09	44.03	45.3	22.94	20.53	23.46	22.73
YAR009C	102.56	120.93	111.94	92.37	112.47	127.55	90.54	107.77	172.28	158.3	177.73	181.89	197.8	169.6	150.76	237.76	190.08	175.72	249.7	212.54	218.15	200.25	238.97	229.79
YAR010C	0.22	0	24.39	0	0	0.82	2.88	0	0.24	0.24	0	0	1.96	7.4	11.18	0	0	0	0	0	0	0	0	0
YAR014C	76.24	82.97	71.55	78.89	70.37	61.8	63.38	58.61	107.29	104.12	103.02	116.21	96.03	90.27	96.05	90.89	84.81	87.76	86.89	89.12	87.12	84.88	78.49	75.63
YAR015W	121.67	120.03	109.37	115.52	162.58	188.21	188.25	175.31	147.39	142.11	142.61	154.04	192.97	204.95	212.4	208.88	155.89	146.12	154.6	150.61	230.73	224.45	236.08	204.15
YAR018C	33.83	37	31.16	28.65	26.56	27.78	28.84	28.72	39.19	46.28	43.32	49.83	38.6	38.02	37.59	36.58	40.98	43.1	37.15	34.22	34.96	34.33	34.56	31.68
YAR019C	25.37	25.97	19.84	24.25	42.94	43.26	44.48	39.82	17.85	19.56	18.76	19.07	35.03	37.42	44.12	41.24	13.96	15.59	16.3	16.22	29.41	33.25	35	30.93
YAR019W-A	0	0	0.32	0	0	0	0.32	0	0.54	0	0	0.23	0	0	0.31	0	0	0	0	0	0	0	0.55	0.21
YAR020C	6.63	3.51	1.53	9.16	11.98	5.14	7.74	16.02	6.48	1.13	4.07	8.69	0.99	5.35	11.94	5.02	4.4	1.64	1.62	2.62	6.53	3.99	4.59	10.7
YAR023C	5.82	5.53	6.86	5.12	8.71	14.95	8.82	14.42	4.71	6.84	4.54	3.29	11.32	19.24	15.01	13.11	5.06	4.76	6.1	3.17	12.83	14.67	16.06	12.23
YAR027W	52.82	67.84	55.86	44.55	140.41	176.18	149.64	165.92	72.89	73.42	63.8	58.63	167.23	182.62	158.19	163.54	54.97	67.05	65.84	49.06	157.3	171.19	160.08	165.81
YAR028W	28.56	26.43	22.61	26.21	34.77	27.67	29.08	31.04	29.85	26.02	30.12	26.99	34.07	40.28	30.73	31.06	26.22	22.19	24.6	24.54	31.84	34.39	32.26	27.91
YAR029W	15.12	8.9	16.54	10.96	25.77	16.22	18.85	18.18	15.33	16.42	18.16	12.11	25.53	34.37	37.33	21.11	17.09	15.14	16.47	13.28	26.97	21.14	31.5	28.25
YAR030C	0.67	4.28	3.11	3.15	4.86	4.87	5.03	1.63	1.32	1.38	2.98	2.73	2.42	1.45	2.12	3.17	1.34	2.22	1	1.6	2.06	0.54	2.93	3.31
YAR031W	10.54	10.65	10.46	9.2	17.48	13.92	13.84	11.81	10.52	6.33	9.33	7.3	11.83	12.03	13.59	11.11	9.95	8.23	12.29	9.59	13.17	9.55	14.97	13.14
YAR033W	26.01	23.25	25.25	20.23	33.2	24.38	23.41	24.52	31.3	25.76	30.04	22.78	37.07	29.51	33.42	30.27	19.91	25.41	22.66	22.66	29.4	29.46	27.83	33.52
YAR035C-A	0	0	0	0	0	0	0	0	0	0	0	0	0	0	0	0	0	0	3.02	0	0	2.47	0	0
YAR035W	6.46	5.29	4.88	7.2	9.52	7.59	11.8	10.85	2.75	3.84	3.75	3.85	8.16	8.16	6.79	6.69	3.12	3.29	1.73	2.59	6.43	4.16	3.37	3.1
YAR042W	77.02	74.47	61.6	66.4	116	87.27	100.61	94.1	69.8	75.71	72.34	72.34	121.1	115.33	117.5	112	54.89	59.06	55.29	51.05	91.93	97.94	91.78	88.21
YAR047C	1.45	1.15	0.33	0.93	0.48	0.75	1.02	0	0.85	1.24	0	0.95	2.61	1.56	1.31	0.49	1.68	1.43	0	0.57	3.49	1.75	0.57	1.11
YAR050W	6.14	6.25	5.04	6.26	8.1	5.71	7.84	6.53	3.73	4.9	4.68	4.27	5.04	6.09	7.44	5.04	2.72	3.14	2.74	2.99	4.54	4.55	5.34	3.94
YAR053W	0.4	0.84	0.37	0.34	0	0.82	0.37	0	0.62	0.27	0.39	0	0.95	1.28	1.43	2.14	0	0.26	0	0	1.04	0.64	0.31	0.24
YAR060C	3.95	4	2.38	2.78	4.52	4.44	4.17	2.62	4.03	3.28	5.57	5.29	4.33	5.55	2.63	5.66	3.53	3.51	4.38	2.04	4.21	3.59	4.9	4.23
YAR061W	0.32	0	0	0	0.42	0	0.59	0.88	0.25	0.43	0.62	0.21	0.76	0.68	1.15	0.43	0.63	0	0	0	0.56	1.02	0.25	0.2
YAR062W	0.75	0.51	0.36	0.6	0.76	0.2	1.63	0.98	0.15	0.07	0.1	0.15	0.27	0.47	0.37	0.67	0.06	0.06	0	0.1	0.68	0.54	0.43	0.11
YAR064W	0.2	0	0	0	0	0	0	0.81	0	0	0	0	1.41	0	0	0	0.13	0.13	0.19	0	0	0	0.16	0
YAR066W	0.01	11.13	9.29	0	7.71	6.61	0	0	0	5.25	4.47	0.17	5.67	0	0	4.24	0	0	0	0	0	4.85	5.27	0
YAR068W	0	0	1.57	0	0	0	1.72	0	0	0	0	0	0	0	0	3.35	0	0	0	0	0	0	2.15	0.93
YAR069C	0.4	0	0.37	0.17	0	0.62	0.19	0	0	0	0.2	0	0.48	0.22	0	0.14	0.27	0	0	0.48	0.53	0.16	0.32	0.12
YAR070C	0	0	0	0	0	0.2	0.37	0	0	0	0	0	0	0	0.18	0.13	0	0	0	0	0	0	0.31	0
YAR071W	9.61	8.04	8.35	8.59	10.43	7.82	6.86	10.56	9.65	11.86	14.25	12.45	12.81	11.76	8.82	13.64	10.51	10.14	13.05	9.73	16.68	11.39	14.11	13.16
YAR073W	0	0.52	0.14	0.13	0	0.28	0.44	0.44	0	0.27	0	0	0	0	0	0.11	0.51	0.16	0.14	0.23	0	0	0	0.1
YAR075W	0	0	0.9	0.27	0.42	0	0	0	0.52	0	0	0	0	0	0	0	0	0	0	0	0	0	0	0.6
YBL001C	151.6	169.23	208.34	198.95	322.5	360.73	338.51	383.19	231.86	225.09	211.58	221.8	469.85	454.4	413.92	418.04	235.24	257.96	237.58	223.43	507.77	440.57	427.98	480.67
YBL002W	1893.99	1810.75	1745.26	1682.7	604.49	625.39	564.7	599.08	1769.63	1653.57	1678.8	1649.77	552.03	528.52	581.31	542.21	1629.19	1478.3	1635.22	1573.99	544.23	527.49	557.18	554.8
YBL003C	221.81	240.66	367.97	248.9	105.28	126.55	136.39	132.18	404.08	495.79	410.92	416.99	140.54	155.99	119.82	139.17	562.95	600.36	487.6	561.04	171.85	204.79	179.26	213.09
YBL004W	37.85	38.59	32.76	46.89	12.1	11.98	6.6	9.69	46.99	36.2	40	52.99	14.33	9.18	7.97	13.18	26.73	21.85	27.96	32.45	10.4	5.28	5.11	6.3
YBL005W	30.72	31.75	22.52	31.14	42	35.88	31.92	30.31	28.65	24.65	24.77	29.5	42.96	36.2	39.19	42.97	21.15	17.25	19.71	21.32	32.55	24.01	29.45	26.43
YBL005W-A	110.92	73.91	68.2	105.17	85.5	46.63	84.01	42.02	88.51	85.68	75.21	39.95	89.02	69.14	72.01	63.29	5.64	10.06	0.01	5.44	4.04	0.23	13.95	4.05
YBL005W-B	77.07	98.54	76.41	86.57	73.99	80.78	70.28	76.88	92.64	84.13	83.85	100.51	92.09	87.01	111.16	104.14	70.63	66.48	72.18	70.04	83.88	63.05	79.18	75.35
YBL006C	77.44	87.96	68.9	88.95	80.53	74.52	94.22	76.23	98.95	84.89	93.73	109.25	107.23	102.9	138.41	110.42	90.94	94.97	84.9	92.88	100.43	98.56	114.12	104.33
YBL006W-A	0	0	0	0	0	2.02	0.91	6.07	0	0	1.92	1.28	2.34	2.1	1.76	2.63	0	0	0	0	1.71	3.13	3.09	6.6
YBL007C	180.73	184.76	151.2	150.58	240.91	230.97	250.38	240.1	129.25	150	138.73	126.05	203.78	202.9	210.61	197.26	102.7	121.08	106.44	102.16	161.69	181.69	183.64	167.04
YBL008W	21.68	24.11	19.35	21.43	25.72	23.08	23.4	24.41	28.27	25.81	27.96	29.8	33.6	26.51	31.08	33.13	23.71	22.85	23.51	23.49	27.32	25.41	28.72	24.31
YBL008W-A	0	0	0	0.44	0	0	0	0.36	0	0	0	0	0	0.56	0	0.69	0	0	0	0	0	0	0	0
YBL009W	51.99	53.6	50.65	51.67	19.29	17.49	16.97	16.94	57.69	54.12	53.72	57.6	20.46	17.88	19.04	20.73	47.01	45.77	51.64	49.4	22.43	15.38	20.09	18.81
YBL010C	19.87	26.44	18.22	25.56	15.67	16.18	17.53	18.44	36.12	34.36	39.9	41.66	31.27	26.06	31.54	31.43	32.7	31.18	34.2	31.89	31.52	29.71	27.14	24.97
YBL011W	93.34	95.79	95.7	87.3	103.22	117.23	117.93	129.64	82.41	88.71	87.28	78.4	102.09	113.02	122.67	111.95	76.65	85.78	80.83	80.03	89.95	110.18	117.05	104.99
YBL012C	0.84	0	0.77	0	0	2.89	0	3.66	0.44	0.19	0.55	0.18	0	0.9	0	0.94	0.19	0.18	0.27	0	0	0.9	1.33	0.69
YBL013W	11.25	9.3	8.18	10.8	14.34	14.98	13.46	13.65	8.06	8.48	6.28	7.2	11.86	13.76	11.9	12.1	5.93	6.96	3.93	5.79	9.47	10.61	9.31	8.12
YBL014C	29.18	29.05	24.89	34.91	23.4	21.51	25.07	22.34	41.83	34.21	40.94	45.2	28.71	27.26	32.48	31.87	30.56	28.4	30.28	33.45	28.55	23.28	26.87	24.25
YBL015W	40.1	39.27	35.41	28.31	76.64	69.96	68.41	73.03	27.87	38.56	35.22	26.7	55.88	71.22	66.83	56.27	29.12	40.3	31.1	29.09	61.35	74.52	68.3	65.78
YBL016W	131.5	126.73	99.72	129.5	94.92	56.38	50.95	55.41	126.87	129.17	140.1	146.25	99.34	63.8	67.15	67.34	125.8	111.3	122.68	127.34	102.5	68.07	59.43	60.28
YBL017C	87.74	83.46	74.38	68.1	91.28	87.97	75.8	80.82	78.66	80.09	75.36	69.93	82.46	74.77	65.73	79.62	50.34	54.25	45.98	47.03	55.37	45.87	48.13	47.39
YBL018C	19.27	29	37.12	37.07	8.44	11.84	11.75	11.19	59.84	41.88	49.67	53.99	25.46	14.43	19.87	20.3	54.64	37.74	57.76	66.86	18.83	10.99	19.23	20.27
YBL019W	10.23	10.35	11.18	9.81	18.49	19.4	18.32	16.15	15.84	16.91	15.93	18.01	32.18	29.93	32.49	34.01	14.56	12.88	14.3	13.58	24.74	25.88	32.6	26.95
YBL020W	76.13	77.47	64.18	87.13	59.07	61.95	51.64	52.13	57.23	49.24	53.7	59.02	47.2	38.56	46.2	47.28	43.58	40.48	49.07	54.24	44.58	31.37	36.48	35.96
YBL021C	20.43	31.66	26.41	42.37	19.81	22.19	18.15	20.46	44.34	44.22	43.42	45.02	40.74	29.42	34.74	31.12	38.62	35.18	45.31	52.27	37.34	31.79	32.97	32.2
YBL022C	80.43	86.81	76.46	68.45	190.7	195.74	197.6	191.11	101.54	111.91	104.68	92.67	256.11	253.35	247.92	255.36	84.43	94.43	80.85	74.97	221.46	216.97	210.42	207.05
YBL023C	31.11	34.83	27.89	30.33	28.47	28.11	29.62	27.63	37.25	36.36	40.07	41.93	35.92	35.27	40.41	39.36	28.73	33.33	30.3	30.42	30.2	27.89	30.92	31.13
YBL024W	130.46	128.3	122.54	133.68	68.35	54.45	42.46	51.16	173.68	157.49	170.45	171.38	86.59	67.08	60.04	69.37	164.23	149.18	154.53	162.98	86.66	63.11	54.97	59.17
YBL025W	15.46	24.16	22.93	21.35	12.66	24.64	20.85	23.28	45.78	33.69	36.11	31.06	41.34	38.47	37.89	36.51	27.23	31.4	35.03	26.83	35.94	34.19	37.74	35.54
YBL026W	110.14	216.76	138.59	198.62	104.1	112.64	42.8	79.77	299.98	183.04	228.18	332.76	233.51	138.98	104.77	234.89	147.46	101.68	262	222.25	202.58	55.31	123.81	116.69
YBL027W	1582.15	1911.82	1867.56	1951.66	386.7	238.85	171.32	232.3	2414.54	2526.23	2413.26	3038.47	565.66	294.85	216.61	361.47	2629.23	2767.21	2733.91	2499.34	664.02	329.82	220.22	348.81
YBL028C	75.76	108.67	107.39	148.93	32.4	31.49	30.16	34.8	246.55	192.7	217.95	331.28	93.03	56.57	40.48	69.77	209.14	158.63	202.3	199.6	95.83	45.11	37.61	52.61
YBL029C-A	84.39	91.61	91	68.23	115.85	162.03	165.97	155.39	128.38	135.25	144.07	101.29	205.41	214.94	229.13	201.32	120.52	115.91	136.76	100.67	215.03	246.88	265.67	210.92
YBL029W	8.29	6.08	5.97	6.74	4.43	8.01	5.71	5.66	12.33	9.07	10.48	8.66	9.29	9.81	10.51	10.73	8.94	8.71	11.88	7.78	8.38	7.46	9.02	7.73
YBL030C	379.42	388.93	396.3	335.13	488.97	428.73	422.68	452.01	197.85	280.44	217.22	203.21	262.02	262.16	197.55	217.43	284.88	355.56	263.66	299.58	352.62	333.24	269.35	313.89
YBL031W	19.96	27.62	22.85	23.83	14.99	17.38	15.14	16.04	40.38	43.36	38.83	41.45	28.1	27.3	31.74	25.84	36.41	39.14	40.83	37.17	27.64	23.15	24.44	27.62
YBL032W	233.25	237.19	222	236.38	138.33	116.86	125.69	124.66	191.73	202.53	208.94	201.95	123.53	115.03	99.39	103.81	198.86	217.05	206.03	207.99	132.03	113.3	115.19	116.85
YBL033C	40.88	40.77	44.81	43.51	76	72.39	84.9	78.33	64.63	63.13	66.31	56.67	104.38	116.86	119.33	118.3	56.46	58.48	53.55	57.66	86.4	114.79	120.96	105.03
YBL034C	18.83	20.39	14.66	18.37	19.33	17.25	15.24	15.49	21.04	21.45	22.08	22.51	22.32	20.6	22.97	25.2	13.48	12.78	12.71	13.09	16.77	12.46	14.6	13.89
YBL035C	36.51	35.29	35.54	37.5	16.1	16.27	17.2	16.46	42.09	41.52	43.97	42.1	22	17.54	18.5	20.46	37.86	37.66	38.21	39.46	20.57	17.3	20.31	20.6
YBL036C	154.91	162.95	125.27	146.23	145.86	115.48	114.92	108.2	247.59	222.1	236.37	267.71	256.39	221.62	196.09	257.67	176.87	161.25	187.94	165.03	189.41	165.54	172.22	176.38
YBL037W	26.99	32.52	22.41	25.89	32.56	30.73	32.29	27.9	25.71	29	27.57	30.29	37.83	31.01	32.57	33.32	22.54	21.9	22.21	21.72	30.43	28.78	30.16	27.16
YBL038W	43.23	47.73	47.74	37.68	74.17	74.99	83.38	73.54	72.95	80.23	70.19	72.66	131.34	124.58	119.26	132.93	66.5	65.88	69.43	67.59	106.1	119.24	104.76	120.25
YBL039C	262.17	232.09	236.32	273.11	51.26	54.22	37.18	45.7	319.97	272.04	311.34	340.66	69.23	45.57	45	56.28	280.03	251.1	275.04	300.94	66.71	46.54	38.79	39.87
YBL039C-A	22.21	0	0	0	0.58	0	15.48	0	0	0	0	0	0	5.98	0	0	0	0	0	0	0	0	0	0
YBL039W-B	6.02	15.94	9.03	21.13	24.73	31.13	19.7	21.31	28.24	16.41	21.44	15.29	36.1	30.78	31.18	54.7	8.48	14.88	13.28	17.84	42.82	13.9	28.01	22.68
YBL040C	162.83	168.05	139.86	169.95	181.77	178.59	174.38	164.91	133.5	133.75	139.05	138.42	178.05	154.24	162.63	160.95	119.11	99.12	129.21	134.12	148.63	133.2	150.17	139.23
YBL041W	149.87	160.46	183.36	151.27	325.03	335.67	362.36	336.7	220.93	247.37	212.06	217.78	471.94	463.38	472.57	479.4	229.88	242.26	235.96	225.29	488.93	496.64	469.1	501.9
YBL042C	134.33	115.17	122.3	132.79	118.65	127.22	101.63	111.84	98.94	86.6	90.66	94.17	84.94	73	80.56	79.28	87.45	83.46	88.58	96.72	98.34	79.04	74.62	63.68
YBL043W	1.9	2.02	0.88	1.27	21.09	11.68	11.44	10.89	2.87	2.69	1.87	3.3	29.52	25.32	26.82	30.66	5.05	5.02	4.4	2.36	34.05	20.42	18.2	26.01
YBL044W	0.92	0.65	0.85	0.52	0	0.96	0.29	1.06	1.69	0.21	1.21	0.4	0	0	0.83	0.62	1.84	0.41	0.6	0.97	0.27	0.74	2.44	0.57
YBL045C	180.12	222.37	164.93	169.71	298.02	245.14	247.28	230.68	195.37	217.08	204.2	203.49	329.67	300.12	292.87	298.36	175.64	201.89	177.23	166.85	277.57	283.87	272.87	272.29
YBL046W	25.02	25.25	22.88	28.83	18.77	25.78	28.65	23.25	47.7	38.68	44.45	52.11	45.1	39.31	54.1	48.01	36.51	37.05	37.18	37.52	37.21	40.73	44.27	38.54
YBL047C	247.82	243.98	178.25	185.12	397.05	338.26	383.46	341	137.86	158.51	149.17	143.23	242.71	259.92	281.27	263.6	111.76	122.78	106.29	94.02	186.81	216.1	209.96	198.69
YBL048W	1.5	1.19	1.04	0.96	10.35	15.9	7.36	6.99	0.29	0.77	0	0.98	5.84	6.46	7.43	11.35	0.25	0.49	0.73	0.59	11.49	6.02	5.64	5.07
YBL049W	2.95	1.42	4.45	0.68	31.34	45.17	36.82	37.38	2.93	1.83	1.05	1.05	27.63	39.8	23.89	32.1	1.78	2.12	2.1	1.48	24.86	30.76	29.07	26.53
YBL050W	78.41	83.94	65.9	79.33	139.27	122.32	137.25	125.19	105.99	112.22	113.45	112.95	193.04	183.86	186.16	200.85	97.45	103.58	95.36	91.04	164.6	191.15	184.58	180.59
YBL051C	203.1	204	141.03	202.32	168.51	113.44	141.83	114.6	199.89	208.07	227	241.64	202.62	187.38	220.05	188.41	180.48	174.01	188.11	183.77	179.94	181.29	175.67	173.16
YBL052C	32.84	33.3	28.69	36.51	17.58	18.75	16.91	15.86	56.68	50.23	54.12	66.41	40.06	33.79	33.99	40.27	41.71	38.45	46.67	44.6	32.35	22.55	27.03	26.24
YBL053W	0	0.32	0.84	0.77	0.8	1.56	0.28	1.46	1.42	0.21	1.49	1.39	0	0.98	0.27	0.81	3.01	1.4	1.78	1.67	0.79	0.24	0	1.48
YBL054W	89.38	76.11	70.77	110.37	40.51	33.88	30.86	33.49	100.9	78.98	97.95	141.3	45.86	32.76	44.49	42.54	91.9	77.44	98.79	111.88	47.19	34.33	37.64	34.18
YBL055C	32	34.24	32.85	31.18	31.97	30.56	31.44	29.26	45.57	42.28	43.71	53.1	37.49	35.49	30.21	35.93	40.44	40.02	42.88	46.37	38.44	30.67	34.84	31.62
YBL056W	113.92	120.84	133.56	123.37	148.77	165.89	139.2	146.39	154.93	159.05	150.52	137.26	194.88	190.84	170.28	185.26	138.52	135.28	148.73	142.89	184.45	164.83	176.82	177.91
YBL057C	69.43	75.18	70.06	81.7	73.76	74.99	63.31	85.41	99.77	82.9	97.21	99.37	88.38	84.09	85.42	91.85	93.29	86.91	89.28	83.02	87.21	88.21	82.14	88.43
YBL058W	171.47	181.32	151.46	128.39	347.35	331.49	354.72	318.88	201.86	228.43	205.31	191.51	416.72	450.03	436.4	419.13	184.36	217.77	190.13	169.02	388.73	440.99	421.92	417.37
YBL059C-A	35.79	49.81	42.1	53.13	79.78	74.39	69.86	62.52	79.84	77	68.94	79.32	151.9	120.85	105.23	149.48	73.3	70.99	62.93	67.64	141.28	110.43	110	114.57
YBL059W	19.79	14.31	18.27	22.66	23.34	23.36	21.27	25.68	32.83	29.13	33.08	29.15	48.58	45.2	42.48	42.95	26.01	28.65	28.28	20.9	39.35	43.07	39.85	41.46
YBL060W	16.34	17.37	16.4	19.06	22.32	25.51	22.23	21.8	28.47	27.28	28.84	29.47	39.55	39.08	42.26	45.35	21.65	20.09	23.55	22.96	33.03	34.14	38.02	34.61
YBL061C	66.35	66.65	48.76	69.58	70.14	61.48	67.5	59.96	81.88	72.5	78.89	96.66	88.77	84.14	90.32	95.96	65.17	58.4	65.12	63.59	73.16	71.34	76.64	68.89
YBL062W	0	0	0	0.51	0	0	0.56	0.45	0	0.2	1.17	0.19	0	0.31	0	1.2	0	0	0	0	0.26	0.24	0.71	0.55
YBL063W	11.52	17.48	13.5	15.57	16.09	20.97	15.79	17.73	23.9	21.08	22.84	23.25	33.49	28.99	30.66	38.91	15.94	16.94	18.76	17.44	24.21	22.54	25.99	22.08
YBL064C	38.8	54.42	57.67	38.69	375.94	499.17	460.97	515.45	64.13	78.88	64.93	41.12	541.82	639.07	559.36	568.4	68.08	85.79	62.94	48.83	568.23	659.81	656.27	660.15
YBL065W	0.33	0	0.92	0.28	0.44	1.38	2.18	0.92	0.26	0	0	0.22	0.8	1.43	1.8	0.22	0	0.88	0	0.79	0.58	1.07	0.79	0.82
YBL066C	28.61	26.96	22.6	23.57	35.62	30.99	31.68	28.08	20.65	23.42	22.34	23.31	26.45	28.55	34.23	31.93	17.93	17.27	16.58	17.97	23.93	29.33	26.13	24.8
YBL067C	50.63	51.16	46.06	50.44	55.85	56.45	52.91	49.14	58.73	55.48	55.83	60.08	70.68	61.65	58.68	69.3	45.49	45.33	51.78	51.89	62.52	53.67	57.03	59.09
YBL068W	59.56	56.15	54.58	68.76	43.66	30.09	27.29	31.71	75.44	68.72	77.31	85.2	52.15	37.12	35.06	42.37	69.64	63.94	73.1	81.07	58.34	33.21	34.52	37.99
YBL068W-A	3.99	19.19	3.95	6.65	0.5	0	12.45	2.41	4.51	0	0	8.65	0	7.03	13.28	0	0	5.84	9.99	12.39	4.05	0	0	0.03
YBL069W	62.09	58.03	50.73	55.36	68.43	46.51	40	41.78	62.74	62.76	58.86	55.96	66.22	51.1	42.92	52.73	59.79	58.44	58.37	53.49	62.05	51.55	48.7	46.31
YBL070C	0	1.15	0.33	0	0	0	2.03	0.75	0.85	0.74	0.71	0.71	1.3	1.17	0	0	0.24	1.19	0	0	0.63	0.29	0.29	0.22
YBL071C	0.38	0	1.4	0.65	1	0	0.71	0.79	0.3	0.52	0.37	1.24	0	0	0.34	0	0	0.25	0	0.3	0	0	0.9	0.47
YBL071C-B	0	0	0	1.68	0	0	1.84	1.36	0	0	0	0	0	0	0	1.33	0	1.3	0	1.56	0	0	0	0
YBL071W-A	80.35	86.17	80.7	110.7	54.42	85.15	64.97	73.53	125.66	110.2	112.85	125.01	133.02	79.06	97.67	95.22	145.81	124.43	120.79	152.67	116.08	98.55	94.09	95.79
YBL072C	1524.54	1733.91	2506.99	1932.11	409.51	345.96	217.64	399.77	2559.93	2712	2522.17	2301.32	604.57	349.31	228.35	374.64	3073.78	3261.32	3135.82	3207.62	802.65	374.83	269.67	451.36
YBL073W	0	0	0.35	0	0	0	0	0	0	0	0.37	0	0	0	0	0	0	0.25	0	0	0.33	0	0	0
YBL074C	14.03	10.46	13.04	10.87	22.76	21.22	17.28	20.05	16.19	15.96	16.73	15.34	26.92	24.27	23.44	24.03	11.29	11.42	10.91	9.4	19.65	15.23	15.48	18.03
YBL075C	24.53	32.75	28.34	25.99	880.45	1192.88	1442.91	1015.98	30.38	32.28	32.67	33.68	873.41	1360.71	1540.07	1233.09	25.28	28.17	24.4	22.42	742.62	1332.12	1402.11	1113.34
YBL076C	468.79	449.46	435.48	393.28	176.24	140.09	102.51	126.13	440.76	417.61	418.12	416.16	168.48	115.48	92.23	127.12	363.45	360.28	359.32	364.96	146.87	94.41	87.83	97.8
YBL077W	0	0.82	1.43	0	0.34	0.53	0	0.53	0.81	0.53	0.25	0	0	0	0	0	0.17	0.85	1.77	0.2	0.23	0.21	0	0.32
YBL078C	17.13	19.18	17.6	16.22	100.69	123.71	158.04	117.2	26.79	37.02	27.95	27.96	215.94	278.7	350.52	260.17	22.08	31.74	25.66	20.43	193.84	240.34	298	236.16
YBL079W	63.3	69.18	55.73	64.53	51.72	47.36	38	40.55	72.31	65.01	67.42	79.32	64.83	48.64	47.74	59.53	41.42	38.99	41.54	44.75	40.99	23.98	29.98	27.48
YBL080C	11.69	13.05	9.75	11.97	16.93	20.63	21.33	19.39	14.81	17.56	16.4	15.86	30.37	27.12	31.03	29.42	14.72	15.78	16.36	14.03	26.98	29.77	23.92	25.68
YBL081W	354.22	296.75	177.58	345.23	183.49	112.68	155.34	115.94	141.81	138.15	159.81	207.09	94.45	86.27	112.14	81.73	123.34	112.62	125.48	133.37	85.65	89.76	75.21	71.08
YBL082C	52.81	49.05	51.85	58.79	18.26	18.18	12.63	20.95	33.81	35.36	32.4	34.56	18.01	11.94	10.36	8.62	39.89	36.9	36.02	44.47	15.79	12.74	12.73	12.23
YBL083C	68.44	76.03	63.11	86.8	18.18	12.51	22.97	16.88	35.08	45.86	48.8	42.09	15.9	14.52	18.61	12.05	41.6	49.28	44.09	42.57	19.01	16.03	13.17	14.5
YBL084C	22.57	21.21	17.44	22.63	29.2	28.01	31.69	27.99	24.36	22.92	23.57	25.4	35.19	38.16	38.7	37.5	18.84	18.9	20.82	21.01	30.57	30.52	34.1	32.11
YBL085W	75.74	80.02	55.29	69.99	66.86	49.15	63.38	52.79	91.41	93.01	99.55	103.35	84.38	87.83	98.91	88.93	71.58	79.18	71.06	67.94	67.38	74.46	73.77	71.09
YBL086C	33.48	39.48	26.59	29.03	51.76	49.33	68.2	47.34	47.04	53.44	51.37	52.71	74.26	99.06	118.68	95.71	39.79	43.84	43.03	36.36	63.97	100.26	96.38	82.57
YBL087C	1028.25	1132.27	1172.66	1242.78	193.86	142.92	108.14	155.03	1065.3	1085.71	1078.62	1056.47	233.14	153.88	109.32	124.58	1264.79	1359.14	1219.88	1363.1	341.01	156.73	118.71	166.41
YBL088C	8.14	10.48	8.85	9.16	11.58	12.3	8.46	9.7	11.8	11.73	10.28	10.19	18.69	12.99	10.38	15.67	7.11	7.09	7.17	6.58	9.99	7.29	7.22	7.02
YBL089W	47.49	42.38	37.2	45.75	70.2	61.68	56.58	58.27	27.05	33.02	29.91	29.03	47.32	43.38	47.57	44.03	28.4	28.12	29.26	28.27	43.64	36.16	40.95	41.09
YBL090W	23.99	25.41	29.45	33.55	36.87	43.53	41.05	46.33	58.18	54.32	44.74	53.02	90.21	68.05	76.71	72.11	53.79	50.3	51.01	48.83	77.95	66.11	64.24	74.38
YBL091C	200.2	214.45	226.02	219.38	185.5	175.41	175.1	187.01	282.67	296.09	310.68	285.09	270.41	233.54	249.54	241.86	284.55	305.11	283.02	291.87	268.47	254.6	229.83	242.82
YBL091C-A	14	15.05	20.14	16.98	40.85	52.8	51.37	48.2	22.86	30.02	26.09	21.31	65.42	75.33	63.4	68.72	32.76	35	29.86	29.6	74.42	81.98	76.29	85.32
YBL092W	2173.43	2374.58	3057.31	2754.36	569.57	397.83	274.62	462.58	3334.82	3525.11	3515.87	3508.62	779.23	456.57	320.1	459.5	3794.15	3929.64	3834.65	3877.09	977.49	517.1	346.59	566.36
YBL093C	93.14	119.08	87	91.53	108.06	113.77	121.14	110.31	149.54	148.42	150.04	181.52	192.97	172.33	178.32	193.47	143.77	140.76	146.05	137.4	156.32	181.03	170.93	161.16
YBL094C	1.04	0.74	0.96	0.89	0	0.72	0.32	0	0.27	0.47	0.34	0.68	0.42	0.75	1.56	0.23	0.23	0	1.36	0.27	0	0.28	0.55	0.85
YBL095W	20	20.23	22.28	21.52	29.34	28.7	27.99	31.92	27.75	25.42	30.05	25.29	29.41	36.81	31.61	34.57	20.37	22.88	22.64	25.9	34.57	31.71	31.99	34.13
YBL096C	1.14	1.61	1.4	1.29	0.5	0.78	1.06	0.52	1.19	1.29	0.37	1.74	0.91	0.82	2.05	0.51	0.5	0	1.11	2.4	0.66	1.52	2.4	1.87
YBL097W	19.76	21.02	17.17	19.49	18.36	15.6	15.39	15.12	31.83	27.51	31.3	31.84	27.95	26.15	26.77	29.5	22.44	21.32	21.72	21.52	19.67	19.86	19.77	19.67
YBL098W	15.52	17.46	18.28	16.85	17.97	16.51	14.58	16.13	18.61	23.02	22.08	18.16	20.65	17.66	16.38	18.36	21.52	22.31	25.21	26.57	25.3	17.09	17.68	19.95
YBL099W	358.25	369.96	394.19	362.21	461.56	438.93	434.56	490.24	246.58	305.78	276.36	232.44	310.25	340.37	305.28	270.09	286.96	338.26	280.86	312.25	378.17	363.65	348.35	362.89
YBL100C	0	0	1.03	0	0.97	0.77	0.35	2.56	0.29	0	0	0.73	0	0	0	0	0	0.98	0	0	0.32	0.3	0.88	0.91
YBL100W-A	0	0	0	0	0	0	0	0	0	0	0	0	0	0	0	0	0	0	0	0	0	0	0	0
YBL100W-B	10.07	11.22	9.57	9.54	9.42	10.97	12.87	12.59	14.47	13.29	11.48	14.83	21.11	18.35	23.24	21	9.17	7.5	8.46	8.88	11.7	9.57	13.14	10.14
YBL100W-C	0	0	0	0	1.82	2.87	3.89	0.96	0	0	0	0	0	1.49	2.5	2.8	0	0	0	0	3.65	1.11	0	5.12
YBL101C	24.2	26.67	26.41	19.54	71.76	84.44	87.57	80.08	22.81	29.38	26.7	20.18	74.6	86.34	92.08	79.56	22.54	27.7	22.16	21.68	75.5	87.17	86.43	82.94
YBL102W	124.11	127.3	124.13	138.76	212.45	218.62	220.53	224.33	97.56	97.83	93.64	89.2	154.57	163.17	176.85	153	95.19	101.76	93.57	97.79	163.11	166.13	157.61	152.65
YBL103C	31.42	35.95	26.88	32.61	30.75	28.67	32.57	32.21	41.17	45.45	48.71	48.87	49.33	45.25	57.17	54.71	38.58	37.51	36.34	36.1	41.14	40.26	44.78	39.38
YBL104C	19.66	21.63	17.77	20.26	22.13	25.4	24.18	21.62	25.93	26.44	23.93	24.22	30.6	31.16	32.51	32.9	19.84	21.25	18.86	21.46	25.43	26.84	27.72	26.48
YBL105C	53.8	58.62	47.74	53.45	69	62.05	59.95	55	65.78	65.02	65.51	62.15	75.8	70.65	82.6	76.09	46.46	48.18	49.17	45.57	56.95	53.28	56.77	55.31
YBL106C	27.43	26.15	21.5	26.65	15.85	13.02	12.06	12.09	29.22	28.67	30.68	32.48	15.1	15.26	14.55	16.41	24.59	23.11	24.1	26.37	13.42	14.72	13.56	14.16
YBL107C	23.47	37.19	33.25	40.08	45.91	54.37	44.21	44.6	62.45	49.6	54.33	64.49	118.9	92.03	99.94	118.77	54.05	47.48	50.27	58.49	108.13	74.79	92.35	86.81
YBL107W-A	0	0	0	0	0	3.64	0	0	0	0	0	0	2.11	0	1.59	4.74	0	0	0	0	1.54	2.83	0	0
YBL108C-A	0.17	9.51	0	0.36	7.1	4.74	4.59	2.03	0	1.87	4.49	4.54	0.55	5.44	17.85	10.67	3.61	6.76	0	6.45	2.93	8.65	0	10.27
YBL108W	0	0	0	0	0	0	0	0	0	0	0	0	0	0	0	0	0	0	0	0	0	0	0	0
YBL109W	4.12	3.64	0.32	4.09	2.26	1.78	5.14	1.66	2.96	0.7	2.7	0.9	0.41	3.33	2.48	1.16	2.05	2.04	0.67	0.81	1.5	1.1	0.54	0.79
YBL111C	3.47	4.36	4.12	3.77	2.21	2.13	2.64	3.99	3.68	3.28	3.64	4.1	2.5	2.97	0	2.17	1.28	1.36	0.85	1.43	1.24	1.03	0.61	0.76
YBL112C	1.16	0.6	1.63	0.64	0.53	2.17	0.36	1.95	1.38	1.56	2.28	0.27	1.19	0.68	1.2	1.35	0.93	0.75	1.32	1.06	1.32	0.95	1.5	0.97
YBL113C	47.9	45.59	32.88	43.33	49.31	30.48	43.6	34.5	35.48	34.78	34.81	36.12	40.01	40.93	48.01	34.15	26.83	26.78	26.16	32.76	24.59	37.61	39.6	35.9
YBL113W-A	1.14	1.93	0.03	1.72	0.19	0	1.42	0.18	0.53	0.08	0.75	0.45	0	0	0.41	0	0	0	0	0.04	0	0	0.02	0.02
YBR001C	28.54	34.42	26.74	20.66	117.62	103.91	106.15	94.54	32.77	41.19	34.59	33.83	141.09	142.17	128.29	134.67	28.48	33.46	27.51	23.6	108.55	130.49	121.79	116.22
YBR002C	55.01	73.07	59.41	77.57	44.85	43.45	49.14	44.78	104.78	97.85	107.37	116.57	86.8	66.33	74.25	85.32	93.33	89.31	87.68	92.1	67.18	68.15	74.72	63.32
YBR003W	54.51	61.24	43.15	42.95	94.49	82.08	89.01	79.2	60.76	63.27	66.46	56.61	100.51	106.13	110.39	99.81	51.48	63.85	53.07	51.8	85.84	102	97.94	92.06
YBR004C	26.83	31.84	21.14	46.46	30.51	38.5	19.71	26.63	19.32	15.23	19.87	19.65	36.14	18.13	22.11	32.41	12.47	12.03	21.29	19.51	26.52	11.5	19.13	14.81
YBR005W	23.61	25.01	23.63	16.55	52.23	58.3	58.2	60.23	23.92	30.26	30.55	21.46	53.04	54.23	50.91	51.93	24.7	26.85	23.63	25.22	51.14	64.75	64.52	56.13
YBR006W	18.49	23.42	17.07	14.8	97.49	94.86	83.56	80.02	14.14	18.51	17.1	13.91	85.19	93.94	84.44	82.25	16.07	20.37	14.78	11.43	81.3	83.5	81.22	76.17
YBR007C	26.45	28.6	23.95	26.03	29.97	30.71	38.67	28.54	32.99	33.17	32.89	37.21	39.82	41.53	51.05	45.4	30.49	28.4	30.17	27.06	32.58	39.84	47.6	41.31
YBR008C	31.28	29.61	23.98	27.92	27.49	22.59	26.24	24.25	25.29	23.64	23.7	23.29	24.28	22.58	22.28	24.05	19.36	19.89	19.35	21.74	23.5	20.06	19.72	20.37
YBR009C	459.85	438.82	515.72	402.76	181.44	301.78	229.12	246.33	898.41	871.59	823.54	873.26	346.99	396.94	407.99	428.35	980.42	955.49	904.37	839.85	336.61	389.15	446.78	449.17
YBR010W	295.02	395.04	872.4	601.03	162.35	465.43	290.32	441.5	1178.31	843.19	992.39	858.15	303.62	486.08	499.76	398.32	1270.04	983.18	1271.91	1276.87	452.3	444.11	572.21	611.06
YBR011C	1896.91	1998.96	1698.86	1811.34	1674.51	1377.71	1424.32	1397.61	2165.43	2184.5	2289.41	2181.38	1808.1	1704	2034.92	1785.01	2013.35	2020.41	2055.9	1899.21	1658.66	1786.38	1743.6	1730.67
YBR012C	3.99	8.16	3.43	11.08	2.45	4.4	2.73	3.3	9.97	5.43	8.36	7.66	9.88	7.44	4.55	12.7	5.11	2.63	9.9	6.93	6.28	2.77	6.52	7.03
YBR012W-A	0	0.24	0	0	0	0	0	0	0	0	0	0	0	0	0.13	0	0.08	0.08	0	0	0	0.1	0.1	0
YBR012W-B	17.05	14.71	13.94	17.68	20.62	18.96	20.42	18.61	16.79	17.79	19.44	16.44	27.87	24.77	30.15	25.37	11	10.72	9.29	11.64	20.12	15.63	17.55	15.81
YBR013C	27.47	42.88	21.62	50.42	81.7	108.56	45.95	51.52	35.04	22.27	33.52	27.85	137.66	65.98	82.55	151.4	16.3	13.53	25.5	29.24	86.06	46.2	72.36	52.27
YBR014C	66.03	78.66	68.54	63.91	110.25	109.23	101.17	110.94	108.87	115.07	116.14	91	201.42	171.54	160.4	190.48	93.26	102.49	105.73	91.18	169.4	165.79	163.66	150.56
YBR015C	182.23	180.18	158.44	164.58	160.27	153.74	136.91	147.78	137.27	140.38	146.17	132.85	124.62	116.04	122.07	108.08	136.78	150.41	146.76	143.61	129.4	125.99	123.15	117.99
YBR016W	261.04	285.84	192.77	328.29	317.83	232.23	401.2	263.4	244.03	259.86	268.79	295.13	329.54	364.26	473.12	272.7	233.69	229.16	217	235.94	307.44	365.61	359.46	335.32
YBR017C	118.3	123.43	100.54	108.63	112.46	89.78	79	85.98	125.44	127.83	126.26	127.48	121.57	101.86	99.04	114.54	101.28	105.97	103.17	102.67	107.29	92.97	81.23	87.19
YBR018C	0.94	2.18	1.9	1.99	6.78	9.11	7.97	8.8	2.05	3.13	1.66	2.15	8.66	8.47	14.1	10.28	2.86	3.52	1.38	2.59	9.03	12.19	11.21	10.55
YBR019C	0.48	0.76	0.53	0.49	1.71	1.84	1.17	1.33	1.01	0.66	0.52	0.66	1.96	1.45	1.43	2.17	0.35	0.63	0.42	0.49	2.06	1.62	1.22	1.27
YBR020W	8.91	10.73	8.82	9.05	11.04	9.81	10.55	11.16	7.82	8.56	9.45	6.72	10.3	9.94	10.05	9.71	7.44	8.28	7.79	7.8	8.47	8.44	8.73	8.16
YBR021W	30.38	30.95	30.11	30.87	31.05	33.85	25.72	32.15	19.31	22.85	22.74	19.49	19.91	20.1	16.29	18.16	18.1	19.43	17.47	19.86	22.59	17.86	17.99	16.88
YBR022W	22.36	33.17	18.39	22.48	43.82	49.62	38.01	42.12	44.35	35.47	39.15	37.57	91.91	77.02	79.83	78.4	36.13	31.89	38.65	36.94	72.34	52.72	70.36	66.13
YBR023C	88.45	90.13	76.68	88.86	93.15	88.15	77.79	77.31	65.36	63.44	65.36	66.5	74.88	63.64	65.97	67.36	48.25	49.93	49.93	50.32	59.66	47.35	50.35	45.48
YBR024W	18.41	25.84	19.86	15.56	42.19	40.82	45.39	39.94	28.61	34.58	32.1	28.27	67.89	71.45	72.84	65.59	31.36	34.12	27.29	24.81	61.3	65.31	70.52	56.88
YBR025C	452.13	488.62	494.23	439.54	399.05	438.26	438.53	449.5	561.47	553.84	540.9	561.59	473.2	495.89	485.82	521.57	578.14	588.86	582.81	555.07	496.37	513.66	510.8	562.65
YBR026C	92.02	106.27	82.19	75.21	346.66	346.6	305.32	308.73	112.97	125.07	111.84	103	412.68	421.12	360.48	409.4	99.16	109.27	102.21	82.03	373.5	373.48	356.04	395.1
YBR027C	1.39	2.57	1.39	1.18	0.46	1.8	0.97	1.68	1.35	2.37	2.39	1.14	3.33	0.74	2.5	0.71	1.15	2.99	1.02	1.65	2.13	1.95	2.2	0.85
YBR028C	48.24	57.3	45.17	44.44	38.73	31.81	27.61	26.01	77.55	74.72	78.42	72.72	60.94	45.74	44.78	54.12	62.01	61.54	65.1	60.27	51.37	43.7	44.99	42.08
YBR029C	223.62	224.99	180.23	207.26	158.45	144.24	126.12	130.81	137.79	136.84	144.18	142.92	105.04	91.87	94.43	104.18	127.08	118.69	143.1	136.63	111.72	92.97	91.76	94.83
YBR030W	25.17	29.39	28.94	31.63	14.09	15.07	15.74	16.57	43.58	40.82	40.86	45.67	24.83	22.54	23.17	20.86	38.38	41.05	41.06	40.89	27.16	20.46	21.24	23.35
YBR031W	4073.55	3694.59	4037.89	3904.15	1104.19	765.37	634.36	845.31	2345.07	2519.85	2438.28	2532.18	647.22	448.18	357.67	402.58	2610.33	2758.5	2572.02	2775.11	762.99	488.28	390.6	488.48
YBR032W	0.78	0.82	0	0	1.53	1.61	0.73	0.27	0.61	0.79	0.76	0.51	0	1.67	0	0.52	0.26	0.51	0.38	0	0	1.25	0.61	0.48
YBR033W	0.44	0.46	0.6	0.43	5.5	6.06	6.26	5.53	1.02	1.04	0.86	1	6.5	8.96	6.88	7.71	0.63	0.91	0.96	0.86	6.34	7.42	7.63	7.38
YBR034C	139.18	144.85	142.34	160.86	110.11	128.94	117.01	124.44	185.56	178.72	184.53	218.96	146.21	145.79	149.22	156.47	200.46	181.93	199.67	210.36	163.63	146.33	141.86	129.9
YBR035C	110.04	121.32	133.51	110.96	192.96	245.16	224.35	245.27	172.8	164.22	158.06	148.46	292.28	296.9	288.39	297.9	146.26	161.23	150.25	147.62	281.39	277.83	273.91	288.38
YBR036C	178.8	183.32	182.23	184.54	252.07	265.45	248.79	263.87	131.67	134.01	128.13	114.82	173.08	180.35	188.4	170.06	122.17	126.89	115.09	127.31	165.63	169.89	171.68	166.9
YBR037C	32.79	37.35	30.16	27.59	65.95	66.24	65.91	64.16	34.37	40.29	35.1	34.27	74.7	77.16	74.19	70.95	33.44	35.86	30.52	31.57	64.91	71.15	73.43	68.68
YBR038W	96.21	97.22	74.59	90.49	64.59	57.9	62.64	59.74	57.52	67.99	64.44	61.02	45.05	44.46	48.88	51.56	49.18	54.45	51.53	52.72	37.89	37.98	39.88	40.41
YBR039W	149.85	181.47	163.14	149.12	189.32	194.63	191.82	192.57	235.21	244.95	216.68	211.53	269.56	273.63	275.51	275.03	200.23	229.6	207.87	203.92	270.51	287.93	263.05	270.84
YBR040W	4.07	4.43	1.4	5.64	1.07	0.48	1.3	1.12	5.09	2.62	4.8	5.49	0.56	0.5	0.21	0.86	6.09	2.68	4.9	4.32	1.22	0.19	0.46	0.36
YBR041W	111.22	118.94	93.51	97.61	113.93	106.46	87.14	91.99	89.84	91.78	91.54	79.64	98.65	91.73	84.82	87.12	69.86	71.45	80.77	72.18	91.86	73.72	74.54	69.08
YBR042C	42.2	44.24	47.93	43.81	38.03	46.14	32.6	42.46	49.22	49.36	47.13	48.02	45.44	44.58	39.94	44.86	43	41.77	45.06	49.26	45.3	36.23	41.81	38.23
YBR043C	43.42	42.02	34.68	40.76	43.03	40.26	40.27	38.15	35.82	35.95	38.54	44.12	41.72	37.86	41.3	42.33	29.77	31.42	29.84	32.92	35.62	33.81	31.45	35.46
YBR044C	28.1	27.46	23.81	28.18	40.51	31.63	30.85	27.85	38.5	38.51	35.44	37.1	50.7	51.03	49.4	51.1	27.92	32.61	30.84	28.17	41.04	45.89	42.78	40.63
YBR045C	4.01	4.02	3.6	3.5	11.43	11.94	10.49	11.72	5.19	6.54	6.16	4.9	18.01	19.46	20.08	19.37	4.09	4.62	4.65	4.04	15.09	15.19	13.98	16.63
YBR046C	45.79	51.02	37.98	40.97	180.7	198.41	208.33	181.84	53.71	60.88	53.1	48.8	261.98	251.44	252.93	257.12	48.84	53.5	53.37	41.48	219.3	255.86	236.06	238.26
YBR047W	3.09	3.49	3.23	3.68	12.99	16.39	15.2	14.64	4.67	5.75	4.45	6.47	18.51	22.82	19.65	26.46	6.83	6.92	6.46	6.67	22.88	18.68	26.08	24.91
YBR048W	1733.69	1772.26	2052.39	1713.82	388.25	292.95	183.72	307.08	1535.17	1707.05	1645.45	1558.61	401.03	233.46	188.03	275.19	1984.85	2184.96	1962.87	1970.22	495.34	266.23	188.63	300.92
YBR049C	61.37	64.45	53.49	56.15	59.25	55.57	63.37	54.73	81.18	80.71	83.14	88.19	86.8	82.85	80.68	88.77	72.41	67.08	65.31	63.26	71.76	76.72	77.04	74.93
YBR050C	0.61	2.05	1.69	1.82	3.61	4.42	4.48	3.52	2.71	2.5	2.1	3.4	6.23	5.59	7.98	6.65	2.57	2.01	1.8	3.14	5.35	5.32	6.7	6.2
YBR051W	0	0.35	0.9	1.11	0.86	2.36	2.75	1.8	0.51	0.67	0	1.07	1.57	2.81	2.16	1.76	0.43	0	0.64	0.26	0.86	0.26	3.36	2.41
YBR052C	111.26	143.44	132.77	104.7	521.47	553.22	550.16	535.71	149.44	168.93	138.34	133.75	635.78	630.21	563.94	654.75	140.24	172.69	139	126.19	611.14	625.37	621.75	635.82
YBR053C	74.14	79.66	68.88	56.22	293.47	288.43	280.18	261.1	85.12	98.26	78.59	72.34	321.73	319.93	325.4	350.39	64.95	79.89	68.25	61.15	287.21	307.82	311.59	311.49
YBR054W	96	97.18	82.52	66.27	548.47	736.66	730.9	682.9	68.18	70	55.12	47.64	379.21	502.46	536.66	494.73	67.25	71.22	58.36	48.11	381.93	447.47	507.57	459.66
YBR055C	23.66	29.67	24.99	29.24	24.93	23.74	22.36	22.34	38.1	36	38.41	44.67	42.2	35.47	33.23	40.6	29.48	30.38	33.61	30.3	38.39	28.7	30.63	30.76
YBR056C-B	0	0.95	0	0.76	1.18	0	0	0.62	0.7	0	0	0	0	0	1.61	2.41	1.19	0.59	0	0.71	1.57	0	2.13	2.76
YBR056W	42.91	63.45	47.1	44.44	182.69	201.03	163.07	165.2	65.35	76.71	64.1	54.9	265.07	254.65	234.97	265.64	50.98	67.08	58.3	48.87	221.27	203.38	200.11	210.25
YBR056W-A	3.24	6.87	7.18	7.17	7.67	16.77	12.73	13.89	6.59	4.42	8.28	5.53	7	13.26	13.43	10.04	7.74	5.56	8.9	7.17	15.9	6.77	13.36	11.97
YBR057C	36.18	43.52	34.78	40.02	33.26	34.9	29.35	29.45	69.99	63.82	67.59	71.55	67.89	61.54	66.26	68.07	53.02	53.43	56.11	54.13	59.65	55.99	56.78	51.14
YBR058C	50.14	53.89	43.23	45.86	59.24	53.64	46.34	50.9	60.92	58.54	56.47	64.7	73.67	65.38	65.41	70.12	52.32	48.72	50.57	52.06	66.44	58.25	61.87	61.13
YBR058C-A	92.49	95.89	170.27	99.86	82.15	180.29	138.24	186.71	201.86	180.46	179.75	162.5	171.26	210.05	178.04	202.15	242.66	215.03	210.19	234.87	213.09	200.75	191.98	249.08
YBR059C	71.62	79.89	59.3	59.36	143.43	131.51	144.13	126.8	69.13	78.42	76.01	70.33	156.92	163.18	174.38	166.78	58.11	64.06	58.34	51.59	128.52	141.83	141.98	133.4
YBR060C	35.77	38	34.92	40.88	37.08	36.21	35.82	34.27	54.49	57.16	54.9	57.63	56.06	46.86	58.01	53.56	47.04	49.33	50.24	52.47	52.39	49.97	46.19	48.87
YBR061C	45.62	42.54	47.05	46.87	22.14	23.63	24.29	30.58	69.34	61.2	66.41	73.89	33.04	32.7	30.44	34.01	70.2	64.4	71.17	67.24	40.03	32.69	33.3	35.46
YBR062C	20.16	24.74	27.45	20.03	76.07	106.52	112.69	100.1	44.48	49.52	45.69	47.87	160.61	194.61	180.65	161.34	49.37	51.04	45.97	49.36	163.19	174.2	173.24	188.4
YBR063C	16.41	19.8	16.47	19.57	26.01	34.46	23.71	25.05	31.14	29.22	26.65	28.65	49.19	43.96	36.4	55.09	23.11	21.18	25.86	24.39	45.45	33.41	44.74	37.65
YBR064W	0.26	0.27	0	0.22	0.68	0.81	0.24	0.9	0	0.35	0	0.17	0	0.28	0	0.7	0	0	1.02	0	0	0	0.62	0.16
YBR065C	31.77	33.75	29.58	29.59	44.48	52.75	47.3	46.48	46.66	47.8	48.81	51.07	81.17	76.99	83.87	84.64	35.45	36.9	37.51	38.2	66.1	59.2	66.48	58.43
YBR066C	30.99	42.53	34.53	36.61	19.84	21.59	16.51	24.95	62.03	62.5	74.15	68.29	45.91	46.84	40.2	63.66	56.55	48.37	63.43	48.46	40.06	34.68	43.37	47.4
YBR067C	860.5	735.1	559.28	846.36	2790.82	2506.88	4655.38	3061.37	335.36	369.16	400.09	385.77	1420.43	1833.76	2542.9	1496.03	387.41	359.3	334.42	371.88	1505.21	2264.42	2386.94	2079.28
YBR068C	261.15	277.57	217.75	300.24	282.62	284.09	294	272	173.29	173.54	183.41	191.64	201.29	196.71	244.61	230.23	131.11	143.73	149.22	160.17	170.88	169.41	197.42	173.62
YBR069C	215.09	216.75	215.74	264.28	123.03	124.17	111.36	133.74	175.78	162.17	175.51	199.51	104.08	94.7	112.04	112.57	169.13	162.84	168.58	197.98	105.38	86.78	93.39	101.95
YBR070C	36.47	34.87	41.74	38.09	27.67	35.73	48.93	37.89	31.19	36.99	28.26	30.99	26.49	35.59	38.86	31.39	38.45	40.36	41.27	38.89	26.35	33.81	41.1	37.66
YBR071W	91.21	103.56	70.85	74.16	80.8	87.56	101.12	83.17	99.42	104.3	99.84	109.63	86.42	104.86	96.51	116.56	91.79	95.98	92.03	78.97	74.99	104.25	103.49	103.29
YBR072C-A	0	0	0.81	0	0	0	0	0	0	0	0	0	0	0	0	0	0	0	0	0	0	0	0.69	0
YBR072W	25.97	30.67	56.04	17.87	5302.75	7688.92	7892.29	7056.88	33.63	26.27	28.28	23.65	6915.94	9600.41	10039.4	9413.55	29.18	37.51	24.48	23.79	7549.4	10242.4	11325.5	10112.3
YBR073W	54.29	58.47	46.66	57.3	34.09	31.88	31.65	28.7	79.83	77.5	81.87	90.75	53.61	49.39	49.86	56.32	60.72	62.91	66.08	61.26	47.12	39.3	42.22	39.69
YBR074W	73.94	72.63	66.25	71.42	71.45	61.26	52.64	56.52	58.16	58.25	57.28	55.96	60.36	48.98	42.98	50.15	47.81	46.43	47.55	50.44	48.49	38.68	37.93	40.29
YBR076C-A	20.35	12.94	14.61	17.7	14.27	14.03	21.98	21.24	20.16	16.03	16.44	11.85	15.19	12.66	14.26	18.87	18	14.61	16.84	17.51	15.84	21.55	16.74	17.52
YBR076W	0.29	0.41	0.72	0.17	2.55	3.81	3.27	3.08	0.46	0.99	0.19	0.45	3.96	3.86	4.89	5.55	0.32	0.58	0.76	0.61	5.01	3.66	5.84	4.71
YBR077C	47.73	52.7	35.78	36.79	59.2	61.19	62.84	63.29	47.83	53.76	49.32	50.95	67.99	74.53	73.26	74.35	49.49	48.29	43.71	35.76	62.77	77.01	77.38	82.54
YBR078W	2200.8	2323.33	1935.53	2281.62	1115.69	954.42	790.91	921.14	1397.91	1403.43	1395.2	1390.2	782.96	605.56	556.23	644.6	1334.3	1314.61	1406.14	1417.43	805.35	563.49	571.94	602.74
YBR079C	230.09	222.08	193.6	222.34	116.2	93.25	84.69	83.57	227.52	238.8	240.48	276.52	123.82	100.5	95.07	103.38	223.66	216.78	223.06	233.85	128.74	94.75	90.98	95.19
YBR080C	114.09	122.69	91.33	93.53	156.87	143.36	132.38	128.16	119.71	119.87	118.27	116.17	172.33	156.85	139.5	160.49	94.26	96.22	99.48	91.01	142.18	138.92	142.05	137.55
YBR081C	30.21	33.8	28.06	31.36	33.17	31.37	31.52	29.05	50.61	48.44	49.69	50.1	57.96	52.39	53.57	60.82	37.7	38.15	37.09	36.76	43.81	40.7	42.19	40.34
YBR082C	1349.9	1225.58	894.72	1208.99	2542.57	2154.37	3165.58	2154.77	1412.12	1396.88	1440.14	1575.03	3216.35	3302.11	4306.75	3696.18	1283.62	1235.62	1238.4	1191.94	2671.04	3778.83	3923.24	3341.5
YBR083W	154.4	157.87	117.3	147.08	153.64	87.18	85.51	82.15	151.8	178.2	184.47	190.53	174.36	135.74	123.64	125.32	162.37	157.4	170.83	151.22	178.86	148.41	109.89	125.34
YBR084C-A	1379.03	1426.06	1402.91	1401.69	361.73	215.35	171.34	220.26	1881.42	1978.57	1887.78	2272.4	508.54	285.27	224.48	307.13	2142.38	2178.44	2085.2	2047.53	563.82	314.24	207.55	337.45
YBR084W	185.49	157.28	155.15	156.49	41.95	33.73	24.65	31.02	204.12	185.49	195.96	211.7	46.33	31.33	26.49	36.19	164.49	162.63	159.65	171.33	44.21	25.93	23.06	24.94
YBR085C-A	233.51	320.83	218.57	224.32	2053.43	2288.75	2525.79	1956.68	303.57	389.36	309.13	295.51	2934.42	3289.64	3692.78	3422.91	242.45	296.6	285.73	181.87	1904.05	2843.33	3012.25	2755.7
YBR085W	8.68	12.42	9.98	8.72	10.66	5.36	4.85	7.55	9.25	9.22	9.52	9.6	10.14	7.03	6.7	8.34	9.42	9.21	9.06	13.98	9.08	8.05	6.25	6.65
YBR086C	332.53	366.25	271.2	319.3	286.2	278.98	231.81	235.1	232.26	223.86	240.89	227.46	232.73	209.22	245.82	230.8	168.51	175.52	195.11	188.23	191.49	176.39	197.66	164.92
YBR087W	28.44	37.85	35.47	39.13	26.15	29.11	23.95	25.27	53.42	51.2	53.78	52.59	43.88	32.49	41.25	45.92	47.82	50.6	54.41	55.59	42.39	31.56	35.89	35.03
YBR088C	116.75	124.54	130.63	103.58	37.03	38.11	49	42.75	180.35	178.16	166.87	156.55	40.12	55.25	43.55	48.13	190.6	192.9	182.79	179.55	54.66	56.66	57.81	60.79
YBR089C-A	129.97	123.83	130.5	118.99	281.43	387.53	399.95	395.93	149.49	154.11	160.38	146.25	350.11	429.37	478.19	496.69	179.23	181.95	190.08	156.65	360.66	447.41	462.35	486.6
YBR089W	0	0.19	0.66	0.15	0.24	0	0.17	0.25	1.26	0.24	0.53	0	0.64	0	0.32	0.6	0.47	0.71	0.35	1.13	0.47	0.29	0.71	0.22
YBR090C	17.6	25.93	36.98	30.11	38.42	156.59	57.24	104.12	39.28	13.94	28.58	39.53	51.67	92.83	81.84	107.47	21.86	13.64	34.2	24.39	45.89	62.19	85.1	85.83
YBR091C	25.26	26.69	27.53	31.04	23.98	21.41	24.6	25.2	25.79	36.35	32.75	33.8	28.61	25.3	40.45	33.77	36.77	34.69	29.92	44.35	35.32	31.83	33.07	31.5
YBR092C	497.18	433.93	422.28	467.12	206.08	144.6	112.96	140.2	344.63	334.7	330.51	341.15	161.69	117.06	98.71	112.23	349.2	341.98	331.91	351.86	162.21	119.07	99.2	111.05
YBR093C	9.37	10.48	9.32	7.3	15.65	12.08	13.59	12.58	7.56	9.31	9.1	7.76	13.44	13.19	11.06	10.32	7.18	8.55	8.94	7.91	12.11	12.56	12.44	12.94
YBR094W	36.27	38.7	36.15	33.85	41.58	42.18	40.27	37.11	46.65	45.98	49.33	41.52	50.82	46.81	52.16	55.87	37.21	36.76	41.35	42.25	45.87	45.29	45.59	42.28
YBR095C	20.69	24.52	20.12	21.51	23.44	27.71	24.15	22.17	38.24	37.33	38.24	46.22	42.11	37.2	38.33	45.82	34.69	37.25	36.05	32.56	39.34	36.85	40.86	39.24
YBR096W	148.36	182.3	132.27	164.23	252.54	282.19	173.31	210.62	122.71	103.52	125	112.99	236.68	190.67	159.53	217.33	94.84	82.74	111.49	107.9	205.06	119.86	170.84	160.06
YBR097W	8.7	11.96	9.62	9.37	15.49	17.3	11.55	13.3	14.06	13.05	13.02	12.16	22.82	20.61	18.99	23.56	8.44	8.9	9.05	8.9	17.56	11.54	12.81	13.36
YBR098W	6.37	9.07	6.02	6.54	6.01	7.55	7.73	6.21	12.67	13.3	11.95	12.62	15.23	14.61	13.54	15.62	10.42	10.45	9.44	8.99	11.75	12.3	13.21	12.53
YBR099C	4.71	3.43	1.36	4.26	5.03	8.22	9.35	5.49	1.38	2.21	2.6	1.74	2.12	10.45	12.72	5.94	1.76	0.97	4.33	0.93	2.32	2.13	6.29	7.96
YBR101C	94.53	103.57	85.93	89.88	173.31	282.68	390.15	276.42	138.1	146.23	132.73	150.7	252.28	480.92	588.83	521.48	129.19	126.97	124.44	122.71	219.99	457.13	623.75	484.99
YBR102C	29.41	31.58	26.94	29.53	33.2	34.7	35.82	31.11	37.51	39.05	40.23	41.28	54.88	45.66	49.16	54.43	34.54	34.77	33.41	33.34	49.53	43.79	48.24	45.76
YBR103C-A	0	0	0	0	0	0	0	0	0	0	0	0	0	0	0	0	0	0	0	0	0	0	0	0
YBR103W	26.94	28.61	25.04	26.09	31.17	30.03	32.16	30.71	40.6	39.01	42.19	40.45	50.59	48.95	52.3	46.44	33.3	37.14	31.68	33.43	42.74	43.77	44.28	41.93
YBR104W	61.09	49.62	54.26	61.24	24.24	20.59	16.46	18.67	89.31	79.61	77.83	99.9	31.92	24.59	26.05	26.66	74.98	59.67	72.41	75.75	27.88	24.73	24.6	27.51
YBR105C	85.89	80.95	65.46	89.6	374.2	369.61	469.02	383.8	76.73	78.96	76.57	90.27	362.14	419.72	511.62	421.85	66.65	68.67	72.85	77.37	331.64	448.06	438.34	388.05
YBR106W	626.15	615.82	785.55	630.84	469.32	549.24	494.39	585.6	712.02	739.36	711.79	663.09	529.82	497.44	476.42	492.33	808.19	801.23	790.44	839.33	624.04	559.97	567.25	594.44
YBR107C	10.73	9.25	13.21	10.35	14.48	17.91	22.74	20.75	14.88	19.61	16.17	15.19	27.63	28.03	25.78	31.5	14.24	17.83	15.85	11.31	23.93	26.43	29.92	27.72
YBR108W	46.39	49.22	38.16	40.84	113.04	91.39	136.15	104.17	29.32	37.15	34.07	30.17	79.9	87.3	100.98	74.69	27	28.78	28.53	23.94	65.13	92.66	86.14	75.12
YBR109C	177.23	187.07	193.53	190.89	222.1	242.94	227.5	236.68	212.74	227.12	209.92	219.67	257.14	253.89	229.75	264.94	231.76	232.12	239.51	215.54	301.75	246.51	247.1	295.04
YBR109W-A	3.36	3.56	7.24	7.15	5.89	9.85	6.28	7.74	3.07	2.29	3.85	5.14	5.37	5.43	2.52	4.9	1.11	1.11	3.84	3.98	2.94	2.25	4.88	3.44
YBR110W	61.24	78.28	59.32	76.08	88.35	92.26	66.45	77.15	65.96	68.29	68.8	65.5	99.34	79.29	94.82	103.75	56.09	53.87	61.58	64.49	87.37	65.11	79.23	72.05
YBR111C	94.18	106.07	107.18	87.12	195.29	222.06	180.92	211.16	133.1	133.06	125.17	131.72	272.13	270.48	244.98	263.79	137.15	155.98	135.18	124.55	288.55	274.25	250.07	278.46
YBR111W-A	14.26	28.48	24.44	23.22	23.02	53.52	30.85	38.83	39.5	40.82	29.22	39.78	72.31	60.51	61.64	80.89	40.26	36.25	35.54	37.34	64.55	48.09	60.34	77.92
YBR112C	157.01	155.34	110.03	157.27	114.67	84.14	136.28	98.71	113.49	127.14	128.34	147.3	101.96	105.62	134.69	105.08	108.73	112.17	107.39	111.16	93.07	113.91	111.91	109.24
YBR113W	7.72	2.41	6.29	3.09	2.39	3.99	4.03	5.96	3.55	3.1	3.35	6.55	1.91	4.16	3.07	4.13	1.51	1.95	3.01	3.23	1.59	4.38	4.14	2.93
YBR114W	26.94	30.2	25.45	24.8	76.12	83.77	86.97	77.26	29.29	30.91	28.35	30.22	80.39	91.93	91.67	95.61	28	28.33	29.52	27.96	76.91	86.66	89.82	81.82
YBR115C	68.19	65.99	65.21	68.38	48.42	46.47	38.12	43.89	63.02	64.34	59.71	60.69	49.13	38.75	37.82	43.74	48.15	48.54	42.07	48.23	40.11	26.74	27.85	28.78
YBR116C	2.14	0	0.52	1.69	92.03	111.14	101.71	91.91	1.47	0	0	0.67	33.33	87.17	67.84	48.5	1.13	0.64	0.93	1.76	73.05	82.86	63.05	71.13
YBR117C	1.91	2.88	4.3	1.61	515.01	642.08	546.88	505.04	1.12	2.93	1.02	1.36	294	398.55	328.37	309.19	1.5	1.6	1.13	1.33	313.86	444.46	378.81	343.93
YBR118W	6030.88	6187.58	8373.31	6596.52	4860.04	5605.02	5038.5	6523.04	6655.67	6868.67	6831.86	5761.37	4624.3	4904.01	4459.66	4724.64	7351.64	8091.02	7519.65	8391.31	5726.32	5216.42	5346.89	5861.23
YBR119W	17.67	19.46	23.61	23.44	22.16	24.65	20	21.92	43.91	39.78	36.27	48.08	54.66	42.18	48.9	48.13	42.72	39.7	39.97	37.49	47.13	47.33	43.28	46.08
YBR120C	18.38	23.74	20.48	26.5	41.23	43.35	25.14	27.87	42.93	46.28	41.61	45.96	76.52	63.67	54.49	65.15	42.21	33.38	38.87	42.31	61.79	53.8	56.08	52.64
YBR121C	480.3	546.11	477.47	492.99	179.07	147.42	123.7	139.93	571.95	552.87	554.09	617.92	208.01	152.27	135.77	179.83	515.39	507.41	527.04	546.98	206.09	135.58	130.33	151.81
YBR121C-A	0	0	0	0	0	0	0	0	0	0	0	0	0	0	0	0	0	0	0	0	0	0	0	0
YBR122C	100.63	112.42	103.76	109.99	148.02	136.25	132.64	135.2	156.74	165.17	168.97	155.33	226.98	211.81	178.69	220.02	146.42	146.58	135.69	124.15	190.7	209.58	192.39	193.93
YBR123C	20.97	23.85	21.13	25.59	20.79	24.66	24.1	23.57	30.07	32.77	31.85	30.9	35.65	34.61	42.46	39.13	30.3	30.29	28.47	30.24	34.69	33.8	32.49	32.25
YBR124W	0	0.34	0	0.27	0	0.33	0	0.66	0	0	0	0	0	0	0	0	0	0.21	0	0	0	0.76	0.25	0.97
YBR125C	56.74	65.27	53.66	53.82	67.48	66.25	64.59	64.27	58.52	52.43	57.37	59.3	73.37	64.07	67.09	84.15	46.75	51.79	49.47	51.91	64.6	65.61	64.03	66.31
YBR126C	208.91	299.94	214.61	153.56	2049.54	1867.06	2158.21	1844.46	172.84	271.67	215.43	154.46	1624.75	1976.67	2065.67	1712.07	164.18	263.23	183.09	135.75	1571.33	1991.95	1855.73	1788.74
YBR126W-A	46.14	77.91	145.74	53.18	62.64	239.87	96.67	243.85	101.97	47.92	89.25	99.39	74.63	127.37	117.36	105.7	89.67	62.01	128.5	90.37	90.11	80.63	131.49	170.91
YBR126W-B	644.44	550.86	689.76	602.7	748.19	768.16	775.27	757.11	613.31	804.36	584.57	541.85	676.05	771.05	669.25	708.37	771.57	843.35	757.56	538.45	926.95	879.85	871.75	819.04
YBR127C	623.2	671.7	636.08	558.87	508.57	470.39	418.09	467.66	618.87	635.29	603.53	566.22	529.81	439.11	380.34	457.51	724.25	772.21	731.17	665.07	604.1	515.29	481	541.19
YBR128C	2.4	3.07	4.61	4.42	7.89	11.27	8.51	8.49	7.98	8.66	5.7	7.4	19.79	20.02	20.89	22.48	5.97	6.06	6.47	4.82	15.93	13.17	17.9	17.04
YBR129C	20.39	34.19	25.42	29.15	23.49	41.1	26.83	23.81	44.14	36.04	36.87	35.54	65.22	44.12	41.37	57.24	33.18	30.34	36.06	34.04	44.26	36.97	45.45	36.14
YBR130C	51.35	66.12	53.02	64.15	45.97	46.14	43.12	39.17	106.27	101.38	104.13	123.14	92.56	76.68	81.47	92.34	87.74	84.6	92.71	90.7	84.98	70.99	74.72	71.64
YBR131C-A	0	0	0	0	0	0	0	0	0	0	0	0	0	0	0	0	0	0	0	0	0	0	0	0
YBR131W	14.7	17.9	13.92	17.01	19.45	15.35	16.15	14.17	21.61	20.27	20.68	24.58	28.22	23.48	27.38	26.85	17.5	13.9	17.21	18.24	21.56	20.12	21.09	20.19
YBR132C	34.3	41.85	35	25.47	113.23	111.49	110.49	98.86	24.83	30.71	24.7	15.13	80.58	77.25	89.67	79.16	20.68	25.07	19.64	16.41	66	68.9	72.84	64.96
YBR133C	86.94	90.94	74.26	80.6	71.47	58.72	62.11	58.99	72.86	72.5	77.46	73.45	58.32	56.49	59.19	59.07	60.42	66.88	62.11	66.57	58.38	54.95	57.44	53.89
YBR134W	0	0	0	0.24	0	0	0	0.39	0	0	0.82	0.18	0	0	0.25	0	0.37	0	0.27	0.44	0.24	0	0.22	0
YBR135W	169.37	159.26	116.93	156.44	137.93	103.83	137.11	115.49	170.61	162.35	179.59	209.35	137.85	138.17	147.7	152.27	147.29	164.22	164.81	151.93	124.34	148.14	170.66	136.87
YBR136W	9.78	9.43	8.7	10.27	12.93	13.44	10.97	11.32	11.8	10.42	11.64	10.25	17.16	14.95	14.14	17.19	6.36	6.49	6.7	6.78	9.16	9.04	9.02	9.08
YBR137W	33.74	39.78	43.56	38.09	121.14	142.06	125.58	117.6	56.21	62.96	66.09	61.71	175.32	180.48	163.13	200.17	54.07	60.88	65.93	56.32	163.66	167.04	165.43	180.09
YBR138C	8.46	11.16	10.79	11.16	9.43	8.68	10.09	11.38	21.07	20.61	20.44	17.44	22.93	19.26	22.41	24.83	16.2	18.06	15.96	16.18	18.95	18.26	21.8	19.87
YBR139W	138.7	172.3	109.05	97.5	620.79	642.67	641.2	598.93	89.83	108.8	89.73	67.76	405.63	427.25	473.84	416.32	78.22	105.79	90.35	67.15	377.56	439.18	435.03	414.91
YBR140C	24.57	27.06	23.82	25.14	39.43	44.47	32.48	36.22	27.72	25.64	24.54	23.39	42.82	38.56	34.9	42.68	15.11	14.48	16.16	15.67	26.2	20.91	23.26	22.53
YBR141C	17.78	17.1	18.86	21.12	13.83	12.79	11.84	12.07	27.16	23.4	25.9	29.73	20.59	15.73	19.32	20.84	28.87	24.92	24.74	30.43	22.72	18.29	18.74	19.92
YBR141W-A	0	0	0	0	0	0	0	2.9	0	0	0	0	0	0	0	0	0	0	0	0	0	0	0	0
YBR142W	66.86	73.02	62.82	84.1	35.01	25.48	20.96	23.49	110.51	90.06	100.84	135.47	48.17	36	36.61	45.75	95.08	75.76	98.13	104.22	47.43	31.28	29.37	30.73
YBR143C	266.42	308.08	296.33	273.44	158.99	137.45	101.13	115.3	438.58	415.5	421.88	436.29	219.39	167.54	139.9	193.3	380.87	333.09	406.59	381.65	216.54	136.81	141.98	157.76
YBR144C	0	0	0	0	0	0	0.69	0.26	0	0	0	0	0	1.99	0.67	1	0.25	0.24	0	0.59	0.65	0.6	0.59	1.37
YBR145W	27.61	23.03	19.34	22.49	27.28	20.96	22.97	20.02	17.69	18.29	15.78	19.7	18.79	14.75	16.31	14.7	17.14	17.17	20.13	15.63	19.2	15.96	16.05	16.02
YBR146W	93.22	108.83	94.12	96.15	133.54	112.85	109.13	106.98	139.03	138.76	127.36	152.57	169.27	139.93	135.11	158.07	123.23	132.21	127.05	120.03	151.45	142.26	138.93	144.97
YBR147W	2.34	4.59	1.84	1.89	24.78	26.89	25.94	23.45	2.47	2.23	2.3	1.76	25	24.87	23.94	22.54	1.16	2.86	1.95	1.85	17.53	24.35	22.35	22.54
YBR148W	4.82	6.33	5.62	5.89	3.64	4.01	3.93	4.01	7.71	7.09	8.92	8.92	6.71	7.03	6.33	8.05	5.21	5.73	5.81	7.52	5.82	5.51	5.83	6.47
YBR149W	199.9	253.72	194.38	168.6	794.38	771.91	776.81	765.05	246.54	298.72	252.2	218.24	989.88	997.8	948.88	955.38	228.52	297.57	236.68	198.78	947.14	1024.36	941.73	979.75
YBR150C	9.29	12.65	8.89	9.77	15.74	17.81	16.21	15.51	15.18	14.66	15.78	14.66	27.77	22.96	26.12	31.23	10.79	9.32	11.35	10.95	18.24	19.01	22.44	20.22
YBR151W	159.82	196.28	142.5	179.19	250.42	212.67	232.67	215.47	201.8	224.11	225.42	230.94	306.5	302.97	354.02	307.17	167.83	184.43	178.79	163.4	248.31	287.79	282.05	263.12
YBR152W	18.84	23.11	16.51	18.15	17.71	18.25	21.4	18.44	31.88	29.01	30.92	31.33	38.75	33.37	33.82	37.31	26.01	27.82	28.86	26.09	29.8	34.18	37.4	34.24
YBR153W	24.15	30.6	30.51	30.2	35.89	31.82	25.39	36.74	52.26	47.12	53.1	47.37	60.33	59.1	52.81	66.24	51.57	46.04	48.18	46.67	63.16	55.62	56	51.62
YBR154C	129.05	141.59	138.44	148.57	95.84	108.63	81.86	85.86	309.93	260.62	300.8	306.98	231.36	193.29	165	219.36	263.2	227.93	265.22	273.09	214.41	171.68	165.69	158.32
YBR155W	56.47	59.53	59.47	63.07	33.65	44.88	45.38	41.57	129.1	105.68	123.6	142.74	69.73	76.65	83.35	85.93	117.33	103.78	114.5	124.89	78.06	81.31	80.41	78.24
YBR156C	15.5	19.08	15.38	21.26	14.74	13.79	12.29	13.43	27.93	29.37	26.11	33.38	24.94	20.37	24.93	23.34	26.02	24.62	27.23	26.25	23.52	19.6	22.46	21.52
YBR157C	30.03	30.65	30.38	25.2	97.15	101.7	98.45	73.87	43.21	50.29	37.46	31.99	134.04	151.44	131.78	125.8	40.02	38.41	34.54	29.06	108.04	156.35	131.41	127.34
YBR158W	256.89	301.49	230.96	279.87	301.36	289.61	219.86	237.58	301.94	257.32	291.29	310.95	326.98	268.87	249.87	320.01	245.92	219.06	252.01	257.37	286.17	222.18	244.95	234.91
YBR159W	180.17	202.19	168.84	181.16	162.41	133.96	123.66	129.74	183.87	197.29	176.9	174.92	177.91	146.13	140.21	140.73	162.2	165.55	163.46	169.58	155.28	136.38	127.84	132.62
YBR160W	56.16	60.48	49.47	47.77	82.68	86.22	101.41	88.67	71.54	85.27	71.28	77.33	104.3	124.02	133.51	120.01	72.72	81.31	70.06	66.05	115.32	122.77	123.3	134.14
YBR161W	31.26	31.28	28.6	26.28	38.45	41.57	43.61	39.14	34.06	34.16	35.54	32.96	44.37	48.75	45.47	51.15	30.88	33.39	32.87	31.25	34.62	42.95	46.77	41.13
YBR162C	867.59	900.57	941.54	1066.88	306.84	298.83	251.53	311.79	627.03	591.24	628.47	592.27	229.06	178.79	186.69	194.21	549.2	581.02	600.95	678.06	220.4	171.6	171.51	175.88
YBR162W-A	167.4	205.28	252.22	349.52	81.74	151.24	123.7	148.16	472.74	254.8	388.73	469.11	195.99	222.91	244.96	212.86	443.63	280.39	400.77	465.75	235.15	179.03	243.14	238.84
YBR163W	21	27.32	24.39	23.66	22.98	23.39	17.69	22.91	36.77	36.67	32.08	38.71	31.55	30.24	32.58	34.29	31.83	29.09	33.87	30.81	29.65	24.46	31.03	25.72
YBR164C	93.31	115.66	100.23	111.89	82.7	74.2	83	69.89	175.35	169.41	168.13	195.75	158.68	136.72	113.69	157.92	152.62	141.07	164.67	136.74	136.76	96.32	112.39	128.86
YBR165W	30.4	31.67	24.46	32.16	35.16	33.91	32.52	29.06	40.56	39.98	40.72	43.13	43.83	45.29	57.24	55.37	35.07	27.98	39.27	31.75	42	38.52	48.44	45
YBR166C	33.65	34.45	32.93	37.14	41.65	42.89	38.13	33.27	54.85	50.02	53.02	55.29	62.83	53.47	51.25	57.85	45.62	41.22	45.66	52.33	57.25	44.84	47.51	49.39
YBR167C	18.72	20.67	27.98	21.53	28.07	28.63	20.95	30.22	45.35	42.23	44.03	37.83	51.22	47.95	43.21	55.54	43.1	41.53	43.67	37.49	52.15	46.57	45.1	46.76
YBR168W	19.84	33.1	20.75	32.2	30.63	39.07	25.34	27.28	33.15	28.22	30.86	27.57	46.78	36.83	39.45	49.73	22.8	20.59	26.89	25.34	39.36	26.41	30.89	32.07
YBR169C	44.48	52.41	39.35	27.77	508.99	605.75	689.8	559.4	43.46	58.97	41.79	37.95	510.35	721.66	744.88	647.59	41.2	55.14	40.69	32.07	479.47	706.96	737.93	680.44
YBR170C	45.52	51.67	44.21	43.82	112.92	135.83	140.59	121.24	55.07	56.14	59.82	51.53	143.8	161.45	169.35	168.38	47.63	50.83	53.11	45.23	129.57	145.28	161.94	149.19
YBR171W	164.62	181.69	152.71	195.46	147.03	169.65	148.72	152.26	215.64	193.62	222.36	235.73	221.81	181.08	206.32	236.23	190.05	181.77	207.64	187.93	183.79	170.37	187.3	178.23
YBR172C	121.92	115.8	86.15	104.48	124.26	90.37	96.88	86.98	108.8	109.23	112.34	129.73	117.1	94.9	106.9	106.16	102.86	96.25	102.24	96.89	115.93	97.96	92.26	94.27
YBR173C	375.56	348.23	262.87	340.97	707.75	629.4	731.99	584.17	324.46	312.71	362.81	381.47	767.69	776.63	942.62	826.34	326.29	318.38	317.16	293.58	692.16	809.74	803.61	752.45
YBR174C	0.74	0.39	0.34	0.32	0	0	0.69	0.77	0.87	1.01	0.73	0.73	0.89	0.4	1.34	1	1.23	0.73	0.36	1.46	0.97	0.3	1.17	1.14
YBR175W	36.96	41.25	36.44	48.06	46.85	54.24	63.46	58.6	40.99	39.54	36.42	33.92	56.43	49.35	60.94	55.22	35.35	32.17	33.65	34.48	42.53	52.84	54.72	50.99
YBR176W	15.18	15.73	13.8	17.34	20.53	18.91	17.81	18.36	19.23	19.41	22.97	21.71	30.16	26.83	21.75	28.19	19.29	21.61	22.15	22.84	29.48	25.38	28.4	24.39
YBR177C	240.96	207.87	192.81	180.85	254.19	257.99	281.44	288.36	194.9	201.1	199.08	155.87	206.64	246.36	252.13	232.45	181.61	200.09	176.94	173.68	201.02	268.7	254.22	245.42
YBR178W	0	0.32	0.28	0	0	0.94	0.28	0.42	0.24	1.44	0.89	0.2	0	0.98	0	2.85	0.2	0.2	0.89	1.43	0.26	0.49	1.44	0
YBR179C	26.85	32.39	24.31	27.3	35.04	35.87	31.94	32.09	44.26	37.38	40.11	43.22	58.73	53.13	51.47	56.56	29.54	30.34	30.5	32.56	46.02	39.85	47.8	41.84
YBR180W	0.71	0.19	0.49	0.65	0.78	0.67	0.66	0.9	0.28	0.89	0.35	0.27	0.14	0.38	0.48	0.56	0.51	0.27	0.69	0.33	0.57	0.47	0.47	0.69
YBR181C	976.75	1220.21	1312.65	1467.24	267.38	191.92	113.92	202.05	1802.89	1659.12	1696.06	1767.53	452.69	218.32	173.9	289.14	1700.95	1708.4	1742.33	1771.39	470.01	205.38	156.62	243.91
YBR182C	4.82	8.05	4.86	5.95	11.87	9.34	9.36	10.76	5.48	7.23	7.25	6.07	8.67	10.53	10.78	10.03	4.94	5.11	5.98	8.56	10.74	9.55	12.16	11.25
YBR182C-A	0	0.72	0	0	0	2.79	0.63	1.87	0.53	0	0	0.44	0	1.45	0	1.36	0	0	0.66	0.53	1.18	0	1.07	0
YBR183W	24.71	40.65	23.51	17.76	94.39	83.55	101.88	91.42	15.9	25.18	21.05	18.7	76.56	79.66	70.19	69.23	18.78	25.72	16.93	18.4	60.48	79.69	76.88	69.17
YBR184W	2.2	3.36	2.81	4.35	2.47	2.88	2	2.1	8.05	6.13	7	8.06	5.51	5.78	4.78	7.54	4.81	5.12	3.93	5.22	6.18	3.85	3.9	3.58
YBR185C	27.03	34.73	22.17	27.78	56.08	46.85	28.31	37.84	30.62	29.42	29.75	35.67	62.28	44.04	49.13	51.62	25.48	28.04	29.43	31.93	59.37	36.37	48.66	41.55
YBR186W	0.24	0.7	0.33	0.61	10	8.29	9.35	7.32	0.42	0.49	0.94	0.47	10.99	10.45	9.87	10.85	0.52	0.43	0.35	0.52	6.92	8.66	7.4	6.7
YBR187W	222.04	206.41	206.96	221.09	91.56	88.24	81.95	92	145.75	142.45	146.06	147.2	71.19	52.4	45.07	49.23	150.71	161.15	138.75	157.71	73.81	54.84	45.73	53.84
YBR188C	49.3	50.55	42.83	39.25	49.2	50.72	46.58	45.15	74.83	73.13	78.74	89.66	82.75	79.22	76.92	88.72	69.93	72.1	77.26	72.27	80.54	71.12	72.03	80.26
YBR189W	1754.4	2165.8	2262.2	2166.82	345.11	224.12	127.92	221.32	2714.48	2562.34	2620.52	2794.23	528.41	240.28	145.42	319.97	2784.71	2816.04	2840.81	2901.67	650.14	247.25	162.44	265.41
YBR190W	1.12	0.4	1.04	1.59	1.97	1.94	1.05	0.26	0.59	0.51	0	0.98	0	1.61	2.7	2.02	0.5	0.74	2.2	1.78	0.66	0	2.08	0.92
YBR191W	2102.28	2315.48	2581.96	2353.13	440.45	267.79	161.1	277.1	3229.95	3187.08	3336.14	2849.6	712.8	341.24	245.47	364.78	3229.24	3211.42	3219.97	3114.12	717.68	379.7	242.3	373.5
YBR191W-A	22.73	44.15	34.97	41.9	4.98	0	7.08	0	23.7	46.48	33.5	42.2	9.09	0	0	2.55	22.61	27.47	14.85	29.93	6.63	0	9	2.33
YBR192W	38.99	43.81	30.87	34.56	51.12	40.7	30.41	31.32	59.69	56.18	56.61	57.97	73.35	59.37	50.35	66.49	45.92	48.44	45.96	44.87	56.8	51.08	44.26	47
YBR193C	34.5	36.05	32.14	28.81	51.38	43.87	56.07	48.97	42.57	43.15	47.74	40.03	55.23	69.67	68.7	58.91	39.25	35.78	43.56	37.01	60.68	74.34	57.78	64.92
YBR194W	27.17	19.4	22.82	28.56	37.31	36.85	38.24	41.11	35.09	45.77	35.69	40.2	75.05	62.43	72.58	68.41	41.09	34.21	35.6	36.17	44.36	74.02	60.44	60.63
YBR195C	22.15	26.88	24.17	24.13	26.45	26.75	23.42	24.67	35.64	32.94	34.78	30.88	38.96	28.53	29.74	31.71	30.66	33.45	34.7	29.05	41.39	32.63	31.68	32.11
YBR196C	2269.02	1975.73	1908.03	1937.67	1948.4	1660.9	1745.1	1755.68	1302.81	1375.41	1283.53	1389.53	1075.81	1136.24	1031.6	1019.95	1286.68	1345.51	1227.17	1268.08	1179.32	1144.71	1057.19	1154.69
YBR196C-A	0.98	3.1	2.7	5.81	1.28	1.01	0.91	3.37	1.53	3.99	5.75	3.2	2.34	2.1	2.64	3.94	1.29	4.5	3.83	2.31	1.71	0.78	10.05	3.6
YBR196C-B	1.76	3.73	4.87	4.49	0	1.82	8.23	7.29	8.26	9.6	5.19	3.55	2.11	3.79	0	1.18	5.84	4.64	1.72	1.39	3.08	4.24	2.79	5.41
YBR197C	65.03	56.46	53.25	54.48	40.48	33.71	31.69	36.61	66.77	71.76	77.5	73.47	50.03	39.29	46.09	46.1	58.15	61.76	57.03	61.8	43.65	49.2	39.62	42.39
YBR198C	82.02	82.12	67.01	77.02	80.91	73.96	72.89	71.63	91.78	91.33	93.49	91.05	98.91	95.13	90.91	102.24	75.36	77.97	80.06	77.7	89.59	88.1	84.44	84.5
YBR199W	148.27	185.4	126.44	125.32	270.35	236.46	197.27	196.96	173.5	180.11	171.22	169.64	282.45	250.34	246.02	271.17	139.87	153.82	143.52	127.61	236.69	223.39	218.14	222.2
YBR200W	40.19	48.81	37.89	48.33	52.18	59.91	50.24	47.92	63.03	53.28	59.08	63.24	85.28	67.82	78.63	84.29	45.13	46.5	49.19	45.86	72.56	61.14	68.32	60.33
YBR200W-A	0	0	0	0	0	0	0	1.17	0	0	0	0	0	0	0	0	0	0	0	0	0	0	0	0
YBR201C-A	31.8	34.36	19.96	22.18	27.59	29.6	36.92	29.87	19.4	28.18	14.37	21.26	15.26	29.44	32.65	27.4	12.65	18.86	16.83	19.1	16.15	22.98	21.16	26.6
YBR201W	17.47	28.29	23.26	23.72	37.97	37.7	35.49	31.78	33.23	34.35	34.75	35.88	60.63	54.06	57.18	61.61	32.3	33.99	29.96	31.32	53.52	49.63	48.29	47.62
YBR202W	54.51	57.03	45.08	48.7	30.46	32.98	35.7	33.46	46.62	51	55.81	53.22	31.5	33.9	38.96	39.25	41.04	42.76	44.34	44.57	30.76	34.8	37.02	32.96
YBR203W	4.92	6.09	5.04	3.63	10.22	11.41	11.97	10.32	5.23	5.5	6.33	6.35	11.97	13.74	16.39	14.36	4.17	4.6	5.39	5.06	10.04	10.14	13.52	11.92
YBR204C	19.83	33.69	25.72	23.17	43.96	50.28	49.2	46.76	34.51	35.07	30.62	23.65	64.99	72	58.6	68.09	29.58	35.29	33.32	27.58	62.87	68.38	62.96	62.77
YBR205W	158.97	162.88	128.21	135.23	121.54	83.55	73.29	87.93	150.7	147.26	149.99	161.59	105.45	84.53	77.4	97.2	124.38	127.02	132.93	131.14	99.57	79.32	75.34	80.28
YBR206W	93.98	108.54	79.27	111.37	61.01	39.21	62.62	43.77	81.71	81.86	80.9	100.29	38.8	56.44	34.13	32.14	80.9	91.9	89.31	68.81	45.16	56.63	44.02	55.4
YBR207W	80.69	82.31	66.45	84.81	112.01	105.57	112	103.05	61.27	59.58	65.35	68.39	84.5	83.94	103.41	92.78	52.21	55.4	52.8	59.13	68.91	80.75	88.62	81.04
YBR208C	13.98	14.41	14.82	14.47	18.56	19.26	18.15	19.17	14.05	13.89	14.34	15.24	19.37	19.56	19.4	20.02	9.14	9.57	9.03	9.66	13.8	11.65	12.36	11.26
YBR209W	0	0.39	0	0	0.48	0	0.69	1.27	0	0	0	0	0	1.58	0	0.25	0	0	0	0.29	1.28	0.29	0.29	1.13
YBR210W	62.01	70.92	71.61	72.84	76.05	68.7	56.51	67.55	71.82	75.69	76.48	82.29	76.86	69.54	76.41	96.57	75.54	70.97	77.82	69.7	72.45	69.16	70.28	70.05
YBR211C	18.74	26.06	16.21	21.2	20.71	24.34	21.9	23.24	32.8	30.12	30.23	33.84	38.44	38.62	35.48	39.92	25.92	27.37	25.36	24.98	29.73	28.79	30.19	32.09
YBR212W	119.72	129.11	91.15	102.66	258.6	202.66	257	207.81	68.57	81.06	78.83	77.21	159.43	178.32	218.76	169.45	66.26	74.68	71.02	65.09	143.92	176.67	188.24	168.56
YBR213W	34.56	27.06	20.76	33.62	11.86	8.94	16.03	10	39.14	31.52	40.45	41.63	17.68	20.24	24.83	19.33	27.72	29.14	29.39	35.23	18.8	16.63	19.72	15.63
YBR214W	100.27	127.25	80.25	61.48	593.1	540.23	747.38	563.31	43.43	73.07	62.61	39.19	318.7	424.27	497.01	363.93	47.97	66.97	59.05	35.07	295.87	461.14	470.54	402.38
YBR215W	38.28	42.43	31.45	37.96	40.6	32.68	39.06	35.93	61.54	59.42	61.18	78.95	75.32	67.74	82.25	78.55	52.66	48.75	54.37	46.98	64.28	67.87	68.78	64.75
YBR216C	20.31	24.48	18.28	20.21	31.28	39.01	30.23	29.46	28.48	24.66	25.25	26.71	42.25	39.1	37.61	46.76	21.08	20.52	23.38	21.96	33.33	28.97	37.54	32.68
YBR217W	9.63	15.71	12.09	18.18	16.45	18.72	16.92	14.36	30.27	32.55	32.73	32.05	44.34	35.24	40.58	41.22	27.2	21.96	30.01	24.65	38.6	30.31	35.99	35.53
YBR218C	165.09	150.18	147.81	136.07	161.15	142.43	132.23	144.22	109.39	123.78	116.87	103.01	116.92	118.41	108.78	108.19	106.52	120.33	106.46	109.19	110.75	110.34	104.42	102.65
YBR219C	0	0	0	0	0	0	0	0	0	0	0	0	0	0	0	0	2.18	0	0	0	0	0	1.14	0.97
YBR220C	61.19	63.8	68.84	70.99	46.08	42.38	44.11	46.84	59.26	59.39	54.78	52.19	40.89	35.14	36.09	37.53	52.62	61.76	54.83	58.5	43.47	36.24	34.27	34.87
YBR221C	688.06	695.84	665.48	717.66	578.73	552.97	478.63	550.8	462.22	479.65	479.27	464.25	423.2	370.23	362.96	374.84	441.21	457.38	462.89	484.42	398.09	342.08	349.83	352.2
YBR221W-A	0	0	0	0	0	0	0	1.22	0	0	0	0	0	0	0	0	0	0	0	0	0	0	0	0
YBR222C	173.35	158.43	139.08	132.15	307.9	233.47	241.46	254.1	89.13	102.74	101.28	104.28	173.6	174.45	150.79	164.8	91.04	100	96.52	90.7	170.87	179.99	162.98	168.69
YBR223C	16.85	18.64	16.35	14.97	27.62	29.96	27.14	27.52	15.79	18.69	17.96	16.42	34.07	30.71	32.75	32.85	14.43	16.76	16.15	14	30.2	30.94	31.56	29.94
YBR223W-A	0	0	0	0	0	0	0	1.92	0	0	0	0	0	0	0	0	0	0	0	0	0	0	0	0
YBR224W	0	0.22	0.58	0.9	0.28	2.4	0.79	0.58	0.17	0	0	0.14	0.51	0.23	1.14	0.57	0.28	0.28	0.41	1	0.74	0	0.67	0.65
YBR225W	21.81	23.93	17.49	22.38	39.11	37.2	40.53	34.07	23.09	22.64	22.67	22.42	41.75	40.07	53.23	45.51	18.21	19.2	21.05	20.43	32.27	39.17	42.96	38.54
YBR226C	0.82	0	0.25	2.09	1.07	0.85	0.51	0.56	0.21	1.3	0.54	0.54	0	0.29	1.47	1.28	0.9	0.9	0.27	0.86	0.95	0	0.22	0.67
YBR227C	40.84	39.53	31.26	35.57	35.95	32.47	31.9	30.72	61.31	59.3	56.75	65.25	65.45	60.71	59.77	67.99	44.7	46.74	49.85	50.89	56.24	51.93	51.63	56.68
YBR228W	12.52	17.25	12.61	16.08	12.72	16.37	19.26	15.41	20.48	17.31	21.81	21.71	37.41	26.23	26.76	32.95	17.29	17.78	14.84	16.64	29	21.94	22.36	23.95
YBR229C	89.99	91.73	75.04	75.78	151.5	132.22	116.52	121.37	74.71	76.8	74.82	67.98	118.71	107.9	101.92	111.75	63.51	67.64	61.29	59.37	105.59	94.97	94.28	89.36
YBR230C	150.11	183.37	123.98	96.12	920.93	819.61	899.17	843.02	104.16	135.72	100.36	98.54	574.27	742.54	646.26	612.59	101.2	137.99	108.85	84.46	611.92	762.73	744.06	778.67
YBR230W-A	14.92	17.86	25.14	9.93	46.03	65.74	52.75	61.79	25.36	26.08	33.77	28.05	66.12	82.38	63.67	67.66	24.52	27.79	27.97	31.77	78.35	73.95	89.38	81.76
YBR231C	38.05	34.37	27.21	35.28	54.66	54.24	66.11	53.02	41.72	41.04	46.47	45.05	79.33	80.06	71.72	79.43	37.81	38.25	33.48	36.92	72.11	78.89	77.36	71.53
YBR232C	0.95	0.34	1.76	1.08	0	0.98	0.89	1.53	0.74	0.22	0.62	1.25	0	0.68	1.43	1.28	1.68	1.04	0.93	2.5	1.11	1.78	2.76	1.95
YBR233W	38.6	41.94	34.25	38.74	46.38	45.9	52.84	48.86	52.02	50.36	57.33	49.61	71.66	68.91	91.03	72.41	46.59	48.92	50.79	45.51	60.05	71.07	79.92	70.85
YBR233W-A	81.88	98.25	78.27	97.73	42.28	46.67	43.92	38.66	173.13	138.1	152.28	187.79	105.21	82.74	86.53	82.95	137.42	124.17	116.69	90.43	65.46	64.74	65.18	71.68
YBR234C	280.83	289	254.77	261.49	409.63	368.25	364.01	381.36	177.91	202.46	190.33	178.82	291.34	276.45	285.23	274.03	187.84	191.13	179.29	178.76	269.48	275.44	262.39	268.45
YBR235W	38.62	39.37	36.33	39.26	49.74	53.53	48.78	51.7	31.53	32.16	32.39	30.84	41.53	41.7	39.27	41.91	24.98	25.71	24.03	25.1	34.48	30.91	31.15	29.46
YBR236C	29.61	33.19	30	27.45	43.44	44.93	43.89	42.19	42.46	41.7	44.98	49.25	58.66	55.97	59.81	61.63	40	40.01	39.13	39.81	59.43	56.65	56.66	56.6
YBR237W	13.64	19.05	14.34	18.68	19.02	19.98	19.97	17.37	29.35	29.88	28.2	30.74	37.64	38.49	38.7	45.32	23.14	23.23	23.69	22.59	33.89	34.51	36.08	34.83
YBR238C	72.06	71.61	62.19	89.11	46.66	42.99	40.18	42.02	58.28	50.83	52.66	64.82	37.56	29.86	39.95	37.86	46.11	37.44	51.4	52.54	34.77	26.73	30.55	25.05
YBR239C	27.51	28.33	20.97	23.73	25.82	25.41	27.75	21.65	23.77	29.74	27.41	26.62	25.86	25.62	30.25	24.93	21.68	21.46	22.07	19.51	25.21	30.31	32.74	24
YBR240C	3.1	3.44	3.77	3.28	8.05	5.47	7.35	7.1	3.72	3.35	3.42	3.52	8.34	8.71	10.08	6.77	2.46	3.19	2.37	2.75	7.48	8.99	7.72	7.86
YBR241C	45.76	47.14	33.63	37.86	211.39	182.57	184.53	184.55	24.36	27.73	25.69	21.69	126.25	133.37	128.75	115.27	24.26	28.37	23.24	22.47	122.35	136.95	124.18	118.32
YBR242W	62.88	68.49	61.17	63.28	26.97	25.65	17.66	24.26	91.87	90.74	96.73	109.39	50.8	33.52	36.42	39.14	90.35	84.05	95.77	88.63	49.36	30.58	28.64	33.77
YBR243C	98.98	95.65	86.94	106.1	80.67	77	87.77	76.7	55.95	59.9	54.33	58.89	51.2	43.5	60.41	44.36	54.16	61.58	56.58	61.15	53.86	46.17	50.96	50.12
YBR244W	96.13	95.9	74.87	58.71	43	29.43	37.7	22.75	142.8	137.46	137.16	129.78	63.15	51.62	40.56	44.49	122.75	110.03	115.96	80.02	59.63	38.32	45.96	42.86
YBR245C	50.97	58.22	51.55	54.53	43.02	41.88	37.11	38.2	62.45	62.7	62.4	70.95	51.39	47.81	51.97	55.1	56.57	58.64	56.66	60.62	48.13	44.1	45.34	44.39
YBR246W	51.82	52.84	61.62	69.88	57.3	60.64	61.67	62.78	70.39	69.92	78.45	56.61	71.48	63.58	76.54	63.46	68.8	72.74	78.18	80.06	83.06	76.55	73.12	68.25
YBR247C	94.95	93.66	84.98	114	39.53	34.38	29.43	31.84	118.3	110.08	119.55	162.75	62.2	41.6	40.7	51.18	124.21	108.01	127.84	132.93	61.77	40.23	39.91	41.75
YBR248C	81.03	82.27	72.18	72.47	82.99	66.13	63.69	68.26	96.67	90.25	98.38	95.59	103.27	86.55	81.58	84.33	89.72	88.84	88.4	95.17	101.27	81.14	75.23	76.9
YBR249C	370.96	338.56	394.78	349.91	86.48	73.42	45.82	66.56	337.23	336.4	338.3	336.96	67.46	50.77	41.48	50.71	349.21	349.65	355.23	354.72	86.8	54.05	43.61	51.57
YBR250W	1.88	3.29	1.2	2.37	5.19	5.89	4.96	5.37	3.8	2.69	3.43	2.72	10.79	8.64	9.56	10.94	2.58	1.96	2.67	3.89	9.86	7.23	8.51	8.44
YBR251W	24.23	28.77	22.67	27.32	37.62	32.4	28.86	30.04	39.91	43.55	37.31	43.42	53.65	51.79	41.41	59.16	33.55	37.06	39.21	40.69	53.76	46.78	44.26	46.83
YBR252W	96.6	103.13	117.73	140.14	51.83	40.27	41.77	56.54	126.83	122.15	116.47	130.36	62.56	59.91	57.77	55.27	125.31	123.22	125.99	124.04	72.32	60.73	62.07	71.81
YBR253W	40.43	38.55	50.24	42.6	56	67.88	68.61	65.94	77.09	68.05	71.5	78.67	92.88	107.13	83.47	81.85	80.65	72.56	71.94	77.16	101.13	113.63	108.22	101.19
YBR254C	41.58	43.83	34.96	49.2	28.41	35.34	27.32	28	59.07	57.94	62.49	60.97	47.15	44.09	42.45	43.5	53.79	55.08	54.47	52.2	40.72	38.67	39.78	38.48
YBR255C-A	19.47	25.95	24.34	25.64	31.78	36.7	31.11	32.31	17.93	24.83	24.06	21.4	34.27	44.95	42.42	37.62	23.95	21.94	25.54	29.27	41.5	30	42.27	35.92
YBR255W	18.94	22.17	15.42	17.92	21.46	23.49	22.18	21.47	33.06	32.25	31.55	35.57	42.69	37.43	41.13	46.48	25.5	24.61	24.4	23.07	32.98	32.51	30.61	33.95
YBR256C	69.23	74.59	80.11	73.7	126.29	115.73	119.6	124.03	107.29	105.13	105.84	108.13	165.16	160.6	153.67	180.89	96.65	105.84	96.06	90.61	158.28	163.31	167.98	164.61
YBR257W	13.21	22.58	18.06	20.89	14.74	22.56	15.85	16.96	36.26	29.65	38.7	40.84	43.5	32.07	27.17	52.1	29.76	22.92	33.6	34.47	37.1	24.02	33.27	26.06
YBR258C	31.4	25.01	16.49	33.11	22.51	28.18	30.07	27.95	60.88	50.75	53.28	65.63	78.73	58.09	74.31	83.15	37	31.29	42.21	37.31	46.11	54.79	58.56	48.82
YBR259W	9.87	15.58	10.87	15.3	13.23	16.02	11.33	12.35	24.03	17.65	20.93	23.76	28.89	21.25	20.46	30.65	16.17	11.08	17.72	19.07	24.21	15.89	18.78	17.91
YBR260C	56.68	53.73	43.41	47.78	76.02	63.06	71.44	67.36	50.91	57.74	52.41	55.54	77	78.56	86.93	77.48	51.99	53.5	49.85	50.52	73.05	79.82	84.97	80.72
YBR261C	67.5	71.51	67.9	86.58	64	61.82	69.05	62.02	85.52	86.12	97.02	96.32	89.32	80	83.2	83.82	93.46	92.08	100.21	105.1	87.11	75.39	80.01	80.98
YBR262C	71.05	61.44	50.52	74.93	92.42	50.99	84.71	55.57	78.51	76.59	92.95	82.18	113.02	85.05	83.24	86.85	67.07	69.28	66.08	65.29	83.77	111.18	81.53	76.01
YBR263W	262.59	255.56	275.39	266.89	118.13	109.07	105.57	115.39	265.58	265.98	274.02	268.95	127.72	103.52	97.9	108.31	264.67	277.68	264.75	295.19	126.79	111.79	106.38	117.06
YBR264C	28.63	45.29	38.98	41.84	39.51	39.98	47.84	44.74	58.49	59.88	63.12	63.67	66.71	66.26	69.46	69.97	44.98	52.72	54.72	53.72	67.04	70.26	69.58	61.95
YBR265W	100.44	105.48	88.53	82.68	75.97	67.72	65.55	64.29	87.46	98.75	93.69	85.39	69.99	66.65	53.63	54.38	88.07	99.89	84.9	81.05	66.76	60.89	58.18	58.05
YBR266C	0.25	0.52	0.45	0.62	0.64	0.25	0.68	2.02	1.53	0.33	0.48	1.12	0.29	0.53	0	0.82	0.49	0.64	2.15	0.96	0.64	0	0.97	1.05
YBR267W	90.77	87.64	76.87	103.2	54.44	49.42	44.01	42.97	135.96	115.96	132.36	183.23	84.96	59.01	59.96	76.79	125.18	115.17	129.65	130.29	81.83	60.51	54.24	59.35
YBR268W	84.67	92.41	72.07	105.38	77.56	79.23	76.74	74.67	113.2	105.42	117.75	113.36	160.88	96.65	126.09	121.86	116.67	117.88	108.85	119.3	132.51	105.94	111.46	116.53
YBR269C	83.06	101.04	80.11	84.75	232.76	224.18	211.13	231.29	84.85	98.79	86.08	87.96	197.61	222.34	208.24	203.41	90.26	92.84	93.75	81.28	234.3	244.38	232.75	258.18
YBR270C	8.63	9.73	9.34	10.87	11.17	14.18	16.88	14.06	16.35	13.62	16.46	14.76	22.85	21.51	29.28	21.68	12.76	10.84	13.93	12.4	18.63	18.73	19.31	19.08
YBR271W	29.72	32.26	33.44	35.05	13.7	15.33	16.06	18.04	50.3	42.79	45.92	55.01	21.87	18.84	18.99	18.96	47.14	45.88	45.09	55.45	24.09	19.35	20.33	18.63
YBR272C	15.42	20.91	19	19.37	28.08	35.92	27.7	27.84	27.88	27.29	27.17	29.9	48.86	39.51	37.27	52.13	22.52	23.73	27.8	25.48	49.78	34.64	43.97	38.67
YBR273C	40.32	43.45	38.44	38.02	85.64	83.8	101.44	88.21	54.62	61.35	57.57	54.53	125.28	135.65	126.73	127.94	49.43	55.05	49.76	51.23	119.54	129.04	136.25	128.2
YBR274W	24.92	26.68	26.15	25.19	36.98	37.54	30.02	33.26	28.03	25.22	25.62	25.72	36.28	39.69	34.25	40.64	21.56	23.03	24.62	22.33	36.66	27.44	31.13	31.17
YBR275C	22.67	24.47	20.22	24.82	12.23	13.25	9.91	11.94	37.58	32.57	34.51	38.71	21.17	16.32	19.14	22.35	22.37	21.62	23.42	21.83	13.26	11.47	11.94	12.09
YBR276C	43.43	49.96	47.86	53.01	44.26	45.42	36.56	39.65	63.21	62.51	60.45	67.29	60.79	48.93	56.46	60.33	47.5	48.02	54.27	55.5	50.88	39.43	47.24	45.83
YBR277C	0	0	0	0.71	0.37	0.58	1.04	0.96	0.22	0.38	0.82	0.37	0.33	0	1.01	0.56	0.37	0.55	0.55	0.66	0	0	0.22	0.86
YBR278W	9.21	17.25	17.16	17.92	20.71	23.25	21.35	23.96	31.42	33.42	30.44	37.93	40.97	35.25	41.77	41.34	33.46	31.85	29.49	30.21	38.89	46.05	38.55	40.06
YBR279W	87.13	88.25	69.69	86.74	79.22	93.57	98.6	83.47	156.2	164.48	164.96	179.7	195.67	190.12	220.37	217.11	147.58	139.7	154.1	132.59	161.81	192.05	194.17	180.27
YBR280C	14.38	15.63	13.22	10.39	60.18	62.06	63.06	56.41	13.19	16.76	15.25	11.5	59.03	68.57	72.46	68.08	11.43	14.32	12.02	11.19	52.02	67.16	68.25	59.07
YBR281C	38.86	40.89	29.86	34.42	43.11	35.43	31.87	30.52	43.79	40.56	41.36	44.51	53.55	41.87	43.78	49.85	32.29	32.49	34.39	31.7	39.72	34.23	37.84	35.94
YBR282W	33.7	42.37	48.06	41.29	60.83	75.44	66.3	74.34	74.14	69.26	71.66	65.1	118.24	119.39	128.44	111.39	79.57	72.94	77.9	67.56	102.16	114.1	111.46	117.71
YBR283C	574.17	611.91	533.91	656.88	436.83	387.1	337.09	362.7	397.41	392.37	403.08	375.69	305	268.08	306.81	285.45	344.59	330.95	364.91	393.37	292.4	238.01	246.11	234.61
YBR284W	3.07	2.54	2.68	2.58	11.33	14.92	15.2	13.39	3.42	4.1	3.47	3.03	16.64	18.01	17.61	18.64	2.51	2.85	3.05	2.76	12.96	14.18	18.81	16.52
YBR285W	1.79	1.89	0.94	1.09	76.88	123.11	87.39	66.87	3.2	1.39	1.51	2.18	201.57	163.86	188.68	193.92	3.9	3.7	2	1.21	176.2	155.46	155.16	124.88
YBR286W	1620	1544.13	1164.05	1335.48	2646.82	2014.5	2113.59	1896.84	874.82	999.08	956.05	906.08	1720.99	1617.38	1612.06	1439.84	963.47	1040.94	939.12	909.94	1718.11	1840.89	1565.66	1560.48
YBR287W	99.08	97.18	86.66	88.68	243.06	250.35	221.65	221.27	62.24	72.97	65.51	57.39	148.6	156.16	148.84	149.28	53.8	62.88	56.03	57.27	144.95	134.36	146.5	139.4
YBR288C	25.3	37.6	33.02	35.57	25.49	30.02	21.09	23.49	47.27	47.8	49.65	45.13	44.5	38.05	38.04	44.13	42.46	44.33	43.81	47.31	44.11	31.94	33.23	35.44
YBR289W	33.11	36.43	22.98	37.27	32.63	29.69	39.49	29.72	34.23	33.82	38.28	43.09	42.21	40.52	51.81	40.96	30.14	32.64	29.38	31.96	36.98	40.55	39.32	38.26
YBR290W	41.83	51.83	40.39	42.17	60.49	72.29	74.48	65.69	76.51	68.3	78.17	80.04	127.79	115.97	116.59	130.55	62.61	51.45	60.7	56.66	100.03	101.75	110.62	106.92
YBR291C	13.67	13.75	15.29	17.94	16.6	13.9	14.19	16.4	17.21	13.11	16.28	16.02	21.82	13.72	14.5	14.11	13.06	18.48	11.7	17.94	21.81	18.42	15.05	17.1
YBR292C	3.41	2.9	0.85	2.86	2.01	2.53	0.57	2.47	1.67	2.08	0.9	2.4	1.83	1.31	3.02	2.46	1.01	1.41	2.39	2.65	2.67	1.47	1.69	0.94
YBR293W	25.44	24.67	21.36	26.39	31.55	29.65	25.72	25.29	18.04	17.48	18.87	18.36	20.37	20.36	21.68	20.74	17.49	14.22	16.56	18.29	20.95	17.49	22.47	19.92
YBR294W	0.08	0.17	0.22	0.36	0.26	0.54	0.33	0.43	0.12	0.16	0.11	0.1	0.47	0.55	0.35	0.52	0.08	0.13	0.11	0.09	0.24	0.38	0.52	0.38
YBR295W	11.44	12.15	9.95	12.04	13.67	16.14	16.12	15.78	11	10.93	8.82	10.03	13.39	15.17	17.43	13.62	6.64	8.08	7.3	8.78	8.67	9.96	11.6	10.22
YBR296C	0.53	0.56	0.49	0.25	1.16	1.58	1.48	1.34	0.09	0.52	0.29	0.39	1.98	0.76	0.79	1.07	0.12	0.27	0.69	0.37	1.65	0.99	1.26	1.85
YBR296C-A	0	0	0	0	0	0	0	0	0	0	0	0	0	0	0	0	0	0	0	0	0	0	0	0
YBR297W	3.45	3.65	3.4	3.49	8.23	7.98	8.28	8.48	2.85	2.29	2.91	2.12	5.76	6.12	6.74	6.31	2.96	3.08	3.59	2.91	5.02	6.76	6.99	6.36
YBR298C	7.63	8.84	6.84	7.89	9.53	10.11	11.7	10.65	5.71	6.55	6.47	5.58	6.85	12.33	12.01	10.94	5.53	4.09	4.9	4.6	5.86	9.7	10.74	9.22
YBR298C-A	0	0	0.53	0	0	0.59	0	0.79	0	0	0	0	1.37	0	0	0	0.38	0	0.28	0	0	0	0.45	0.7
YBR299W	0.62	1.07	0.28	0	6	4.16	4.68	5	1.45	1.88	0.75	0.83	3.24	3.88	3.65	6.35	0.26	1.16	0	1.05	7.14	4.2	5.28	7.27
YBR300C	0.88	0.47	1.01	0	0	0	0	0	0	0	0.43	0.43	0.26	0	0.99	0	1.02	0	0	1.04	0.58	0	0.7	0
YBR301W	1.72	1.68	2.13	1.51	1.16	1.22	1.83	1.5	2.57	1.23	3.73	1.47	1.23	1.06	0.05	1	3.66	1.54	0.35	0.95	1.07	1.07	1.09	0.97
YBR302C	92.45	102.73	75.99	83.77	119.44	109	78.34	98.18	64.95	69.46	65.44	65.39	84.49	88.86	48.82	76.97	55.66	54.02	62.41	57.16	76.94	55.57	56.41	64.48
YCL001W	187.68	183.09	171.64	171.8	164.11	172.46	133.09	153.93	209.71	214.06	230.02	188.59	184.67	165.33	173.82	178.58	195.66	181.02	190.17	173.68	164.62	155.73	149.24	159.07
YCL001W-A	0	1.01	0.22	0.41	0	0.99	0.22	0.82	0.56	0.33	0.47	0.78	2.29	2.31	1.72	2.73	0	0.94	0.7	0.57	2.09	0.38	1.13	1.91
YCL001W-B	1.91	3.55	5.3	3.66	5.66	1.98	5.82	3.97	6.74	4.24	2.35	3.14	8.61	11.85	13.36	10.31	3.81	1.26	3.28	1.51	9.64	7.3	8.34	9.42
YCL002C	42.33	48.78	32.83	47.75	22.15	29.65	18.73	20.53	33.72	20.26	29.6	31.25	23.71	18	16.73	22.15	21.91	13.47	26.01	29.15	21.03	7.99	13.66	12.49
YCL004W	17.22	20.04	13.5	14.65	26.53	22.79	23.45	22.89	22.87	21.49	23.56	23.68	33.67	31.9	38.8	41.12	17.41	20.6	21.02	16.74	33.17	31.52	35.98	32.78
YCL005W	105.98	98.09	72.23	105.13	89.74	69.24	87.44	69.9	57.98	56.59	66.15	71.95	60.76	54.09	60.39	47.8	51.53	55.71	52.07	62.47	51.4	58.35	57.11	50.89
YCL005W-A	140.19	157.57	196.19	167.73	119.09	127.9	99.08	142.86	179.58	157.31	176.37	175.51	132.59	134.33	139.08	141.15	196.15	196.81	175.38	181.89	169.61	149.04	129.98	152.09
YCL007C	1.15	1.82	0.79	1.22	0	1.48	3.48	0.99	1.12	1.76	0.28	0.94	0.34	1.23	0.77	1.16	0.76	0.19	1.69	0.23	0.5	0.69	0.91	0.18
YCL008C	102.06	97.77	71.77	86.46	156.7	113.61	166.05	128.14	56.59	62.9	64.47	66.77	102.79	106.23	136.69	92.09	55.84	62.05	47.58	52.47	102.89	111.58	105.97	100.17
YCL009C	940.69	837.77	696.34	997.64	443.48	302.81	411.99	387.78	381.72	431.6	431.7	468.77	257.84	221.77	212.37	193.23	412.76	429.65	406.75	504.65	267.57	250.8	230.18	243.99
YCL010C	48.69	52.15	44.33	41.07	47.51	51.47	61.02	61.76	55.79	58.19	60.56	56.39	60.83	75.09	69.85	59.92	47.96	54.23	49.18	49.23	49.24	65.63	66.73	59.74
YCL011C	264.7	254.41	219.56	284.43	173.87	142.78	173.07	149.93	266.56	253.42	266.28	299.49	204.23	183.51	216.72	189.54	223.86	237.31	235.92	232.37	173.11	172.55	167.49	163.98
YCL012C	47.91	57.21	48.82	35.81	74.26	77.92	65.5	66.56	49.59	54.36	56.87	40.47	67.09	72.14	75.09	78.29	59.14	45.82	48.32	57.11	71.03	73.16	79.84	90.13
YCL014W	32.49	30.88	29.01	30.4	24.58	23.45	20.25	22.32	32.67	32.18	32.42	32.76	24.78	23.62	24.6	28.68	24.07	25.06	24.33	22.99	18.82	16.67	18.05	18.18
YCL016C	15.32	15.09	13.89	14.8	18.12	17.06	19.71	18.1	18.18	21.19	20.37	20.2	23.78	22.8	24.76	25.48	18.23	19.48	17.58	20.93	22.72	26.05	24.63	27.22
YCL017C	89.87	86.6	94.35	85.73	92.2	100.25	95.89	106.17	70.54	78.75	75.22	68.08	84.12	80.57	78.11	82.94	81.18	82.88	79.58	88.63	93.06	84.37	85.06	86.69
YCL018W	0.09	0	0	0	0	0	0	0	0	0	0	0	0	0	0	0	0	0	0	0	0	0	0	0
YCL019W	8.61	13.94	8.45	15.74	12.47	9.45	10.99	9.12	19.23	13.2	14.37	18.86	18.35	15.91	17.91	17.05	5.47	5.65	3.61	5.23	6.78	3.5	4.69	4.96
YCL020W	0.02	0	0	0	0	0	0	0	0	0	0	0	0	0	0	0	0	0	0	0	0	0	0	0
YCL021W-A	38.06	52.07	54.73	45.38	38.99	44.01	45.38	49.46	64.67	63.73	73.61	56.56	42.05	52.9	68.01	66.96	34.38	37.92	34.66	37.64	43.29	32.96	41.75	39.62
YCL022C	0	0	0.97	0	0	0	0	0.15	0.17	0.29	0	0	0.25	0.68	0.57	0	0	0.42	0.62	0.17	0	0.17	0.17	0.26
YCL023C	0	0	0	0	0.43	0.68	0.62	1.59	0.52	0	0	0.43	0.79	0	0.3	0.22	0.22	0.22	0	0	0.87	1.06	0	0.2
YCL024W	27.54	30.16	23.49	23.15	17.34	18.2	16.51	14.91	38.51	38.13	36.89	35.44	23.19	26.53	27.5	25.68	27.48	33.46	26.18	25.98	19.91	21.9	21.4	21.05
YCL025C	45.39	42.17	39.73	47.35	107.21	123.96	138.23	126.88	28.21	30.32	29.69	31.28	73.2	100.29	109.22	82.27	27.21	30.9	27.12	32.92	65.49	99.38	90.31	83.58
YCL026C-A	0.55	0.39	1.2	1.42	1.22	1.72	0.86	0.77	0.43	1.01	2	0.97	0.22	1.79	1	1.37	0.98	0.98	1.63	0.44	1.94	1.49	1.03	1.93
YCL026C-B	11.1	13.91	11.27	12.27	44.74	61.03	64.85	87.02	9.11	9.33	15.27	11.39	42.15	50.57	67.8	72.96	8.1	12.07	18.31	16.08	44.21	58.97	82.77	93.28
YCL027W	54.13	55.59	40.07	54.66	43.84	22.11	18.74	25	54.33	54.31	50.65	65.61	49.7	29.84	26.04	33.18	50.82	49.02	48.97	50.71	45.42	29.75	22.54	29.1
YCL028W	256.84	256.52	195.17	236.49	292.55	210.69	247.18	226.53	229.71	232.83	239.16	258.49	274.83	250.21	272.02	247.61	211.67	230.97	225.69	212.37	267.65	259.65	258.58	256.49
YCL029C	41.56	40.5	36.16	38.16	37.43	31.38	38.92	32.5	63.36	60.51	64.48	68.92	58.1	54.56	65.8	56.57	55.69	56.01	52.95	52.71	54.27	56.92	60.01	57.81
YCL030C	119.07	99.56	107.54	87.94	129.37	117.82	119.3	113.31	102.12	101.25	104.7	90.25	114.88	110.96	91.48	100.77	100.82	102.3	94.64	86.9	115.57	109.81	106.32	98.76
YCL031C	78.65	92.34	66.99	89.83	62.57	66.52	71.88	60.96	169.46	150.63	151.56	181.14	166.53	129.36	145.02	152.67	142	126.28	135.87	129.53	139.53	117.3	125.59	116.35
YCL032W	29.42	32.75	29.54	29.34	32.14	36.29	38.28	34.39	36.14	47.96	52.44	49.04	56.38	60.12	64.45	58.27	41.33	42.84	42.96	41.3	53.25	65.44	60.3	62.17
YCL033C	33.8	36.49	51.07	41.75	72.15	84.24	74.46	92.14	48.65	50.49	50.55	43.03	112.56	100.56	81.67	97.8	56.68	59.31	54.86	50.85	124.57	96.87	104.17	97.61
YCL034W	65.9	70.42	62.35	61.09	94.52	84.9	105.23	100.63	71.71	86.78	89.34	71.1	107.42	116.16	121.66	110.71	73.44	83.02	70.77	73.53	110.26	120.93	130.66	121.2
YCL035C	159.35	178.37	149	167.74	849.59	861.93	938.23	928.88	252.18	274.69	237.39	259.33	1263.17	1505.5	1660.69	1415.92	248.42	256.94	250.41	221.19	1363.29	1576.33	1402.2	1548.13
YCL036W	40.65	34.4	40.88	50.87	23.14	23.45	13.61	19.66	60.62	53.78	53.25	62.3	31.85	20.3	18.38	25.87	52.88	49.41	56.57	60.45	38.98	20.7	16.4	17.36
YCL037C	183.84	176.23	167.59	196.49	90.18	77.79	60.91	82.08	160.06	166.52	164.65	169.35	96.73	60.33	67.59	62.72	170.4	151.49	169.31	180.73	112.43	75.51	59.9	67.05
YCL038C	21.8	25.33	21.18	21.32	54.77	57.89	57.17	52.17	15.19	17.61	13.54	14.79	37.52	40.92	39.09	34.26	15.35	17.75	13.57	16.06	37.21	33.3	36.71	35.48
YCL039W	59.41	57.88	39.07	51.35	103.9	76.54	107.29	82.85	37.02	40.52	41.69	41.12	82.65	82.32	104.95	80.04	30.59	37.58	31.17	29.07	70.86	84.01	88.11	74.23
YCL040W	386	557.94	422.47	232.3	4673.45	4696.19	4911.02	4976.66	240.21	406.44	295.08	154.16	3026.6	3625.41	3449.79	3049.51	224.88	395.25	263.01	157.53	2852.39	3552.17	3588.37	3216.59
YCL041C	2.89	4.94	13.76	7.97	5.83	34.53	15.69	31.85	5.06	1.36	2.85	2.77	5.33	10.36	11.83	7.05	4.33	1.03	5.72	8.57	8.63	10.59	12.78	12.31
YCL042W	26.31	34.2	33.27	26.19	119.46	540.09	172.76	352.01	19.95	18.27	24.64	20.14	99.93	119.88	153.62	171.69	14.86	14.91	21.11	14.98	89.84	99	128.65	156.12
YCL043C	1830.65	1722.71	1462.39	1562.34	3069.94	2479.29	2791.17	2700.34	943.6	1061.46	1032.87	925.1	1747.84	1780.62	1938.39	1585.95	1039.17	1116.08	1012.51	945.09	1785.65	2005.04	1917.05	1821.94
YCL044C	167.01	147.71	90.81	149.24	298.12	261.94	410.22	275.25	65.84	72.73	78.95	81.55	164.37	188.12	299.51	181.58	66.59	64.34	66.08	67.57	152.71	213.2	228.25	184.71
YCL045C	255.2	255.07	216.9	220.21	237.11	214.15	182.07	211.48	186.78	197.01	193.97	184.8	188.54	162.09	167.27	176.52	170.55	171.54	178.1	167.09	162.51	144.52	146.88	155.29
YCL046W	0	0.38	0	0.3	0.47	0	0	0.5	0	0.24	0	0	0	0	0	0	0.71	0.47	0	0	0.31	0.58	0	1.32
YCL047C	31.15	32.71	29.63	43.09	53.4	50.85	66.21	59.49	41.41	43.29	45.91	49.26	78.45	79.6	92.95	86.65	39.34	38.38	39.03	37.34	71.37	72.75	81.63	78.41
YCL048W	0.07	0.62	0.41	0.31	1.06	0.68	0.21	0.66	0.23	0.35	0.65	0.19	0.79	1.34	0.79	1.09	0.19	0.15	0.29	0.23	0.51	1.12	0.81	1.04
YCL048W-A	0.52	2.73	4.76	1.32	570.55	673.59	426.54	430.62	1.21	2.11	3.04	2.03	316.94	388.91	285.87	260.91	1.03	0.34	1.52	0.41	351.09	303.37	317.63	254.21
YCL049C	26.15	29.46	24.03	24.22	76.3	64.41	74.87	63.88	23.56	23.26	23.29	24.83	63.24	64.27	62.66	58.31	24.03	25.7	22.04	23.02	58.38	56.48	54.9	53.69
YCL050C	390.75	460.99	289.43	381.96	792.81	795.6	804.79	683.47	443.08	393.55	431.99	529.57	963.52	938.37	1200.49	1209.78	362.25	330.52	395.72	375.87	853.33	867.3	1074.57	959.5
YCL051W	37.58	38.03	29.39	28.57	48.4	43.89	59.56	44.3	31.69	41.51	37.43	34.71	48.88	54.09	54.86	51.13	31.76	37.59	31.32	27.45	44.45	55.41	51.13	51.83
YCL052C	36.75	52.23	49.29	42.99	81.08	89.24	87.49	88.08	65.1	70.06	71.02	56.69	121.99	131.03	143.03	137.2	55.76	64.07	65.77	55.15	112.95	124.42	136.55	127.68
YCL054W	83.87	84.6	72.23	92.98	33.22	32.32	25.45	28.45	144.79	116.1	131.02	181.82	62.49	42.42	44.1	59.89	118.01	100.11	114.94	122.56	58.96	35.09	33.2	36.4
YCL055W	29.2	34.75	31.7	34.2	41.22	47.32	39.12	42.11	66.57	64.89	54.37	62.12	83.85	66.45	48.71	70.52	61.37	55.9	62.58	60.8	84.24	61.5	56.59	70.75
YCL056C	48.02	47.9	35.6	43.89	44.99	43.06	41.78	37.93	61.92	61.28	67.26	77.33	78.73	56.36	75.68	70.83	51.5	45.11	58.08	55.29	54.78	53.73	63.32	58.59
YCL057C-A	123.14	133.89	187.57	143.09	183.53	254.99	179.81	250.75	143.17	142.35	112.28	114.44	179.05	210.64	244.27	170.36	161.46	160.46	164.98	169.46	251.52	217.13	226.28	245.85
YCL057W	144.98	145.64	125.16	123.21	310.16	301.33	295.21	287.08	117.42	131.61	121.9	113.36	298.62	277.79	286.49	289.88	105.22	118.9	107.74	107.23	245.68	257.43	262.7	252.06
YCL058C	22.15	18.69	17.41	16.46	26.23	22.88	19.59	16.95	17.68	19.19	12.99	18.04	21.05	25.88	14.08	20.77	18.13	16.01	20.51	16.12	25.89	24.07	17.71	21.6
YCL058W-A	35	27.09	36.65	42.08	15.91	26.8	23.59	25.5	77.62	72.48	67.44	98.78	47.62	42.74	48.79	51.18	82.79	64.54	88.11	83.48	56.85	44.58	39.71	42.01
YCL059C	66.35	78.86	78.7	84.43	13.94	16.74	12.98	13.59	141.97	118.84	130.81	169.52	24.91	17.88	23.04	26.78	144.56	131.7	147.21	145.17	31	23.08	20	24.13
YCL061C	29.75	34.89	24.65	27.09	22.78	21.08	25.62	19.91	48.97	47.12	49.45	55.68	42.71	39.64	43.44	46.45	32.11	31.63	30.61	30.27	27.18	26.94	29.24	26.73
YCL063W	43.62	49.11	37.58	52.47	25.33	24.52	31.73	27.34	49.23	47.59	44.04	49.18	32.1	32.11	39.86	35.54	43.04	46.71	45.27	47.39	32.53	32.37	35.02	33.42
YCL064C	101.84	101.73	99.92	89.55	381.27	516.45	473.27	445.76	145.03	138.11	130.51	114.66	598.79	645.19	720.94	598.29	144.82	143.29	137.65	134.55	610.62	643.14	704.07	641.7
YCL065W	0	0	0	0	0	0	0	0	0	0	0	0	0	0	0	0	0	0	0	0	0	0	0	0
YCL066W	0	0.44	0.09	0.18	0.41	0.43	0	0.07	0	0.07	0	0.2	0.12	0.11	0.29	0.57	0	0	0.1	0	0.19	0.17	0.24	0
YCL067C	0.36	6.12	3	3.38	1.9	8.17	4.9	5.74	5.65	7.02	4.26	7.93	12.99	8.55	7.48	12.76	8.38	5	7.43	7.85	11.7	7.68	9.15	8.55
YCL068C	0	0	0	0	0	0	0	0	0	0	0	0	0	0	0	0	0	0	0	0	0	0	0	0
YCL069W	0.22	0.24	0.21	0.06	0.88	0	0.83	0.59	0	0	0	0.24	0.04	0.07	0.33	1.15	0.25	0.05	0.07	0	0.29	0.29	0.41	0.7
YCL073C	0	0	0	0	0	0	0	0	0	0	0	0	0	0.16	0	0	0	0	0	0	0	0.11	0	0.09
YCL074W	0	0.12	0	0	0	0	0	0	0	0.08	0	0	0	0	0	0	0	0	0.22	0.27	0	0	0	0
YCL075W	0	0	0	0	0	0	0	0	0.39	0	0	0	0	0	0	0	0.33	0	0	0	0	0	0	0
YCL076W	0	0	0	0	0	0	0	0	0	0	0	0	0	0	0	0	0	0	0	0	0	0	0	0
YCR001W	0	0	0	0	0	0.38	0	0	0	0	0	0	0	0	0	0	0	0	0	0	0	0	0	0
YCR002C	128.29	134.54	127.92	114.77	132.13	121.71	126.23	119.86	168.44	159.32	169.63	158.86	166.06	148.8	144.4	167.35	144.85	129.54	156.72	143.86	157.42	142.5	158.72	150.07
YCR003W	44.11	46.31	29.67	42.35	55.39	46.23	50.94	36.7	69.13	76.29	73.76	70.65	105.79	82.28	76.97	100.27	71.24	59.04	56.87	51.41	77.39	84.52	80.1	79.92
YCR004C	241.04	247.46	207.74	209.26	464.85	398.45	390.4	413.46	234.95	255.95	251.03	239.75	508.72	493.23	398.41	442.67	223.44	266.66	231.32	230.22	514.52	494.83	481.1	457.45
YCR005C	84.41	88.32	73.32	54.33	476.79	459.61	425.46	367.73	107.38	112.09	97.67	81.85	547.37	540.16	526.61	623.64	98.48	99.77	87	76.03	470.52	507	513.37	527.91
YCR006C	5.34	11.31	4.92	4.74	7.32	6.48	7.81	4.33	11.07	8.7	8.21	7.9	7.51	9.99	10.03	9.37	6.31	7.03	5	7.15	8.12	5.96	10.66	7.7
YCR007C	4.56	3.42	6.37	7.5	8.3	13.83	12.64	11.16	10	7.81	8.23	7.22	23.97	18.03	16.28	16.02	7.7	8.43	7.92	7.89	20.97	21.24	20.02	17.35
YCR008W	192.7	180.76	113.31	160.62	186.64	149.33	184.6	150.24	125.82	121.77	127.98	157.95	145.22	141.35	162.27	162.94	97.85	104.83	106.23	107.42	120.68	127.22	141.03	129.15
YCR009C	155.21	185.5	156.38	151.18	192.22	181.77	183.35	178.17	277.3	253.38	262.94	260.85	309.43	334.25	314.41	310.44	239.82	222.97	241.92	209.35	276.93	283.37	301.61	286.52
YCR010C	0.61	1.17	0.23	1.36	8.71	5.97	7.23	6.11	1.15	0.42	0.24	0.32	3.83	3.3	3.21	4.05	0.49	0.24	0.12	0.19	3.87	4.14	3.79	4.23
YCR011C	76.5	86.67	69.58	68	186.31	182.1	159.61	163.39	73.69	80.3	71.89	68.07	164.36	162.9	172.41	177.21	53.06	58.61	53.2	51.35	130.49	123.69	138.65	127.55
YCR012W	4943.5	4065.98	5046.29	3976.58	9005.76	10093.7	9973.51	11346	3091.35	3438.18	3037.8	2841.17	5540.57	6405.07	4827.27	5754.09	3686.47	3920.2	3256.76	3601.74	6605.41	6953.45	6840.36	7380.57
YCR013C	3.46	1.92	17.46	4.2	6.71	22.32	16	62.86	5.15	4.6	4.85	3.67	3.75	11.16	4.89	6.76	6.99	6.73	10.84	9.65	6.63	14.41	16.28	25.24
YCR014C	12.53	15.91	10.17	12.38	9.38	10.32	9.27	8.93	24.08	20.51	23.14	25.27	24.9	18.92	19.95	23.46	17.69	15.98	18.99	16.77	16.91	18.12	16.54	13.52
YCR015C	7.95	10.73	9.75	11.77	8.16	15.89	11	11.89	21.64	15.3	16.06	17.35	32.4	18.53	18.35	28.01	14.38	13.5	15.59	12.74	22.13	16.27	18.21	19.76
YCR016W	63.3	65.41	63.84	75.33	22.96	25.12	26.96	25.48	160.81	119.32	148.72	185.99	65.87	49.97	50.65	68.46	143.4	118.44	140.73	139.84	69.97	47.75	52.13	52.76
YCR017C	162.72	157.52	135.77	136.03	136.5	108.58	104.98	117.36	95.68	97.57	95.92	90.45	83.19	70.48	68	74.62	81.56	83.17	75.86	79.78	72.14	61.78	60.62	65.31
YCR018C	34.04	40.8	30.53	36.98	44.32	52.89	55.12	56.39	46.98	42.59	43.8	59.06	61.52	71.38	93.4	80.56	44.19	40.23	47.46	36.49	61.68	60.02	85.17	74
YCR018C-A	0.96	11.15	7.07	7.33	12.58	15.35	2.24	7.93	3.74	4.59	4.23	9.72	13.78	7.73	7.33	18.36	2.54	1.89	9.38	3.02	15.08	1.54	13.65	10.3
YCR019W	21.37	25.14	23.91	24.13	31.68	30.31	27.22	28.62	29.12	32.8	29.63	32.77	43.08	41.9	48.53	47.4	25.2	27.29	27.24	25.25	37.24	45.62	38.18	38.37
YCR020C	6.91	6.98	8.51	8.54	10.17	10.39	6.62	8.41	10.17	9.09	8.57	8.31	12.44	11.34	10.38	11.74	9.44	9.33	9.36	9.88	15.71	9.38	15.12	12.65
YCR020C-A	41.61	47.43	44.25	64.63	13.67	29.47	23.67	19.99	44.91	44.08	41.77	50.38	31.46	23.85	24.85	35.61	45.89	47.69	44.33	59.31	30.09	27.23	33.67	27.53
YCR020W-B	22.55	53.33	27.59	51.75	25.5	54.24	20.59	27.89	89.8	51.47	68.52	126.11	100.63	66.6	41.09	138.36	37.91	25.58	61.68	53.03	71.61	24.84	49.84	44.83
YCR021C	5.29	3.41	4.79	3.27	66.84	164.46	297.27	165.72	3	2.05	2.14	2.86	37.09	125.34	185.82	145.84	2.62	3.08	2.64	1.39	29.89	116.67	178.53	140.94
YCR022C	1.33	4.94	0	5.95	0.44	2.07	1.87	2.07	2.34	2.95	1.96	2.84	0.4	2.15	3.3	1.79	2.65	1.76	1.31	3.16	0.58	0.27	1.32	1.43
YCR023C	42.37	46.29	39.01	36.99	39.74	35.33	29.66	33.57	31.02	34.07	32.26	29.72	28.52	29.04	24.6	25.88	30.15	31.49	28.66	29.73	31.15	22.42	22.81	24.97
YCR024C	15.58	19.36	13.81	14.43	33.8	35.23	26.36	27.52	17.09	18.89	17.88	19.56	49.12	40.54	47.13	46.04	12.53	12.86	14.78	14.22	40.14	30.56	40.79	33.96
YCR024C-A	39.96	128.41	106.96	233.41	50.77	150.17	39.84	46.91	90.61	33.59	83.75	67.21	83.07	30.11	12	95.03	45.05	25.46	88.77	109.44	122.43	10.69	30.04	24.57
YCR024C-B	1139.69	1135.46	902.92	1800.47	642.55	777.76	473.06	514.82	750.68	774.62	746.93	715.69	720.27	387.01	437.17	641.04	855.39	844.07	728.62	862.51	734.77	394.35	377.54	414.95
YCR025C	10.62	8.94	7.79	8.8	7.16	5.07	4.84	6.02	8.73	6.68	8.83	9.28	6.86	9.09	5.64	7.15	7.59	6.64	7.47	5.81	7.63	6.34	9.92	7.2
YCR026C	54.87	57.26	41.79	45.82	68.72	62.6	62.45	57.88	58.74	58.63	51.59	58.89	80.44	71.95	73.85	75.25	45.02	49.33	45.66	44.67	63.07	66.39	59.82	59.88
YCR027C	43.61	47.46	40.73	44.75	45.5	46.87	42.2	41.02	42.46	51.82	51.85	48.93	57.19	49.5	48.6	55.4	41.98	37.36	36.93	44.38	51.4	47.28	49.06	49.05
YCR028C	50.63	53.28	48.07	65.41	40.18	43.74	43.96	41.5	37.77	33.11	36.34	38.46	31.9	26.5	34.75	32.42	30.98	33.1	31	34.98	29.31	23.27	27.46	24.54
YCR028C-A	384.23	354.05	367.56	335.26	257.73	221.73	188.18	221.72	406.73	404.7	384.51	381.89	270.41	229.98	185.26	237.16	410.72	401.65	398.92	359.57	267.82	248.08	201.41	278.33
YCR030C	111.79	114.02	87.11	93.95	213.19	165.03	195.12	170.49	48.41	63.9	64.42	53.47	103.03	106.1	134.73	99.29	55.29	67.37	59.44	53.93	108.09	128.48	119.41	116.68
YCR031C	3512.56	2860.64	3591.35	2952.1	885.24	620.84	414.85	703.6	2388.7	2546.88	2453.92	2283.52	638.13	459.04	302.25	443.65	2820.26	2820.39	2687.51	2772.04	819.85	484.17	353.83	566.9
YCR032W	10.57	12.02	9.74	11.92	14.75	17.25	14.46	13.28	14.17	13.32	14.35	13.44	24.35	21.26	21.58	24.4	9.13	8.92	9.48	9.29	16.13	13.64	14.94	13.76
YCR033W	62.31	66.09	45.82	54.94	58.95	52.88	60.4	53.29	73.47	72.52	73.97	84.54	81.56	79.48	92.84	93.17	54.54	54.65	54.25	51.99	58.8	65.98	72.01	62.16
YCR034W	299.18	359.55	320.27	380.86	117.1	119.91	76.88	103.06	217.58	207.72	214.39	236.88	88.54	59.52	58.37	68.83	212.14	200.31	223.78	236.36	91.51	51.88	53.84	64.96
YCR035C	44.7	54.99	49.51	51.83	46.2	59.34	53.87	55.39	87.41	74.42	78.03	94.7	84	80.62	85.28	97.97	75.24	70.02	78.18	81.81	80.91	79.59	84.89	82.73
YCR036W	71.18	77.24	59.78	64.43	174.19	156.61	177.27	145.62	89.48	94.64	98.3	86.1	229.42	233.19	234.94	238.99	76.58	81.27	81.12	69.72	191.28	223.3	211.33	200.36
YCR037C	49.18	46.65	41.81	47.84	49.83	42.93	39.77	35.89	40.12	40.16	39.13	44.3	42.21	36.75	33.36	40.46	36.12	32.67	33.11	34.96	35.15	27.36	31.46	28.41
YCR038C	13.85	18.17	11.28	14.77	24.88	21.65	21.91	20.5	16.16	17.62	18.4	17.98	31.01	27.89	32.5	30	13.81	13.27	14.65	14.13	24.2	26.49	26.75	25.06
YCR038W-A	0	2.71	1.18	0	0	0	2.39	0	0	0	5.03	0	0	1.38	0	0	0	0	0	0	3.36	1.03	0	0.79
YCR039C	0.36	6.12	3	3.38	1.9	8.17	4.9	5.74	5.65	7.02	4.26	7.93	12.99	8.55	7.48	12.76	8.38	5	7.43	7.85	11.7	7.68	9.15	8.55
YCR040W	0	0.44	0.09	0.18	0.41	0.43	0	0.07	0	0.07	0	0.2	0.12	0.11	0.29	0.57	0	0	0.1	0	0.19	0.17	0.24	0
YCR041W	3.12	1.1	0	2.03	0.91	1.44	4.54	4.32	2.17	0.95	0	0.98	3.33	4.48	4.97	2.77	2.3	0.92	3.74	2.47	3.31	5.57	2.2	4.06
YCR042C	23.52	27.37	20.75	24.07	31.51	34.91	29.23	30.14	37.22	32.73	32.49	37.53	52.85	45.93	44.9	56.27	21.63	20.58	23.01	22.65	37.05	29.18	32.54	31.15
YCR043C	120.38	149.35	123.06	161.48	72.34	85.05	67.13	68.9	121.74	112.54	129.54	148.89	95.65	76.98	75.54	80.23	116.14	114.64	128.65	126.96	90.17	60.02	65.26	72.76
YCR044C	97.16	91	92.96	88.05	127.32	107.16	109.88	111.01	66.34	66.81	66.25	60.75	69.45	79.73	74.16	76.07	64.12	63.78	56.76	63.38	71.16	74.53	67.98	68.21
YCR045C	0.35	0.29	0	0.35	1.36	1.79	0.78	1.15	0.38	0.28	0.07	0.05	0.91	1.71	1.18	0.7	0.14	0.27	0.41	0.44	0.91	1.28	1.7	1.74
YCR045W-A	59.42	43.58	39.47	58.32	42.91	34.1	37.23	37.43	35.74	35.38	36.89	34.23	26.23	29.87	34.99	28.35	30.96	38.3	37.76	34.05	33.44	37.22	31.03	27.5
YCR046C	93.89	92.83	88.44	109.94	127.62	115.22	125.75	128.06	101.35	119.1	96.47	95.72	161.34	141.58	136.95	121.93	108.93	123.35	106.07	111.69	184.41	152.4	155.33	147.61
YCR047C	126.95	109.15	87.03	168.92	40.59	35.61	39.4	37.46	123.81	98.61	112.04	162.04	52.82	41.82	42.75	49.92	105.82	100.02	97.26	120.9	56.95	34.35	41.6	35.49
YCR047W-A	1.87	1.98	0.58	1.59	7.38	7.1	7	4.74	0.49	0.43	1.23	0.41	5.24	12.09	6.74	5.04	0	1.23	0	0	6.55	4.51	3.95	2.69
YCR048W	102.75	86.13	83.1	92.95	107.66	93.01	121.46	118.81	54.58	59.63	58.32	55.36	74.63	78.23	82.38	70.79	61.58	63.83	54.93	56.81	77.7	80.1	88.94	83.71
YCR049C	0.5	0	0.46	0	0	0.26	0.23	1.54	0.19	0	0.24	0.16	0.3	0.27	0.45	1.17	0.33	0	0	0.59	1.3	0.6	0.39	0.46
YCR050C	0	0	0	0	0	0	0.71	0.79	0	0.26	0	0.25	0	0.82	0	0.26	0	0.25	0	0	0	0	0.3	0.47
YCR051W	146.15	146.4	125.94	183.71	71.48	57.9	66.3	63.06	150.8	143.62	152.66	184.24	84.11	71.72	68.86	73.75	145.44	148.31	158.56	177.17	87.29	74.99	71.79	76.25
YCR052W	109.64	96.88	85.12	99.66	86.46	65.96	77.39	79.12	106.63	106.15	114.69	118.98	109.74	94.48	100.51	90.49	108.46	105.61	107.94	107.94	98.49	103.94	95.51	92.4
YCR053W	670.91	625.95	585.5	588.36	375.88	293.13	281.07	305.84	452.21	484.76	489.28	466.66	268.91	240.2	243.06	231.11	506.1	511.92	501.79	505.93	296.46	261.27	230.59	252.67
YCR054C	23.59	23.33	19.5	22.97	25	23.34	18.23	17.99	31.58	26.51	27.18	35.51	32.53	24.16	22.59	31.63	21.77	18.71	27.65	24.13	28.89	19.47	21.86	22.62
YCR057C	90.31	86.24	81.19	101.1	39.88	34.91	27.52	33.13	90.24	82.61	86.18	102.07	47.16	29.19	27.2	34.23	82.13	73.98	79.92	90.18	46.25	25.57	22.57	23.78
YCR059C	92.51	74.9	92.76	100.35	39.34	41.18	39.12	40.41	65.45	64.9	71.46	62.48	40.44	27.7	26.59	33.84	77.79	76.86	74.47	91.59	46.83	38.17	33.36	41.81
YCR060W	49.13	43.31	54.24	61.37	39.73	40.86	35.97	44.13	59.09	66.26	66.15	71.81	70.86	51.4	49.19	53.41	72.66	63.62	66.33	72.19	64.35	54.61	47.88	52.39
YCR061W	69.08	67.98	52.87	52.72	216.95	190.7	263.95	223.06	26.88	35.66	30.47	23.26	104.68	117.79	143.13	100.03	35.23	44.26	30.09	31.29	125.24	177.41	174.1	146.98
YCR063W	30.86	26.3	23.77	26.64	22.87	15.6	21.9	20.67	22.49	24.03	25.49	27.36	23.93	14.47	21.1	16.4	25.08	23.24	26.15	23.46	19.7	24.4	19.66	17.69
YCR064C	1.09	0.58	0.75	1.39	0.36	0	1.02	2.26	0.43	0.37	0.27	1.43	0.33	1.17	1.22	0.55	0.72	0.72	1.33	0.65	0.31	0.23	0.65	0.67
YCR065W	81.77	86.75	75.97	77.86	57.32	65.18	60.2	62.61	73.82	83.21	79.98	74.46	60.27	57.77	65.62	56.19	82.68	86.86	77.85	75.96	65.44	63.78	61.01	63
YCR066W	11.22	12.7	10.81	11.82	17.13	17.08	18.24	15.59	17.16	19.33	20.4	19.95	32.59	27.08	28.62	30.25	15.11	14.28	17.01	15.74	24.28	25.74	27.04	25.5
YCR067C	95.69	92.68	76.04	91.84	162.93	130.29	140.41	134.75	58.57	62.47	61.07	63.42	102.03	96.69	114.15	96.92	46	51.22	50.45	47.97	91.9	84.85	86.42	81.14
YCR068W	47.22	43.19	34.32	38.34	91.25	80.29	99.2	83.97	28.92	29.52	29.82	28.29	63.73	70.31	75.9	62.12	23.37	28.41	24	24.29	49.54	57.21	58.49	54.32
YCR069W	247.04	224.94	191.08	171.82	362.51	294.23	317.21	297.56	153.43	183.43	174.76	148.01	253.95	254.1	276.67	238.99	157.72	168.83	150.92	138.55	230.32	271.68	241.14	247.56
YCR071C	68.92	80.47	47.36	63.76	90.91	70.5	76.65	62.36	82.6	83.66	81.3	104	119.45	100.17	111.9	122.56	75.9	76.58	64.58	77.68	112.73	106.84	100.39	107.96
YCR072C	67.82	57.9	62.66	71.01	36.66	36.4	26.73	33.47	80.13	64.65	71.67	80.17	42.28	31.01	31.28	34.93	73.8	67.59	78.14	83.97	44.68	31	30.58	29.12
YCR073C	5.87	5.35	5.42	6.93	4.99	5.79	5.93	5.44	8.93	7.42	7.71	9.56	5.96	6.88	8.41	8.21	5.8	5.19	6.15	6.43	5.47	4.85	6.17	4.89
YCR073W-A	68.18	66.26	63.47	64	152.8	142.04	160.35	155.45	60.98	70.19	72.09	57.28	136.53	155.47	152.71	146.6	61.97	70.33	66.22	70.97	149.39	157.54	173.03	163.47
YCR075C	26.6	35.58	29.62	26.97	38.49	43.5	40.43	44.44	24.43	25.54	25.6	21.21	30.13	27.47	29.88	28.48	24.94	30.63	22.51	20.59	34.57	32.47	28.72	33.95
YCR075W-A	10.46	13.42	21.86	21.08	24.61	41.56	25.74	44.88	18.95	25.9	16.23	19.13	38.31	45.05	41.67	36.7	28.13	26.86	32.93	29.51	53.03	42.45	41	55.21
YCR076C	37.54	40.51	33.35	35.39	71.42	70.98	71.61	67.95	44.68	44.77	47.34	42.12	88.01	90.55	86.14	85.97	40.96	41.63	39.95	37.51	74.79	93.9	82.23	78.38
YCR077C	98.52	114.22	95.68	105.22	93.68	107.78	94.02	94.19	97.36	95.18	96.01	94.43	102.55	93.03	92.86	106.09	76.73	79.78	90.2	91.31	94.97	82.96	96.76	84.81
YCR079W	46.99	44.56	29.01	34.4	81.4	60.63	83.6	62.19	29.7	31.03	32.47	37.35	59.12	70.72	66.88	71.71	23.35	25.18	24.08	25.5	43.09	69.14	69	52.53
YCR081C-A	0	0	0	0	0	0	0.98	1.45	0	0	0.52	0.69	0	0.56	0.47	0	0	0	0	0	0	0	0	0
YCR081W	11.22	15.14	11.95	13.61	19.58	19.53	15.24	16.44	17.02	15.01	15.33	16.08	26.81	19.77	21.68	29.3	8.85	8.26	10.18	10.41	17.96	10.26	14.35	12.58
YCR082W	135.64	185.41	191.95	188.84	302.88	376.95	379.84	386.53	239.27	223.87	254.49	271.62	550.28	533.12	504.65	570.93	229.44	209.74	247.02	221.93	497.42	488.57	531.8	531.69
YCR083W	37.97	40.53	54.33	51.3	149.31	194.82	174.69	146.55	49.02	58.37	46.84	64.22	168.01	192.92	185.81	177.69	79.05	73.71	64.61	61.62	184.72	192.95	182.27	208.14
YCR084C	534.5	478.41	338.18	486.97	373.53	257.22	352.71	292.69	224.56	250.36	257.39	255.97	208.41	198.52	249.51	181.62	224.02	237.34	227.32	250.17	212.71	226.99	223.22	197.82
YCR085W	0.32	0	0.6	0.82	0	1	0.6	0.22	0	0.66	0.32	0.21	0	0.35	0	0	0	0.21	0.63	0	0	0	0.77	0
YCR086W	19	21.53	23.45	17.93	24.48	35.23	33.6	34.31	32.37	32.83	34.76	35.51	45.58	53.06	40.33	44.83	36.81	39.06	37.81	33.3	51.89	56.2	59.61	56.93
YCR087C-A	110.06	99.64	84.18	164.09	26.36	26.67	26.33	25.55	176.76	142.05	151.29	215.03	51.53	43.94	52.03	45.95	132.04	118.95	147.19	157.49	50.78	40.25	40.65	33.77
YCR087W	2.11	2.91	4.29	4.67	0.46	2.4	1.58	1.6	3.3	3.02	2.28	3.18	0.58	1.82	2.21	1.57	2.52	2.78	3.9	4.73	2.22	1.86	2.68	1.69
YCR088W	273.68	268.14	217.19	207.56	436.05	348.76	370.44	358.92	190.25	224.77	216.09	204.1	351.04	319.54	310.25	323.43	212.82	245.51	231.05	213.65	357.63	387.11	354.04	365.67
YCR089W	73.2	72.86	48.39	78.32	48.63	32.86	41.99	34.37	38.03	37.32	38.84	45.92	31.54	26.59	33.97	28.09	29.04	25.99	24.92	28.58	21.38	19.36	19.74	19.04
YCR090C	46.93	54.31	57.51	65.25	45.1	58.13	42.58	44.8	106.39	86.42	99.58	98.59	96.49	73.44	77.25	98.08	88.14	64.85	88.33	83.35	80.96	60.82	74.49	74.7
YCR091W	12.13	13.34	9.9	7.9	46.96	46.22	52.97	45.48	10.36	14.4	11.78	11.22	42.34	46.81	50.83	48.03	7.92	12.63	11.15	9.02	34.45	44.72	45.69	44.51
YCR092C	19.28	23.86	20.18	19.16	18.78	23.23	18.72	18.96	28.88	27.06	28.57	29.38	30.04	28.08	29.01	30.58	22.37	22.23	22.01	21.62	26	22.11	22.81	22.88
YCR093W	55.51	63.69	49.14	57.42	76.25	82.68	72.69	69.3	60.79	57.86	58.44	63.1	91.89	91.22	101.22	109.82	32.54	30.89	35.88	34.92	57.32	47.14	61.74	50.88
YCR094W	68.77	72.66	58.38	65.84	69.45	56.56	54.71	51.84	69.8	65.83	70.48	73.78	72.19	58.38	50.11	71.13	67.25	60.26	69.8	72.85	69.23	55.28	61.46	56.92
YCR095C	15.64	21.39	21.09	29.52	19.69	26.08	17.55	20.62	34.92	28.04	34.37	40.57	49.91	36.84	40.82	54.11	23.45	19.87	25.37	30.71	36.27	24.44	33.11	32.77
YCR095W-A	0	0	0.83	0	0	0.93	0	0.62	0	0	0	0.59	2.15	0.96	1.61	0.6	0	1.18	0	0	3.14	0	0	1.1
YCR096C	24.01	23.02	36.14	39.9	28.7	37.1	26.36	30.12	91.08	59.22	80.25	64.33	112.4	84.24	97.81	108.47	52.4	60.83	67.47	67.96	90.66	97.39	85.89	89.55
YCR097W	15.74	39.95	21.11	51.28	30.84	78.02	38.59	30.56	55.03	33.4	46.39	66.36	160.98	71.28	79.7	218.47	39.19	33.47	51.23	49.49	112.82	45.07	78.32	62.82
YCR097W-A	0	0	0	0	0	0	0	0	0	0	0.89	0.21	0	0	0	0	0	0	0	0	0	0	0	0
YCR098C	3.27	2.36	2.11	2.56	5.59	6.97	6.11	5.15	2.81	1.56	2.25	1.46	3.76	3.17	5.18	4.53	1.56	1.77	2.24	1.76	3.66	2.89	4.56	4.14
YCR099C	10.82	15.21	10.43	10.01	12.68	15.33	20.24	9.91	16.38	15.4	12.25	15.57	16.65	17.48	14.83	21.38	8.77	9	12.92	8.74	11.12	17.57	15.09	15.77
YCR100C	7.21	8.22	7.47	7.72	9.19	11.65	11.04	9.89	11.88	10.06	12.78	9.46	11.93	14.47	14.08	18.1	9.79	8.43	9.11	8.29	11.58	11.76	11.86	10.82
YCR101C	8.87	10.65	7.28	8.89	11.4	14.48	13.27	9.81	10.79	11.56	10.07	13.44	17.26	16.34	16.16	17.52	8.89	9.23	9.08	8.88	9.49	15.67	18.58	12.01
YCR102C	5.97	6.11	6.75	4.97	4.13	5.26	6.62	6.8	7.67	7.89	8.08	5.81	4.48	5.48	4.69	5.43	6.73	6.92	7.48	5.23	3.58	4.49	6.08	5.49
YCR102W-A	0.66	10.51	4.27	5.07	1.74	6.16	1.86	3.66	7.76	0.9	5.2	3.47	4.76	3.56	10.13	9.35	2.19	0	3.24	2.61	1.74	2.12	6.29	0.41
YCR104W	0.3	3.5	1.6	2.57	0.94	2.82	3.6	4.93	0.71	2.95	0.59	2.38	2.54	2.94	2.3	3.66	3.58	2.32	0.3	1.43	1.56	4.3	4.85	4.38
YCR105W	2	1.61	1.23	2.35	2.62	3.84	2.58	3.15	2.16	2.33	2.62	1.99	3.65	2.87	3.25	4.03	1.83	1	1.86	2.4	4.24	3.05	2.71	4.39
YCR106W	9.14	12.07	9.36	11.95	9.63	10.37	7.52	8.21	11.99	11.36	11.74	12.21	13.61	8.97	9.57	11.24	7.13	8.51	6.21	8.27	8.53	5.65	6.6	6.86
YCR107W	20.82	21.51	17.74	21.99	15.63	12.89	16.37	14.3	22.8	20.87	24.31	22.73	18.01	17.16	16.07	17.79	22.13	20.96	17.27	20.62	14.44	14.11	14.86	15.16
YCR108C	0	0	0	0	0	0	0	2.38	0	0	0	0	0	0	0	0	1.6	0	0.31	0	0	0.55	0	0.39
YDL001W	25.68	28.3	20.19	30.68	20.21	23.04	24.52	17.41	43.2	38.25	47.42	48.05	46.01	34.47	39.69	39.37	32.43	28.52	32.94	35.56	36.84	31.06	35.34	28.81
YDL002C	34.85	35.81	35.88	37.84	30.84	38.76	44.53	35.44	71.48	72.22	71.06	83.89	89.68	71.44	72.24	89.72	71.04	81.49	66.47	62.26	80.49	64.12	60.75	80.34
YDL003W	52.94	63.55	43.36	51.42	20	19.01	22.43	19.25	101.37	103.09	104.32	108.69	37.01	35.65	37.1	45.07	83.28	85.12	87.63	77.47	36.62	30.81	34.09	36.26
YDL004W	118.59	122.74	142.17	125.81	163.93	204.9	167.34	203.65	146.37	161.81	156.91	141.87	195.62	207.11	214.01	201.38	177.03	173.98	156.31	156.33	232.68	232.75	237.45	244.11
YDL005C	71.23	79	58.26	73.59	52.59	52.18	61.72	50.24	121.04	111.53	126.01	136.54	106.06	108.95	131.08	109.15	96.76	93.18	100.83	94.55	100.43	97.51	105.14	104.84
YDL006W	35.75	41.94	31.06	31.57	43.9	34.04	40.48	32.55	52.75	43.59	45.46	57.96	66.02	51.13	56.38	62.12	44.96	45.33	45.11	45.45	42.93	49.57	47.42	45.19
YDL007C-A	0	0	0	0	0.62	0.98	1.32	0.33	0.37	0	0	0	1.7	0	0.85	0.32	0	0	0	0	1.24	0.76	2.24	0.29
YDL007W	204.85	208.83	179.5	165.56	393.49	392.18	404.96	351.46	315.3	325.88	322.71	307.13	645.71	636.18	676	666.89	270.3	273.67	272.88	237.14	518.48	588.38	575.57	563.99
YDL008W	27.01	29.54	36.68	28.58	37.88	35.43	30.38	26.54	47.91	44.3	44.01	48.2	56.36	45.85	50.23	47	54.47	42.84	41.97	43.02	54.98	53.25	46.09	45.24
YDL009C	0.72	0.38	0.66	0.3	0.47	0.74	2.01	2.23	0.56	0.24	2.11	0.94	0	1.16	0.65	0.97	0.71	0.24	0.7	0.57	0.31	0	0.85	0.44
YDL010W	38.71	47.16	42.62	32.02	55.08	64.01	59.26	55.17	57.67	59.93	56.15	54.56	88.27	84.97	75.21	88.31	47	49.92	54.97	44.79	74.84	85.04	85.81	84.06
YDL011C	0	0.38	0	0.61	0	0.74	0	0.5	0.28	0	0	0.23	0.86	0.39	0.32	0	0	0	0.7	0	0	0	0	0.66
YDL012C	258.86	225.23	158.84	289.73	136.65	104.12	176.19	139.23	200.11	197.93	222.51	258.67	152.21	144.58	228.93	134.88	199.16	173.63	161.99	222.01	155.67	198.05	176.61	163.97
YDL013W	24.88	37.66	25.08	32.65	34.56	35.08	34.81	31.68	43.68	44.38	45.68	49.16	54.13	51.28	59.18	56.66	35.93	40.62	37.73	38.8	44.09	49.28	47.65	45.87
YDL014W	905.66	805.57	938.02	1071.95	184.76	182.41	154.96	197.79	617.25	586.94	646.72	613.27	204.75	142.22	151.48	148.98	744.39	719.43	710.38	868.76	243.15	169.94	140.55	157.26
YDL015C	239.37	348.3	258.25	361.22	320.75	356.59	220.72	274.79	204.17	182.23	194.29	204.14	251.71	189.21	196.18	234.2	167.98	153.49	196.23	201.35	235.8	134.16	169.34	164.69
YDL016C	46.19	43.49	24.72	40.01	50.46	22.87	23.22	24.66	11.74	16.67	16.02	21.37	16.29	18.8	20.28	10.97	15.94	16.12	18.26	14.41	15.28	14.35	12.91	20.05
YDL017W	12.1	15.01	9.63	9.78	18.8	17.56	20.37	18.33	19.29	19.82	18.72	19.05	25.25	24.1	26.79	25.6	15.74	15.99	17.82	16.69	20.36	25.23	24.72	21.79
YDL018C	50.79	56.63	48.64	50.94	63.66	66	76.52	60.84	59.81	64.53	54.67	75.39	84.41	82.84	71.6	85.25	55.33	58.89	60.69	56.47	78.49	83.07	71.88	86.06
YDL019C	68.29	77.84	59.3	55.38	118.59	120.91	133.39	124.48	58.44	69.5	65.72	56.34	107.88	126.44	134.75	132.1	44.55	53.72	44.79	40.75	78.35	102.59	106.06	97.48
YDL020C	56.79	66.78	48.18	54.6	87.71	114.84	178.62	115.72	79.04	87.1	89.42	85.28	127.96	222.96	269.76	240.79	62.85	69.06	71.71	65.26	96.57	211.05	268.08	209.03
YDL021W	8.23	9.42	8.4	5.67	89.85	85.89	84.58	82.22	15.3	19.17	14.74	9.91	161.04	155.18	144.06	169.61	12.9	13.99	12.31	7.2	129.61	143.79	135.93	141.64
YDL022C-A	0	0	0.45	0	2.59	4.59	3.69	3.74	0	0.34	0	0	2.96	4.24	5.33	6.89	0	0	0	0	0.43	3.96	0.4	4.9
YDL022W	317.42	422.67	336.77	232.81	956.35	969.49	1112.58	1014.81	212.41	314.85	262.34	165.05	631.43	779.81	935.9	688.54	230.81	340.49	252.33	188.77	689.14	893.61	921.47	824.36
YDL023C	0.36	0.77	0.67	0	1.43	1.5	1.41	6.52	0.57	0.25	0	0	1.3	1.95	0.98	3.17	0.96	1.43	0	1.66	1.59	3.2	2.01	2.45
YDL024C	1.45	1.62	1.14	1.73	25.38	32.82	34.28	27.83	2.84	1.83	2.78	2.33	24.29	34.23	31.91	23.36	1.88	2.06	1.42	1.66	20.59	31.89	29.27	24.15
YDL025C	46.64	49.23	36.22	39.44	125.16	122.28	150.86	122.94	39.61	44.61	40.43	35.05	115.77	126.43	142.45	118.9	35.4	38.79	36.33	32.16	98.92	121.27	127.42	112.11
YDL025W-A	0	3.73	0	0	0	0	0	1.22	1.38	0	0	0	0	0	1.59	1.18	0	1.16	0	0	0	0	1.39	2.16
YDL026W	0	0	0.35	0.32	0.99	2.33	0.7	2.07	0.29	0.26	0.37	0	1.35	1.61	1.35	0.25	0	0.49	1.84	0.59	0.66	1.81	1.19	0.69
YDL027C	27.37	37.77	23.76	23.77	75.9	76.62	66.96	58.81	36.96	40.74	38.38	36.88	109.97	100.71	112.72	118.24	33.56	33.13	37.18	29.2	86.1	86.99	95.71	89.41
YDL028C	21.16	24.18	19.53	21.47	21.81	19.21	20.07	18.31	38.31	34.5	33.95	38.53	35.17	36.3	37.28	41.72	26.23	28.44	29.78	27.3	30.09	29.57	34.18	29.99
YDL029W	142.7	158.4	147.88	122.28	191	186.51	187.04	196.55	162.61	188.73	170.9	161.38	237.02	235.05	235.35	229.53	177.11	188.26	184.02	174.05	246.07	235.75	228.21	249.31
YDL030W	15.97	21.72	16.69	22.6	13.93	17.04	14.33	13.94	33.01	28.03	30.24	32.98	28.57	24.06	29.92	28.58	23.91	19.66	26.35	26.94	24.59	22.51	23.52	22.33
YDL031W	80.46	78.23	73.2	86.96	26.68	22.94	20.45	23.26	114.97	96.02	104.29	145.93	40.19	31.49	30.55	36.78	97.1	85.03	92.55	101.75	38.71	28.23	26.36	28.31
YDL032W	0.37	0.79	0	0.32	1.97	1.94	1.75	2.33	0	0.26	0	0.25	0.45	0.4	3.38	2.27	0	0	0	0	0.66	2.11	2.38	1.15
YDL033C	16.04	22.1	16.92	24.36	23.66	22.77	29.6	25.88	21.43	24.2	23.39	22.04	29.24	28.45	36.3	32.16	20.02	21.3	19.73	21.59	28.51	31.6	30.65	28.58
YDL034W	0	0	0.31	0	0	0	0.31	0	0.26	0	0.33	0	0	0	0.3	0	0	0	0	0	0	0	0.26	0.2
YDL035C	55.61	58.73	36.02	43.25	92.27	79.48	77.23	68.7	54.49	51.48	54.77	56.09	107.33	102.88	107.37	104.57	37.85	37.91	36.02	36.74	79.05	81.23	84.83	75.44
YDL036C	38.41	34.77	30.7	39.94	32.98	27.32	28.61	25.87	46.32	44.33	49.16	59.69	47.3	39.28	38.44	40.12	43.72	43.16	42.77	42.61	39.94	37.75	37.88	37.24
YDL037C	9.36	9.02	9.8	36.39	40.89	44.36	39.21	52.92	9.86	5.73	5.47	14.81	26.22	28.74	42.41	40.47	6.69	3.81	7.93	8.72	20.89	13.5	11.41	13.32
YDL039C	17.77	16.88	13.73	35.88	59.73	58.76	55.9	69.63	10.92	8.27	12.63	22.56	33.95	36.69	59.71	47.15	11.69	7.58	13.97	17.8	38.35	35.49	30.08	28.25
YDL040C	136.23	152.5	119.88	122.58	98.79	90.92	73.41	88.09	169.03	165.63	157.75	170.05	124.78	108.87	108.74	123.68	147.78	143.25	150.92	144.45	120.72	97.07	95.5	99.23
YDL041W	1.94	1.71	0.6	1.65	1.27	1.34	3.63	1.79	1.01	0.44	1.91	2.82	1.16	1.04	1.16	0.87	1.5	0.85	0.63	2.55	0.57	1.04	0.51	0.99
YDL042C	35.95	38.79	34.24	42.76	27.97	26.75	28.16	28.54	47.15	47.25	47.14	51.73	47.23	36.5	34.71	39.94	42.75	39.9	41.84	47.69	40.05	37.46	34.62	33.02
YDL043C	28.19	36.25	25.41	34.02	31.36	34.99	24.51	27.7	59.46	50.85	52.17	61.6	72.96	50.66	45.46	63.1	51.48	44.16	52.17	47.24	60.03	43.9	45.48	47.09
YDL044C	11.84	13.86	12.29	10.8	13.53	16.73	15.77	13.36	22.09	21.58	23.61	25.86	29.24	29.32	29.07	30.63	18.53	17.85	18.81	18.65	25.34	25.79	24.89	27.05
YDL045C	41.5	42.16	38.41	34.82	60.34	58.62	56.87	55.91	54.91	57.57	55.77	55.57	79.87	80.33	76.27	81.13	47.39	49.86	50.98	42.88	69.09	66.37	69.31	71.9
YDL045W-A	86.22	93.87	76.91	72.29	141.51	149.76	143.83	116.8	112.88	123.99	114.7	134.62	209.27	193.59	197.27	183.52	112.71	119.9	126.55	112.76	190.67	194.43	180.66	196.35
YDL046W	696.03	596.89	549.87	605.56	1303.83	1371.42	1423	1276.93	442.85	451.44	461.62	404.31	977.71	986.54	893.99	957.7	366.9	382.61	381.44	348.31	761.64	1009.24	936.87	882.93
YDL047W	89.71	87.61	102.09	89.93	93.65	92.32	85.64	93.73	112.22	115.54	112.49	103.22	101.05	100.26	105.22	106.54	117.22	123.23	110.69	111.21	114.73	102.11	105.2	99.33
YDL048C	42.1	50.1	34.06	39.88	135.47	65.13	80.91	54.04	28.37	27.28	29.59	26.41	65.52	65.88	99.59	56.25	31.36	27.79	31.9	24.56	64.13	60.71	56.65	46.45
YDL049C	9.63	13.23	10.45	9.07	9.74	10.09	12.28	10.87	13.43	16.31	13.04	17.31	13.1	15.12	12.77	13.22	16.99	14.66	11.86	15	15.14	13.37	12.26	12.48
YDL050C	0.31	0.65	1.41	0	0.8	0.63	0	0.21	0.24	0.21	0.9	1	0	0.33	0	0.21	0.2	0.2	1.2	0.96	0	0.25	0.48	0
YDL051W	203.53	224.57	235.76	231.06	68.21	78.42	68.39	67.13	349.73	337.23	356.78	434.44	129.18	96.59	94.84	113.47	372.95	330.42	377	371.99	134.72	106.91	100.54	110.21
YDL052C	262.21	248.72	189.29	221.11	277.65	223.69	264.22	229.84	140.87	150.52	147.05	161.41	164.97	165.16	189.63	154.47	143.66	152.93	147.37	148.5	181.22	175.58	176.44	169.82
YDL053C	105.38	119.25	85.82	112.55	149.19	140.85	164.59	154.22	119.05	138.1	137.6	145.85	212.2	192.44	231.15	187.48	135.15	136.99	127.2	123.81	202.56	199.39	213.7	206.44
YDL054C	46.16	45.13	43.18	44.55	91.14	96.13	98.5	99.47	31.56	31.89	29.09	30.29	54.35	65.32	69.41	64.95	26.12	26.79	26.9	28.74	55.5	60.11	64.98	62.61
YDL055C	1734.53	1503.85	1658.08	1252.54	862.67	715.83	607.65	675.23	1755.58	1849.36	1783.9	1399.4	830.25	716.07	608.58	647.38	1848.04	1928.95	1807.45	1653.98	882.41	778.63	659.88	687.6
YDL056W	31.11	32.19	25.67	32.93	31.91	35.01	30.21	31.81	49.53	44.85	49.17	49.39	70.57	53.17	60.27	67.07	35.75	33.19	40.54	38.46	46.87	44.89	53.18	41.64
YDL057W	12.39	10.36	9.31	11.8	26.8	21.2	22.87	22.29	15.37	16.77	17.14	15.84	35.8	34.51	33.32	33.46	14.15	12.82	14.22	13.62	29.91	30.64	33.55	30.77
YDL058W	38.02	43.75	29.93	35.73	40.24	35.17	30.56	29.84	49.09	46.39	45.38	59.59	53.22	45.05	42.76	58.21	33.8	31.55	33.16	30.87	37.55	27.23	31.87	31.48
YDL059C	8.27	10.63	8.72	10.55	14.55	14.5	23.73	18.86	17.89	19.01	20.01	15.48	34.52	34.32	37.62	39.44	16.15	17.12	17.22	14.11	26.88	36.03	40.68	36.85
YDL060W	92.95	85.53	69.85	86.99	32.09	27.19	19.6	22.3	118.69	99.36	117.73	152.38	48.92	32.19	29.54	39.28	98.17	92.46	101.94	114.19	50.31	28.11	26.2	29.4
YDL061C	1498.3	1479.39	1869.78	1368.97	287.77	258.25	151.82	281.97	1140.82	1036	970.17	1350.26	250.98	180.81	133.17	193.61	1431.52	1185.47	1372.04	1381.41	380.53	171.28	140.15	242.98
YDL062W	0	0.28	0.48	0	0.34	1.89	0.73	0.72	0	0.53	0.51	0.34	0	1.13	0.94	0.35	0.69	0.34	0.26	0	0	0.63	1.45	1.13
YDL063C	46.8	48.08	49.22	65.75	18.93	17.31	11.89	14.11	76.97	61.65	64.73	86.52	25.81	16.73	17.67	23.38	61.1	46.97	65.53	81.94	28.74	13.83	13.86	16.51
YDL064W	127.83	127.31	146.95	138.14	93.61	105.34	86.53	108.79	191.56	189.59	173.91	160.84	143.01	134.34	124.31	141.31	182.32	173.54	180.08	187.5	149.26	124.8	132.1	145.23
YDL065C	53.43	63.84	51.45	55.46	66.78	60.78	65.74	55.45	123.17	118.29	120.7	131	151.43	125.19	136.28	141.39	104.56	101.52	105.09	93.24	124.45	120.61	116.46	115.11
YDL066W	135.42	123.52	157.45	119.53	148.97	136	131.18	141.53	175.15	185.55	171.95	133.19	178.14	159.11	126.53	148.43	168.5	180.46	169.47	180.65	190.98	176.95	161.6	166.02
YDL067C	188.89	209.67	122.25	179.89	173.09	146.33	220.89	179.9	104.8	106.17	106.47	155.83	124.55	107.73	135.55	145.37	98.82	116.55	107.69	114.75	102.11	88.79	127.54	120.28
YDL068W	0	1.49	0	0	0.92	0.73	0.66	0.97	0.27	0	0	0.23	0.84	0	0.32	0.71	0.47	0.23	0.69	1.39	0	0	1.39	0.65
YDL069C	8.61	11.08	9.8	9.16	10.71	12.41	13.37	11.9	16.96	17.61	17.23	17.26	33.2	21.85	15.65	29.09	15.1	19.16	18.54	16.41	23.97	24.21	22.41	22.51
YDL070W	78.97	110.77	78.26	116.07	98.72	98.16	75.64	77.61	160.47	137.25	150.76	167.37	241.28	174.48	181.69	260.56	117.24	111.94	138.71	128.82	180.51	134.14	158.31	144.34
YDL071C	1.21	1.6	3.07	2.06	1.99	1.88	2.54	1.67	1.89	0.41	0.89	0.99	0.73	0.98	1.63	1.02	3.01	1.79	0.59	0.96	1.85	0	1.68	0.93
YDL072C	240.81	264.75	260.41	243.28	644.73	795.92	682.82	762.52	188.15	196.34	178.6	151.02	476.34	505.25	594.46	513.56	180.6	205.22	186.75	171.98	499.93	480.48	535.23	543.04
YDL073W	36.14	41.66	27.06	36.76	31.65	38.04	22.84	24.09	41.55	35.36	36.94	46	45.41	31.48	35.08	43.59	27.54	23.75	29.83	31.12	33.92	22.31	28.22	26.19
YDL074C	33.46	49.38	40.01	48.55	31.23	34.81	26.61	28.94	77.67	65.77	65.13	81.22	65.05	55.7	48.25	72.85	57.27	52.84	62.01	63.64	60.01	39.47	48.7	46.85
YDL075W	1518.31	1536.68	2037.04	1738.39	334.35	240.15	168.91	282.58	2462.43	2525.85	2460.5	2429.33	569.82	311.48	256.99	356.71	2883.71	2921.88	2706.99	2863.31	706.36	365.28	248.11	384.62
YDL076C	63.45	69.47	47.9	50.67	77.66	72.09	77.06	61.82	82.63	88.75	89.11	78.06	111.74	103.59	95.92	110.6	64.84	72.63	68.43	55.63	82.27	104.36	99.48	96.17
YDL077C	17.04	22.2	18.55	18.5	24.24	27.26	18.28	20.82	29.44	29.28	28.05	25.42	38.67	34.5	33.3	43.02	20.16	20.24	22.53	20.15	33.46	23.85	28.76	26.16
YDL078C	139.23	163.22	146.46	139.68	200.65	177.2	180.47	176.67	170.27	194.5	166.31	177.53	247.8	215.15	210.93	231.06	170.73	187.94	161.62	148.27	219.07	223.81	200.5	207.23
YDL079C	5.08	6.6	4.37	4.43	10.23	11.2	15.69	12.48	4.92	5.63	5.05	4.88	12.01	14.71	17.67	16.26	4.26	4.73	5.17	3.8	10.6	13.69	14.15	12.9
YDL080C	24.97	24.98	25.14	25.38	31.51	25.94	27.89	24.32	33.42	32.98	36.39	32.83	37.85	36.63	34.55	35.93	30.14	30.28	28.49	27.6	33.54	29.34	32.62	28.94
YDL081C	2894.05	2709.34	2603.28	2716.84	630.76	371.53	291.06	376.74	1785.54	1854.16	1853.99	2264.06	407.75	248.53	181.18	287.15	2151.49	1984.26	2191.28	2284.47	521.42	259.32	226.78	320.71
YDL082W	1066.06	1152.45	1229.55	1141.38	302.46	188.05	140.12	185.2	1653.34	1638.16	1722.74	1608.41	497.02	247.01	165.46	280.68	1684.71	1624.57	1717.7	1686.6	506.29	283.37	188.33	256.34
YDL083C	1697.17	1707.87	1813.98	1613.77	339.18	201.47	149.56	193.63	1659.94	1775.49	1732.68	1667.07	433.7	194.04	115.59	221.42	1950.1	1952.68	1774.54	1793.97	453.44	216.8	138.4	217.02
YDL084W	439.21	540.13	482.93	459.42	232.61	211.89	174.92	213.02	551.91	570.56	545.77	547.89	286.88	229.93	201.24	245.58	547.53	537.98	566.7	557.11	303.1	205.52	208.15	246.26
YDL085C-A	59.28	85.27	94.45	100.85	66.43	69.7	55.92	64.24	158.08	139.49	156.32	143.92	134.69	96.74	103.96	110.45	153.12	145.16	125.26	178.45	127.81	112.22	105.75	98.23
YDL085W	2.98	2.63	2.23	1.85	83.35	85.54	76.97	64.62	1.6	2.24	1.95	1.75	67.72	87.33	75.97	62.15	2.02	2.33	1.52	0.74	68.5	89.98	70.43	59.53
YDL086C-A	6.9	1.35	4.95	5	3.02	6.6	6.69	6.95	3.99	4.87	4.02	2.51	2.45	4.12	3.45	3.44	3.39	3.03	3.76	3.63	2.24	4.72	6.07	3.48
YDL086W	152.69	134.99	152.23	139.32	207.56	185.48	178.85	201.06	119.19	116.06	128.58	100.89	173.32	163.93	139.23	150.67	116.82	123.07	121.14	126.77	186.8	179.64	168.8	170.73
YDL087C	22.61	21.68	17.9	21.14	32.71	29.61	26.51	29.01	22.49	21.25	18.27	28.23	32.41	31.54	35.54	31.43	20.41	25.31	21.5	21.77	29.98	29.43	31.89	32.09
YDL088C	58.66	72.94	48.58	63.24	76	53.64	64.75	53.6	70.83	73.89	77.6	93.01	99.49	86.55	96.83	97.78	61.65	56.66	65.79	65.02	83.4	72.68	85.45	76.86
YDL089W	21.95	33.8	23.5	27.2	42.95	49.9	31.07	37.24	34.12	29.44	28.59	30.47	62.66	47.25	50.97	66.17	22.74	21.77	26.94	24.99	52.67	36.43	42.88	39.93
YDL090C	28.94	31.5	27.17	24.01	35.23	33.2	34.44	34.42	34.38	35.08	37.06	37.88	45.52	44.85	43.51	50.08	33.72	36.32	33.94	31.67	39.87	46.54	45.59	42.94
YDL091C	25.72	33.18	21.53	24.04	53.35	56.44	46.82	48.86	32.27	36.58	34.74	31.6	71.9	66.22	74.06	72.1	27.96	27.39	29.74	25.75	55.82	54.74	61.87	56.31
YDL092W	104.38	127.63	137.43	178.66	117.02	128.51	109.56	114.82	254.1	232.8	244.15	228.27	249.46	203.86	245.55	227.52	215.85	197.76	206.83	221.96	217.09	184.18	203.58	187.64
YDL093W	54.29	51.63	43.9	52.83	38.05	33.54	31.88	34.81	35.14	36.63	38.3	33.21	26.76	29.37	30.18	28.22	31.24	30.57	27.54	33.97	28.23	24.59	24.72	24.22
YDL094C	0	1.13	0.99	1.64	0.56	1.77	0.8	2.07	1	1.17	1.89	1.37	2.82	0.69	2.7	2.59	0.71	0.42	2.31	0.68	2.25	1.37	0.68	2.1
YDL095W	480.31	447.41	369.77	453.25	339.98	301.46	349.02	317.49	308.33	314.96	306.55	321.76	238.12	240.96	273.67	246.58	246.42	267.61	246.05	259.74	195.49	217.4	220.4	208.61
YDL096C	1.06	1.13	4.58	1.51	1.86	4.03	0.99	9.06	1.11	3.14	1.74	2.32	0	1.91	0.96	0.72	1.18	1.87	1.74	4.2	1.55	3.7	0.28	1.74
YDL097C	179.78	203.64	165.65	150.46	388.68	367.63	392.79	341.63	238.78	264.48	258	266.16	535.89	516.95	516.89	551.71	236.16	262.42	240.98	206.59	489.74	542.16	533.62	537.12
YDL098C	12.88	17.93	12.9	20.97	18.13	27.97	26.65	20.45	30.35	30.47	29.46	31.94	51.84	43.56	42.08	57.69	25.74	25.46	26.5	27.03	48.47	47.71	40.35	39.93
YDL099W	57.73	70.57	62.6	70.14	87.94	92.9	94.43	90.88	152.71	153.72	164.69	179.61	257.8	231.7	281.38	273.54	132.05	134.76	148.37	123.11	218.39	215.12	208.92	214.3
YDL100C	374.32	356.03	340.02	334.43	483.42	418.68	467.64	438.03	442.94	471.15	458.24	424.17	588.57	572.74	539.69	561.05	439.46	437.81	433.45	404.73	562.51	609.34	586.96	565.22
YDL101C	21.13	26.03	23.96	18.65	28.3	29.3	31.48	24.49	34.91	37.95	36.27	39.16	46.33	47.41	43.72	53.12	28.99	32.51	34.89	26.56	37.23	42.95	48.38	50.93
YDL102W	23.67	24.66	24.18	26.16	17.37	18.89	18.18	18.9	28.61	29.72	28.24	29.37	22.48	21	21.07	23.6	26.46	23.81	25.02	26.69	21.52	17.1	18.39	20.18
YDL103C	59.09	63.43	62.36	56.14	82.72	78.27	83.19	84.58	85.62	90.2	84.91	85.93	112.87	113.95	99.51	114.56	82.24	90.65	81.66	76.66	109.68	120.95	111.69	115.78
YDL104C	5.45	8.09	8.32	6.14	9.15	10.5	8.71	8.92	13.06	10.98	9.65	10.89	13.08	13.01	9.67	14.97	10.8	12.55	11.51	9.68	12.78	11.18	11.43	13.47
YDL105W	10.97	16.75	14.91	12.22	11.06	10.63	11.76	11.45	26.85	25.32	27.56	25.9	19.98	18.85	20.59	22.14	21.93	22.46	26.74	24.31	18.83	20.68	19.05	19.18
YDL106C	40.87	43.23	29.13	35.95	40.92	39.52	36.56	33.16	50.54	53.43	58.45	51.93	62.42	59.47	62.5	73.97	44.5	41.96	51.08	39.1	54.4	53.44	58.31	55.8
YDL107W	7.64	12.97	7.41	11.58	19.43	22.69	15.65	16.97	19.14	23.02	23.57	27.85	43.92	39.52	37.04	48.11	16.95	17.68	21.11	17.17	34.28	30.9	35.05	30.77
YDL108W	27.93	31.5	27.97	30.3	34.03	33.1	37.31	31.78	46.51	40.38	44.21	44.16	54.11	48.44	52.14	54.87	41.54	40.76	43	41	51.77	48.75	51.22	52.15
YDL109C	12.44	12.02	11.81	12.7	18.74	15.88	17.32	16.42	17.62	16.49	14.62	16.88	27.77	23.69	23.06	22.41	12.32	13.37	11.83	11.06	19.45	19.97	20.43	19.39
YDL110C	72.97	98.24	62.4	58.96	460.21	522.6	613.68	462.48	86.06	108.12	104.78	75.8	625.01	822.97	953.02	761.5	87.08	110.02	90.65	61.63	600.32	872.31	861.06	761
YDL111C	100.58	109.33	100.73	120.27	101.56	112.74	101.03	105.18	109.93	113.59	109.03	129.48	114.62	114.06	134.32	130.6	117.95	103.94	123.73	124.85	138.97	121.02	118.43	117.22
YDL112W	52.1	51.39	45.63	54.18	21.89	21.85	15.68	18.23	61.47	53.58	55.32	66.02	28.36	20.12	19.31	24.07	42.88	37.16	43.65	47.63	22.26	13.36	12.97	13.89
YDL113C	15.42	19.12	19.28	16.61	32.57	39.84	38.26	37.44	29.47	28.19	29	26.2	64.24	63.88	69.75	68.52	24.29	26.81	26.92	23.65	48.04	53.74	60.63	56.06
YDL114W	0.56	0.59	0	0.38	1.18	0.93	1.47	1.09	0.09	0.31	0.33	0.29	2.15	1.69	1.92	2.8	0.07	0.74	0.11	0.35	1.67	3.07	1.87	1.24
YDL114W-A	4.55	0	2.8	2.58	1.99	1.57	7.09	2.09	2.37	1.03	0	4.97	0	0	0	0	2.01	0	0	1.2	0	0	1.2	0.93
YDL115C	20.73	26.5	21.11	25.92	38.12	41.88	55.23	43.81	40.63	39.37	41.13	45.73	91.98	90.2	114.4	107.18	37.5	35.22	36.63	35.99	63.89	85.03	79.32	82.36
YDL116W	36.44	44	37.27	42.73	41.09	41.89	35.41	36.1	55.87	53.71	49.57	55.13	59.13	51.57	51.73	58.89	45.09	39.11	54.94	51.41	55.75	36.58	45.71	47.55
YDL117W	42.86	46.92	42.52	40.41	57.72	70.71	63.41	60.85	56.65	56.92	57	57.01	75.13	85.94	89.38	92.28	42.33	44.46	48.12	45.42	68.45	70.34	81.5	72.32
YDL118W	0	0.31	0.27	0	0.39	0	0.28	0.41	0.23	0	0.29	0.19	0	0.96	0.27	0.4	0	0	0	0	0	0	0.71	0.37
YDL119C	21.52	23.88	18.93	18.12	49.91	46.74	48.56	40.62	29.43	33.33	36.53	35.84	73.38	74.84	81.9	77.06	30.86	31.49	27.61	28.13	65.99	68.4	72.38	71.1
YDL120W	61.31	63.2	80.3	76.47	65.07	68.56	64.86	66.09	99.77	103.77	104.81	80.63	115.26	99.44	104.65	98.01	108.66	104.3	90.55	110.63	107.71	97.13	95.15	101.78
YDL121C	217.36	197.96	188.59	220.87	63.99	49.59	54.24	51.96	252.05	236.8	257.51	346.24	83.74	61.66	44.07	67.02	246.23	200.94	236.17	205.33	61.77	59.82	49.07	57.46
YDL122W	99.27	101.17	81.07	102.16	85.73	89.8	68.66	72.83	116.35	101.98	116.63	133.73	111.84	79.46	94.36	110.26	94.77	90.1	99.4	97.67	94.36	75.15	76.95	79.3
YDL123W	158.18	126.23	100.8	168.87	175.32	140.16	261.96	168.54	75.03	79.96	92.72	90.52	112.55	118.04	163.58	100.07	80.08	77.66	76.22	74.56	85.8	133.78	141.34	105.7
YDL124W	389.86	577.08	419.65	337.66	1925.95	1900.4	1989.59	1847.5	478.01	650.37	537.37	421.37	2252.14	2419.33	2643.89	2307.77	475.29	621.36	541.62	401.93	2287.37	2613.41	2557.68	2510.53
YDL125C	293.5	294.8	271.25	303.94	260.39	268.77	246.56	275.26	226.06	217.46	232.9	228.09	236.34	222.17	227.8	233.35	230.08	216.16	225.1	226.95	266.59	240.64	225.89	228.77
YDL126C	484.97	501.33	429.98	405.79	1013.9	921.67	961.09	905.88	469.88	502.25	468.23	480.22	939.47	963.27	940.81	974.26	424.84	471.67	424.23	399.67	871.85	920.31	890.11	918.88
YDL127W	53.12	54.25	48.51	49.95	54.32	55.87	49.44	46.76	66.47	74.02	68.63	77.05	88.35	66.12	67.26	67.42	71.91	72.01	70.09	67.78	90.74	68.71	70.08	64.6
YDL128W	213.16	207.76	210.3	216.02	280.3	268.92	281.09	285.95	132.83	148.96	149.76	135.53	178.22	184.9	189.22	170.05	132.77	142.78	133.03	144.97	170.81	192.91	175.35	175.46
YDL129W	18.24	16.17	17.61	19.27	3.45	5.18	6.35	5.68	20.04	18.77	21.79	24.93	4.43	5.39	5.05	6.5	23.72	17.29	20.17	23.36	5.37	7.85	6.99	6.6
YDL130W	2461.97	2224.92	2549.59	2580.53	563.59	391.78	241.93	394.62	1668.22	1691.37	1679.71	1660.93	429.05	230.97	134.82	256.16	1901.85	1872.08	1837.15	2050.82	508.31	265.72	181.99	292.07
YDL130W-A	115.8	141.39	99.15	83.87	937.51	982.18	891.6	776.4	153.45	205.4	153.17	128.01	1505.85	1325.98	1336.88	1550.93	160.38	180.53	145.86	97.31	1260.33	1281.13	1323.31	1233.74
YDL131W	168.79	146.62	151.95	140.91	111.19	98.47	89.31	96.28	165.08	171.68	168.35	168.32	121.54	103.44	101.7	95.1	175.56	184.67	181.75	182.89	136.74	116.81	105.21	117.44
YDL132W	95.64	112.77	82.17	87.82	173.78	173.47	158.52	155.52	107.1	107.18	107.13	103.31	211.81	201.91	211.98	232.75	80.19	78.02	85.36	78.74	167.55	154.71	171.52	163.49
YDL133C-A	380.84	705.26	2004.91	853.94	200.14	970.51	252.33	977.58	1714.76	603.39	978.64	1155	370.3	345.2	260.12	396.05	1308.97	755.32	1882.58	1701.57	527.41	287.11	373.04	648.67
YDL133W	32.04	38.07	31.15	33.15	37.7	39.91	44.88	37.68	44.8	49.83	47.79	44.33	61.51	61.41	59.04	61.33	35.51	39.25	43.7	36.33	51.65	53.45	59.26	48.17
YDL134C	111.61	119.74	110	93.69	157.45	150.13	136.9	147.05	125.26	134.53	125.48	106.01	153.5	171.41	137.35	162.25	117.49	121.97	125.38	111.04	160.06	159.12	151.25	151.78
YDL135C	113.04	128.14	125.22	141.39	125.19	111.27	115.37	108.22	212.57	206.41	223.18	200.4	246.63	194.82	179.5	231.67	162.42	168.84	171.36	157.19	195.74	174.87	170.12	172.59
YDL136W	932.31	1215.46	1268.23	1287.11	226.33	217.84	98.43	160.79	2133.45	1914.99	1939.15	2185.41	621.34	342.77	259.73	384.26	2118.9	2158.38	2134.06	1889.38	603.39	284.29	184.27	303.29
YDL137W	278.34	323.86	326.67	299.52	317.06	327.64	292.26	339.35	363.46	408.89	359.62	334.48	460.85	424.5	367.17	387.78	410.93	423.4	381.9	410.17	455.17	409.25	411.78	434.44
YDL138W	35.21	35.25	29.5	33.02	59.16	54.33	63.74	54.13	29.42	32.87	30.92	29.32	55.99	56.3	62.35	55.95	24.58	25.18	23.48	24.97	42.71	51.36	52.99	46.95
YDL139C	9.02	10.06	15.34	10.5	9.98	17.35	17.6	18.8	25.74	26.21	24.41	24.06	30.37	35.09	38.14	38.35	24.25	28.37	25.9	21.26	34.91	34.52	36.22	38.74
YDL140C	210.88	201.46	159.03	206.53	245.81	219.32	278.27	226.07	127.07	144.38	139.61	145.49	162.88	183.84	232.24	176.18	97.2	101.38	94.34	101.08	125.32	147.11	150.01	131.15
YDL141W	79.46	77.55	77.92	72.4	70.69	68.22	65.62	68.77	55.16	56.69	55.28	54.11	55.79	56.11	52.74	49.05	56.77	59.49	57.3	59.35	58.21	56.01	56.48	56.92
YDL142C	28.98	29.92	24.37	26.32	45.51	47.5	52.22	39.01	31.78	35.07	32.33	31.22	51.83	56.7	55.73	56.94	28.75	30.02	29.61	23.86	45.57	55.8	58.15	54.9
YDL143W	190.6	202.25	186.63	188.36	213.43	213.82	211.51	210.39	224.68	214.46	229.33	238.72	249.26	238.07	242.5	248.31	212.97	216.38	217.85	221.75	247.1	239.17	236.75	243.94
YDL144C	113.07	113.24	77.74	96.6	215.82	184.01	202.19	182.52	89.77	91.6	93.27	98.81	193.92	182.66	186.11	191.56	74.99	79.1	79.9	74.7	153.45	186.92	178.94	158.31
YDL145C	344.69	333.06	264.33	282.59	293.81	243.03	236.18	230.08	225.38	236.21	230.9	244.99	197.11	188.3	182.42	194.25	180.77	179.85	189.04	184.11	163.75	151.13	154.72	153.75
YDL146W	20.11	25.55	19.32	17.4	46.41	49.53	37.14	44.63	17.24	19.59	16.7	13.4	36.21	37.48	38.21	49.06	12.51	14.3	17.34	15.78	36.59	31.51	35.13	32.8
YDL147W	169.97	221.18	163.66	188.64	365.28	371.9	370.07	298.82	335.31	312.46	329.9	385.65	710.69	643.69	657.5	782	255.93	249.14	284.45	234.31	552.27	531.02	585.02	543.83
YDL148C	68.53	71.9	65.19	84.41	21.8	23.27	14.47	17.79	121.59	103.4	114.27	152.86	46.03	31.3	31.16	44.09	103.96	84.68	100.73	108.45	50.07	25.9	25.25	25.94
YDL149W	10.38	13.19	8.87	8.74	32.61	32.73	32.08	27.41	9.03	11.96	11.25	8.95	35.62	37.98	42.55	39.1	8.59	9.47	8.53	8.54	30.42	31	34.8	31.03
YDL150W	72.58	71.75	67.51	74.53	35.05	36.87	33.62	38.01	115.4	105.71	116.65	128.27	72.79	57.5	60.85	57.06	110.49	100.41	103.93	115.38	69.55	51.26	54.02	53.83
YDL151C	0.18	0	1.5	0.16	0	0.38	0	1.15	0.45	0.76	0.91	0.48	0	0.2	0	0.25	1.23	0.61	0.36	0.58	0.32	0.3	0.59	0.91
YDL152W	0	0	0.37	0	0	0	0	0	0	0	0	0	0	0	0.28	0	0.41	0	0	0.98	0	0	0	0
YDL153C	74.17	84.96	80.09	92.72	22.08	18.81	14.36	17.98	170.55	138.52	151.29	220.61	48.19	33.85	31.86	47.18	136.32	114.52	138.47	142.22	50.27	26.98	27.05	32.18
YDL154W	7.09	7.78	5.86	7.32	7.07	6.37	6.35	5.66	10.5	10.8	9.77	10.04	11.88	10.66	10.39	13.26	6.67	7.8	8.11	8.62	8.84	8.61	8.49	8.88
YDL155W	52.06	54.55	49.74	52.09	37.78	35.34	45.23	39.67	67.67	68.67	69.34	69.95	59.94	52.08	66.22	54.17	63.04	70.56	60.17	61.3	53.19	53.46	53.05	54.6
YDL156W	20.56	16.08	17.84	16.5	17.22	15.7	17.4	15.68	22.72	24.76	25.05	24.53	24.51	22.97	21.15	24.23	19.23	19.15	17.23	18.4	19.14	15.52	17.47	16
YDL157C	121.64	118.69	124.09	141.87	71.1	73.83	64.63	69.42	188.23	162.11	174.24	189	118.24	90.96	85.05	116.13	192.06	192.41	174.76	168.18	100.04	85.07	82.9	94.69
YDL158C	15.55	15.67	7.7	27.1	7.97	9.02	2.84	3.93	17.2	13.44	18.26	27.58	17.74	7.35	10.93	19.14	12.07	11.5	14.87	14.68	8.96	3.35	9.61	5.13
YDL159C-B	0	0	0	0	0	0	0	0	0	0	0	0	0	0	0	0	0	0	1.51	0	0	0	0	0.47
YDL159W	18.68	22.3	18.27	23.22	25.07	29.87	29.78	29.35	27.52	26.94	25.72	28.88	37	32.72	38.74	45.16	22.47	23.41	24.05	24.95	34.66	33.38	41.31	38.95
YDL159W-A	0	0	0	0	0	0	0	0	0	0	0	0	0	0	0	0	0	0	0	0	0	0	0	0
YDL160C	137.1	148.66	123.16	137.04	154.33	177.37	179.02	159.22	104.86	111.13	113.52	107.28	132.79	141.62	164.54	144.36	100.31	102.95	96.2	104.93	126.36	125.58	148.75	130.59
YDL160C-A	20.84	24.23	28.61	26.8	15.36	26.28	18.05	25.62	39.74	34.29	46.43	40.63	28.64	33.91	29.75	42.41	42.8	33.49	37.36	42.96	36.92	22.03	24.55	21.56
YDL161W	108.27	118.9	86.35	124.54	125.46	94.69	124.18	100.86	147.4	143.04	163.86	185.68	198.58	181.45	234.27	192.42	117.07	119.3	121.7	118.49	154.98	175.73	176.68	164.6
YDL162C	0.32	0.68	1.18	0.54	2.1	0.66	0	0	0.25	0.22	0	0.84	0.38	1.03	0	0.65	0.42	0.63	0.31	0.76	0	0.26	0.25	0
YDL163W	0	0	0	0	0	0	0.36	0.27	0	0.79	0.38	0	0	0	0	0.26	0.26	0	0	0	0	0	0	0
YDL164C	49.19	47.87	42.73	43.43	34.46	34.93	31.9	33.97	48.68	47.03	52.3	51.39	33.79	35.58	36.1	35.89	41.58	45.69	43.58	40.55	28.2	28.79	32.09	31.67
YDL165W	49.58	55.3	64.41	49.66	52.38	70.24	61.91	69.2	84.56	89.14	93.19	74.29	101.42	87.4	90.15	100.99	98.11	80.89	88.2	90.31	100.23	99.75	105.8	93.54
YDL166C	29.13	32.77	40.41	45.09	18.07	23.76	25.37	24.24	69.6	68.93	74.48	65.23	45.35	37.97	37.64	40.79	72.11	69.39	71.81	75.61	45.77	39.95	40.83	38.38
YDL167C	85.29	83.92	72.21	94.01	41.68	40.15	26.91	32.88	115.7	96.65	109.59	132.01	62.51	37.96	45.22	53.36	90.79	78.28	89.87	96.57	55.81	37.69	35.51	34.41
YDL168W	126.27	145.13	115.81	122.95	161.06	173.06	201.25	175.13	130.97	128.91	141.91	139.45	178.01	203.31	210.47	208.62	122.67	125.47	119.23	129.95	152.99	183.71	205.61	192.05
YDL169C	6.49	7.71	7.6	3.9	53.46	65.15	65.98	57.71	10.15	10.57	12.91	7.57	89.78	100.5	102.34	102.79	9.34	10.95	9.62	6.63	78.27	96.7	105.03	91.58
YDL170W	20.64	19.08	17.69	21.16	28.65	29.86	31.04	27.9	24.11	24.08	24.38	29.2	35.83	36.92	41.8	39.78	23.85	25.35	23.88	22.13	35.52	34.95	38.38	36.94
YDL171C	68.66	61.42	59.56	55.11	49.19	44.58	36.57	41.32	56.93	56.97	53.81	51.94	44.86	40.95	36.16	41.35	37.79	38.35	33.7	34.54	26.47	23.71	21.18	22.08
YDL172C	1.14	1.21	1.69	2.34	1.5	2.84	1.28	3.79	1.07	1.09	2.72	1.65	0.55	2.22	2.68	0.77	1.52	1.36	3.14	2.16	2.6	1.84	3.8	2.39
YDL173W	118.93	121.51	100.33	121.87	119.4	125.68	159.73	129.49	173.68	187.03	190.3	197.53	234.38	258.82	268.73	240.14	178.1	186.29	169.64	171.1	238.76	262.04	281.54	252.28
YDL174C	82.91	74.92	60.5	61.62	168.59	107.33	135.22	123.71	72.47	75.08	76.31	76.97	145.76	141.15	130.74	129.88	65.46	74.03	63.45	61.77	142.18	153.17	128.54	135.18
YDL175C	12.3	16.42	13.75	14.12	16.82	20.79	26.83	26.52	25.02	22.29	23.97	23.92	27.34	33.58	32.78	37.15	23.21	22.87	26.86	21.81	25.04	31.88	34.13	37.02
YDL176W	15.09	17.34	13.53	16.27	15.65	14.92	16.58	15.24	23.08	19.57	19.81	21.24	22.88	19.2	21.5	22.29	19.23	17.89	19.25	17.36	21.43	19.54	19.47	20.16
YDL177C	19.76	27.91	22.55	28.38	32.4	38.28	38.34	31.11	51.18	45.48	42.38	59.87	65.75	61.98	68.89	79.95	45.38	42.43	44.36	31.39	69.2	60.57	65.46	58.54
YDL178W	58.31	65.96	45.68	56.55	66.48	62.63	52.11	53.45	77.7	75.13	82.34	85.07	100.18	78.91	86.9	98	63.99	62.25	64.22	61.86	79.38	65.48	72.88	69.35
YDL179W	47.25	56.93	49.08	52.69	54.17	61.82	54.28	58.19	72.11	72.56	71.7	70.28	79.47	85.42	99.36	91.4	61.01	60.03	68.74	64.59	76.64	69.84	90.35	82.41
YDL180W	45.93	49.39	39.14	38.28	84.99	79.48	87.37	75.72	39.01	36.62	36.81	35.32	62.65	67.67	70.37	68.24	29.56	27.3	29.2	27.74	48.97	56.53	64.09	59.34
YDL181W	114.63	114.44	79.68	73.43	380.68	302.5	362.47	316.84	85.57	136.97	85.74	73.26	310.58	323.94	273.17	293.05	81.97	112.86	76.29	70.44	275.02	362.47	349.31	328.67
YDL182W	72.17	59.89	67.06	65.57	67.09	66.55	62.65	66.02	75.49	63.97	66	70.15	71.23	64.06	69.12	62.68	76.71	82.44	71.12	85.94	90.12	67.48	71.24	63.44
YDL183C	10.57	10.86	10.06	8.9	16.73	14.84	17.85	15.35	16.03	15.07	14.52	12.51	23.03	26.47	24.39	24.32	10.95	10.17	11.95	13.38	25.78	21.13	25.2	24.01
YDL184C	682.25	802.73	2962.02	1089.09	277.44	1303.19	396.79	1327.4	2037.49	843.72	1477.39	1491.55	497.62	657.87	314.92	678.28	1917.36	1061.95	2806.4	1918.63	590.72	388.07	436.81	1082.48
YDL185C-A	0	1.17	3.05	1.41	1.45	0.57	0.51	1.9	0.43	0	0.54	0	0	0.59	0	0.74	1.1	0	1.08	0.44	0	0	0.44	1.02
YDL185W	469.45	447.7	474.91	409.83	510.87	483.18	402.18	488.55	300	337.85	302.74	274.49	331.64	307.83	269.91	298.29	300.35	335.31	284.92	302.1	344.28	281.16	274.29	298.46
YDL186W	0.13	0.4	0.12	0.11	0	0.26	0.35	0.26	0	0	0.37	0.25	0.3	0.54	0.9	0.08	0.58	0.25	0.37	0	0.44	0.2	0.5	0.54
YDL187C	0.7	1.49	2.27	2.98	1.84	2.18	3.38	3.63	3.02	2.15	1.03	2.76	5.05	2.64	6	2.36	0.93	1.39	0.34	1.66	1.54	1.97	2.22	1.94
YDL188C	133.77	147.74	113.27	108.14	168.16	157.82	150.62	153.42	115.62	122.33	128.01	114.11	152.66	150.57	147.2	161	101.65	106.82	107.37	91.23	128.45	142.32	144.44	136.51
YDL189W	92.28	92.87	73.77	88.43	71.01	58.29	66.08	60.35	110.73	106.26	104.99	121.03	94.24	86.75	90.54	89.65	97.27	90.05	91.39	97.3	86.51	83.47	85.22	80.5
YDL190C	62.04	77.27	54.43	66.32	98.44	108.89	77.03	78.21	66.23	61.78	66.55	58.42	114.75	90.49	87.27	113.94	46.28	44.03	51.9	47.14	87.23	66.53	77.81	70.27
YDL191W	982.15	1105.79	1410.96	1177.73	373.43	275.16	250.56	321.57	1678.62	1726.77	1487.6	1966.5	418.46	323.02	188.31	407.19	2001.07	1929.41	2146.38	1650.93	721.18	381.79	328.49	466.18
YDL192W	317.82	365.68	396.06	353.22	218.24	224.07	209.92	221.96	469.3	530.45	457.25	518.82	271.22	269.05	256.56	258.1	573.36	584.72	538.15	527.25	327.87	287.96	246.84	319.6
YDL193W	56.02	62.44	56.34	44.93	87.2	90.09	74.74	82.41	57.66	62.72	62.49	55.15	96.55	91.38	77.2	99.88	55.51	59.02	60.63	49.74	90.95	95.9	96.11	94.75
YDL194W	12.56	15.39	11.09	12.3	21.18	17.61	15.07	17.19	12.81	12.84	12.19	11.6	18.92	16.58	17.82	17.65	9.31	9.33	8.86	10.01	13.02	13.49	13.72	13.26
YDL195W	397.63	376.65	264.41	345.45	427.68	352.72	545.47	399.3	171.73	204.77	202.63	211.51	227.1	274.14	362.34	249.33	161.65	175.94	156.12	161.62	204.75	271.25	281.14	240.19
YDL196W	1.75	2.23	1.62	0.9	4.15	1.81	5.58	4.12	0.55	0.96	1.38	1.61	2.52	3.02	4.74	3.07	1.16	0	0	0.28	2.76	2.82	2.22	1.51
YDL197C	30.05	32.59	24.4	32.37	35.43	30.3	47.5	32.96	41	43.6	47.14	50.15	46.4	67.05	85.55	61.42	39.73	41.95	39.49	36.02	40.19	64.57	76.96	60.64
YDL198C	127.47	122.19	116.11	123.56	87.41	82.64	73.5	83.48	96.78	101.59	90.41	77.02	69.51	61.14	65.75	60.22	81.47	86.29	76.72	82.37	62.76	62.85	62.18	56.37
YDL199C	8.71	11.2	7.77	6.58	40.33	40.29	39.7	37.75	6.35	8.4	7.31	5.52	25	33.29	33.14	28.92	5.52	6.68	6.57	3.87	24.5	28.37	30.89	27.05
YDL200C	18.46	23.39	18.62	25.75	34.52	44.89	42.52	33.65	39.89	42.42	34.97	44.9	77.61	71.5	55.2	69.66	37.79	38.64	36.57	27.82	65.98	65.11	56.98	59.93
YDL201W	106.86	100.1	95.71	111.56	51.07	37.68	35.41	38.32	130.08	123.4	132.9	142.67	71.5	46.53	38.28	50.75	145.6	131.89	154.12	154.36	72.39	56.65	49.43	51.9
YDL202W	44.45	49.62	37	46.19	58.79	44.09	58.77	46.24	68.96	72.38	65.23	71.52	80.97	79.63	79.17	81.04	65.46	70.27	69.89	57.56	81.02	85.94	78.31	83.47
YDL203C	43.97	45.84	36.39	42.79	43.86	38.71	42.82	40.6	43.48	43.87	44.05	47.35	45.08	44.59	51.88	49.58	40.78	39.89	37.53	40.58	44.03	46.55	48.23	39.41
YDL204W	26.98	42.32	24.26	21.84	1419.17	1292.39	1353.49	1018.31	30.28	42.71	32.06	30	1167.46	1431.95	1682.33	1108.26	26.88	38.49	26.44	20.35	1044.22	1564.88	1306.11	1152.07
YDL205C	135.51	125.23	102.3	134.47	92.45	64.9	63.78	65.34	151.72	151.66	152.92	154.71	118.63	86.6	81.26	108.81	113.86	118.99	129.71	118.14	89.36	85.75	79.17	72.24
YDL206W	17.96	24.53	14.99	17.08	40.96	47.17	32.84	32.89	16.28	14.52	14.88	15.66	39.7	35.91	39.48	44.03	9.22	11.05	13.24	10.78	31.6	23.72	31.9	25.01
YDL207W	42.01	53.83	40.8	51.25	39.92	35.35	39.03	37.22	79.17	70.59	80.13	79.49	70.38	66.87	71.64	70.93	62.52	62.54	67.61	66.35	62.42	54.98	61.01	56.41
YDL208W	253.27	260.63	252.33	320.19	78.61	60.42	63.12	66.8	447.8	411.95	409.52	543.66	157.75	92.54	100.16	125.33	479.56	441.78	463.96	464.6	173.03	138.63	101.95	121.56
YDL209C	22.44	24.96	17.62	24.1	19.09	22.37	19.08	18.65	29.46	30.04	28.62	34.4	33.12	32.24	33.2	30.89	26.2	25.23	23.69	27.18	28.36	22.42	28.07	25.98
YDL210W	2.72	3.45	3.28	3.02	4.9	4.83	3.37	4.74	2.04	1.61	1.57	1.55	2.62	2.8	3.04	2.31	2.35	2.49	2.14	2.01	4.19	2.61	2.58	3.24
YDL211C	22.67	22.75	19.41	21.01	8.96	11.82	12.75	10.33	25.36	24.87	26.71	26.87	13.15	13.79	17.26	12.47	20.47	25.45	22.94	22.57	8.71	14.43	14.52	14.56
YDL212W	364.69	368.4	293.43	374.85	230.57	190.79	180.23	175.01	247.13	247.64	247.32	263.86	152.46	138.68	129.85	151.26	260.71	254.26	236.14	243.69	145.88	135.15	127.29	142.24
YDL213C	125.88	117.4	123.56	145.08	28.64	33.56	29.75	32.59	264.26	226.36	252.88	326.13	75.39	61.58	69.74	80.18	243.7	203.32	242.29	248.1	75.75	64.19	69.4	64.1
YDL214C	1.35	1.83	1.69	2.17	6.89	7.41	8.81	6.67	2.41	2.62	3.16	2.84	7.78	10.35	10.39	10.77	2.26	2.38	2.21	2.35	6.48	8.53	10.2	8.78
YDL215C	12.88	19.86	14.54	14.85	61.63	66.15	51.96	53.62	17.23	18.95	18	17.24	58.83	60.36	61.25	72.47	14.13	15.41	14.24	15.12	52.4	46.74	53.24	49.75
YDL216C	7.82	10.9	8.43	9.28	17.6	13.77	17.44	13.04	17.19	18.62	18.25	16.79	30.54	28.49	31.51	29.01	14.32	13.82	13.5	12.78	23.24	23.3	20.66	22.56
YDL217C	38.93	47.41	40.36	58.64	42.6	40.44	42.64	41.45	48.54	45.7	48.01	50	56.35	55.92	63.01	57.13	47.08	58.99	50.08	52.43	60.04	52.04	51.2	49.56
YDL218W	9.49	7.73	6.74	8.71	15.47	13.41	18.43	11.44	5.11	4.98	6.21	5.71	11.37	13.02	13.64	7.48	4.77	5.96	5.02	5.94	9.06	13.12	9.75	7.03
YDL219W	46.61	57.91	60.14	73.09	38.17	44.68	28.06	41.12	104.96	97.97	103.1	87.15	91.61	68.3	49.23	86.4	92.9	74.51	102.14	85.22	74.77	49.18	64.75	50.89
YDL220C	23.62	23.57	17.79	21.6	23.87	18.86	24.31	20.98	17.96	18.71	19.58	19.72	21.52	19.62	22.57	20.47	15.69	15.81	14.29	16.2	17.48	19.52	18.36	16.5
YDL221W	0.78	2.7	0.72	1.5	1.8	2.64	3.11	2.17	2.61	0.94	1.35	1.03	2.35	1.05	2.65	1.45	0.65	0.9	1.15	0.77	1.2	1.42	2.33	1.33
YDL222C	13.99	21.82	18.18	13.14	1107.34	1293.95	1378.1	1146.86	11.64	17.62	11.99	8.87	839.01	1142.51	996.15	819.47	12.54	16.01	8.56	7.52	797.15	1064.57	1138.25	766.52
YDL223C	15.75	21.35	14.45	13.7	382.5	457.99	489.59	389.78	16.13	21.76	17.08	15.38	245.63	332.19	379.49	263.58	15.69	18.81	15.47	13.48	257.34	389.88	372.98	295.37
YDL224C	145.8	139.34	105.53	127.97	165.66	137.27	161.78	135.57	88.94	92.55	95.85	91.6	111.72	107.63	136.01	109.09	81.87	88.34	80.78	78.64	96.35	114.07	116.87	97.51
YDL225W	62.65	74.36	55.44	62.27	67.82	61.71	63.89	53.31	101.81	104.05	103.39	110.37	121.63	104.21	103.06	117.45	81.26	87.51	89.12	83.28	98.56	91.78	96.99	89.27
YDL226C	157.76	144.27	132.55	133.7	118.94	95.94	103.94	101.06	163.03	178.79	181.66	161.01	127.03	120.93	119.22	126.16	171.07	177.26	160.65	155.87	128.61	130.27	126.18	130.51
YDL227C	69.34	77.36	60.18	70.16	2.27	2.32	4.52	2.7	112.59	109.29	113.4	132.02	5.59	4.65	5.34	6.16	98.35	101.84	104.49	93.99	4.54	4.25	4.29	5.21
YDL228C	2.83	2.47	10.9	1.56	0.22	0.86	0.78	3.26	3.61	1.81	1.8	3.6	0	0.54	0.15	0.56	3.42	3.26	6.19	3.94	0.58	0.27	0.92	0.82
YDL229W	2734.31	2451.11	2806.11	2552.38	415.02	311.54	226.48	307.45	1766.05	1857.65	1789.03	1775.01	276.44	186.61	144.17	184	1942.02	2062.44	1940.22	2077.59	355.9	207.5	167.73	196.87
YDL230W	24.88	30.06	24.96	25.19	48.92	53.06	65.74	61.37	31.19	30.98	34.24	29.24	64.61	70.27	81.49	68.09	28.57	30.97	29.42	28.35	56.79	72.4	74.83	71.44
YDL231C	34.66	40.29	32.31	39.56	34.02	35.98	29.38	30.36	37.24	33.27	32.07	35.19	33.85	30.54	34.46	34.21	24.65	25.12	26.85	27.85	26.58	20.98	27.87	22.7
YDL232W	79.49	52.21	181.94	81.14	37.61	213.75	148.6	292.03	129.28	81.26	84.34	68.75	106.76	94.11	75.88	87.74	151.82	76.48	151.13	154.48	125.24	104.66	114.57	176.94
YDL233W	10.77	14.47	13.02	14.84	28.89	30.03	36.99	30.87	16.95	16.25	17.29	14.79	37.04	40.84	40.46	39.23	15.31	17.67	16.23	16.3	36.46	39.29	42.63	43.79
YDL234C	21.77	25.78	23.21	18.1	60.07	61.78	61.35	54.21	31.02	29.16	28.37	27.27	73.31	80.95	82.36	83.14	23.57	23.42	24.87	23.06	62.22	69.73	77.38	68.49
YDL235C	118.1	148.99	116.01	128.11	154.65	151.06	144.02	132.74	199.09	168.37	193.53	231.6	257.8	230.68	226.19	285.72	164.12	135.82	176.49	159.22	236.55	199.04	225.85	214.61
YDL236W	98.49	107.74	101.74	98.58	78.92	67.38	74.25	67.25	102.91	108.96	104.38	106.1	89.15	78.46	68.64	72.63	107.05	118.87	103.44	114.22	95.53	85.22	69.17	77.26
YDL237W	110.18	112.07	101.7	104.1	157.96	160.14	125.94	151.51	91.09	99.01	92.56	82.32	137.92	121.42	119.79	132.25	92.21	89.67	98.53	94.72	144.89	119.17	119.01	116.42
YDL238C	6.59	7.64	9.16	5.67	26.9	28.2	25.82	25.35	10.09	12.2	9.82	7.64	32.45	33.68	26.31	34.19	8.05	9.51	5.71	5.43	24.48	24.51	22.81	23.55
YDL239C	8.27	13.62	8.26	8.19	22.03	25.89	23.04	20.07	11.98	12.06	11.13	11.76	35.16	35.44	29.69	40.64	8.24	9.06	10.06	6.13	27.34	21.56	27.75	22.75
YDL240C-A	0	0	0	0	0	0	0	0	0	0	0	0	0	0	0	0	0	0	0	0	0	0	0	0
YDL240W	20.18	27.43	21.56	24.29	15.22	14.36	12.88	15.3	30.63	30.48	27.11	30.47	22.59	20.59	20.18	24.4	23.28	22.66	23.19	23.41	18.58	16.62	17.49	15.66
YDL241W	15.57	21.02	18.03	25.45	5.22	3.79	5.14	6.75	28.64	18.1	32.69	38.4	8.42	7.23	14.84	14.79	18.62	19.11	18.85	20.26	9.35	6.86	8.7	9.95
YDL242W	0	0	0	0	0.85	1	0.6	0.67	0	0.22	0.32	0	0.78	0.35	0.87	0.87	0.21	0	0	0.51	0.85	0.26	1.54	0
YDL243C	8.84	11	9.62	11.58	14.36	12.48	20.09	15.44	8.85	11.69	10.14	11.41	15.38	21.97	19.17	18.29	9.82	8.61	11.05	9.55	14.96	16.87	17.07	15.71
YDL244W	3.85	1.1	1.41	0.64	5.12	4.7	4.28	4.1	0.56	0.87	1.31	0.66	2.25	5.21	3.59	3.76	1.87	2.31	1.8	1.63	5.34	3.88	3.52	4.92
YDL245C	0.06	0	0.18	0	0.04	0.07	0.07	0.14	0.02	0.08	0	0.1	0.14	0.03	0	0.17	0.09	0.06	0	0	0.06	0.33	0.21	0.14
YDL246C	2.07	3.11	2.75	2.62	0	6.91	9.05	13.82	2.48	2.88	2.93	2.17	13.84	5.7	7.06	8.35	2.58	5.95	2.59	2.77	0	7.88	0.11	13.3
YDL247W	1.88	3.06	2.54	0.46	4.82	1.88	1.66	2.49	1.09	0.91	3.2	1.11	2	0.98	1.66	0.64	2.39	1.81	0.59	0.39	2.06	1.12	0.25	1.94
YDL247W-A	7.58	12.04	20.98	0	4.98	0	14.17	2.62	5.92	0	3.72	0	9.09	16.31	13.65	2.55	5.03	9.99	25.99	0	3.32	6.08	3	2.33
YDL248W	15.27	14.33	17.5	12.75	29.37	24.87	18.73	22.1	13.69	11.47	13.04	8.73	17.8	13.61	14.71	13.21	9.61	11.09	6.77	11.71	17.83	16.8	10.61	13.65
YDR001C	79.39	104.83	87.26	66.47	622.92	665.8	678.06	626.52	98.76	127.39	103.33	76.7	694.65	769.93	780.14	766.73	82.22	111.48	92.57	72.5	600.64	770.09	759.79	699.65
YDR002W	187.14	227.66	237.07	203.29	169.2	198.66	172.56	185.77	389.5	388.62	353.39	390.59	331.96	278.94	246.23	325.35	411.04	420	401.64	389.34	323.24	290.76	260.75	322.66
YDR003W	36.81	43.82	37.71	34.33	80.11	86.26	86.8	88.5	39.87	49.48	41.47	38.06	80.18	94.31	103.55	90.45	43.78	50.07	42.69	33.21	76.85	104.02	114.32	96.66
YDR003W-A	10.66	14.11	14.75	15.86	35.01	30.31	26.15	20.24	6.25	17.25	7.85	17.46	22.36	24.37	26.39	30.48	9.72	15.8	6.53	8.42	38.48	24.57	23.56	21.3
YDR004W	17.67	25.06	19.1	20.37	33.52	32.2	29.4	29.25	34.45	35.98	33.19	34.92	52.12	49.56	46.73	52.58	27.5	28.3	28.54	27.8	42.57	42.43	48.82	40.27
YDR005C	24.76	33.56	26.21	29.9	36.75	38.41	35.12	35.21	46.64	43.19	40.48	43	66.86	62.61	59.64	71.02	37.83	35.37	39.11	35.22	54.56	54.22	56.35	60.85
YDR006C	65.39	75.25	52.92	81.91	94.53	100.48	98.48	89.96	70.86	68.32	72.67	82.61	115.85	108.33	136.36	128.13	52.91	49.23	56.89	59.72	94.34	94.98	105.95	87.06
YDR007W	56.39	65.41	65.13	60.43	68.31	81	90.11	80.28	64.54	76.22	69.02	75.55	103.32	94.77	93.62	100.71	70.3	73.18	68.16	68.56	99.41	115.34	96.8	103.15
YDR008C	1.96	2.42	2.11	3.05	1.29	5.07	3.66	4.06	1.22	1.56	2.25	2.35	0	1.05	1.18	2.86	1.52	1.08	1.92	2.32	1.71	0.6	2.07	2.81
YDR009W	4.17	3.93	3.37	4.1	20.03	14.21	12.11	15.02	4.43	7.06	4.73	5.08	17.89	15.98	13.61	15.65	3.37	4.64	5.11	4.79	14.54	14.69	14.29	15.5
YDR010C	1.39	0.37	0.32	0.59	0	0	0.32	0.24	0.81	0.47	0	0	0.42	0	0.31	0.7	0.46	0.46	0	0	0	0	0.27	0
YDR011W	110.57	115.26	106.96	120.2	193.39	241.43	264.27	254.08	77.22	84.86	87.92	91.26	152.35	186.28	213.21	211.02	56.06	60	58.11	62.66	113.19	116.84	147.03	142.25
YDR012W	1543.22	1344.47	1607.44	1494.4	489.17	321.11	222.19	368.33	984.92	1027.86	990.47	947.06	300.93	191.03	136.54	184.8	1042.5	1091.3	1062.29	1148.84	363.65	199.95	150.55	211.91
YDR013W	10.92	15.9	14.64	14.8	13	14.64	12.28	12.72	26.14	19.3	21.79	20.34	23.73	16.89	19.51	23.18	18.67	23.05	21.9	24.26	21.2	17.94	17.7	21.92
YDR014W	5.36	11.85	6.92	11.51	9.16	12.59	7.2	7.11	16.93	11.56	15.03	16.54	22.9	14.84	18.56	28.26	9.25	6.38	10.86	11.92	16.92	8.06	12.82	11.01
YDR014W-A	1.57	2.14	1.24	1.52	8.54	17.61	12.78	13.15	2.8	2.44	1.76	3.08	22.57	14.95	17.76	19.76	2.82	2.66	1.32	1.42	17.07	21.77	21.12	22.05
YDR015C	0	0	1.43	0	0	0	0	0	0	0	0	0	0	0	0	0	0.34	0	0	0	0	0	0	0
YDR016C	21.31	33.63	28.53	28.79	23.61	39.75	35.54	41.54	49.98	37.87	42.28	45.44	49.1	51.26	27.09	57.83	53.47	47.36	63.46	40.27	47.91	52.33	50.29	59.09
YDR017C	34.5	39.78	34.86	38.07	25.68	28.35	24.08	23.37	56.81	50.53	52.34	55.49	42.9	39.35	39.97	41.43	41.61	43.44	41.25	43.07	36.65	31.45	32.45	29.81
YDR018C	1.73	3.29	1.04	1.91	17.82	20.18	20.26	20.33	2.43	2.59	2.12	2.15	18.43	17.94	19.98	18.42	2.58	2.28	2.03	2.59	16.33	21.91	21.33	20.29
YDR019C	64.08	66.49	57.41	56.26	371.93	424.95	377.84	336.88	96.16	94.23	90.41	80.51	565.83	590.24	630.92	574.26	81.31	88.47	72.69	76.62	480.63	563.49	570.3	492.54
YDR020C	25.94	31.66	25.9	33.42	13.96	16.16	10.49	13.2	44.36	38.36	44.26	53.18	21.1	20.41	11.61	21.95	41.45	33.79	42.82	42.19	26.69	13.03	18.5	16.23
YDR021W	22.19	25.5	20.08	27.91	11.6	11.52	7.05	7.87	38.92	34.45	44.27	54.23	20.96	15.49	17.2	20.93	37.61	28.17	43.49	37.83	22.8	12.45	13.16	15.94
YDR022C	10.19	16.57	14.27	14.39	30.13	48.73	40.64	41.1	25.89	22.81	23.59	26.23	68.29	55.41	57.34	73.22	26.3	25.66	22.82	19.26	65.13	68.94	69.44	68.13
YDR023W	397.94	431.79	415.25	392.47	154.45	120.73	96.85	113.17	631.63	599.82	616.81	622.14	226.08	158.17	122.4	195.62	571.83	576.27	594.96	573.49	236.67	153.97	131.57	161.6
YDR024W	0.68	0.48	0.21	0.19	0	0	0.21	0	0.53	0.31	0	0.15	0	0	0.2	0.3	0	0	0.22	0.36	0	0	0	0
YDR025W	1660.24	1821.58	2107.57	1828.14	411.69	314.62	189.53	324.94	2241.5	2344.8	2282.36	2195.87	648.86	321.31	241.84	357.59	2566.85	2624.46	2568.85	2570.04	787.03	393.92	245.1	402.63
YDR026C	20.56	30.79	23.3	27.02	23.6	20.29	21.49	20.46	47.72	46.32	48.03	55.49	44.7	42.8	42.32	45.35	38	39.99	44.66	37.4	44.14	41.87	38.95	41.1
YDR027C	31.49	38.42	26.11	31.75	40.74	37.82	39.59	32.22	47.23	46.69	44.76	48.17	62.17	63.25	64.81	73.33	31.74	32.33	34.33	32.31	44.59	48.54	51.68	49.99
YDR028C	58.16	71.68	63.73	63.17	94.21	93.89	94.08	89.82	106.15	111.71	103.25	99.51	169.99	161.91	161.78	172.3	80.74	85.57	76.64	74.42	134.36	130.72	127.52	124.45
YDR029W	0	0.39	0	0	0	0.38	0	0.51	0	0	0	0	0.44	0	0	0.25	0	0.24	0	0	0.32	0.3	0.29	0
YDR030C	5.02	7.59	6.49	9.12	9.51	10.32	6.57	9.44	15.08	11.14	13.16	14.7	17.51	15.07	17.49	18.17	9.24	7.95	12.01	11.32	15.07	15.01	14.75	14.42
YDR031W	10.89	21.42	14.93	16.14	31.48	58.18	41.58	48.76	22.62	26.07	24.14	32	84.67	84.36	68.07	85.83	27.64	34.23	25.3	23.84	66.43	71.42	67.98	78.23
YDR032C	295.05	311.63	261.62	285.92	902.16	1126.94	910.21	994.86	207.94	201.73	185.19	217.41	705.86	722.52	683.27	740.17	196.41	216.17	204.03	197.02	733.57	650.95	644.92	692.37
YDR033W	1798.77	1758.35	1597.36	1694.55	1057.92	947.66	832.85	925.58	1209.86	1178.27	1083.3	1054.48	724.24	586.61	535.13	626.03	1196.07	1108.07	1100.13	1157.43	777.5	528.36	518.2	579.05
YDR034C	28.05	31.55	28.23	29.78	34.35	34.14	25.62	27.23	40.47	35.77	40.89	42.37	51.44	40.87	41.73	51.91	32.25	28.58	32.81	35.36	44.72	34.3	38.81	34.42
YDR034C-A	0	0.82	0	0	0	0.8	0	0	0	0	0.76	0	0	0	0	0	0	0	0	0	0	0.62	0	0.95
YDR034C-C	8.32	0.99	13.99	0.08	0	0.5	18.1	11.68	4.76	11.72	2.55	8.1	3.93	6.74	12.65	30.04	0	0	0	0	0	0	0	0
YDR034C-D	20.56	24.91	15.6	22.15	19.47	22.21	19.94	18.82	25.69	26.63	30.15	30.55	35.66	25.58	38.13	42.5	15.55	16.94	13.87	12.6	20.91	16.61	18.76	18.33
YDR034W-B	0.92	0.98	0.85	0.78	23.01	56.22	20.67	44.54	0.72	0	0	0	14.36	15.87	19.08	16.74	0	0	0.9	2.18	26.61	31.07	21.89	31.73
YDR035W	160.51	161.29	157.11	150.88	124.23	118.78	111.66	108.2	170.38	172.64	178.36	181.63	134.26	139.24	126.69	129.61	191.74	180.78	179.29	178.71	158.67	132.67	118.75	127.88
YDR036C	68.29	71.91	61.46	66.11	99.29	95.59	91.73	91.53	72.01	71.36	71.56	76.03	103.2	98.98	105.37	111.14	66.56	68.29	74.9	71.1	107.15	111.62	102.63	106.84
YDR037W	709.18	700.94	668.54	693.25	241.52	232.3	183.59	218.01	868.85	854.13	881.12	876.83	319.41	247.84	251.31	283.56	792.94	747.04	811.18	829.97	314.87	237.87	229.41	230.9
YDR038C	44.66	50.64	44.85	50.83	47.27	41.67	50.45	46.69	34.99	34.43	37.16	36.88	30.55	20.82	32.35	32.87	35.77	28.67	25.53	28.9	31.16	21.67	25.04	29.93
YDR039C	100.8	90.12	88.25	100.19	81.82	96.7	70.84	80.96	78.49	74.19	73.37	68.01	87.98	81.52	60.07	74.73	47.28	53.39	54.55	63.96	55.64	44.81	49.36	37.52
YDR040C	37.86	26.92	25.35	25.52	186.88	155.54	153.59	153.1	16.54	20.03	16.27	21.79	100.71	113.86	118.81	91.56	21.6	25.55	13.35	18.59	91.72	110.95	86.73	96.53
YDR041W	43.43	47.68	46.39	42.91	54.55	58.33	52.71	50.56	76.55	80.21	70.37	78.84	109.21	85.96	91.16	97.95	68.53	69.95	69	64.89	96.58	90.13	82.39	90.68
YDR042C	3.38	5.84	3.29	6.36	3.27	3.13	2.66	4.06	5.15	2.67	4.2	7.58	2.77	3.83	2.89	4.67	2.83	3.64	4.54	4.36	3.27	2.29	3.1	3.83
YDR043C	13.41	19.37	10.41	12.7	56.08	69.04	71.37	56.83	19.42	22.33	24.41	22.97	90.83	104.65	119.54	110.26	17.28	17.78	17.48	15.77	59.5	98.99	112.36	91.47
YDR044W	134.34	118.48	119.05	99.7	99.47	66.76	66.33	74.7	88.19	89.92	87.68	75.36	59	53.86	50.84	52	98.78	101.77	96.12	88.94	68.74	60.18	50.69	55.79
YDR045C	40.97	47.44	38.77	58.18	26.92	31.6	23.69	25.89	80.35	70.99	72.65	85.31	55.79	39.39	27.51	43.23	66.31	61.55	73.16	75.15	54.7	33.73	29.14	35.65
YDR046C	162.98	174.9	149.37	168.47	131.65	135.45	129.38	135.45	120.89	118.88	121.89	113.86	98.03	98.26	115.85	108.6	101.79	112.23	106.99	105.69	87.68	90.42	105.41	90.92
YDR047W	77.27	89.99	84.61	93.45	75.64	69.62	65.76	67.77	98.75	97.64	90.63	85.8	80.95	73.07	82.31	74.21	88.15	92.54	82.38	92.8	79.67	68.05	69.6	73.28
YDR048C	0.37	0	0	0.63	0.97	1.53	2.08	2.05	0.29	0.25	0	0	2.22	3.19	1.34	1.75	0	0.24	0.36	0.59	2.6	0.3	0.29	1.37
YDR049W	29.79	32.97	27.99	30.97	30.54	27.62	26.16	28.74	53.61	46.86	49.64	51.3	50.3	47.38	49.2	51.6	39.45	43.35	43.16	44.04	45.26	37.15	44.55	45.49
YDR050C	2435.78	2452.45	3028.2	2704.24	2174.25	2407.09	1885.55	2405.12	2690.88	2497.02	2477.77	2110.72	2013.42	1844.76	1427.67	1955.89	2663.13	2781.41	2692.33	3051.43	2362.54	1807.12	1936.72	2065.05
YDR051C	43.11	52.12	44.93	50.45	50.43	46.83	55.73	47.95	82.58	81.83	85.02	91.71	107.36	83.15	75.7	96.7	69.89	66.75	70.56	69.75	80.35	72.75	72.05	78.65
YDR052C	51.74	60.22	46.87	52.37	48.17	39.54	47.42	38.23	87.36	85.62	88.39	96.79	76.87	74.64	77.85	78.06	67.5	70.58	72.51	68.17	69.14	67.56	74.8	61.25
YDR053W	0	0	0	0	0.37	0	0	0.39	0	0	0	0.56	0	0	0	0	0.19	0.19	0	0.9	0.5	0	0.45	0
YDR054C	94.49	88.52	92.21	79.48	129.13	141.37	158.63	135.19	142.62	148.4	144.79	127.99	202.4	218.83	218.13	199.56	129.85	132.87	123.36	120.61	189.39	208.84	215.37	209.58
YDR055W	271.35	298.5	226.96	263.37	1829.68	1682.51	1399.91	1210.75	198.15	200.78	180.26	188.16	1308.92	1230.55	1190.26	1090.3	162.05	163.32	165.4	162.95	1150.82	1092.45	1080	904.24
YDR056C	131.18	128.68	139.63	114.54	137.56	112.02	111.12	108.9	170.32	186.02	167.1	179.75	150.66	137.83	113.45	126.08	176.63	184.03	170.86	165.65	160.83	141.91	143.54	153.88
YDR057W	28.58	33.78	24.42	26.01	48.56	42.47	39.49	40.28	39.67	37.22	39.18	38.85	58.98	53.67	51.37	57.33	30.13	30.35	31.87	28.84	45.18	48.65	49.08	44.09
YDR058C	10.58	9.64	8.59	8.73	28.37	33.87	32.44	29.59	16.63	18.1	16.42	15.88	60.65	47.26	51.74	66.22	13.61	12.41	16.49	10.78	45.56	46.8	50.02	45.15
YDR059C	58.47	59.05	47.33	52.26	217.5	203.44	208.65	200.9	29.06	35.29	31.41	35.71	169.64	154.12	186.96	161.73	31.71	32.98	36.18	28.57	138.79	163.9	166.76	134.52
YDR060W	96.03	107.13	94.77	121.93	27.25	25.82	17.68	20.73	182.05	146.22	165.7	202.54	49.19	34.51	30.46	45.66	143.92	121.57	144.16	156.34	49.67	27.31	26.97	27.42
YDR061W	23.66	28.99	22.25	22.58	43.06	37.03	37.43	38.58	37.84	40.9	38.11	37.59	59.01	54.35	55.39	61.51	33.67	39.76	34.51	33.57	55.59	55.53	53.13	54.11
YDR062W	224.85	246.24	211.59	240.46	169.49	161.63	131.99	147.26	207.61	187.37	197.24	198.45	155.23	133.1	139.53	141.16	171.45	172.12	169.16	191.31	148.35	112.79	116.92	116.68
YDR063W	110.15	126.59	121.64	110.02	169.98	197.34	182.49	188.99	187.84	195.24	208.72	202.52	274.53	277.97	239.05	295.01	166.81	173.23	180.98	156.37	297.03	255.26	260.74	292.12
YDR064W	2022.93	1807.98	2684.83	2051.49	488.42	328.12	247.74	412.05	1910.14	2045.61	1900.23	1566.92	444.5	306.38	166.68	242.94	2372.3	2441.2	2262.17	2536.25	681.99	362.37	212.96	388.66
YDR065W	14.19	21.91	15.18	21.43	34.47	38.11	27.24	24.21	30.94	25.95	30.01	34.37	70.9	51.19	46.73	68.2	20.7	20.75	24.83	20.79	49.7	41.21	42.87	43.36
YDR066C	7.09	8.09	9.07	8.51	12.67	19.76	11.56	10.43	10.1	11.16	10.9	14.3	22.25	15.66	16.22	19.1	9.05	12.11	9.98	12.22	21.82	15.48	17.58	18.46
YDR067C	17.17	21.86	20.93	21.17	33.12	44.31	30.48	30.02	39.04	29.31	35.75	40.15	63.09	62.73	44.4	67.85	32.49	22.11	35.04	35.34	56.94	36.55	57.63	50.46
YDR068W	44.95	57.43	42	51.33	44.27	49.38	47.86	47.91	119.75	118.37	115.83	125.57	148.88	130.02	137.72	140.46	97.37	88.14	95.98	86.71	112.38	109.63	108.92	113.86
YDR069C	15.66	21.49	14.92	15.26	31.36	30.74	23.82	25.7	20.98	20.98	19.29	18.35	42.11	35.23	37.41	42.46	15.61	14.44	15.25	13.54	33.71	24.89	32.56	28.1
YDR070C	10.58	22.86	14.84	9.72	954.29	1207.49	1144.72	950.3	22.5	23.94	16.63	8.32	1334.62	1827.64	1707.96	1273.6	19.36	29.84	13.27	10.36	1408.7	1803.38	1717.07	1450.44
YDR071C	115.25	151.23	167.16	168.54	157.13	204.16	183.11	177.27	301.21	267.01	283.08	255.98	371.12	335.19	318.96	396.03	257.59	236.37	277.44	256.84	321.66	291.73	319.63	320.8
YDR072C	97.32	97.51	92.32	92.07	82.91	92.22	94.69	96.04	73.38	72.06	72.96	65.37	70.64	65.34	76.64	69.69	69.99	65.87	69.13	71.4	61.57	59	67.6	60.71
YDR073W	53.68	52.57	55.67	61.5	55.1	48.67	63.98	53.29	71.74	81.93	73.34	75.68	78.23	85.41	78.01	73.85	77.73	77.95	81.96	78.9	80.69	90.36	98.41	86.36
YDR074W	76.85	122.17	91.83	53.84	417.51	438.34	450.68	437.31	76.72	133.24	103.4	56.66	418.93	518.13	540.67	506.33	67.17	118.09	84.79	55.99	387	501.89	489.91	488.59
YDR075W	48.4	52.82	40.42	63.34	38.82	31.77	31.28	29.55	76.4	54.65	68.08	95.59	55.62	44.48	54.72	60.77	54.59	44.85	63.62	62.64	49.05	43.73	43.22	39.5
YDR076W	8.7	7.93	8.85	8.23	4.98	3.22	3.3	4.42	12.83	11.93	12.32	13.89	6.36	4.17	5.23	6.46	10.77	7.98	10.97	10.44	4.79	3.58	5.13	4.35
YDR077W	12698.1	11528	6197.5	7774.72	33709.8	21529.6	35385.9	22628.4	4241.49	4943.69	4659.35	4009.95	13663.8	15625.1	22029.4	11734.8	4384.83	4677.69	4166.36	3181.05	14185.6	18978	17855.7	14747.6
YDR078C	2.06	4.02	4.67	3.9	2.5	8.35	4.14	3.61	8.29	5.18	5.75	8.82	7.78	6.98	4.85	10.65	4.83	5.32	6.05	4.88	7.07	5.85	8.77	6.81
YDR079C-A	4.64	5.53	11.78	9.87	3.81	9	7.59	10.81	13.15	13.44	13.1	12.54	13.21	19.97	16.19	11.71	19.61	16.82	10.23	11.91	17.77	23.75	15.62	23.54
YDR079W	41.22	50.59	33.29	39.16	67.73	67.87	61.33	55.52	59.63	56.66	47.59	75.44	101.35	91.33	70.88	124.86	59.46	52.07	39.39	53.2	87.51	85.78	80.53	86.62
YDR080W	18.37	22.92	19.23	21.21	31.27	29.79	24.13	27.03	29.68	26.74	26.68	27.79	48.95	39.05	36.15	51.71	20.75	18.4	20.05	20.65	35.65	25.56	29.29	28.52
YDR081C	35.19	35.75	29.31	37.25	34.05	32.1	29.79	26.85	44.3	37.28	41.57	47.85	43.72	40.83	47.05	47.54	32.76	29.58	31.55	34.91	40.58	34.78	40.66	35
YDR082W	11.74	13.82	11.09	14.19	14.8	15.77	16.24	16.41	17.78	17.18	20.1	21.28	27.67	22.98	25.79	30.59	17.59	15.39	16.02	17.3	21.82	21.17	27.03	22.21
YDR083W	80.98	98.72	81.11	120.69	24.31	23.37	18.11	22.18	175.28	135.9	167.33	226.88	54.52	36.16	41.89	54.73	145.97	115.07	152.04	153.19	55.61	30.34	32.14	33.48
YDR084C	99.67	91.81	101.25	90.28	131	153.8	112.24	144.63	84.65	77.57	81.93	63.44	101.08	93.61	94.12	110.08	72.39	69.58	76.65	76.34	122.5	92.96	100.9	106.41
YDR085C	13.05	19.75	13.19	12.21	58.01	63.53	58.48	51.22	17.94	23.38	18.37	15.71	72.29	85.48	83.37	94.02	15.86	20	17.26	13.74	64.02	79.82	87.26	77.65
YDR086C	159.07	169.05	206.85	185.03	104.86	112.48	113.54	114.06	267.43	288.53	255.14	336.67	166.38	176.13	134.1	174.1	363.32	329.57	293.36	330.43	190.85	188.51	169.44	191.26
YDR087C	71.57	75.56	76.22	99.2	19.73	19.65	15.09	15.21	141.38	104.13	126.87	181.78	41.27	25.59	29.19	40.93	125.47	107.32	134.78	127.62	42.5	25.92	26.06	30.08
YDR088C	18.38	20.7	20.68	21.58	17.91	20.86	17.43	18.45	45.21	38.61	48.7	48.58	53.4	48.63	54.49	49.83	33.88	33.5	33.82	32.93	44.41	39.73	42.17	42.06
YDR089W	22.79	27.9	19.97	22.57	30.92	35.43	29.69	29.32	25.38	24.35	24.1	22.2	34.21	35.31	37.86	42.91	18.92	20.22	23.55	20.93	34.24	27.91	37.78	31.84
YDR090C	47.07	46.67	40.77	36.91	53.21	60.57	56.2	61.31	35.5	34.29	34.41	30.55	49.61	44.9	46.51	45.94	30.03	31.17	34.87	33.84	47.26	44.96	51.94	45.75
YDR091C	212.24	210.85	195.44	187.9	96.28	80.64	50.23	61.47	168.68	168.09	174.08	177.01	79.94	55.15	47.75	57.14	155.09	137.39	156.41	166.18	80.49	45.86	47.52	49.96
YDR092W	151.36	129.23	159.61	137.69	210.54	250.87	249.27	243.15	215.98	196.4	220.93	193.31	327.53	353.32	342.28	362.17	229.89	193.53	218.07	185.18	350.71	370.33	396.28	377.95
YDR093W	78.52	72.4	60.94	64.06	64.24	50.22	52.12	52.25	45.14	50.43	48.89	49.27	43.77	39.65	39.65	42.89	39.57	41.41	34.29	37.01	34.55	29.56	28.78	29.43
YDR094W	89.14	93.23	90.64	101.55	68	54.17	72.98	67.37	48.03	75.16	77.52	55.65	52.7	63.42	60.89	25.7	81.16	100.54	84.65	97.95	78.08	96.7	67.87	86
YDR095C	0.54	0	0	0	0.72	0.85	2.04	0.19	0	0	0	0	0	0	0.25	0.37	0	0	0	0	0	0.22	0.22	0.5
YDR096W	31.23	46.09	28.73	27.37	66.76	64.92	74.43	58.06	27.17	35.57	33.81	27.11	70.3	83.7	97.19	84.39	21.93	25.71	25.55	18.68	52.71	63.94	75.54	66.13
YDR097C	29.69	33.55	30.49	33.98	11.16	11.66	10.74	10.81	41.95	39.78	41.83	44.49	14.65	13.24	15.2	18.3	32.41	29.49	32.06	31.75	12.92	9.64	10.76	10.46
YDR098C	93.24	108.71	123.96	127.63	91.47	96.69	86.47	87.28	184.88	154.93	188.72	169.23	160.78	132.89	132.7	155.12	165.38	158.48	177.98	178.81	167.5	131.33	139.19	135.66
YDR098C-A	2.02	1.07	0	1.45	1.12	2.43	2.89	0.92	3.9	1.67	1.71	2.34	6.12	2.71	0	3.36	1.23	0.97	0.46	0.84	2.84	0.59	2.02	2
YDR098C-B	0.17	0.26	0.27	0.28	0.19	0.3	0.28	0.19	0.23	0.23	0.43	0.26	0.3	0.24	0.32	0.73	0.24	0.19	0.28	0.38	0.44	0.5	0.36	0.48
YDR099W	549.67	651.58	474.93	494.83	942.68	853.72	796.12	749.47	660.09	666	645.15	685.96	1184.75	1077.51	1087.5	1230.62	587.51	618.14	664.81	575.24	1102.36	1049.54	1093.22	1072.99
YDR100W	193.08	155.99	112.86	136.43	415.15	353.06	299.6	261.44	103.67	105.63	120.14	78.27	282.8	239.96	235.55	239.1	82.97	81.27	71.66	83.18	206.65	233.57	226.3	183.16
YDR101C	116.63	111.51	116.95	138.91	40.98	37.84	27.76	36.07	146.76	116.96	135.72	152.56	45.24	34.97	29.87	40.44	131.01	112.19	129.54	158.99	50.8	31.8	27.08	32.12
YDR102C	1.39	1.84	2.24	2.07	4.11	4.31	1.3	1.44	2.44	4.5	3.41	1.59	4.16	1.87	1.56	4.67	1.38	1.83	2.04	1.92	4.25	1.39	3.85	2.13
YDR103W	30.73	38.62	29.14	33.99	48.15	49.08	44.02	44.18	32.61	32.94	34.52	32.72	49.62	48.57	52.1	56.21	26.62	27.36	29.12	28.31	44.99	38.93	45.99	38.56
YDR104C	9.81	10.34	8.81	10	17.74	18.41	17.31	17.71	15.63	15.32	14.29	14.89	28.53	23.91	27.32	29.36	9.94	10.82	10.19	9.95	20.5	19.25	21.23	20.17
YDR105C	79.79	79.2	64.76	68.12	129.97	105.59	104.52	101.57	51.16	51.93	50.17	53.08	78.72	74.21	73.8	73.23	44.96	45.25	43.85	43.69	69.28	72.31	65.86	67.52
YDR106W	1.96	2.72	2.03	1.77	2.41	3.04	2.86	2.2	3.73	2.58	4.57	3.45	3.52	3.16	4.19	3.05	2.43	2.66	3	3.29	1.61	2.85	5.04	3.46
YDR107C	48.45	41.3	37.7	35.3	49.77	45.71	41.59	44.58	26.9	30.5	28.37	27.94	35.9	32.49	30.38	31.8	26.36	27.71	24.77	26.14	31.19	27.21	28.38	32.41
YDR108W	19.26	18.97	15.78	18.43	18.67	20.91	19.31	16.82	23.57	23.69	22.89	27.86	26.96	22.28	24.73	30.23	18.93	20.21	19.58	19.25	24.4	21.42	23.26	23.2
YDR109C	19.68	21.3	19.47	22.68	28.96	32.16	30.78	30.2	26.85	25.93	25.66	27.4	38.31	38.07	41.93	40.34	20.41	21.7	20.4	22.19	32.07	37.91	36.57	32.64
YDR110W	25.01	27.3	25.78	31.23	17.42	19.02	15.68	16.94	48.96	40.52	45.74	53.56	32.5	30	27.47	34.51	36.22	30.56	40.19	37.39	27.17	20.8	25.16	21.4
YDR111C	66.11	65.79	59.23	63.41	24.25	21.78	26.12	23.68	62.1	68.48	60.88	62.07	25.81	24.39	24.92	24.39	57.54	58.6	55.89	59.47	22	23.83	21.44	24.13
YDR112W	0.76	0	0.35	0	0	0	0.35	0	0	0	0	0.25	0	0	0	0	0.5	0	0	0.3	1.99	0	0.3	0.47
YDR113C	39.24	41.37	33.76	33.69	29.59	25.09	30.15	26.15	67.04	64.51	63.29	64.25	43.97	46.59	52	50.16	56.06	58.87	60.52	49.51	39.74	46.63	48.03	44.14
YDR114C	0.39	0.41	0.36	0	1.02	0.8	0	1.34	0	0.26	0.38	0	0.47	0.42	1.75	0.78	0.77	0.51	0.76	0	0.68	0	0.61	0.72
YDR115W	49.48	45.82	69.01	64.23	80.45	93.26	92.16	105.55	85.69	67.2	75.98	65.33	93.62	102.96	77.9	77.95	84.59	77.06	77.95	83.43	113.26	109.47	114.95	132.3
YDR116C	42.05	44.67	43.98	38.36	59.27	54.08	60.27	55.72	56.04	61.72	61.91	58.54	97.49	87.37	75.96	78.42	58.92	64.1	53.04	57.58	82.47	93.75	87.93	85.66
YDR117C	41.38	46.75	39.57	41.35	40.79	40.76	32.69	34.72	71.02	67.57	72.26	68.06	69.49	59.08	55.04	67.45	55.87	52.53	62.36	58.72	62.65	50.03	57.87	55.74
YDR118W	7.42	11.4	9.1	12.36	10.74	11.88	8.29	9.76	15.26	12.85	15.46	14.09	20.34	14.13	16.27	18.9	9.39	9.53	11.43	11.56	12.91	10.55	12.53	12.69
YDR118W-A	20.59	19.39	13.38	11.66	24.18	7.5	20.51	18.32	17.06	26.37	20.33	23.63	16.42	27.53	18.35	12.68	14.03	16.24	12.87	22.49	21.9	14.64	10.86	29.68
YDR119W	107.29	109.54	109.07	117.35	84.77	76.76	51.76	65.38	89.36	77.41	84.73	81.61	65.83	46.81	43.18	52.84	68.81	67.26	72.67	80.21	63.3	40.9	39.92	40.95
YDR119W-A	2.59	0	0.6	0.55	1.7	16.77	15.76	13.89	2.03	2.65	1.91	0	8.56	18.15	16.94	10.48	1.29	1.71	1.27	1.54	12.49	18.23	15.41	16.75
YDR120C	106.43	100.06	91.55	107.97	29.28	22.25	20.44	21.2	143.89	125.97	139.2	163.55	37.45	28.06	24.23	33.62	133.53	119.04	129.34	142.88	45.85	32.16	24.12	27.88
YDR121W	43.84	49.72	44.16	45.65	34.19	37.82	29.42	35.05	78.83	66.95	75.78	87.26	54.54	56.78	45.05	57.77	78.18	65.34	77.38	59.6	57.97	48.35	45.38	56.52
YDR122W	42.22	52.03	43.71	35.54	112.17	118.92	134.01	120.28	46.83	60.41	54.04	39.35	128.74	150.26	158.03	138.11	39.35	48.68	40.27	35.11	104.76	133.05	129.35	120.31
YDR123C	51.12	55.72	43.72	53.46	30.68	29.67	49.38	30.82	74.43	66.27	82.55	87.89	45.74	51.1	71.37	51.27	64.48	54.93	61.93	61.3	41.66	56.75	66.64	44.53
YDR124W	8.73	6.88	6.68	7.7	4.48	4.96	5.37	4.78	14.32	12.85	11.72	13.75	6.26	5.96	7.67	7.31	11.51	9.68	12.94	10.35	5.78	6.93	7.25	8.12
YDR125C	7.58	10.5	7.83	6.52	16.88	17.17	17.41	17.89	9.63	8.65	9.59	9.4	22.52	20.45	20.15	24.01	7.62	7.82	8.24	8.19	18.27	16.94	15.7	17.5
YDR126W	24.19	26.6	18.54	21.62	26.4	19.29	19.93	17.48	15.07	15.79	16.11	18.13	14.14	13.79	19.2	14.69	14.82	17.9	16.98	16.44	18.12	13.66	14.45	16.07
YDR127W	93.44	86.96	85.55	81.67	86.03	68.02	61.21	68.79	71.87	76.25	70.41	70.39	67.8	53.74	47.83	53.34	57.26	59.89	53.4	58.16	54.17	40.1	36.08	41.39
YDR128W	44.95	44.82	38.06	40.04	46.76	45.32	46.63	43.57	46.31	45.11	46.13	46.43	51.99	52.69	52.87	57.07	38.1	38.34	38.42	34.52	43.28	43.34	45.5	42.17
YDR129C	189.97	216.91	178.92	173.43	409.95	361.15	337.4	353.23	199.1	221.13	211.48	209.82	381.85	381.67	361.89	367.01	182.23	206.9	183.31	178.95	347.48	360.72	335.72	351.41
YDR130C	18.84	21.85	21.79	19.27	20.06	23.18	27.3	24.53	35.99	43.07	38.77	38.44	40.61	41.71	46.92	51.2	34.55	32.78	33.42	30.05	33.29	39.92	43.43	37.47
YDR131C	10.94	16.94	11.33	14.89	26.77	23.89	18.64	16.46	20.82	17.82	19.83	21.91	37.69	32.98	34.55	38.94	13.43	10.26	18.77	15.13	32.3	21.43	31.2	25.35
YDR132C	13.84	13.86	9.11	12.01	12.7	9	12.36	11.5	14.84	15.37	17.37	19.85	14.13	14.97	13.76	17.85	13.77	10.88	15.92	13.86	14.4	13.59	16.28	13.36
YDR133C	972.51	691.69	659.73	288.16	947.73	516.57	722.38	584.92	397.03	767.29	503.06	286.98	444.38	470.67	293.91	286.12	639.06	903.64	375.96	349.05	428.3	802.72	424.8	505.26
YDR134C	1963.37	2297.5	1342.3	1500.11	1594.91	1536.03	1713.81	1414.82	1126.57	1106.7	1135.64	970.18	1094.22	1107.3	1177.38	984.25	905.96	903.21	1005.49	777.8	1025.38	963.42	1008.27	924.63
YDR135C	92.58	98.81	84.92	91.58	94.42	94.03	74.88	86.73	84.74	83.61	82.62	82.65	87.42	77.44	77.41	91.34	55.95	57.75	58.23	58.75	62.31	47.16	52.96	50.28
YDR136C	0.19	0.8	0.17	0.32	0.49	0.19	0.35	0.78	0	0.64	0.18	0.49	0.45	0.41	1.53	0.13	0	0.12	0	0	0	0	0	0
YDR137W	20.91	23.87	23.75	24.56	22.88	24.93	20.59	19.31	44.12	37.42	42.43	39.77	45.4	40.64	36.24	47.56	30.09	28.56	37.35	31.91	39.09	30.56	35.49	31.86
YDR138W	35.34	37.48	28.12	34.73	32.43	29.63	32.16	28.19	46.78	42.12	48.17	54.35	43.07	37.84	44.4	49.01	34.44	32.16	39.62	35.28	38.51	29.8	37.31	29.93
YDR139C	92.2	95.97	114.61	119.68	101.56	147.17	108.1	108.2	206.68	173.98	184.3	199.4	207.71	189.29	148.3	191.89	181.31	162.97	200.05	153.25	164.67	171.15	156.58	179.92
YDR140W	48.26	51.46	48.28	59.41	60.28	57.02	52.73	48.56	74.1	69.71	71.12	77.91	74.36	76.89	92.97	90.45	59.85	64.38	61.71	69.94	75.96	69.67	80.11	80.06
YDR141C	29.59	33.48	27.48	29.64	45.52	48.55	38.64	41.45	33.37	32.1	33.89	32.56	52.94	48.1	46.71	55.88	20.56	18.95	22.05	21.5	35.89	27.79	34.2	29.68
YDR142C	26.78	24.88	21.68	20.76	34.59	30.43	35.88	25.87	25.87	27.03	27.65	23.65	31.23	33.54	33.41	30.01	23.57	25.29	21.05	24.55	31.28	37.2	34.67	32.2
YDR143C	85.39	85.19	66.73	84.91	76.35	52.25	65.15	60.05	69.41	72.25	76.84	83.15	66.81	56.57	65.8	58.07	70.2	75.88	76.43	76.33	63.24	67.94	67.36	63.3
YDR144C	167.21	154.76	140.17	181.09	64.35	45.74	50.64	51.92	130.48	128.64	139.58	150.28	52.27	43.07	39.4	45.98	108.64	110.23	120.35	131.65	48.06	40.72	42.03	42.99
YDR145W	71.93	90.89	60.19	82.87	67.81	54.92	75.39	54.44	116.33	118.67	126.34	156.7	123.64	110.99	138.3	121.23	107.75	97.91	105.13	96.81	102.41	111.32	109.95	109.69
YDR146C	55.39	67.32	49.16	56.91	34.13	34.3	38.58	32.63	84.59	88.33	90.22	84.58	61.54	56.05	69.6	63.91	74.48	76.63	71.95	71.57	51.38	53.3	58.43	55.86
YDR147W	22.37	30.75	24.33	29.97	23.99	26.02	20.14	20.66	44.69	38.01	44.08	45.22	40.51	32.46	32.99	41.42	33.33	31.99	34.91	33.89	32.89	28.14	36.43	28.33
YDR148C	107.12	110.68	102.33	81.88	173.69	158.79	147.21	146.98	113.04	125.15	116.13	101.75	192.74	176.62	165.7	170.49	105.52	116.67	102.4	97.45	178.28	183.27	169.03	173.55
YDR149C	0.15	0	0	0	0	0	0	0.31	0	0	0.15	0	0	0	0.4	0	0	0	0	0	0.13	0	0	0
YDR150W	39.17	42.63	35.27	36.82	35.22	40.6	40.13	39.2	49.71	47.84	46.93	43.72	57.7	60.99	69.15	68.01	28.3	29.17	29.08	28.5	37.34	38.59	42.82	39.36
YDR151C	39.06	41.04	37.03	41.62	55.38	69.49	82.84	70.67	57.1	51.94	55.89	54.53	72.04	98.59	121.3	110.58	47.23	50.36	49.42	51.32	68.1	98.77	112.21	103.1
YDR152W	103.21	120.49	122.84	132.18	76.47	76.93	72.11	75.31	221.41	194.52	224.01	269.14	146.03	129.07	138	153.63	208.39	184.02	212.37	197.81	141.86	122.5	123.33	128.9
YDR153C	54.74	59.05	51.67	50.95	66.6	70.71	70.04	66.41	91.65	83.17	86.67	99.66	107.49	113.46	111.77	120.93	81.53	81.9	83.53	77.36	100.57	110.83	115.65	108.45
YDR154C	3002.95	3807.56	2372.71	3016.4	5549.32	4072.89	4645.79	4668.25	1645.92	1816.82	1660.24	1915.77	2728.83	2956.62	2976.57	2542.33	1869.18	2223.42	1910	1739	3542.76	2989.68	3037.05	3440.64
YDR155C	3798.06	2918.92	3398.02	2695.19	5794.13	5775.25	5922.69	6501.69	2182.14	2373.46	2252.31	1957.59	3704.2	3976.63	2791.31	3291.59	2682.08	2611.52	2420.77	2293.93	4059.89	4586.1	4134.6	4551.23
YDR156W	322	232.94	240.85	302.4	212.66	203.96	242.15	240.46	187.98	174.54	188.7	205.5	158.09	164.27	166.16	142.54	225.36	206.51	203.33	261.21	212.34	223.18	213.06	177.24
YDR157W	29.07	33.36	38.56	44.43	30.06	20.51	33.85	36.07	22.6	27.04	24.7	23.24	20.74	27.36	32.2	16.1	27.6	30.56	29.46	34.64	29.1	30.72	26.55	25.76
YDR158W	509.18	516.39	513.54	471.28	318.97	285.09	258.23	309.16	418.41	427.72	400.7	428.56	241.57	233.3	200.79	218.51	444.39	471.49	440.54	446.88	293.74	235.54	231.03	268.19
YDR159W	23.62	32.15	24.71	31.36	28.73	30.57	26.14	24.95	43.14	39.47	43.34	46.95	51.87	42.4	47.01	54.07	28.58	25.69	32.75	28.24	38.14	28.62	36.32	32.23
YDR160W	22.49	23.1	19.91	20.65	30.72	28.48	26.22	24.63	22.98	22.09	22.39	21.52	28.74	29.43	29.29	29.61	16.7	17.48	16.67	17.91	24.35	23.81	23.24	23.09
YDR161W	100.11	100.05	95.82	115.92	29.29	28.81	24.39	29.5	143.89	133.26	150.92	173.96	48.15	36.17	39.18	46.66	139.58	122.45	138.5	151.75	51.48	36.71	34.46	39.81
YDR162C	39.62	40.71	34.92	37.25	52.66	57.46	61.96	49.27	66.62	64.46	62.34	71.83	125.03	109.17	120.05	131.42	59.07	51.53	51.09	58.01	96.48	103.56	107.22	108.99
YDR163W	64.43	63.46	49.59	69.69	75.75	64.3	86.78	57.77	114.76	103.12	122.35	140.55	181.69	155.09	187.6	176.36	89.01	85.06	84.94	76.43	120.91	153.54	152.42	135.62
YDR164C	38.77	44.46	36.51	38.15	46.88	41.4	32.69	36.64	54.51	50.51	55.91	51.42	67.91	58.61	49.66	64.74	42.2	39.8	49.39	43.93	60.45	47.37	47.2	49.72
YDR165W	70.46	102.91	67.44	115.51	28.32	30.29	15.62	20.49	124.4	93.33	117.06	148.62	54.71	30.29	31.35	46.7	89.95	77.06	103.63	125.94	57.72	21.79	26.35	26.88
YDR166C	24.8	30.68	26.72	29.34	41.72	43.58	33.11	31.42	40.36	37.13	40.58	39.06	55.47	45.42	47.67	58.79	25.45	23.69	32.29	30.38	41.06	29.08	40.59	35.07
YDR167W	40.16	50.03	48.05	52.35	42.37	44.04	40.93	43.33	96.51	81.07	88.91	106.51	85.38	72.17	69.86	96.06	86.77	81.91	79.74	79.81	75.45	69.75	61.84	75.9
YDR168W	86.68	114.96	83.9	104.33	161.73	182.97	149.34	142.92	182.95	157.19	167.69	176.5	402.14	310.1	305.85	402.9	120.25	116.55	143.25	128.01	274.18	221.96	273.95	233.99
YDR169C	68.82	75.28	51.2	62.81	106.42	82.26	97.23	80.31	70.33	70.99	72.09	74.87	116.03	115.23	145.13	112.37	62.94	64.68	65.63	55.62	100.88	114.18	111.98	104.77
YDR169C-A	8.78	2.07	1.8	2.49	15.39	3.03	2.74	0.67	3.05	2.66	1.92	3.2	7.02	2.1	14.06	9.85	0	3.22	1.91	1.54	5.13	3.13	2.32	2.4
YDR170C	72.85	78.29	70.33	74.89	58.63	60.54	52.91	56.13	86.96	87.81	86.49	86.01	80.09	68.72	68.42	76.93	56.19	55.35	56.83	53.59	49.47	40.07	42.07	43.96
YDR170W-A	6.85	9.75	9.23	8.25	12.26	12.73	9.03	9.22	12.36	8.02	9.35	9.35	12.33	10.23	12.52	10.43	7.06	5.67	5.54	6.14	9.14	7.46	8.42	8.27
YDR171W	54.92	93.23	59.88	27.52	916.36	1638.27	2565.32	1670.02	69.67	131.17	89.6	53.11	1366.36	3028.11	4098.81	2887.19	62.48	111.6	74.07	41.58	1175.66	3100.75	3986.62	2892.36
YDR172W	200.43	213.51	201.79	198.41	145.2	128.91	123.99	124.25	295.26	297.85	297.42	300.76	221.14	169.57	164.25	187.55	281.32	284.75	279.53	287.14	209.32	180.01	157.38	173.81
YDR173C	11.03	13.43	13.4	12.76	23.65	24.72	26.68	23.46	18.31	19.32	21.1	18.26	32.14	36.14	32.59	38.88	15.02	16.9	16.98	18.58	32.02	30.22	38.62	36.6
YDR174W	172.27	195.69	190.3	192.23	289.15	264.52	260.52	278.73	196.87	222.48	206.48	201	293.91	298.9	299.76	263.15	215.45	238.61	217.43	223	341.88	312.32	305.46	338.75
YDR175C	34.31	43	32.47	33.05	45.81	39.74	39.36	37.02	47.73	51.2	48.38	53.26	57.5	56.03	59.46	61.26	45.29	49.72	46.78	39.5	56.37	52.84	49.8	54.17
YDR176W	34.13	39.47	33.58	34.85	36.99	38.57	41.3	36.6	79.83	72.49	72.75	75.46	82.43	83.36	84.02	90.07	59.87	58.04	59.69	54.34	66.66	69.69	77.9	71.14
YDR177W	98.27	111.78	88.57	94.24	147.55	131.94	156.48	131.75	160.63	180.18	176.6	185.2	241.23	254.38	248.29	253.81	166.91	176.61	176.01	152.42	240.35	253.89	246.77	257.32
YDR178W	174.19	199.23	134.77	155.76	433.35	428.42	523.69	437.04	102.54	115.07	111.49	101.53	303.82	309.19	363.41	293.62	96.44	109.96	89.64	85.42	270.91	322.4	326.01	302.8
YDR179C	2.24	6.65	6.41	6.29	1.47	3.71	3.35	2.79	21.55	11.61	15.85	20.56	18.54	7.96	7.47	14.48	9.81	2.95	14.28	15.4	14.12	1.98	9.41	5.93
YDR179W-A	7.05	14.54	8.94	17.61	7.14	9.26	5.22	5.53	19.4	13.31	16.52	17.7	17.35	12.17	8.6	17.1	11.78	8.37	16.19	16.76	13.75	5.19	8.78	8.58
YDR180W	11.01	15.46	11.99	15.14	14.79	17.71	11.19	13.38	16.56	13.95	13.99	16.79	21.13	15.47	17.09	22.93	8.38	8.43	11.49	11.83	15.25	7.89	12.05	10.02
YDR181C	13.62	16.9	17.07	16.21	17.07	15.77	15.77	15.4	35.16	31.89	33.49	33.58	39.89	38.29	32.55	39.52	26.87	27.03	30.65	24.65	32.25	32.7	32.14	33.01
YDR182W	97.77	102.41	82.08	85.4	130.96	120.85	114.89	102.37	102.37	101.77	92.8	101.24	133.91	124.72	125.83	134.12	85.74	93.13	89.13	84.61	114.62	110.01	116.61	110.94
YDR182W-A	5.09	2.02	3.52	6.49	5.85	5.92	3.57	2.2	3.48	2.17	3.75	4.17	6.1	5.48	4.01	4.28	1.27	0	3.12	3.02	1.67	5.11	5.54	5.48
YDR183C-A	3.3	9.99	3.05	21.67	7.44	13.17	0.88	0.65	16.6	2.25	15.76	25.35	14.14	3.55	5.95	18.73	4.69	2.49	12.95	8.2	11.56	3.03	2.99	2.9
YDR183W	10.87	16.06	17.95	15.24	23.54	29.18	27.19	28.65	28.37	29.11	31.14	32.1	54.35	45.32	44.98	61.83	25.91	23.61	29.11	28.43	47.71	45.45	48.02	46.13
YDR184C	46.35	61.1	53.01	78.06	28.83	31.23	22.16	29.65	102.92	80.07	88.99	116.55	65.49	48.11	47.16	57.95	78.53	62.65	86.58	89.08	64.53	39.02	45.3	42.28
YDR185C	11.45	14.04	13.16	9.74	10.82	15.16	14.64	14.56	12.88	14.64	14.99	11.71	18.06	17.94	19.71	17.57	13.05	13.1	14.96	13.49	15.12	15.64	16.22	14.82
YDR186C	61.57	66.11	48.93	63.7	108.09	96.12	103.97	86.5	74.23	69.36	73.34	79.46	123.28	129.57	144.04	131.55	58.94	55.78	55.43	56.96	105.38	108.82	108.45	100.32
YDR187C	0.42	0	0.77	0.18	0.28	0.87	0	1.45	0.33	0	0.41	0.41	0.25	0.68	0.94	0.42	0.42	0.55	0.62	0.17	0	0.67	0.5	0.9
YDR188W	190.39	184.41	170.38	193.11	247.3	233.21	255.84	249.72	176.32	177.21	171.03	185.59	223.72	240.19	235.28	221.73	177.73	193.57	175.38	193.95	239.46	250.78	249.58	247.38
YDR189W	99.56	114.41	85.97	94.75	92.68	79.41	83.36	68.97	127.54	127.21	134.29	137.33	121.46	109.44	111.23	115.29	107.4	103.44	116.64	107.72	106.08	95.11	102.29	99.78
YDR190C	114.17	128.25	101.71	124.4	91.48	80.04	73.85	76.66	167.11	166.08	158.04	190.46	134.27	109.13	122.72	128.82	154.74	159.78	158.24	148.14	128.15	104.1	101	103.98
YDR191W	11.12	12.08	11.29	8.99	15.35	15.43	18.62	14.53	14.71	18.19	13.66	14.27	19.78	23.44	23.62	22.39	14.93	15.88	12.26	15.78	18.17	23.36	22.9	23.14
YDR192C	37.89	35.94	34.02	36.01	47.92	36.4	45.12	42.64	42.33	41.76	46.02	42.23	53.23	54.34	58.25	48.87	38.11	39.54	42.03	41.02	52.8	53	46.76	49.42
YDR193W	0	0	0	0	0.37	1.75	0.26	0	0	0	0	0	0	0.61	0.51	0.57	0.19	0.19	0.28	0.45	0	0	0.22	0.52
YDR194C	66.73	72.3	62.71	61.42	87.44	95.44	78.29	79.54	126.31	114.66	115.44	126.53	156.78	151.89	130.88	172.59	100.71	92.9	107.27	104.6	146.24	123.07	145.46	129.9
YDR194W-A	0	0	0	0	0	0	0	0	0	0	0	0	0	0	0	0	0	0	0	0	0	0	0	0
YDR195W	24.62	26.58	20.45	27.22	25.37	30.6	32.82	27.19	44.48	41.8	41.23	45.93	40.81	50.5	58.15	55.81	32.3	34.9	37.21	34.21	36.79	46.34	50.99	46.5
YDR196C	32.19	44.28	44.89	38.78	53.02	68.09	73.38	66.21	71.74	74.25	71.69	71.86	104.62	114.59	112.67	110.38	69.83	74.01	63.95	66.16	97.53	103.84	105.19	108.91
YDR197W	24.28	28.14	22.89	31.35	51.21	35.57	33.96	32.14	37.21	39.15	38.89	38.9	64.24	57.09	60.84	57.36	33.13	28.87	32.24	30.85	53.74	46.82	56.7	51.49
YDR198C	22.33	23.65	18.32	27.68	19.01	17.23	16.17	16.01	36.25	29.33	30.99	40.41	30.77	25.86	23.37	31.01	28.77	24.99	28.48	27.95	27.92	22.6	23.52	21.84
YDR199W	0	0	0	0	0	0	0	0.43	0.24	0	0	0	0	0.67	0	0.84	0	0	0.91	0.49	0.27	0	0.25	0.19
YDR200C	25.91	35.25	22.93	24.84	35.22	33.73	35.07	29.54	47.37	48.25	46.68	53.5	68.51	69.71	71.86	75.87	36.92	38.53	43.07	39.52	57.76	55.27	59.3	57.2
YDR201W	28.99	33.96	34.46	37.99	23.38	33.39	37.96	37.46	52.2	58.07	51.78	54.82	58.2	54.6	57.15	52.47	56.51	50.65	52.73	45.28	50.36	49.19	45.04	52.52
YDR202C	23.01	32.57	28.02	25.24	50.96	49.83	61.32	50.85	43.95	48.12	44.25	42.23	79.97	91.16	92.42	93.98	38.53	40.91	45.39	39.45	79.4	88.21	93.36	88.63
YDR203W	0.37	0.39	0.68	0.62	0.96	1.9	0.34	1.01	0	0.5	0.36	0.48	0.44	0.79	0.33	0.99	0	0.24	0	0.87	0	0	1.74	2.45
YDR204W	56.86	63.94	46.88	42.68	177.97	157.28	190.2	163.35	50.09	63.7	51.42	57.06	169.05	192.78	200.57	184.56	51	61.6	58.45	46.87	156.87	197.8	190.54	184.61
YDR205W	43.18	44.36	37.8	52.51	52.54	61.5	55.19	52.66	30.4	27.66	28.43	27.9	46.05	36.84	47.07	41.42	22.82	24.51	26.41	29.4	37.72	31.84	38.38	35.91
YDR206W	44	51.07	45.12	56.26	37.89	35.03	29.99	32.24	65.71	57.97	63.27	72.69	51.64	38.61	42.56	46.76	48.2	43.24	45.32	55	39.71	30.35	36.38	33.06
YDR207C	58.35	58.04	40.74	58.97	55.68	37.73	53.72	41.18	55.71	54.81	57.61	64.59	59.89	54.01	69.84	54.37	44.62	48.46	46.98	43.95	56.09	57.01	55.42	48.34
YDR208W	61.29	71.86	55.14	65.27	91.41	88.18	90.56	78.54	79.19	78.82	80.74	86.36	117.32	115.07	120.97	132.5	66.84	68.33	63.99	67.9	101.65	104.19	114.21	102.06
YDR209C	1.08	0	2.99	0.46	0	3.33	0.25	2.98	3.38	2.21	2.12	1.06	0.97	2.04	0.49	0.91	0.72	1.78	3.93	0.57	0	0.43	1.28	4.15
YDR210C-C	0	0	0	0	0	0	0	0	0	0.15	0	0	0	0	0	0	0	0	0	0	0	0	0.8	0.03
YDR210C-D	6.22	3.4	3.75	4.32	6.7	5.3	8.36	7.96	5.03	4.89	7.25	5.5	11.62	9.67	7.93	8.15	3.08	1.69	1.96	2.13	3.29	4.1	4.29	3.56
YDR210W	56.18	72.94	154.54	86.21	39.09	107.67	87.52	116.01	201.55	151.66	162.88	155.55	115.59	123.71	112.12	129	201.97	160.44	204.59	197.96	153.77	113.21	153.1	156.34
YDR210W-A	0	0	0	0	0	0	0	0	0	0	0	0	0	0	0	0	0	0	0	0	0	0	0	0
YDR210W-B	2.21	3.42	3.51	2.57	4.74	3.73	5.83	5.51	5.41	4.53	4.42	5.02	5.44	7.77	6.94	7.14	3.18	2.77	2.71	2.66	3.07	4.06	5.57	3.35
YDR211W	71.9	85.11	77.07	80.35	53.08	57.68	42.56	44.67	125.54	115.66	114.44	126	89.28	66.12	69.21	82.62	104.56	90.26	102.11	107.72	82.35	58.9	59.82	60.2
YDR212W	158.15	171.89	167.4	169.19	214.85	217.78	195.53	209	177.87	176.52	174.21	183.93	229.68	208.16	203.3	238.58	168.34	176.35	169.28	175.57	230.41	206.7	207.21	219.83
YDR213W	15.52	17.8	14.67	16.57	17.61	14.96	17.22	15.83	21.96	20.99	22.09	24.21	21.08	23.29	22.16	23.71	17.61	17.98	17.48	16.95	19.49	19.44	17.37	20.83
YDR214W	200.93	236.89	196.88	198.75	1346.65	1526.7	1766.98	1594.3	234.29	243.78	229.82	230.9	1494.59	1894.43	2256.61	1868.5	222.48	259.8	226.59	207.01	1495.61	1967.22	2077.52	1948.32
YDR215C	0	0.29	0.25	0.23	0.71	0.84	0	1.31	1.27	1.1	0	0.18	2.27	1.16	1.46	1.09	0.36	0.18	0.26	0	0.24	0.87	1.28	1.83
YDR216W	52.33	68.91	47.4	45.11	82.33	94.42	85.81	75.04	42.77	50.81	46.94	37.58	67.25	78.29	85.9	84.92	25.4	28.36	27.32	22.97	43.7	42.36	54.54	45.52
YDR217C	17.35	20.75	17.42	22.16	17.43	15.82	15.34	15.56	34.69	29.58	31.18	38.46	34.64	27.59	29.59	34.76	21.97	19.88	22.44	23.91	23.57	18.75	21.67	21.04
YDR218C	0.32	0.34	0.15	0.14	0.64	2.67	3.09	2.39	0.38	0.22	0.55	0.26	4.16	3.64	3.7	7.27	0.7	0.58	0.24	0.7	3.67	3.75	5.11	4.86
YDR219C	20.1	22.46	17.88	19.27	23.06	22.76	19.47	18.98	34.81	38.46	37.27	40.33	42.6	41.54	40.15	51.65	28.41	30.78	32.09	31.59	37.88	35.62	42.03	41.44
YDR220C	0.4	0	0.37	0	0	0	0	0	0	0	0.79	0.26	0.48	0	0	0.27	0	0	0.79	0.64	0	0	0.32	0
YDR221W	46.48	50.5	44.84	49.55	72.22	65.75	60.98	63.1	54.19	48.94	53.23	54.48	78.41	70.07	82.85	77.64	41.14	38.49	39.22	41.63	65.82	59.56	61.05	62.15
YDR222W	28.62	41.9	29.6	34.77	18.16	21.01	14.53	14.43	51.31	37.72	37.17	42.09	25.44	15.22	20.66	23.3	37.9	35.23	37.8	38.79	23.54	13.93	19.93	16.39
YDR223W	1.53	2.54	1.81	1.11	3.73	5.12	5.92	5.88	2.5	3.62	3.5	2.62	9.16	8.93	8.26	8.82	2.36	3.21	2.57	3.39	7.52	8.53	7.72	7.83
YDR224C	821.34	905.13	1058.36	907.43	578.6	797.6	608.31	734.03	1571.36	1497.08	1476.69	1445.63	919.44	1057.36	1128.74	1061.12	1654.54	1453.39	1705.33	1526.82	1042.34	1006.56	1038.72	1175.06
YDR225W	374.56	355.29	501.76	350.67	205.36	240.38	211.2	245.66	511.65	578.47	570.22	427.89	252.7	288.92	175.23	226.19	685.57	728.22	603.81	692.81	317.39	314.98	289.91	312.15
YDR226W	510.21	529.17	643.66	502.71	333.8	301.66	240.08	344.66	752.69	704.4	688.76	650.26	427.4	367.85	304.45	374.09	780.77	811.68	768.46	758.45	485.14	394.43	360.58	426.34
YDR227W	26.46	27.83	25.12	26.18	24.55	26.46	22.61	21.66	33.94	34.65	32.28	39.3	33.82	29.59	31.07	35.79	30.18	27.43	25.29	27.75	30.56	23.68	25.94	25.38
YDR228C	42.63	50.97	36.07	44.64	46.55	45.85	44.58	39.41	60.03	55.06	59.86	67.01	69.97	65.98	76.15	72.59	46.69	44.45	52.59	46.65	59.98	60.98	69.39	60.54
YDR229W	41.6	41.05	33.13	39.22	45.6	52.58	55.67	49.28	61.54	64.9	64.56	67.64	85.56	87.21	93.27	89.51	49.9	54.19	51.74	51.65	74.81	85.26	86.95	80.95
YDR230W	0	0	0.91	0	1.73	1.02	0.62	5.47	0	0.67	0.65	0.22	0	0.71	1.48	0.89	0.22	0	0.97	1.04	0.87	1.85	1.57	2.84
YDR231C	21.31	22.21	22.87	19.16	58.3	67.03	78.48	70.97	31.03	35.55	40.18	28.39	77.51	102.58	84.12	88.29	31.65	36.66	28.31	27.51	70.23	92.24	105.4	91.43
YDR232W	147.59	146.22	159.29	157.94	141.65	153.09	145.12	170.3	86.84	93.03	94.33	85.15	87.61	92.85	103.53	84.35	107.74	112.69	109.34	118.07	118.07	114.34	111.86	114.63
YDR233C	1743.92	1581.14	1317.14	1416.91	1361.55	971.33	999.55	996.28	935.37	977.92	990.54	1054.65	793.35	669.83	655.01	651.37	974.01	943.98	947.74	949.1	787.93	719.87	683.83	710.15
YDR234W	110.1	98.6	95.17	115.27	28.11	22.32	21.13	27.23	94.16	89.45	95.21	108.12	29.08	22.6	22.15	23.96	83.31	86.75	88.65	91.24	27.47	20.6	18.24	20.43
YDR235W	13.62	22.59	16.64	23.16	16.26	23.66	12.2	13.35	27.47	21.14	24.74	27.54	38.47	25.23	25.08	36.95	15.21	12.87	24.86	22.15	28.25	13.98	21.12	19.38
YDR236C	82.38	87.44	71.25	80.14	143.44	142.57	139.92	141.14	67.84	68.2	67.08	69.07	125.44	124.28	137.72	134.37	64.42	65.84	67.55	62.65	117.97	106.38	128.05	111.59
YDR237W	35.88	50.21	49.12	45.58	52.31	63.28	54.97	57.26	71.34	69.23	67.81	66.56	94.88	80.68	79.92	87.71	59.88	69.05	65.67	59.88	81.01	82.41	80.35	84.08
YDR238C	177.34	209.56	173.4	166.79	179.03	154.38	142.31	146.54	196.51	199.56	195.49	205.97	178.01	162.54	158.25	176.99	176.92	179.71	180.97	169.4	173.26	144.06	146.01	152.84
YDR239C	24.02	29.03	25.08	24.95	27.77	24.14	24.25	25.94	27.24	27.46	28.71	29.98	28.09	25.99	30.69	26.8	26.41	27.03	27.59	27.36	30.05	27.36	25.74	26.22
YDR240C	13.58	17.9	13.05	15.37	13.87	15.48	11.8	13.12	19.63	19.79	22.76	25.53	24.39	17.37	17.08	23.71	18.15	16.81	20.14	22.12	24.32	14.34	20.31	19
YDR241W	0	0	0	0.35	0	0.85	0	0	0	0	0	0	0	0	0	0	0	0	0	0	0	0	0	0
YDR242W	4.99	5.42	5.57	5.66	14.49	18.54	13.87	12.72	9.15	9.4	10.23	8.11	23.19	22.47	20.02	22.3	8.41	8.77	7.18	8.66	16.28	16.47	19.95	20.19
YDR243C	17.51	17.57	18.26	16.7	15.46	14.19	13.25	13.87	24.5	23.24	21.77	23.2	18.24	18.72	17.21	20.63	20.9	17.55	19.01	19.5	17.53	17.19	15	16.16
YDR244W	18.95	29.7	22.83	25.24	35.48	31.91	35.27	30.36	41.78	37.62	40.05	46.42	52.39	52.35	58.29	60.99	33.28	37.03	36.87	33.47	43.25	46.13	51.35	48.78
YDR245W	115.14	119.38	109	115.93	70	71.56	62.07	74.16	156.85	145.32	139.99	148.21	96.44	82.8	72.34	96.06	134.13	131.29	147.72	127.82	91.26	75.67	76.78	86.12
YDR246W	68.91	75.39	50.19	64.24	120.05	88.61	122.03	93.63	83.78	84.14	97.03	109.55	135.86	151.98	196.78	175.3	86.26	84.23	80.19	73.56	135.05	171.55	171.89	148.36
YDR246W-A	3.89	2.06	3.59	4.41	2.56	1.34	5.46	2.69	7.1	4.86	1.91	2.13	1.56	2.79	0.58	3.93	2.58	2.99	2.54	2.56	2.84	4.69	2.05	1.99
YDR247W	24.04	26.48	23.76	18.82	33.97	27.31	31.09	29.95	18.74	20.31	21.08	16.72	24.76	31.91	34.01	29.13	19.22	18.47	20.18	19.81	20.92	31.09	31.95	25.08
YDR248C	30.71	36.25	35.68	34.65	52.03	53.96	51.18	51.86	73.76	80.82	68.88	69.82	121.13	113.29	114.79	135.29	71.77	76.56	68.53	62.55	99.59	111.99	93.32	112.62
YDR249C	10.2	15.67	10.43	15.01	12.56	18.34	9.28	13.33	11.28	7.2	9.75	11.14	11.9	7.71	12.17	11.75	7.19	7.21	8.29	11.62	12.15	6.35	9.75	8.99
YDR250C	0.87	0.46	0	0	0.57	0	0	0	0	0.59	0	0.57	0	0.47	0	0	0.58	0.29	0.43	0.69	0	0	0.34	0.53
YDR251W	78.43	94.06	75.89	70.49	106.17	105.41	110.27	100.58	69.4	85.66	80.19	75.32	98.17	105.7	118.34	106.8	65.95	73.23	68.8	61.32	94.86	97.6	102.15	97.96
YDR252W	17.46	19.01	19.06	14.85	14.54	15	15.63	14.95	19.8	13.07	15.22	19.01	17.4	13.23	12.84	15.22	15.98	14.26	15.18	17.29	12.7	14.61	13.83	13.61
YDR253C	2.81	5.35	5.7	5.41	3.69	5.61	9.44	6.2	7.46	10.07	9.74	8.21	10.32	12.49	21.57	19.64	6.08	7.28	8.07	7.98	8.35	14.87	18.22	14.15
YDR254W	11.66	15.5	10.07	14.15	10.93	12.59	11.38	10.61	20.09	17.46	23.05	20.97	20.57	16.86	18.52	23.34	15.81	12.82	13.03	14.2	15.34	12.82	18.64	13.97
YDR255C	11.83	18.97	16.23	10.96	32.69	37.26	36.2	34.63	17.23	20.82	18.71	18.69	41.88	44.39	48.45	48.53	15.15	16.66	15.88	13.89	36.68	36.04	40.68	39.71
YDR256C	3.29	5.09	3.64	4.76	6.31	5.03	7.5	5.67	5.19	5.42	7.3	5.22	7.02	8.43	8.71	7.27	3.58	4.38	5.16	4.63	5.18	8.87	7.61	7.2
YDR257C	23.76	30.48	26.49	20.74	28.81	35.79	30.87	28.55	44.35	41.32	39.73	42.11	49.16	45.9	40.69	50.95	40.03	39.6	39.57	37.38	51.21	40.14	41.6	45.39
YDR258C	35.32	45.33	40.53	23.47	488.08	723.07	893.78	679.16	43.79	66.16	51.46	38.71	588.77	1081.09	1313.42	1076.47	42.41	57.04	46.56	30.51	521.68	1010.51	1170.71	1031.36
YDR259C	13.32	15.15	7.51	15.13	25.85	24.04	24.9	24.2	16.15	14.93	17.83	23.96	43.53	42.34	45.97	58.9	10.55	12.37	13.32	14.34	32.55	37.97	40.5	40.08
YDR260C	44.41	43.45	38.05	39.18	44.41	43.08	44.78	41.08	52.84	52.57	59.29	58.06	66.26	58.09	68.48	63.5	50.03	52.38	44.57	43.15	58.97	58.18	64.79	55.8
YDR261C	104.13	110.63	96.36	85.97	166.73	148.95	141.18	142.13	95.29	99.86	100.65	99.14	146.59	131.25	132.88	138.64	88.08	93.71	92.22	86.5	143.63	127.88	125.79	126.67
YDR261C-C	0.1	0	0	0	0	0	0	0	0	0	0	0	0	0	0	0	0	0	0	0	0	0	0	0
YDR261C-D	24.26	42.43	31.93	48.93	31.89	60.25	21.3	26.87	66.15	43.97	62.79	52.66	81.57	45.97	49.2	95.6	25.15	18.16	52.59	44.16	63.11	20.63	50.07	34.8
YDR261W-A	0	0	0	0	0	0	0	0	0	0	0	0	0	0	0	0	0	0	0	0	0	0	0	0
YDR261W-B	9.19	13.36	12.62	13.53	7.89	11.9	7.57	9.66	17.01	14.17	17.19	21.54	20.29	13.14	12.65	20.85	10.72	8.84	13.11	13.42	12.91	6	12.18	9.18
YDR262W	84.9	77.73	72.33	72.76	110.07	121.58	119.94	116.55	79.2	75.84	87.06	77.11	124.85	125.56	144.73	131.86	75.07	67.94	72.79	71.83	103.86	116.59	119.67	124.73
YDR263C	12.84	12.43	10.1	10.86	6.98	7.71	8.67	7.33	11.96	15.23	12.3	11.69	11.6	12.37	15.7	15.26	10.04	10.81	11.03	13.96	8.53	9.42	13.56	12.38
YDR264C	126.1	123.9	115	118.09	165.36	171.76	160.46	169.14	97.87	99.31	94.21	99.53	137.26	124.46	127.38	140.27	80.94	80.23	81.19	89.31	115.71	110.82	119.01	117.98
YDR265W	9.2	12.01	11.79	12.08	16.52	25.15	22.16	19.48	21.09	17.69	18.27	18.75	37.86	29.69	35.8	38.17	18.16	14.88	14.32	18.65	30.41	29.94	34.96	27.96
YDR266C	87.69	95.97	73.35	87.51	98.56	89.45	77.56	73.09	109.94	106.61	109.3	115.03	133.75	107.21	100.19	125.24	85.21	80.89	92.51	89.64	107.35	98.24	87.6	90.33
YDR267C	46.48	44.59	35.57	45.23	35.56	34.05	29.78	31.88	52.76	50.97	51.52	55.17	39.58	35.64	43.36	41.2	52.71	52.11	52.52	47.2	39.5	39.75	36.4	37.88
YDR268W	25.03	22.31	21.44	22.06	36.7	31.78	33.37	29.46	33.64	34.19	35.16	32.16	56.79	44.36	41.51	49.45	28.35	32.1	32.86	26.35	45.89	40.56	45.02	43.24
YDR269C	0.36	0	0.33	0	0.47	0	0	0.25	0.28	0	0	0.47	0	0	0.32	0	0	0.71	0	0	0	0	0	0.22
YDR270W	17.75	19.83	15.92	19.68	40.77	37.82	42.51	39.58	17.18	19.12	19.66	21.37	39.19	40.75	52.07	48.62	14.46	16.43	14.6	18.1	31.69	32.86	40.91	38.13
YDR271C	0.61	0.32	0.28	1.56	0.8	2.53	1.14	1.05	0	0.21	1.2	0.4	1.46	0.66	3.02	1.44	0.4	0.6	0.3	0.48	0.53	0.49	2.42	0.56
YDR272W	76.76	85.47	75.06	75.44	167.52	194.37	197.88	177.25	125.68	146.96	134.45	130.89	320.86	330.86	310.33	345.58	117.8	129.88	130.88	115.14	295.42	349.83	316.37	312.15
YDR273W	6.58	8.36	5.38	7.84	9.64	14.19	10.46	10.84	11.61	10.38	12.19	11.95	18.04	18.41	20.4	18.54	8.98	9.97	10.78	12.48	19.34	15.92	17.05	19.83
YDR274C	0	0	1.13	0	0.4	0.63	0.29	0.42	1.19	1.03	0.3	0.8	0.73	0	1.1	0.41	0.2	0.6	1.8	1.21	0.27	0.49	0.73	0.75
YDR275W	19.6	22.51	23.48	22.53	29.3	26	25.03	24.41	34.51	30.8	33.81	28.92	32.48	32.21	33.01	28.5	26.2	32.74	33.29	33.69	27.77	27.63	31.05	25.77
YDR276C	365.33	329.97	365.49	346.01	566.17	952.79	813.87	904.5	196.92	223.03	214.87	173.71	342.75	478.82	392.07	395.31	261.51	245.69	227.34	262.45	472.09	445.65	452.03	554.82
YDR277C	8.18	10.5	9.3	6.96	14.27	11.07	14.71	14.78	10.28	12.93	13.76	8.51	17.27	24.39	26.43	22.03	8.98	11.57	11.95	7.84	11.64	24.96	23.18	18.1
YDR278C	0	0	0	0	0	0.38	0	0	0	0	0	0	0	0	0	0.74	0	0	0	0	0	0	0	0
YDR279W	40.56	34.64	36.71	48.04	19.36	22.55	23.96	19.06	57.59	57.23	63.39	57.53	34.39	28.01	35.2	38.34	49.17	48.28	48.42	54.39	27.08	30.99	31.66	27.84
YDR280W	84.31	87.26	58.96	93.82	59.95	56.92	56	50.78	108.06	101.15	117.94	130.78	88.31	71.08	87.88	85.84	99.63	86.15	98.31	105.21	76.18	70.88	80.78	69.64
YDR281C	5.93	6.28	3.76	5.68	3.41	4.22	3.12	1.54	12.17	7.58	5.1	9.47	4.45	4.39	3	5.99	8.6	5.62	6.9	6.44	2.92	2.68	4.99	3.19
YDR282C	8.66	12.05	9.13	8.63	20.7	21.23	23.74	19.87	18.18	17.42	17.09	17.35	34.8	32.39	35.42	34.4	14.71	16.14	15.92	15.11	29.16	34.42	30.43	31.23
YDR283C	19.94	24.47	20.62	20.94	22.18	23.67	20.13	20.76	29.82	29.85	28.41	29.56	34.25	32.46	31.39	33.93	19.91	19.21	20.38	19.86	25.84	19.35	21.35	20
YDR284C	87.07	90.2	92.67	79.79	134.17	132.04	102.05	112.13	79.45	73.67	66.19	59.31	95.49	88.94	76.58	100.39	64.91	65.22	65.36	59.87	94.3	72.71	88.83	83.97
YDR285W	2.79	4.21	4.23	3.77	7.54	8.46	9.57	8.55	8.94	7.48	9.35	9.12	17.61	20.82	16.22	23.65	7.38	6.75	7.08	7.46	16.23	13.51	17.08	15.64
YDR286C	16.65	17.29	17.23	16.72	19.26	36.52	36.43	27.6	19.27	20.43	18	23.57	29.56	34.78	25.2	36.54	20.76	19.1	22.2	17.63	23.91	29.42	29.28	34.82
YDR287W	39.08	41.4	37.91	46.18	85.41	79.99	70.85	73.43	51.92	50.85	47.04	51.84	131.64	109.71	107.09	122.89	44.67	41.42	49.83	43.27	100.91	97.81	104.71	93.51
YDR288W	17.94	23.96	25.84	28.09	26.73	28.48	22.43	23.67	45.74	42.99	43.33	46.57	54.94	44.03	45.58	57.6	37.43	35.54	36.73	34.84	44.29	36.6	43.61	39.21
YDR289C	21.04	20.7	20.65	21.73	29.74	26.94	28.1	25.83	43.67	46.21	44.29	53.23	65.88	60.03	55.87	65.8	38.59	38.57	37.4	37.59	60.51	53.49	49.46	54.58
YDR290W	0	0	0	0	0	0	0	0	0	0	0	0	0	0	0	0.24	0.47	0	0	0	0	0	0.28	0
YDR291W	18.85	21.58	19.63	19.12	25.47	22.89	21.91	19.93	28.83	28.04	25.96	26.88	36.2	29.86	29.19	34.55	21.66	21.18	21.25	20.57	26.91	23.34	23.78	23.89
YDR292C	87.59	106.01	87.85	101.9	71.47	65.96	54.63	56.38	134.13	121.74	137.82	145.4	113.76	83.35	89.83	106.39	97.78	95.99	116.15	109.03	88.17	67.97	77.39	74.82
YDR293C	132.79	147.89	112.14	111.39	231.02	247.23	270.42	236.64	111.78	126.94	120.6	105.73	213.96	245.12	270.07	244.47	76.53	86.07	73.55	68.71	147.74	174.51	193.18	170.1
YDR294C	119.69	119.63	105.02	94.45	229.37	183.73	170.58	170.11	109.89	113.44	109.31	107.45	189.16	172.85	157.22	176.53	97.57	108.86	101.64	95.01	176.34	175.13	163.8	166.44
YDR295C	17.32	21.57	16.07	17.15	31.94	30.4	29.48	27.16	31.57	32.65	31.23	35.12	54.1	49.68	52.85	60.08	25.98	26.15	32.23	27.24	47.87	45.03	52.52	49.25
YDR296W	41.5	45.12	42.33	46.05	64.39	63.58	71.6	62.82	74.17	70.61	70.05	70.85	119.56	96.05	98.77	110.78	61.67	71.05	66.18	69.02	106.52	107.35	111.4	105.15
YDR297W	166.67	160.89	139.46	164.03	85.83	72.33	69.12	87.08	123.31	113.33	118.07	115.34	61.55	58.1	74.87	60.73	122.09	116.66	115.46	116.73	64.76	57.1	57.1	54.4
YDR298C	277.78	290.35	198.21	227.74	265.55	196.03	206.36	203.12	173.27	190.45	170.76	202.26	171.76	158.83	168.87	175.02	178.55	201.34	198.02	172.96	181.69	168.8	167.45	174.51
YDR299W	61.02	63.51	64.16	73.42	27.15	26.41	21.98	25.82	133.34	117.74	128.51	157.4	59.05	40.31	40.46	56.26	122.97	102.53	125.15	122.81	62.29	43.15	38.24	40.29
YDR300C	59.66	66.15	62.56	65.99	23.34	25.47	18.76	23.55	90.36	82.3	87.82	100.26	40.31	29.92	26.25	35	78.23	73.59	86.02	84.81	37.35	27.18	28.7	30.61
YDR301W	30.33	33.04	27.77	31.57	31.04	32.58	28.6	30.66	31.32	31.96	33.05	32.52	35.46	34.3	34.9	38.22	24.42	22.36	23.55	24.62	28.61	26.42	25.94	27.19
YDR302W	71.81	100.35	64.2	104.33	79.32	68.43	51.74	63.63	78.11	68.08	63.74	85.34	78.77	53.32	56.53	77.87	60.68	61.26	70.7	60.05	56.5	44.44	52.14	46.34
YDR303C	34.39	50.21	32.79	45.2	46.15	54.8	39.34	40.26	44.24	37.94	45.34	44.4	70.34	49.26	50.71	75.5	32.26	27.55	36.78	35.41	52.11	31.92	45.38	37.44
YDR304C	458.52	464.43	418.71	430.44	627.76	542.9	498.95	538.32	468.84	451.83	447.4	441.28	590.67	558.16	527.78	553.05	436.83	419.85	423.63	403.11	541.95	534.53	521.57	552.96
YDR305C	23.96	28.31	23.92	26.89	30.63	31.18	27.73	28.93	42.18	38.33	44.67	44.21	62.74	51.57	59.3	60.55	39.56	39.42	39.61	37.85	56.49	51.03	47.76	56.02
YDR306C	16.62	20.54	18.69	18.67	27.64	34.97	25.83	26.4	27.88	22.95	25.13	23.83	40.55	41.82	35.89	48.77	19.55	17.32	21.17	22.51	34.45	29.04	34.88	34.03
YDR307W	42.39	61.54	36.03	53.18	82.37	92.21	71.31	67.71	39.38	34.92	37.3	37.1	83.02	64.28	71.13	81.66	27.37	28	30.29	30.08	61.75	47.09	56.71	50.41
YDR308C	31.37	46.92	27.98	37.9	33.61	37.08	34.25	31.86	75.65	75.11	62.94	83.26	82.52	59.87	72.41	74.17	61.02	69.67	73.36	64.77	69.46	57.79	58.88	65.5
YDR309C	255.85	249.91	184.57	227.45	135.35	91.11	108.3	99.27	227.24	218.33	224.93	239.4	126.29	101.12	116.98	100.84	209.39	204.61	198.84	193.3	129.04	109.39	100.32	104.56
YDR310C	64.85	66.37	57.79	60.08	69.15	57.78	62.6	56.7	78.85	82.14	84.6	87.23	84.02	77.71	84.9	85.39	67.08	67.8	65.09	60.36	71.66	65.81	65.83	65.53
YDR311W	22.82	26.22	20.57	19.99	28.81	29.89	28.53	26.92	36.85	36	33.03	39.56	53.4	45.16	44.97	51.04	30.23	28.55	28.94	28.59	38.06	39.16	38.38	37.15
YDR312W	34.4	34.05	34.82	41.87	22.56	22.05	19.88	22.5	68.82	63.42	68.08	89.87	48.53	36.74	39.01	49.07	66.43	54.43	66.71	67.44	48.05	34.14	34.79	35.23
YDR313C	23.31	22.13	23.2	20.56	32.24	33.16	41.54	38.57	24.78	30.54	29.71	24.83	39.32	50.58	62.62	47.97	27.7	31.21	26.66	27.25	41.88	60.84	60.78	59.29
YDR314C	4.32	7.36	6.41	6.78	8.62	10.05	9.53	10.03	7.98	9.17	7.3	9.58	16.78	19.34	16.75	21.48	7.57	6.11	6.33	5.91	13.86	10.22	13.31	12.87
YDR315C	9.15	14.42	11.19	12.83	17.07	21.88	16.65	16.92	17.7	20.24	23.09	19.94	44.21	26.63	32.31	40.55	12.72	14.59	17.58	15.26	29.68	20.17	27.24	22.98
YDR316W	17.82	23.46	18.24	22.83	27.78	30.81	27.68	25.6	39.87	39.23	36.78	44.33	66.69	55.82	59.44	70.54	30.9	29.76	37.75	30.09	47.99	42.28	49.33	47.64
YDR316W-A	0	0	0	0	0	0.16	0.07	0.07	0	0	0.08	0	0	0	0	0	0	0	0	0	0	0	0	0
YDR316W-B	0	0	0	0	0	0	0	0	0	0	0	0	0	0	0	0	0	0	0	0	0	0	0	0
YDR317W	2.06	3.23	1.6	2.81	3.03	5.97	4.24	3.64	4.83	3.54	3.24	4.97	7.51	7.63	5.79	11.04	3.28	2.77	3.8	3.19	7.72	4.57	7.12	6.49
YDR318W	9.13	10.51	9.03	10.23	14.21	13.98	9.93	11.2	21.5	18.1	20.6	23.94	25.48	21.67	19.3	22.27	15.76	17.2	18.18	16.86	21.62	17.58	16.83	17.71
YDR319C	27.7	38.09	20.29	40.97	45.92	70.44	34.8	34.84	26.33	17.58	22.72	23.15	58.36	35.69	38.79	61.49	16.85	12.64	24.16	26.5	45.16	23.57	36.53	24.07
YDR320C	50.06	43.43	41.65	42.28	54.14	52.29	55.45	46.72	47.68	53.56	52.79	54.35	65.1	61.57	69.12	65.69	51.4	51.21	52.86	48.62	63.26	71.85	68.59	64.15
YDR320C-A	113.67	121.64	167	161.81	118.89	178.75	134.44	165.01	257.57	234.39	250.7	230.67	224.64	264.66	153.55	219.33	241.35	198.62	238.16	212.13	201.03	236.08	253.06	244.65
YDR320W-B	3.32	2.35	2.04	6.6	8.73	4.58	5.18	7.65	1.73	3.77	6.53	5.08	2.66	9.54	2.99	2.98	3.67	2.19	1.09	1.75	1.94	3.56	1.75	2.72
YDR321W	275.3	243.93	235.52	258.66	53.28	39.64	36.28	46.37	173.45	164.39	174.05	178.64	40.53	26.41	22.99	30.19	176.62	176.71	180.95	206.57	45.24	30.89	27.98	31.12
YDR322C-A	96.96	82.43	122.58	103.61	136.54	258.73	198.79	221.99	171.7	160.5	151.7	170.32	320.03	345.98	241.79	290.11	198.86	168.08	169.7	173.05	322.26	297.32	302	340.98
YDR322W	35.7	38.81	35.2	35.7	52.94	53.36	43.07	43.89	56.64	51.53	58.22	51.81	77.45	61.46	56.65	72.91	43.2	48.6	52.95	47.18	68.97	59.06	61.95	60.92
YDR323C	6.12	7.39	6.5	7.83	8.3	10.68	9.9	11.86	14.3	12.78	12.02	11.55	19.72	20.39	18.6	18.46	9.64	12.27	12.7	10.24	14.63	14.68	16.83	16.3
YDR324C	86.38	81.75	73.74	91.41	43.39	33.96	23.43	27.57	129.16	102.49	117.8	149.44	59.85	38.69	33.07	50.62	98.23	75.83	100.15	102.6	56.27	31.33	28.68	32.68
YDR325W	15.76	20.59	18.06	20.37	17.71	16.94	14.04	15.47	28.83	27.77	28.79	30.5	28.99	22.03	24.01	27.18	22.83	21.37	21.26	21.01	21.8	19.02	19.45	19.7
YDR326C	61.13	65.44	48.53	57.33	50.2	56.01	44.39	50.06	50.42	44.57	43.83	48.2	51.2	46.57	50.35	55.74	30.46	26.77	29.66	29.19	35.03	27.21	32.22	28.67
YDR327W	0	1.13	0.33	0	0.47	1.1	0.33	0.98	0	0.24	0.7	0	0	0	0.96	0.24	0.94	0.7	0	0.28	0	0.85	0	0.87
YDR328C	245.4	228.97	211.23	225.02	344.52	289.01	291.12	278.98	350.1	355.9	343.03	341.25	450.92	429.25	398.27	456.46	338.13	340.19	315.36	275.54	415.94	459.05	420.01	411.53
YDR329C	38.53	43.03	38.41	36.19	69.92	71.08	77.73	61.67	54.46	54.63	61.07	53.33	81.95	89.17	100.97	90.48	47.21	50.53	52.75	44.84	76.78	93.24	95.52	90.27
YDR330W	45.24	45.47	42.75	36.23	119.61	115.45	141.8	120.47	50.9	60.5	55.83	53.1	138.66	171.02	177.72	152.3	55.95	61.32	57.89	46.4	128.86	185.56	183.72	163.02
YDR331W	49.51	55.09	54.44	55.47	42.91	52.5	40.53	46.7	62.74	58.6	64.23	57.86	50.41	52.13	44.36	55.52	59.72	51.79	60.25	63.64	51.48	47.89	48.55	53.89
YDR332W	9.95	12.77	11.26	10.13	13.21	14.53	11.08	12.9	18.31	16.03	15.63	17.78	24.98	22.48	22.28	25.94	14.33	12.7	13.82	16.88	20.29	17.63	23.76	21.06
YDR333C	29.03	33.26	32.24	32.48	27.47	35.6	34.38	32.08	45.65	42.58	43.99	40.14	44.89	45.84	43.29	46.51	38.13	41.84	40.83	44.55	44.07	41.17	44.21	40.95
YDR334W	28.8	35.5	28.44	30.32	48.14	52.17	50.93	47.18	48.65	47.65	49.69	51.72	80.22	86.3	86.38	92.96	30.97	32.48	30.33	27.69	53.5	55.9	60.63	52.21
YDR335W	53.08	63.78	49.67	50.32	89.23	100.46	87.19	87.29	63.83	61.76	64.07	63.81	115.48	102.47	106.53	120.78	45.14	45.07	46.3	42.73	82.98	71.46	84.53	78.68
YDR336W	11.22	13.52	13.61	13.67	12.87	13.32	11.93	11.78	24.27	21.08	22.16	21.92	25.73	21.56	19.42	23.7	21.16	18.49	22.11	18	22.35	18.82	17.69	20.64
YDR337W	34	45.79	33.06	43.9	43.57	40.06	40.41	42.68	60.47	58.6	56.55	63.5	78.78	66.92	76.02	79.93	54.04	62.42	56.29	59.96	84.61	66.3	71.76	74.67
YDR338C	21.42	20.44	15.8	19.25	23.13	22.5	21.16	20.27	16.79	15.29	15.63	17.24	17.51	20.25	16.03	17.8	13.5	13.13	15.17	13.56	14.48	15.34	16.08	17.04
YDR339C	73.81	83.6	98.69	105.61	64.92	81.65	69.17	80.7	174.02	152.98	185.56	184.65	134.13	119.77	146.58	147.88	161.15	136.82	177.88	157.29	128.72	118.22	129.04	131.05
YDR340W	0	0.82	1.07	0.33	1.02	3.21	0.36	0	0.61	0	0.38	0	0.47	0	0	1.31	0	0	0	0.61	0.34	0	0	0
YDR341C	276.31	292.18	267.29	292.74	96.56	81.47	68.7	84.94	342.49	330.99	347.93	358.63	127.18	96.5	96.2	113.81	300.65	298.64	317.63	330.78	128.04	92.73	85.88	96.95
YDR342C	75.41	151.37	84.82	46.9	1203.05	859.5	739.54	736.37	48.33	99.91	55.37	28.71	711.35	584.58	515.05	447.65	41.53	88.29	42.56	21.96	633.95	536.28	411.88	441.24
YDR343C	9.26	5.61	9.31	9.7	14.47	9.39	6.56	9.57	5.09	8.33	5.99	5.13	5.74	9.47	3.6	4.95	5.49	6.04	10.64	6.51	6.44	1.06	10.13	4.81
YDR344C	20.22	17.98	17.28	19.96	1.97	2.84	3.97	5.17	12.88	16.16	13.49	16.68	4.79	6.72	6.74	6.05	9.1	8.39	7.34	8.48	2.19	1.6	3.36	2.92
YDR345C	717.22	658.52	724.14	745.06	215.31	187.32	181.37	224.76	522.03	468.49	512.9	423.92	157.95	134.73	154.15	154.77	502.73	442.43	489.06	496.37	153.37	126.11	127.95	140.35
YDR346C	180.97	191.86	174.22	178.92	93.51	90.45	86.43	89.15	272.8	244.65	266.63	287.58	139.92	118.82	118.35	148.36	222.81	201.43	237.59	241.18	123.48	108.18	123.03	115.42
YDR347W	102.8	100.24	83.56	93.94	136.66	125.23	127.15	122.15	94.42	99.01	91.7	103.86	140.3	128.23	126.76	123.82	93.84	103.46	85.78	94.63	143.54	131.74	122.28	127.48
YDR348C	87.25	90.34	83.92	79.02	74.93	79.65	73.94	79.43	92.63	95.09	92.93	91.33	82.48	81.11	99.88	84.29	81.3	81.42	88.45	83.21	82.15	71.86	79.92	78.6
YDR349C	119.09	109.43	99.58	114.6	112.48	100.46	108.53	105.34	79	80.94	79.36	81.93	83.22	76.82	86.91	77.26	75.97	78.41	71.95	75.93	82.15	77.76	79.7	72.99
YDR350C	21.19	24.33	18.15	19.94	40.76	42.2	37.91	37	25.37	26.77	23.95	23.77	41.56	44.49	46.92	53.59	22.62	21.02	23.61	21.59	40.45	38.12	43.95	41.39
YDR351W	39.85	45.66	35.42	40.36	53.4	53.08	53.55	46.24	44	41.79	42.05	47.2	63.21	59.53	70.7	69.28	36.01	34.98	35.03	36.75	53.84	50.16	56.68	50.78
YDR352W	48.81	54.36	48.97	50.05	49.98	53.64	42.77	51.67	38.27	36.83	38	41.05	34.76	36.12	38.07	34.54	35.26	36.41	42.82	38.82	37.67	35.08	34.6	31.29
YDR353W	568.99	589.57	538.24	546.2	681.82	647.03	630.15	654.63	609.49	608.38	617.61	572.09	755.57	728.9	691	703.34	590.11	624.52	595.42	553.2	749.22	763.78	709.73	719.2
YDR354C-A	0	0	0	0	0	0	0	0	0	1.41	0	0	0	0	0.93	0	0	0	0	0	0	0	0	0
YDR354W	115.01	99.68	109.31	114.54	97.02	96.11	91.66	99.96	95.35	95.58	105.99	90.48	84.74	82.85	86.2	79.83	88.27	92.78	93.28	86.66	86.71	86.91	86.51	83.7
YDR355C	0	0	0	0	0	0	0	0.27	0	0.53	0	0.25	0	0	0	0.52	0.26	0.26	0	0	0	0	0	0.24
YDR356W	18.33	27.03	17.87	21.35	16	17.13	16.11	15.08	44.01	38.64	42.32	51.74	41.46	31.35	29.71	45.33	30.94	26.33	33.44	26.56	25.13	19.83	27.24	26.57
YDR357C	60.08	84.86	65.98	91.47	86.66	115.37	108.87	106.82	133.47	106.47	121.41	134.46	229.09	187.7	256.12	219.4	92.36	70.46	111.13	93.96	198.24	157.09	200.82	186.06
YDR358W	16.87	22.31	13.44	14.09	60.77	60.37	72.54	57.19	28.61	36.68	29.04	23.02	101.51	114.94	112.46	113.53	22.62	29.11	26.05	17.64	87.96	112.79	108.65	101.38
YDR359C	37.27	41.95	36.34	41.5	52.37	44.49	49.14	44.7	47.4	47.25	50.37	50.93	67.2	59.51	67.52	61.33	41.83	47.06	43.86	44.57	61.58	59.62	61.99	56.35
YDR360W	0	0.54	0.71	0.22	0	0	0.24	0.18	0	0.17	0	0.5	0	0	0	0	0.17	0.17	0	0.4	0	0	0	0.47
YDR361C	57.1	57.88	67.89	66.01	17.27	17.65	13.54	17.81	111.76	95.07	104.93	121.5	31.51	26.56	22.01	31.26	102.36	93.39	104.34	118.54	34.83	21.3	23.92	27.26
YDR362C	22.32	23.06	20.28	19.46	22.96	26.61	22.88	20.91	27.36	25.93	24.98	30.53	33.25	30.98	32.77	33.82	22.44	22.99	22.96	24.04	28.36	27.49	29.02	27.61
YDR363W	19.09	19.44	17.21	22.27	26.47	27.31	24.19	21.58	32.37	29.69	28.8	33.28	44.9	39.74	34.73	44.53	26.61	24.68	27.34	25.1	34.73	33.6	32.43	32.31
YDR363W-A	218.63	317.58	176.23	316.5	356.55	423.43	482.76	383.54	476.85	425.38	446.19	604.78	996.2	889.24	1068.71	1001.36	410.65	375.75	414.13	334.48	726.37	754	861.74	765.95
YDR364C	22.8	29.22	26.36	29.38	21.81	24.36	18.8	20.21	46	40.81	44.95	43.01	49.22	37.98	35.28	41.06	35.05	28.97	40.74	37.15	37.82	32.17	31.26	29.7
YDR365C	111.64	125.2	112.59	135.85	55.56	60.68	68.6	61.69	220.47	191.16	223.39	268.6	121.14	112.6	151.13	141.29	198.11	175.54	199.71	201.23	112.42	105.23	113.92	112.89
YDR365W-A	0	0	0	0	0	0	0	0.06	0	0.25	0	0	0.1	0.09	0	0	0	0.11	0	0.08	0	0	0	0.06
YDR365W-B	19.93	38.12	10.68	17.54	19.95	2.67	5.84	8.27	6.69	5	2.99	41.04	3.68	4.22	3.71	6.25	11.33	16.31	14.26	16.61	7.48	4.45	4.92	6.13
YDR366C	7.61	5.37	4.16	13.18	8.52	9.03	12.11	10.7	9.69	8.83	9.13	10.52	10.17	16.07	13.45	12.89	7.66	7.61	8.28	9.57	12.82	8.37	12.05	12.99
YDR367W	79.74	79.4	68.28	73	65.74	55.7	49.44	51.58	54.61	55.44	50.56	56.23	50.02	39.39	34.4	39.69	55.43	44.87	57.48	66.03	51.9	35.67	40.88	39.31
YDR368W	127.63	133.56	112.17	119.88	210.7	179.33	173.36	169.19	138.17	135.62	129.42	125.52	216.7	202.96	199.45	207.88	125.2	122.15	124.17	118.16	206.08	188.13	185.04	189.67
YDR369C	8.15	9.71	8.65	8.57	14.78	16.58	14.4	13.99	15.26	13.41	14.05	13.56	27.21	22.48	23.54	26.17	11.54	11.42	12.06	10.43	23.05	17.9	22.16	19.14
YDR370C	23.19	32.07	28.58	30.21	21.97	29.4	24.41	24.74	51.98	44.31	48.06	47.4	43.6	37.64	29.97	45.52	38.13	34.07	48.17	37.31	39.72	28.27	34.29	33.07
YDR371C-A	0	1.86	0	0	2.31	0	1.65	1.22	0	0	0	0	0	0	1.59	1.18	0	3.48	0	0	0	2.83	0	1.08
YDR371W	17.97	33.58	22.58	27.92	49.68	52.53	38.18	36.82	36.86	35.84	35.57	37.98	64.49	57.56	68.67	79.31	25.11	27.01	29.38	26.4	56.48	46.32	51.78	51.34
YDR372C	157.82	170.25	131.04	126.25	130.51	114.35	104.94	97.11	205.72	201.61	197.57	207.35	189.03	158.49	136.3	177.15	161.73	161.39	178.9	145.32	149.15	130.08	128.15	133.22
YDR373W	94.84	107.84	98.99	98.76	166.19	160.95	177.47	146.34	142.86	137.61	127.19	140.44	232.88	225.82	249.62	228.34	122.29	122.15	116.74	117.44	196.83	205.47	209.67	205.28
YDR374C	0.23	0.24	0.31	0	0.59	1.75	1.27	0.94	0.35	0	0.33	0.15	0.82	0.97	0.41	1.37	0.15	0.37	0.55	0	1.29	0.73	1.34	1.67
YDR374W-A	30.34	35.92	30.88	37.57	56.87	48.45	55.88	43.44	36.58	36.79	33.75	47.36	58.32	60.98	58.26	61.55	35.5	36.16	36.29	32.78	61.31	58.03	56.88	50.75
YDR375C	29.01	27.73	23.75	23.86	35.49	33.71	34.86	33.22	39.07	39.75	35.61	33.77	52.51	48.64	48.43	48.39	36.21	37.46	33.92	34.71	43.68	45.87	43.06	44.86
YDR376W	42.73	43.88	40.84	38.51	63.21	66.97	64.77	58.33	40.41	49	43.6	45.63	65.44	65.47	66.12	66.83	39.61	43.81	45.72	37.02	63	62.15	61.8	62.2
YDR377W	86.32	104.45	115.79	124.66	140.67	178.16	169.98	180.95	139.19	139.1	151.89	116.14	238.32	231.65	216.28	241.68	144.77	133.75	144.76	145.78	212.57	215.31	214.8	213.97
YDR378C	118.59	76.36	150.23	141.62	91.68	101.01	109.11	125.9	166.55	150.24	180.48	143.73	155.6	139.15	105.96	107.99	179.81	156.62	177.31	198.77	134.75	128.08	123.38	150.71
YDR379C-A	57.3	81.48	37.64	38.2	226.59	248.25	208.44	219.59	62.16	69.31	65.93	47.01	337.14	308.35	287.22	339.42	53.06	52.73	45.53	35.07	240.38	290.11	277.57	286.95
YDR379W	18.26	22.85	19.17	18.01	25.13	28.6	26.62	26.22	35.63	32.73	33.5	31.84	48.2	47.03	51.03	51.56	27.29	26.05	24.64	24.21	40.54	40.71	42.78	38.22
YDR380W	1.01	0.79	1.42	0.77	101.85	146.43	198.32	131.13	1.04	0.83	0.99	0.9	86.45	140.9	187.87	128.27	0.98	1.19	1.2	1.05	84.27	130.68	177.21	129.97
YDR381C-A	27.98	37.4	28.28	39.1	66.98	56.84	60.72	54.98	62.77	51.08	65.45	68.1	165.78	115.44	124.19	140.28	46.61	58.83	49.66	52.37	104.97	107.24	117.1	100.35
YDR381W	234.49	273.11	296.93	289.44	136.36	209.12	207.67	202.09	481.37	449.47	486.73	423.84	240.61	313.33	344.51	326.22	425.57	455.5	446.21	426.56	242.95	306.14	372.89	321.62
YDR382W	3248.35	3145.07	3671.7	4028.38	610.5	605.39	392.34	527.19	2644.35	2526.25	2587.77	2714.84	595.78	325.46	213.23	411.47	3112.81	3142.31	3132.7	3550.73	790.71	372.12	344.77	461.31
YDR383C	5.17	9.54	10.35	9.29	10.09	12.52	11.04	15.9	19.03	17.3	17.84	21.09	29.21	26.85	22.07	28.31	20.36	19.85	19.1	14.81	27.65	25.95	22.91	23.51
YDR384C	224.42	188.52	246.73	259.27	124.27	126.15	114.17	142.8	134.8	151.74	154.95	143.32	94.42	78.88	73.87	78.97	149.75	165.59	152.83	200.3	110.58	93.5	79.29	89.04
YDR385W	2132.76	1954.06	2014.35	1911.75	670.02	491.63	376.56	532.22	1272.39	1350.87	1287.63	1298.73	435.15	294.59	201.49	323.95	1362.59	1345.97	1336.59	1409.82	452.41	323.89	261.78	325.77
YDR386W	7.3	10.16	8.75	8.93	11	13.67	11.56	11.63	18.3	18.89	16.13	17.78	22.56	22.14	24.24	27.26	14.99	15.32	15.46	13.69	19.76	19.13	19.84	20.45
YDR387C	40.56	40.84	30.19	28.81	63.56	51.57	57.27	53.16	22.9	25.65	25.31	28.37	42.87	42.08	41.25	39.11	21.08	22.4	21.01	20.88	33.27	36.03	37.38	34.98
YDR388W	319.47	335.95	246.27	288.11	429.36	356.46	399.58	363.57	263.59	268.58	264.53	282.49	435.41	379.96	395.96	399.06	231.88	250.56	219.79	228.69	392.14	365.19	361.05	342.41
YDR389W	63.4	66.46	54.77	55.73	57.69	60.68	62.78	59.35	75.35	77.52	76.95	76.85	75.48	72.56	85.19	80.43	62.22	68.34	67.14	64.48	67.55	71.64	78.62	73.77
YDR390C	60.9	66.53	51.76	60.18	47.42	46.93	39.45	38.76	91.63	83.48	86.26	88.36	71.89	60.25	60.89	71.07	72.2	65.51	78.32	72	60.03	55.27	56.91	53.73
YDR391C	19.72	24.75	21.98	19.74	83.74	95.08	93.3	96.48	36.18	41.98	32.34	29.85	117.52	123.76	107.92	120.17	35.71	36.19	33.45	29.48	124.82	128.86	106.2	130.76
YDR392W	24.11	29.33	27.54	26.77	32.5	37.2	36.96	32.25	42.02	44.92	44.97	45.8	65.92	66.65	61.47	61.14	41.27	42.56	43.9	41.73	54.11	60.63	55.92	60.38
YDR393W	19.54	22.68	19.07	21.64	25.39	23.11	21.26	23.69	35.46	36.09	41.41	41.05	47.14	42.87	51.18	50.85	32.05	30.03	30.99	30.99	43.29	42.94	41.05	40.27
YDR394W	154.2	164.78	157.9	146.82	327.44	362.96	360.79	339.43	226.99	218.52	228.88	196.13	463.06	471.75	464.37	501.76	201.24	204.82	207.96	186.5	437.07	463.24	496.01	462.06
YDR395W	113.62	122.68	106.82	123.74	74.98	60.62	41.16	50.96	140.56	114.89	126.51	138.29	82.72	56.23	54.15	71.91	98.86	88.57	108.15	109.69	75.28	42.31	47.48	46.97
YDR396W	0.44	0	0	0	0	0.45	0	0.45	0.51	0.59	0	0.14	0.26	0	0	0.44	0.14	1.01	0.43	0.66	0.57	0.18	0	0.8
YDR397C	28.95	37.05	48.29	39.59	38.68	44.22	45.14	46.74	85.5	76.46	79.57	78.45	70.89	69.58	69.99	73.31	86.57	90.01	97.37	94.79	89.47	85.71	85.85	85.56
YDR398W	100.17	87.92	98.5	112.7	52.17	58.01	43.61	54.69	124.12	111.46	121.93	138.14	66.69	53.15	59.84	62.87	114.18	108.34	119.83	137.06	74.64	53.77	49.31	52.13
YDR399W	182.18	156.93	188.35	201.19	134.42	162.97	177.16	164.77	266.28	245.83	244.3	298.53	165.58	180.09	197.6	203.17	286.46	240.5	279.88	262.35	193.47	202.34	218.95	183.78
YDR400W	73.8	74.21	66.25	67	60.54	58.11	58.95	58.38	71.56	68.72	73.2	77.68	58.03	57.2	51.88	55.33	60.96	66.52	68.56	65.74	56.09	53	56.6	52.48
YDR401W	3.06	2.23	1.06	2.61	2.52	4.36	5.01	2.51	2.54	1.57	2.26	2.26	2.07	2.68	2.41	2.83	1.14	2.4	1.31	1.97	1.01	2	3.49	2.94
YDR402C	0.83	0.74	0.77	1.83	2.55	3.52	2.53	2.78	1.19	1.28	1.5	1.14	2.33	1.94	3.62	4.02	0.97	0.91	0.95	1.1	2.73	2.84	3.13	3.41
YDR403W	2.59	3.68	1.75	3.92	4.15	5.81	5.07	4.01	2.71	2.41	2.36	3.06	6.43	5.1	7.5	5.86	1.97	1.87	2.1	2.94	5.08	3.35	5.35	5.16
YDR404C	240.48	212.03	191.95	205.1	223.94	203.3	221.63	209.67	140.82	154.41	143.34	148.45	137.23	150.67	150.97	141.11	147.86	142.35	141.13	143.44	133.07	137.14	130.98	153.59
YDR405W	57.33	52.86	46.3	43.46	63.84	62.31	73.32	72.31	67.65	75.71	82.66	72.44	105.04	109.56	114.14	95.39	69	74.52	68.87	69.93	92.93	112.63	111.19	114
YDR406W	34.7	31.79	22.71	23.09	114.04	112.29	113.53	97.57	21.75	22.45	20.42	17.46	77.89	83.34	88.51	77.18	16.86	15.91	13.05	13.42	55.92	60.86	62.88	53.31
YDR406W-A	5	6.89	3.24	4.26	23.02	26.18	27.6	18.98	4.7	6.48	2.46	3.61	15	13.99	34.7	18.86	1.99	2.63	2.45	5.14	14.02	17.7	15.46	18.47
YDR407C	36.75	48.41	35.14	41.26	42.46	49.76	40.36	40.8	46.11	43.69	43.56	42.65	54.81	48.41	52.36	58.31	30.02	29.42	34.09	31.34	43.74	31.16	42.32	35.78
YDR408C	93.64	104.45	89.17	115.26	88.5	102.86	93.4	91.39	123.53	115.24	114.1	123.8	110.71	104.52	94.91	100.88	115.97	118.63	115.45	124.3	121.21	105.6	114.9	106.82
YDR409W	25.37	28.72	22.57	24.7	38.5	35.38	38.03	31.65	27.68	31.49	28.9	29.47	46.79	46.93	55.83	50.98	26.51	27.52	24.9	23.84	41.11	45.02	49.06	43.39
YDR410C	101.83	103.05	89.65	114.75	98.3	94.53	89.83	89.01	81.58	70.51	74.06	72.22	90.76	69.59	67.76	82.58	67.07	62.59	56.17	66.98	74.09	67.37	65.29	63.62
YDR411C	107.38	105.2	98.94	91.86	113.54	121.27	117.09	123.4	78.99	85.43	85.67	64.74	104.45	92.33	109.34	85.21	70.41	68.51	69.83	60.12	86.14	80.71	93.89	83.41
YDR412W	128.53	121.57	118.78	128.29	48.18	40.39	40.28	44.22	226.49	195.59	220.5	282.55	95.82	61.52	60.7	85.39	203.22	169.8	190.34	193.74	80.4	67.39	67.3	68.82
YDR413C	0.56	0.4	1.04	0.32	0	1.55	0.17	0.65	1.76	0.38	1.1	1.1	0	0	0	0.38	2.48	0.74	2.38	1.33	0.16	0.3	0.15	0.35
YDR414C	45.6	45.5	40.25	50.49	33.52	38.93	27.65	34.44	36.1	30.5	35.4	29.21	27.86	26.74	30.14	25.4	33.32	31.95	33.36	31.91	25.89	20.1	24.25	23.32
YDR415C	62.5	63.97	49.48	52.46	75.52	76.5	71.44	66.51	60.47	60.96	59.24	62.93	80.55	74.86	73.86	84.06	48.07	53.83	47.6	47.35	67.86	72.4	65.24	65.59
YDR416W	14.57	17.29	15.89	14.48	17.41	16.44	15.95	15.34	25.44	22.6	23	24.84	27.99	23.61	21.05	26.54	20.05	18.59	20.05	20.01	19.78	18.05	21.04	19.74
YDR417C	6.68	1.62	20.57	4.89	1.91	3.47	0.86	5.69	8.96	7.28	8.1	5.72	1.7	2.3	2.2	1.15	7.29	8.99	16.62	13.39	2.14	2.45	1.45	3.94
YDR418W	1559.73	1682.17	2148.35	1709.3	435.27	393.08	221.49	361.8	2288.82	2141.81	2192.52	2014.14	623.68	356.21	232.64	366.03	2526.59	2490.5	2523.65	2458.41	733.12	384.98	289.16	403.6
YDR419W	20.79	21.85	19.43	20.22	24.17	24.37	22.27	21.29	28.21	25.94	26.92	27.84	37.58	30.23	32.83	34.9	22.37	24.41	24.5	24.55	30.65	29.98	26.17	28.42
YDR420W	52.93	55.15	36.4	52.51	57.01	43.42	53.41	46.66	35.63	37.29	36.55	41.94	43.68	44.21	55	41.5	23.08	23.64	23.4	22.72	29.5	30.06	29.75	26.02
YDR421W	11.85	13.08	11.42	11.67	22.14	22.11	23.24	21.96	20.87	18.48	19.28	19.33	34.12	35.09	31.48	39.03	15.28	15.55	16.41	14.7	30.44	31.2	31.69	28.05
YDR422C	42.58	40.71	37.75	38.67	47.86	50.25	49.68	46.1	44.54	44.99	44.82	44.38	59.1	56.77	58.41	57.22	36.58	37.87	33.96	35.65	47.85	51.75	53.02	50.18
YDR423C	40.66	44.13	32.29	32.17	57.28	53.81	60.87	55.79	44.2	44.61	50.61	47.98	69.79	73.78	81.81	73.89	42.47	42.97	45.66	39.05	61.9	72.93	78.62	78.45
YDR424C	70.73	95.95	94.16	99.55	79.52	119.71	95.35	107.46	164.57	135.86	165.09	139.91	172.22	165.64	199.92	191.05	154.37	143.52	147.89	149.35	174.11	159.01	159.22	170.03
YDR425W	18.87	27.53	17.42	27.19	37.41	39.81	33.01	33.99	29.09	27.12	32.47	28.65	64.01	52.4	64.57	64.88	18.52	17.84	24.78	21.72	46.96	38.39	51.02	40.88
YDR426C	0	0.32	0	0	0.79	0	0.28	0.21	0	0	0	0	0	0	0.27	0	0.2	0	0	0	0.26	0	0.47	0.55
YDR427W	80.5	113.49	66.03	97.87	178.09	221.17	150.17	144.81	128.61	97.87	119.79	141.82	330.95	256.09	319.93	388.93	82.59	71.75	109.6	98.79	270.14	153.72	240.88	196.03
YDR428C	19.53	22.68	21.49	20.71	19.87	20.73	12.63	15.24	27.72	25.9	26.29	23.85	27.12	23.18	15.3	20.62	27.86	27.69	25.31	27.59	27.87	19.87	15.15	22.79
YDR429C	280.68	315.11	277.56	294.22	151.13	149.38	140.15	145.73	439.16	407.65	430.48	540.14	255.23	220.06	193.05	250.07	456.48	427.88	438.36	433	261.56	209.97	198.94	218.61
YDR430C	44.66	48.24	35.99	39.23	98.76	84.84	86.9	77.5	47.22	52.05	48.16	47.72	107.89	99.95	102.3	109.74	39.4	39.65	39.73	36.19	92.22	87.84	91.56	87.64
YDR431W	0.75	0.79	0.69	0.32	0	0	0	0.52	0	0.26	0	0.25	0	0	0	0	0.25	0	0	0.3	0	0	0.3	0.69
YDR432W	752.05	656.52	465.55	653.57	764.84	545.9	709.45	566.15	484.29	538.09	543.19	651.97	660.47	631.96	714.91	595.76	516.46	505.25	521.56	532.3	629.11	719.24	661.43	650.88
YDR433W	43.53	46.46	23.42	29.46	49.08	29.55	45.88	41.04	29.47	32.34	18.96	29.19	34.23	36.02	28.1	27.99	28.49	26.02	29.49	33.98	31.55	45.91	30.45	38.58
YDR434W	58.36	67	53.87	60.54	77.79	76.81	52.48	62.97	64.71	62.67	61.45	63.95	79.42	65.96	65.92	80.66	51.02	51.33	59.19	57.67	68.9	54.8	60.98	61.8
YDR435C	25.65	25.95	21.83	20.3	49.87	55.48	55.42	50.45	25.64	26.44	26.54	22.59	55.34	51.48	48.47	56.6	28.02	27.64	26.37	25.58	53.37	56.63	59.44	59.28
YDR436W	34.73	35.29	29.3	27.29	75.8	70.21	78.25	67.41	26.05	32.64	31.66	27.81	64.91	71.91	75.66	64.77	23.31	30.87	27.64	25.87	55.17	70.74	63.83	64.76
YDR437W	19.51	22.9	14.36	22.43	28.07	17.72	23.66	15.48	14.64	12.04	15.8	14.68	24.34	15.04	23.03	17.21	11.19	9.56	12.14	7.5	10.62	17.57	15.03	15.24
YDR438W	17.98	16.59	12.92	20.65	21.31	22.91	20.18	20.54	11.74	12.38	11.02	10.51	16.45	12.77	11.93	15.03	8.73	10.57	10.72	12.01	17.12	14.39	13.28	14.82
YDR439W	24.48	28.76	23.32	25.21	27.22	27.88	27.05	24.64	33.47	33.7	36.12	38.18	42.55	35.52	40.16	49.09	28.26	25.41	31.95	29.83	37.3	30.79	38.85	37.17
YDR440W	24.36	25.31	23.97	22.6	16.62	16.68	17.08	14.94	45.53	40.09	44.85	44.24	31.65	28.53	27.95	33.42	37.5	31.92	36.5	36.34	27.37	23.05	24.62	23.75
YDR441C	62.49	52.75	49.62	57.71	30.51	32.42	38.2	42.06	30.71	34.34	34.5	37.31	19.75	19.43	19.65	20.43	36.71	35.04	38.69	35.58	21.36	20.24	21.52	25.25
YDR442W	0	0	0.26	0.49	0.75	0	0	0.2	0	0.2	0	0.19	0.69	0	0.26	0.77	0	0	0	0	0	0.23	0	0.18
YDR443C	23.42	27.37	23.3	22.55	34.44	32.79	33.01	32.21	27.77	28.79	28.62	25.54	39.45	37.32	41.79	40.77	18.2	19.32	17.04	16.61	28.92	26.43	27.54	24.71
YDR444W	25.15	26.07	23.03	27.1	17.36	16.45	12.76	13.48	33.1	33.41	37.02	36.33	23.18	21.81	21.73	22.63	28.27	27.22	27.92	33.36	19.02	18.15	18.95	18.9
YDR445C	1.1	0.58	0.25	0	0	0	0.51	0	0.86	0.94	0.27	0.54	0.66	0	0.25	0	0.36	0	0	0.22	0	0.66	0.65	0.68
YDR446W	0.11	0.36	0.11	0.78	2.26	1.19	1.18	0.87	0.99	0.55	0.68	0.6	3.02	1.48	1.14	3.01	0.46	0.53	0.9	0.72	2.41	1.84	1.91	2.19
YDR447C	447.54	668.12	692.67	825.13	120.74	80.29	56.27	82.71	965.34	975.6	870.37	990.81	230.94	91.33	86.58	122.66	1110.88	1187.17	996.13	1127.13	276.07	111.14	64.49	129.52
YDR448W	39.33	40	33.62	41.67	32.91	28.18	36.03	29.99	56.72	57.09	52.22	60.5	50.46	46.22	42.84	47.13	50.55	50.81	45.86	47.2	43.09	44.88	45.14	44.17
YDR449C	52.4	55.26	42.22	52.8	27.97	36.5	18.65	22.13	82	60.29	74.67	92.96	53.93	34.65	31.37	47.72	61.08	45.5	64.7	69.52	51.96	25.98	32.55	28.79
YDR450W	1017.27	1243.75	1477.41	1289.23	300.78	236.25	158.44	236.5	1754.19	1845.44	1661.62	1793.17	452.52	265.49	173.72	280.99	1887.93	2055.18	1917.77	1916.04	519.99	265.57	199.62	318.97
YDR451C	49.25	50.83	42.94	43.8	58.72	53.56	55.41	56.1	69.18	72.71	67.32	66.08	75.64	77.1	81.26	83.99	62.81	68.06	64.68	57.91	68.08	76.28	78.16	78.35
YDR452W	133.17	148.67	113.13	119.66	160.02	139.03	125.73	128.18	149.2	153.32	150.7	146.36	164.63	168.23	178.86	184.25	116.12	130.43	116.89	110.03	136.84	150.32	145.11	138.49
YDR453C	22.38	23.13	16.62	17.02	465.04	499.17	420.67	472.96	22.62	21.95	19.3	18.12	503.31	543.75	545.38	448.37	22.68	24.7	23	20.26	543.34	575.25	541.69	525.85
YDR454C	323.94	357.16	396.6	388.09	145.69	137.06	105.41	139.51	448.51	419	441.27	397.81	180.01	143.84	117.94	159.78	463.06	474.69	438.34	485.38	202.28	145.57	136.01	166.59
YDR455C	0	0	0	0	0	0.39	0	0.26	0	0	0	0.25	0	0	0.34	0	0	0	0	0	0	0.3	0.3	0.7
YDR456W	89.77	93.74	92.78	95.77	109.24	112.87	88.39	105.11	65.12	64.45	65.19	55.68	81.94	72.74	75.77	71.28	53.39	55.42	60.76	59.19	76.3	62.16	61.86	64.27
YDR457W	32.68	35.71	30.19	31.41	38.28	40.12	33.34	34.14	39.8	38.29	37.07	36.45	52.36	45.56	43.54	50.44	22.64	22.2	23.08	23.13	29.21	23.45	26.86	24.01
YDR458C	36.03	43.55	33.49	37.86	43.22	39.15	35.86	33.68	52.26	53.13	49.66	59.16	63.78	57.9	51.96	64.55	39.98	40.94	47.1	45.27	53.35	45.51	48.5	48.03
YDR459C	27.49	29.03	24.11	31.02	32.76	32.04	24.93	28.54	21.35	20.61	22.61	22.28	27.69	25.15	24.02	25.84	18.23	16.91	18.59	20.78	27.11	19.35	21.41	20.06
YDR460W	35.05	35.43	29.38	27.62	33.63	33.03	38.7	32.15	50.03	48.52	54.13	58.76	65.77	60.53	71.47	74.61	45.64	43.58	39.1	36.79	53.93	58.36	61.4	64.01
YDR461C-A	28.97	39.3	41.37	30.69	139.6	239.68	192.39	211.95	53.64	51.96	56.92	51.28	265.12	256.54	283.31	269.51	58.64	54.59	52.8	55.43	312.31	248.9	264.83	301.58
YDR461W	231.3	170.09	515.02	300.21	131.63	254.85	111.45	294.22	410.16	250.29	310.81	366.49	186.82	203.62	108.81	181.89	436.67	244.12	501.68	493.6	260.98	194.01	186.33	282.5
YDR462W	51.42	51.88	43.31	49.69	97.23	77.71	78.17	74.47	63.04	68.39	69.4	72.62	124.53	117.14	102.51	124.99	59.43	71.73	64.87	56.01	120.83	113.04	108.12	115.73
YDR463W	100.43	93.67	81.91	83.39	112.44	101.05	115.35	98.99	95.37	108.7	113.29	104.16	131.08	128.82	140.11	129.26	93.74	95.09	90.76	86.56	122.29	135.13	133.44	116.54
YDR464C-A	0	0	0	0	0	0	0	0	0	0	0	0	0	0	0	0	0	0	0	0	0	0	0	0.43
YDR464W	47.32	50.47	38.21	50.48	37.21	33.69	34.26	34.52	68.72	68	69.74	80.78	62.39	55.35	66.43	64.67	55.67	52.96	58.09	56.65	58.63	51.14	53.44	50.95
YDR465C	106.72	93.13	88.13	133.08	29.19	27.25	24.86	28.89	139.33	115.38	137.66	173.42	40.84	33.98	38.06	40.04	124.12	105.33	117.67	141.53	44.04	33.26	29.4	31.34
YDR466W	44.42	49.23	33.92	41.62	59.12	53.76	60.75	54.77	55.29	53.78	56.96	60.71	82.48	83.44	92.09	86.27	41.56	40.06	41.56	40.83	65.16	70.23	78.09	67.07
YDR467C	1.42	1.13	1.31	3.94	1.4	2.37	0.99	0.98	1.66	3.63	3.14	3.72	2.55	0.76	1.6	2.91	2.35	0.93	2.09	3.01	1.86	0.85	0.56	1.09
YDR468C	71.04	82.09	63.24	76.51	86.12	80.97	82.89	74.73	143.97	120.56	140.36	144.29	179.61	164.61	168.52	180.75	113.5	107.34	109.14	89.47	127.95	135.95	141.7	135.02
YDR469W	39.32	49.94	53.2	49.2	29.22	28.1	38.1	31.56	108.32	89.79	92.42	101.57	81.46	60.48	58.21	75.38	89.82	83.57	90.18	78.87	70.99	60.16	55.59	69.62
YDR470C	23.03	30.26	20.01	22.75	39.59	35.08	31.5	31.67	26.51	31.53	29.46	24.3	47.06	37.44	39.41	44.14	25.17	27.77	26.34	22.47	39.79	37.9	40.06	40.14
YDR471W	627.52	745.39	879.59	837.33	243.42	161.7	101.33	160.76	1105.77	1079.27	1061.6	1187.33	388.37	216.99	142.51	193.76	1247.37	1223.54	1253.62	1252.74	512.1	222.23	159.18	244.37
YDR472W	56.85	57.36	49.75	55.57	44.86	41.78	35.35	40.79	74.12	70.64	75.04	65.09	59.79	48.12	44.79	50.5	62.19	57.54	66.31	66.26	61.38	48.01	49.5	43.57
YDR473C	18.84	21.26	18.86	22.31	18	20.61	22.28	17.06	48.89	48.78	51.89	59.15	54.04	51.15	49.59	57.73	37.81	35.62	36.43	37.55	39.75	44.67	43.09	44.24
YDR475C	21.19	24.64	20.55	20.53	55.26	52.18	53.72	46.26	23.05	29.1	25.81	22.02	64.53	65.44	65.99	61.78	23.39	25.67	22.87	19.94	55.75	64.94	63.42	58.62
YDR476C	73.71	77.42	73.05	92.18	112.2	121.37	150.62	139.67	40.52	44.55	41.94	40.87	64.98	70.86	110.93	77.49	44.92	48.48	48.01	56.37	71.14	85.49	91.18	92.75
YDR477W	97.96	103.55	82.85	86.96	111.27	108.24	123.01	101.53	90.95	101.51	100.64	95.12	124.82	127.38	138.02	130.78	80.12	86.48	88.69	85.05	112.53	128.52	131.93	121.27
YDR478W	22.67	24.21	23.08	24.18	18.92	19.54	14.63	17.52	43.19	36.42	37.65	44.45	34.96	28.86	27.71	31.97	39.06	33.8	36.5	37.67	35.6	29.04	27.64	27.55
YDR479C	27.58	31.98	24.44	22.63	56.38	45.52	50.82	46.73	27.05	26.99	30.21	25.13	53.42	52.67	57.85	59.55	21.12	23.37	22.55	22.75	40.09	48.79	47.93	50.09
YDR480W	21.37	22.18	20.31	24.54	14.74	13.37	17.57	18.07	31.32	36.04	34.95	32.9	25.88	28.98	32.42	28.4	31.74	33.79	29.53	28.95	21.88	31.65	31.22	31.59
YDR481C	80.58	81.12	71.34	72.5	158.06	136.83	152.64	136.31	66.36	65.46	67.48	58.5	126.62	129.51	127.45	119.63	61.75	66.01	56.22	59.9	119.23	127.48	124.55	119.86
YDR482C	28.84	32.88	36	54.44	35.74	49.71	59.05	53.49	58.41	55.6	58.82	68.03	63.57	66.51	71.98	59.15	50.63	64.44	53.03	59.89	77.17	75.2	76.74	79.72
YDR483W	379.16	393.02	309.71	330.4	363.14	319.23	294.29	298.08	327.31	335.08	332.4	345.67	353.36	297.33	271.81	319.27	305.7	306.19	305.47	282.59	304.19	284.89	270.68	283.99
YDR484W	9.4	15.53	10.77	13.63	12.7	20.92	11.59	14.08	22.39	18.55	21.42	20.62	36.92	28.38	24.13	40.77	16.27	13.26	20.34	17.51	32.24	21	23.21	23.03
YDR485C	29.05	32.33	22.57	25.73	32.14	31.04	31.96	30.25	48.92	49.74	49.33	56.05	60.52	67.24	70.2	68.21	41.92	38.98	42.43	39.3	52.88	59.72	61.8	59.65
YDR486C	72.6	101.52	77.52	84.53	117.86	120.59	125.81	115.05	122.08	136.82	138.58	154.42	206.61	212.83	245.48	221.76	118.95	106.85	119.85	110.59	178.95	186.99	206.47	184.65
YDR487C	263.9	235.63	197.91	225.5	192.59	139.03	146.22	134	219.95	207.07	237.82	238.88	180.85	154.23	161.91	151.79	226.83	208.89	204.63	218.06	171.13	162.99	153.62	149.59
YDR488C	26.35	19.17	18.23	24.74	14.44	13.92	16.8	17.54	19.66	19.39	21.52	22.38	17.06	18.72	18.7	17.48	19.16	19.37	18.29	21.37	18.62	16.77	18.45	16.87
YDR489W	22.17	25.36	22.97	25.89	20.77	28.67	23.37	25.41	22.23	21.62	24.54	19.01	24.75	23.99	25.81	25.64	17.99	22.46	22.66	23.11	25.4	25.85	28.4	26.11
YDR490C	29.47	36.55	27.28	27.38	79.41	73.27	78.54	70.65	34.41	38.47	38.93	33.19	93.99	88.32	88.88	87.02	27.09	33.56	28.49	25.11	72.36	83.32	89.67	77.15
YDR491C	0	0.24	0	0	0	0.23	0	0.15	0	0	0	0	0	0	0.4	0.45	0	0.15	0	0.18	0.39	0.36	0.53	0.41
YDR492W	215.57	180.77	153.76	197.88	88.93	76.66	65.19	62.9	137.96	119.51	141.77	125.73	59.91	47.3	61.14	52.09	116.5	107.56	122.78	114.86	64.69	48.01	47.27	44.97
YDR493W	24.11	25.22	22.82	22.07	45.74	47.04	43.37	44.69	39.14	42.03	42.29	36.2	65.53	70.31	51.68	59.64	39.27	49.89	37.7	38.55	80.16	56.86	60.19	63.07
YDR494W	40.13	44.82	36.6	44.65	55.74	49.86	57.59	50.18	74.2	68.05	70.44	74.77	115.97	90.57	102.42	105.08	59.09	61.04	61.69	59.27	90.7	98.41	91.42	84.96
YDR495C	7.89	12.97	9.38	12.24	13.88	15.74	10.77	12.24	20.75	16.49	19.78	19.84	32.62	24.76	21.46	31.43	12.37	11.49	14.92	14.24	25.46	15.13	19.71	18.86
YDR496C	77.47	84.13	80.97	92.39	37.02	31.94	21.39	25.37	157.69	125.28	135.33	185.19	66.82	41.58	38.72	56.73	134.19	100.11	131.79	138.94	66.19	33.12	37.18	37.2
YDR497C	1031.81	1010.78	790.8	885.62	528.55	359.95	380.14	361.51	635.61	687.81	661.43	649.36	318.15	286.86	254.68	266.47	568.13	638.17	566.7	564.79	290.08	285.63	239.92	255.94
YDR498C	41.04	47.44	36.39	42.81	48.88	39.89	40.69	34.94	49.35	51.06	52.35	54.01	50.71	45.13	42.27	47.53	46.12	49.19	49.15	44.92	50.55	44.36	47.86	44.48
YDR499W	15.72	16.51	11.57	13.18	14.58	18.03	15.24	14.92	26.38	20.64	24.41	25.61	28.18	26.74	26.82	31.14	19.22	19.15	19.28	18.35	24.69	21.39	25.08	21.73
YDR500C	1628.31	1767.86	2251.13	2146.24	350.09	286.88	160.67	278.9	2205.38	2064.44	1972.04	2084.75	502.12	273.85	271.82	313.41	2266.2	2342.04	2295.18	2314.06	583.94	317.32	248.99	313.59
YDR501W	10.53	12.81	10.68	12.66	10.08	9.41	8.69	9.61	13.26	17.19	15.77	20.1	11.22	10.77	13.4	13.17	11.38	13.54	13.12	14.53	9.79	11.01	13.28	13.47
YDR502C	392.66	412.05	402.98	355.68	59	64.24	71.92	63.35	343.54	412.16	387.91	375.6	50.36	54.36	64.74	65.81	380.08	443.29	414.78	375.38	56.07	63.76	68.27	65.49
YDR503C	31.89	31.9	30.26	24.97	62.96	54.28	56.52	61.6	28.91	34.81	28.09	26.23	57.9	58.12	53.37	57.9	34.3	29.06	25.53	25.8	54.17	61.11	62.09	56.96
YDR504C	3.59	16.84	8.96	21.79	15.09	38.66	14.31	14.23	10.36	6.62	9.83	7.33	46.24	20.91	28.63	52.29	4.15	4.56	11.83	6.74	40.45	9.69	22	11.77
YDR505C	57.72	68.15	45.74	54.08	132.05	125.42	125.95	104.11	58.36	60.83	58	55.93	130.14	131.09	134.19	139.16	43.03	46.38	41.63	37.9	98.73	94.1	98.27	91.52
YDR506C	15.69	18.92	13.92	14.53	34.84	32.35	29.45	30.26	19.08	19.28	18.85	15.3	38.11	37.49	33.16	38.52	13.42	14.8	13.48	13.19	26.65	30.19	28.11	28.03
YDR507C	43.85	53.31	44	48.39	35.08	32.04	30.3	32.38	65.24	68.4	64.72	72.12	48.56	41.04	45	49.99	56.28	54.8	54.93	51.27	41.34	34.24	40.19	36.67
YDR508C	321.54	310.38	292.29	325.29	381.78	397.26	387.8	396.66	213.15	225.38	221.87	218.51	279.22	269.39	270.35	271.7	209.4	224.82	215.61	236.27	291.14	281.35	275.46	275.98
YDR509W	1.32	0.7	2.09	0.28	0.87	1.49	0	2.05	0.26	0.45	0.32	0.22	0	0.35	0	0.44	0.66	0.87	0.97	0	0.97	0.26	0.26	0.61
YDR510C-A	1.45	0	1.34	0	0	3	0	6.01	0	0	0	0	1.74	3.12	3.91	0.98	0	0.96	0	1.2	0	0	1.15	5.37
YDR510W	516.37	586.85	463.5	595.98	491.61	455.11	495.95	480.53	638.04	588.32	584.59	725.74	583.38	608.23	657.48	647.57	616.92	650.77	668.53	590.1	681.72	568.92	627.99	654.71
YDR511W	35.19	35.8	43.57	38.49	80.03	89.55	80.42	93	43.25	45.12	45	36.92	85.75	94.1	90.3	73.28	50.75	53.94	43.8	42.81	92.18	101.81	90.03	102.88
YDR512C	42.89	44.41	46.47	43.97	97.63	104.05	118.3	113.18	55.99	62.64	56.99	56.83	130.87	151.25	214.32	167.39	60.18	55.52	57.98	53.39	128.88	152.02	149.5	172.74
YDR513W	123.31	154.88	162.05	134.68	639.47	907.83	637.21	767.73	136.88	161.77	137.59	107.12	599.24	693.54	702.79	705.71	144.94	179.84	145.58	130.36	713.49	725.71	741.49	752.6
YDR514C	28.25	33.28	20.17	35.15	19.58	16.94	17.98	14.46	50.07	40.81	46.26	57.29	38.6	31.62	28.42	32.69	37.33	33.96	36.85	37.53	28.48	25.17	25.16	22.26
YDR515W	27.79	30.65	21.57	26.94	46.63	54.74	48.9	44.01	55.25	50.7	56.93	57.03	118.52	106.73	120.12	131.24	41.76	38.64	48.95	44.81	95.38	88.71	104.44	92.15
YDR516C	90.96	120.62	85.62	63.46	285.93	298.6	370.33	337.27	81.57	117.77	100.4	64.21	260.46	362.47	387.63	370.25	71.53	108.65	80.75	51.75	206.28	344.81	378.2	350.08
YDR517W	105.33	106.11	102.15	97.59	112.52	107.96	133.6	124.94	93.67	103	106.74	86.35	106.92	120.6	115.61	111.83	85.13	102.76	91.85	86.49	110.75	112.68	125.31	115.7
YDR518W	104.3	108.55	83.21	77.5	103.5	82.06	77.53	78.27	88.37	87.04	86	80.32	88	72.7	73.64	85.1	72.08	72.2	78.15	68.22	71.75	68.02	71.97	69.02
YDR519W	164.79	178.06	142.46	181.06	149.8	148.56	110.91	124.04	137.01	124.48	123.58	152.26	159.08	104.94	119.47	148.99	116.39	111.32	120.59	115.43	110.34	95.26	101.79	111.3
YDR520C	14.07	15.83	12.31	15.11	16.73	19.32	12.67	13.02	19.73	15.37	16.56	18.81	23.75	19.22	22.88	25.64	14.63	12.97	14.22	16.37	18.33	15.9	18.68	17.1
YDR521W	0	0	0.32	0	0.45	0	0	0	0.27	0	0.34	0.45	0	0	0	0.46	0	0	0.34	0	0	0	0.27	0.21
YDR522C	0	0.07	0.19	0.11	0.18	0.21	0.32	0.09	0	0.09	0.07	0.09	0.49	0.15	0.36	0.41	0.09	0.04	0	0.11	0.12	0.22	0.21	0.17
YDR523C	2.49	2.64	0.96	2.65	1.55	1.58	2.07	1.2	2.71	3.02	1.77	2.09	2.66	3.06	2.06	2.98	2.34	2.28	3.19	2.02	2.91	2	1.92	2.38
YDR524C	44.79	53.5	41.93	50.93	31.84	35.48	29.17	30.35	63.72	55.06	62.21	63.83	53.3	43.59	48.71	49.73	51.05	43.63	53.5	56.25	47.6	34.95	39.16	38.37
YDR524C-A	0	1.47	1.28	1.18	3.65	5.74	1.3	1.92	0	0	0	0	0	0	0	0.93	0	2.74	1.36	0	1.22	0	0	0
YDR524C-B	7300.78	6606.56	7411.62	6308.33	2652.83	3181.71	3047.42	3313.93	4553.09	4487.17	4455.55	4825.89	2009.96	1920.5	1407.75	1559.51	5671.77	4899.52	5024.25	5594.85	2681.05	2001.53	1901.54	2163.32
YDR524W-C	4.81	10.18	48.8	2.04	6.32	15.02	0	34.92	5.64	3.28	16.53	7.87	0	0	0	0	15.94	4.75	21.28	5.7	0	3.86	3.81	2.96
YDR525W	0.35	0.37	0.32	0	0	0.73	0.66	0.97	0	0.24	0	0.23	0.42	0	0	0.24	0	0	0	0	0.31	0	0	0.22
YDR525W-A	9.29	19.14	21.44	22.39	30.53	65.13	25.57	46.34	12.51	16.18	14.2	13.87	17.95	26.11	19.99	29.53	15.4	10.21	16.19	18.35	36.15	20.72	31.48	25.71
YDR526C	0.23	0.25	0.22	0	0	0.97	0.44	1.61	0.73	0.16	1.26	0.31	0.56	0	0.63	0.47	0.97	0.31	2.29	0.74	0	0	0.93	1.44
YDR527W	77.35	88.68	71.75	86.19	70.55	71.81	78.03	66.49	140.91	117.91	132.7	163.98	125.97	116.4	135.32	135.55	126	109.39	123.94	113.63	116.8	113.49	129.2	108.29
YDR528W	44.18	52.27	35.12	42.18	34.44	49.86	56.07	42.82	57.18	61.05	63.21	58.17	59.37	65.08	75.66	64.25	55.66	60.57	56.1	51.97	55.61	63.31	82.05	60.09
YDR529C	192.19	228.23	193.95	176.76	328.8	293.75	323.54	330.08	288.13	334.2	280.48	279.45	481.44	504	417.58	455.41	292	313.85	296.54	259.48	448.03	567.38	513.95	513.02
YDR530C	20.91	22.15	19.49	19.23	30.27	30.08	30.16	28.44	25.31	27.13	29.75	21.63	41.5	41.47	34.89	34.65	23.51	25.39	21.53	23.19	43.67	41.59	39.25	36.09
YDR531W	54.96	69.01	61.07	64.24	64.22	72.79	53.03	63.25	86.53	79.18	86.96	84.89	104.13	84.8	75.08	95.3	72.83	64.31	82.35	79.74	88.93	68.81	77.2	71.91
YDR532C	9.78	17.42	10.75	18.98	10.87	14.35	12.88	12.1	33.3	29.81	33.37	43.58	37.75	32.25	31.55	42.31	20.05	17.42	22.74	23.18	27.47	21.49	29.64	28.1
YDR533C	68.65	80.26	63.09	59.91	792.35	920.17	989.32	785.14	70.95	85.29	83.62	70.24	848	1068.29	1027.39	924.58	66.08	81.6	74.4	62.27	808.99	1106.06	1100.86	981.71
YDR534C	9.74	9.78	6.15	9.98	7.33	4.77	7.13	6.64	5.66	5.86	5.42	7.35	7.23	5.93	6.41	5.18	4.08	4.94	2.95	3.8	5.16	5.35	5.13	5.2
YDR535C	2.62	0.92	0.6	0.93	2.87	3.16	2.65	1.81	1.54	1.04	1.71	0.71	1.57	4.23	3.73	1.03	0.14	1.01	0	0.86	2.67	1.23	0.86	1.07
YDR536W	0	0	0	0.1	0.62	0.68	0.33	0.33	0.14	0.12	0.06	0.16	0.5	0.51	0.27	0.24	0.08	0.08	0	0.14	0.36	0.48	0.47	0.29
YDR537C	0	0	0	0	0	0	0	0	0.28	0	0	0.46	0.21	0	0	0	0	0.12	0	0	0	0.14	0.14	0.11
YDR538W	41.91	42.24	33.46	40.09	27.25	22.5	24.4	25.43	35.71	28.76	32.62	31.26	21.39	21.54	23.9	24.69	33.56	27.9	24.87	26.46	17.77	18.05	19.29	20.42
YDR539W	38.28	41.2	36.02	37.78	49.96	43.43	43.53	37.68	43.58	45.16	42.05	41.82	55.77	49.33	47.42	47.63	46.48	40.87	43.93	41.32	57.58	45.67	45.58	45.96
YDR540C	7.23	10.85	6.12	10.42	18.74	22.64	23.65	19	13.35	12.46	13.42	16.97	38.77	39.99	57.15	59.87	10.12	9.26	12.99	10.47	33.57	31.44	45.64	34.58
YDR541C	43.5	41.41	32.3	40.07	59.93	58.13	46.65	59.71	34.87	30.67	35.66	33.22	50.61	51.13	40.8	52.23	29.18	31.04	30.78	31.52	48.58	43.36	42.61	39.66
YDR542W	1.74	0	0	0	0	0	0	0	0	0	3.16	0	0	0	0	0	0	0	0	0	1.25	0	4.19	0
YDR543C	0	0	0	0	0	0	0	0	0	0	0	0	0	0	0	1.06	0	0	0	0	0	0	0	0
YDR544C	0.26	0.28	0	0	0	0	0	0	0	0	0.25	0	0	0.28	0	0	0	0.17	0	0.41	0	0.85	0.41	0
YDR545C-A	0.59	0.97	1.48	0.84	0.28	0.57	0	0.96	0.63	0.89	0.38	0.48	0	1.05	0.41	0.2	0	0.34	0	0	0	0.18	0.8	0.83
YDR545W	5.08	5.09	5.18	4.87	3.39	2.52	3.37	5.48	3.3	4.99	5.06	4.08	2.19	3.7	4.49	3.48	1.81	2.62	1.09	1.68	1.57	1.36	2.28	1.16
YEL001C	700.86	594.83	477.42	578.41	415.67	312.46	348.6	305.09	456.58	460.06	485.59	505.79	339.14	284.13	293.05	300.16	426.96	431.63	416.2	412.44	294.34	299.8	274.01	282.08
YEL002C	369.76	353.67	316.78	301.8	337.32	299.97	253.61	297.9	253.42	270.28	263.69	262.56	239.82	216.01	183.67	227.57	248.53	247.29	261.94	237.17	248.18	205.93	207.27	222.32
YEL003W	56	79.34	87.51	111.93	55.08	56.5	47.53	58.13	189.78	160.16	184.62	243.12	161.09	110.93	116.95	142.2	195.93	156.9	196.97	166.92	132.62	78.06	97.4	106.05
YEL004W	18.71	20.89	17.09	19.94	37.82	38.19	26.15	25.43	21.16	18.24	20.36	18.92	32.1	24.8	23.83	32.78	14.08	11.47	17.95	18.12	33.12	21.49	24.62	26.17
YEL005C	20.09	30.16	19.11	24.95	43.74	38.24	44.01	34.13	33.73	32.43	38.39	31.09	64.74	68.72	69.71	66.03	30.41	33.06	33.46	24.05	60.31	60.76	67.06	60.19
YEL006W	53.36	63.83	46.22	52.78	60.67	55.56	63.91	53.96	55.79	58.23	51.11	62.66	68.68	60.98	63.8	66.36	47.87	55.97	50.99	51.09	62.28	56.47	55.94	61.33
YEL007W	193.57	194.3	128.97	160.49	272.67	206.07	217.77	184.29	124.34	141.57	147.7	133.92	212.21	205.63	208.54	188.34	111.29	116.72	119.02	110.86	202.39	211.3	201.81	180.73
YEL008C-A	2.24	14.24	2.07	0	8.83	0	6.28	1.55	1.75	4.58	4.4	0	2.69	0	0	0	1.49	0	4.39	0	0	0	3.55	1.38
YEL008W	0.89	1.57	1.1	0.76	1.17	1.84	2.22	0.82	0	0.2	0	0.58	1.07	0.96	1.07	0.8	0.79	0	0	0.47	0.78	2.15	1.18	0.55
YEL009C	722.87	803.13	845.19	944.21	598.2	535.75	411.63	502.36	789.26	787.73	745.2	727.25	578.18	455.27	401.43	476.96	797.91	817.88	773.11	813.41	701.87	470.24	421.88	474.5
YEL009C-A	1.65	1.16	0.51	1.17	4.33	3.12	2.31	2.28	0.64	2.06	1.89	1.62	5.27	2.66	3.46	4.44	0.91	0.72	1.62	1.52	2.4	0.88	2.39	3.21
YEL010W	0	0	0	0	0	0	0	0	0	0	0	0	0	0	0	0	0	0	0	0	0	0	0	0
YEL011W	9.4	16.43	7.93	5.24	144.65	159.75	174.44	139.01	5.11	12.26	9.1	3.41	82.88	126.21	125.4	100.99	6.14	11.17	6.97	3.28	79.17	124.69	118.23	104.89
YEL012W	18	25.08	16.32	15.45	47.53	53.27	75.95	52.43	38.8	44.99	37.12	31.24	117.66	116.07	139.05	113.95	32.59	33.88	35.44	28.96	93.13	113.41	114.82	108.2
YEL013W	128.28	145.29	111.39	112.4	209.36	203.39	193.84	189.58	93.91	98.94	92	98.72	144.38	149.45	140.45	156.59	76.42	81.85	84.79	83.21	131.2	125.51	137.86	138.76
YEL014C	0	0	0	0	0	0	0	0	0	0	0	0	0	0	0	0	0	0	0	0	0	0	0	0
YEL015W	74.37	79.89	62.86	82.73	59.6	48.56	54.09	46.99	109.05	106.29	112.47	127.25	90.07	78.47	87.36	90.11	93.92	88.32	93.93	93.09	80.5	72.86	72.6	74.07
YEL016C	52.16	45.05	40.45	47.18	45.94	32.77	33.64	35.02	48.8	53.93	52.66	56.22	49.35	37.92	40.28	44.41	44.13	42.81	43.36	38.7	38.01	34.92	35.75	32.37
YEL017C-A	111.64	195.01	175.39	258.63	90.53	203.97	75.49	104.98	136.51	70.42	87.51	158.76	96.85	62.64	57.76	87.13	67.74	18.79	130.37	179.21	131.06	26.7	47.78	53.22
YEL017W	150.09	151.86	120.58	143.68	163.84	149.33	165.5	168.93	87.8	93.53	90.55	78	102.21	110.75	115.21	101.92	101.17	110.97	97.64	97.27	114.31	125.85	123.63	120.33
YEL018C-A	0.41	0.65	0.19	0.69	0	1.05	0	0.98	0.32	0.14	0.8	0.4	0.24	0.44	0.55	0.14	0.27	0	0.8	0.48	0.18	0.16	0.48	0.87
YEL018W	28.17	28.66	23.93	27.68	22.12	26.69	29.25	23.31	62.87	53.95	54.5	67.15	59.05	52.19	54.45	64.27	55.39	48.14	52.64	45.89	54.12	54.05	54.39	55.38
YEL019C	16.46	18.26	12.66	18.22	16.82	20.53	17.46	15.87	21.34	17	18.22	26.02	25.53	20.8	31.52	27.34	16.98	16.35	13.57	18.67	20.23	19.61	22.34	24.01
YEL020C	20.7	21.73	19.1	20.12	48.54	49.81	53.93	52.84	26.75	27.8	21.64	27.05	52.25	55.27	58.15	59.5	20.33	21.83	20.29	21.64	46.33	50.29	52.52	48.95
YEL020C-B	1.98	0	0	0	0	1.37	1.86	1.37	0	0	0	0	0.79	1.42	2.38	0.45	0	0.87	0	1.05	0	0.53	0.52	1.22
YEL020W-A	50.9	61.21	58.41	57.34	60.87	91.54	75.01	84.55	98.6	89.08	85.6	92.85	142.98	136.23	125.13	149.07	97.62	81.6	79.55	74.27	162.57	127.76	121.3	132.26
YEL021W	0	0	0	0	0	0	0	0	0	0	0	0	0	0	0	0	0	0	0	0	0	0	0	0
YEL022W	44.53	53.04	39.99	49.58	40.16	42.43	30.75	33.17	62.89	58.21	61.98	65.35	62.2	44.4	42.01	63.09	37.76	36.09	40.92	41.94	43.92	25.24	31.79	29.43
YEL023C	11.44	13.06	8.65	10.86	15.29	14.69	12.9	14.38	15.54	15.52	14.05	14.93	25.31	18.1	23.58	21.63	13.37	10.11	12.85	12.89	16.4	16.67	17.65	17.16
YEL024W	119.18	108.88	111.21	80.09	239.71	229.67	200.68	225.3	87.65	98.62	85.55	70.76	180.23	191.35	140.83	173.49	72.7	80.71	72.92	64.51	151.3	164.02	170.38	164.47
YEL025C	28.53	33.7	28.09	27.97	36.62	35.71	32.2	32.71	34.41	33.05	33.51	31.77	45.88	43.32	41.72	47.11	24.5	24.16	24.97	23.21	33.69	28.85	31.69	29.23
YEL026W	974.98	905.28	1277.31	1195.76	265.42	334.5	199.32	304.19	926.99	803.57	893.99	863.63	289.91	237.5	207.28	273.03	1042.26	868.62	1110.18	1143.59	363.88	236.78	260.12	259.41
YEL027W	1939.48	1664.22	1502.61	1706.07	1303.64	1055.27	1094.52	1000.81	1051.98	1091.49	1075.61	1098.94	739.71	677.58	608.07	648.78	1123.66	1149.75	1004.98	1027.35	743.97	678.38	597.69	678.34
YEL028W	12.18	13.4	9.25	10.15	12.24	9.88	13.39	11.54	10.27	12.37	11.26	8.92	14.03	11.31	11.61	13.33	10.61	9.44	14.51	10	13.17	11.88	10.97	14.24
YEL029C	45.31	42.49	37.12	40.43	37.42	39.88	29.51	27.77	51.63	41.38	49.09	51.83	47.96	37.8	36.62	41.16	40.7	34.46	39.2	45.34	38.6	34.78	32.81	34.52
YEL030C-A	0	0	0	0	0	0	0.35	0.26	0	0	0	0	0	0	0.33	0	0	0	0	0	0.32	0.3	0	0
YEL030W	6.27	8.09	6.56	7.34	14.77	12.82	13.73	12.96	9.03	11.08	9.71	8.98	17.49	18.34	20.81	18.23	10.33	9.23	8.51	8.3	15.06	20.19	16.98	17.14
YEL031W	264.72	271.25	257.39	255.69	291.63	283.59	268.67	283.23	167.54	175.34	171.6	164.14	177	183.16	185.6	177.26	153.99	155.21	155.69	166.16	167.89	155.41	167.59	159.49
YEL032C-A	0	0	0	0	0	0	0.82	0	2.05	0.59	0	0.57	0	0	0	0	0	0	0	0	0	0.7	0	0
YEL032W	64.45	66.86	61.71	67.43	58.49	54.42	52.65	53.23	57.67	62.68	61.94	57.81	54.4	50.53	51.26	50.83	51.07	55.92	51.4	54.37	52.75	48.57	47.87	44.97
YEL033W	1440.2	1432.75	2152.92	1767.47	1046.77	1552.56	1144.88	1785.56	1632.96	1714.31	1596.05	1118.93	1062.7	1319.43	1129.91	1012.34	1664.48	1782.97	1781.01	1756.48	1307.87	1327.19	1324.55	1347.78
YEL034C-A	8.54	5.28	23.17	6.36	8.19	19.88	8.48	38.49	12.39	6.29	8.38	7.81	3.84	8.24	7.83	7.75	10.15	9.5	18.48	16.31	6.86	11.36	12.69	17.4
YEL034W	2499.84	2828.03	3393.93	2948.05	1931.68	2972.02	2447.51	3080.5	2505.98	2340.36	2335.43	2253.56	1712.17	1865.7	1854.49	1958.65	2493.35	2635.65	2682.08	2882.99	2085.26	1837.25	2032.78	2257.48
YEL035C	0	0.46	0	0	1.72	4.29	3.5	3.46	0	0.15	0.21	0.14	3.14	4.93	3.34	5.14	0.14	0.14	0	0.17	1.34	1.93	3.28	1.07
YEL036C	181.59	174.72	134.65	162.79	139.22	118.26	128.08	126.87	132.98	132.71	134.85	152.07	117.13	102.85	105.32	111.06	116.84	126.91	122.49	121.62	106.2	105.2	100.59	99.59
YEL037C	273.56	266.13	211.12	255.79	402.79	324.3	404.06	348.11	249.16	273.3	272.98	287.72	422.01	416.64	426.52	414.99	242.02	249.39	243.03	251.13	403.29	426.5	438.01	383.66
YEL038W	80.43	88.17	84.41	85.99	136.53	144.03	168.51	154.27	64.96	63.5	70.79	70.61	108	120.33	129.49	102.71	76	81.66	69.09	77.28	123.55	126.54	126.56	129.29
YEL039C	6.39	21.39	9.63	6.58	264.03	304.53	351.98	260.97	16.31	26.6	14.88	8.38	427.61	574.79	661.26	631.88	10.49	22.84	15.5	4.79	319.9	464.44	506.87	477.64
YEL040W	907.51	815.28	723.17	895.78	404.94	357.67	375.14	396.48	588.39	576.82	594.03	633.34	308.58	283.48	301.2	286.17	578.64	583.91	584.14	626.77	322.85	303.47	296.39	298.08
YEL041W	3.91	4.28	4.36	2.8	18.01	20.84	15.69	18.88	5.25	5.09	5.12	4.4	29.09	30.46	28.39	29.93	4.36	4.34	5.91	3.3	23.03	25.09	24.8	27.43
YEL042W	300.58	292.58	306.83	307.31	132.86	132.15	107.45	134.65	188.35	203.71	206.6	190.49	105.62	82.06	91.85	82.12	231.82	237.4	229.42	257.04	113.34	97.39	87.15	95.38
YEL043W	108.06	103.34	75.08	93.16	122.29	90.48	107.75	91.81	68.17	75.8	81.29	84.74	91.43	91.12	100.85	89.39	70.19	71.16	68.63	70.28	90.59	93.98	89.33	87.17
YEL044W	86.16	80.65	57.38	89.07	59.63	74.55	72.89	59.96	94.32	88.91	96.01	123.5	105.16	106.83	109.42	112.75	100.4	84.68	100.27	88.75	98.72	91.78	102.1	101.81
YEL045C	0.26	0	0.48	0.22	0	1.08	1.22	0.9	0.82	0.36	0	0	0	0.84	0.94	1.06	0.17	0	1.28	0	0.46	0.21	0.62	1.29
YEL046C	465.42	421.56	494.31	534.38	307.19	336.1	330.07	393.37	357.76	344.82	369.69	323.05	241.16	245.29	248	252.18	359.15	363.27	350.17	396.48	252.9	248.3	266.34	260.98
YEL047C	150.72	138.98	133.98	115.05	251.77	223.52	208.79	230.32	99.43	103.47	105.4	83.51	175.9	159.94	129.62	147.41	92.53	104.22	95.29	88.92	163.9	167.22	144.72	160.46
YEL048C	8.18	14.27	13.54	14.12	6.01	8.21	5.62	4.32	15.23	14.92	12.76	15.44	10.96	8.02	7.15	7.45	16.59	11.41	13.2	19.95	11.79	4.83	8.76	6.51
YEL049W	0	1.12	2.71	0	0.8	6.73	5.32	5.23	0.79	0.35	1.03	0.36	3.83	5.76	5.39	2.36	0.69	1.34	2.61	0	3.51	4.42	5.08	5.11
YEL050C	62.05	69.86	43.94	58.93	86.93	71.11	84.35	70.68	68.66	70.41	69.51	75.5	109.9	97.35	101.26	101.33	53.27	61.77	53.65	55.48	89.36	93.84	97.52	86.75
YEL050W-A	0	0	1.86	0	0	0.71	0	2.38	0	0	0	0	0	0	0	2.32	0	0	0	0	0.6	0	0	0
YEL051W	205.94	257.34	227.14	229.55	187.21	166.95	156	167.23	324.41	304.73	299.2	368.33	264.01	221.8	195.8	250.84	316.81	304.3	298.09	270.82	246.15	207.35	201.81	231.87
YEL052W	78.5	78.08	68.15	68.59	94	82.84	82.81	82.16	61.48	68.02	66	62.17	75.85	73.45	71.11	71.22	62.87	71.43	63.74	62.49	71.22	73.78	71.13	70.21
YEL053C	29.81	33.67	21.47	30.7	21.37	19.61	15.37	15.43	36.2	34.87	36.67	39.66	32.68	22.33	25.49	34.52	28.03	23.66	30.21	30.21	27.38	17.17	21.54	18.95
YEL053W-A	4	0.7	11.83	0.3	3.14	2.05	0	3.64	6.25	1.8	6.16	4.2	0.93	2.48	4.45	0.75	6.99	3.76	9.37	7.94	3.46	4.24	2.87	4.46
YEL054C	1783.7	1905.19	2171.73	1733.25	409.79	276.65	173.45	275.12	2097.37	2168.02	2146.14	1932.93	586.68	307.25	192.95	296.7	2325.7	2420.05	2312.43	2218.09	673.98	328.92	205.61	320.62
YEL055C	80.45	83.67	68.92	76.13	35.53	27.38	20.63	26.43	102.58	90.81	93.51	118.44	41.97	29.7	27.14	37.69	81.41	70.82	79.65	79.11	37.24	24.56	21.05	25.82
YEL056W	66.3	68.7	56.56	61.84	69.89	63.55	75.84	73.51	70.58	78.24	79.63	72.21	87.28	89.71	95.71	92.29	71.72	74.42	72.67	67.8	82.43	82.86	79.57	80.66
YEL057C	1.96	3.04	2.09	1.28	4.76	6.72	7.9	6.99	2.83	3.29	2.82	2.47	18.47	13.16	12.65	19.11	3.3	2.49	2.81	3.58	10.84	9.94	13.03	13.65
YEL058W	97.81	91.53	95.66	106.54	103.67	99.75	99.32	100.28	79.89	89.99	95.03	93.51	100.13	88.5	79.29	88.87	77.26	91.82	80.52	93.29	92.74	83.45	83.9	83.78
YEL059C-A	58.26	45.1	48.6	61.47	94.97	53.88	69.64	68.48	49.93	48.87	57.37	77.82	79.94	85.01	90.81	78.04	61.67	43.93	48.86	56.2	90.72	84.56	88.73	85.77
YEL059W	0	0.4	0.7	0.97	1.99	2.75	6.73	5.24	0.59	0	0.75	0	3.64	2.04	0.68	1.53	0.25	0.25	0	0.3	5.31	3.96	3.3	3.5
YEL060C	108.52	123	105.27	79.73	660.24	676.78	724.9	670.38	80.87	104.08	86.92	61.13	502.64	596.06	584.65	514.92	78.96	106.48	87.53	67.51	512.1	700.94	674.49	596.22
YEL061C	14.82	18.92	14.08	17.66	11.93	12.29	10.53	10.19	32.65	28.57	30.43	33.47	27.14	22.89	21.43	30.57	23.53	22.64	22.48	22.1	22.09	14.18	18.27	16.05
YEL062W	16.77	19.57	14.72	16.23	33.64	35.09	30.02	26.65	24.17	21.67	22.6	21.8	43.51	38.94	46.55	50.35	19.23	17.09	16.81	18.32	41.17	35.47	40.15	36.17
YEL063C	135.09	149.59	109.16	170.63	152.97	164.36	152.96	147.72	82.87	90.87	81.25	94.11	115.3	103.3	125.11	111.86	72.94	73.99	77.53	87.75	108.74	88.58	99.33	89.18
YEL064C	20.58	23.53	18.8	16.67	18.41	19.16	19.24	16.46	18.47	17.31	16.12	16.78	17.22	16.75	17.2	17	13.84	11.84	13.8	10.73	13.81	13.52	15.46	13.66
YEL065W	47.05	50.01	57.04	87.25	50.7	49.6	57.92	77.47	35.86	37.11	43.06	54.7	40.66	30.14	39.52	47.99	32.3	34.58	35.49	58.62	44.42	33.43	39.64	50.15
YEL066W	28.92	27.66	38.55	33.65	41.17	48.9	43.55	49.23	40.82	42.02	42.62	34.08	62.37	50.58	41.6	50.55	44.88	46.98	34.84	49.66	66.09	63.53	50.57	57.79
YEL067C	9.51	5.04	5.57	9.8	4.57	5.83	10.6	7.07	7.87	7.73	6.65	9.47	7.46	7.48	11.2	7.63	7.16	6.63	5.74	8.38	6.85	7.78	10.72	8.32
YEL068C	36.11	33.1	51.27	36.91	36.96	49.55	42.51	52.02	56.73	51.58	50.48	46.86	53.71	59.04	55.03	60.75	55.03	51.02	52.4	54.58	64.73	53.52	58.56	59.78
YEL069C	0	0	0.26	0.08	0.16	0.88	0.74	0.97	0	0.18	0	0.07	0.07	0.8	0	0.6	0.09	0	0	0.19	0.35	0.56	0.21	0.83
YEL070W	0.28	0.48	0.5	0.31	2.57	2.73	2.13	2.62	0.79	0.31	0.53	0.3	2.53	3.3	2.21	2.35	0.39	0.24	0.17	0.12	1.91	2.08	2.04	1.87
YEL071W	314.27	332.34	297.89	256.96	731.34	697.9	678.98	675.02	344.43	350.8	330.46	320.49	773.21	745.79	694.33	797.63	317.66	320.14	302.86	278.75	729.52	700.37	722.88	733.04
YEL072W	4.11	5.17	3.94	5.06	9.21	12.14	9.69	9.16	12.39	11.84	10.93	10.09	16.81	20.5	17.16	21.54	10.41	9.84	10.16	10.47	14.94	18.48	19.43	20.34
YEL073C	34.42	32.28	34.75	20.74	36.75	41.53	39.21	38.63	41.49	53.52	45.44	28.19	33.54	50.94	35.52	40.06	38.04	54.82	40.06	28.89	38.6	58.44	44.86	49.17
YEL074W	14.28	14.77	10.04	9.83	11.17	6.68	8.58	8.69	6.11	6.72	10.69	9.36	5.71	10.25	7.35	5.03	5.41	8.29	6.66	8.06	5.65	5.46	5.39	6.9
YEL075C	0	0	0	0	0	0	0	0	0	0	0	0	0	0	0	0	0	0	0	0	0	0	0	0
YEL075W-A	4.93	1.74	0	2.8	6.48	3.4	3.07	1.13	6.42	2.24	0	1.08	0	1.77	11.84	1.11	1.09	3.25	4.83	2.6	4.32	5.28	2.6	4.04
YEL076C	8.67	7.33	7.43	1.99	5.38	5.49	5.57	6.41	7.3	7.46	6.46	5.57	7.25	6.31	9.62	7.77	0.64	2	0.18	1.38	0.4	0.48	3	1.35
YEL076C-A	0	0	0	0	0	0	0	0	0	0	0	0	0	0	0	0	0	0	0	0	0	0	0	0
YEL077C	13.63	12.19	11.25	10.39	13.5	10.43	13.92	11.63	10.08	12.34	8.42	11.12	11.49	11.93	16.36	12.72	8.64	9.24	8.16	9.41	8.97	12.82	13.3	12.55
YEL077W-A	0	0	0.07	0	0	0	0	0.31	0	0.44	0.12	0	0	0.08	0	0	0	0	0.07	0	0	0.06	0	0.05
YER001W	104.9	111.92	83.78	88.59	55.66	52.08	35.02	36.54	115.92	113.08	109.03	104.79	62.98	49.37	46.51	52.47	97.05	92.05	95.38	92.83	61.11	39.05	41.41	39.41
YER002W	139.44	143.84	127.44	197.78	67.7	81.98	73.08	71.25	352.48	274.73	343.47	476.41	200.49	171.74	196.95	211.29	305.43	240.14	313.05	283.9	175.72	149.03	155.93	157.81
YER003C	282.62	290.55	293.33	266.77	156.01	174.46	172.31	188.94	229.97	256.25	238.24	227.2	136.16	147.92	139.75	132.46	282.27	289.62	285.44	294.39	165.91	158.02	158.83	171.28
YER004W	181.05	160.31	164.18	184.6	298.01	312.73	323.23	322.18	112.49	117.58	114.54	121.33	212	218.33	218.44	205.65	120.17	130.77	115.61	120.15	223.18	221.58	243.43	237.38
YER005W	45.29	52.45	42.05	46.76	49.12	46.95	44.94	46.23	42.69	46.72	42.76	44.11	42.71	44.49	41.61	44.16	40.6	44.26	39.49	39.2	41.1	35.76	38.58	40.35
YER006C-A	1.47	0.39	0.34	0.94	1.93	1.9	1.71	1.52	0.29	0.75	0.36	0.48	2.64	1.58	0.99	1.97	0.73	0	2.87	0	0.64	2.06	3.48	2.03
YER006W	112.34	101.56	110.54	108.62	24.14	28.96	19.3	25.19	168.37	141.91	157.08	173.05	39.44	26.08	26.45	37.13	157.43	141.94	160	168.4	42.7	28.13	25.63	29.91
YER007C-A	98	113.28	118.84	115.26	66.23	98.49	64.72	74.81	168.31	154.55	173.08	181.09	128.95	107.19	100.59	133.04	167.35	120.29	171.69	184.94	141.01	90.48	110.29	114.19
YER007W	6.02	5.54	6.94	7.4	7.13	11.77	5.68	9.17	13.55	9.85	10.73	12.47	17.72	13.58	11.52	16.68	8.59	7.07	7.88	10.64	16.48	9.03	10.3	11.78
YER008C	67.07	73.71	58.24	62.2	89.69	92.14	81.33	83.33	66.69	63.61	64.48	66.54	88.58	92.2	91.06	97.02	50.04	47.19	51.34	49.97	70.91	68.3	76.85	70.05
YER009W	691.08	714.23	708.1	649.56	383.24	379.82	291.62	352.45	588.87	555.37	528.51	533.15	325.26	276.11	209.44	308.2	561.55	518.07	573.93	545.26	345.49	251.21	244.69	296.04
YER010C	88.53	76.43	75.75	85.28	112.21	111.03	108.04	103.32	82.5	74.27	81.53	72.49	125.46	122.63	110.32	112.09	85.36	81.92	81.17	73.5	118.94	123.82	118.08	114.52
YER011W	48.47	47.7	30.63	43.58	15.93	7.26	15.19	10.37	18.09	19.9	22.05	16.06	8.59	7.26	6.95	3.77	20.55	21.33	20.11	20.89	12.54	8.51	9.71	6.35
YER012W	188.92	214.81	211.28	209.61	391.61	450.91	408.53	433.4	377.92	362.5	366.27	331.89	692.64	731.51	800.31	804.38	336.62	333.57	343.17	302.21	687.31	664.52	725.91	696.29
YER013W	19.44	20.43	18.07	17.8	21.3	26.87	24.07	21.63	28.26	26.02	27.18	29.63	36.64	36.36	37.47	38.21	21.69	22.38	22.1	22.6	27.58	29.25	27.79	29.03
YER014C-A	0	0	0	0	0.31	0.49	0.45	0.82	0.19	0.16	0	0	0	0	0.43	0	0.16	0.31	0	0.38	0	0.58	0.95	0
YER014W	43.94	38.63	27.69	29.69	76.75	69.47	74.32	65.64	55.75	55.36	55.44	54.33	113.81	114.17	124.05	116.13	39.92	45.38	42.63	38.82	91.75	105.17	102.05	97.88
YER015W	7.67	7.55	7.29	8.79	12.09	13.11	10.92	11.68	9.03	9.25	9.44	8.6	13.74	12.57	12.51	15.82	8.59	8.35	9.37	8.91	12.91	13.26	13	14.06
YER016W	75.1	76.88	80.21	77.99	47.18	46.65	54.4	48.69	138.25	140.75	143.25	157.46	101.1	91.06	91.5	91.94	123.95	132.87	131.24	123.11	83.16	87.12	86.8	85.05
YER017C	64.22	62.33	55.85	57.37	88.17	90.05	108.07	95.27	54.46	58.16	57.9	57.18	85.63	90.76	105.75	92.53	51.83	59.23	50.33	53.11	78.79	93.64	94.15	87.33
YER018C	33.24	28.1	19.32	29.63	26.46	24.3	30.17	22.84	32.49	32.46	32.34	30.58	23.38	35.09	28.21	29.36	30.73	37.18	18.48	24.75	27.56	21.04	25.69	20.24
YER019C-A	434.62	492.03	588.15	536.68	326.92	394.79	342.41	388.22	681.8	565.02	594.51	604.55	397.56	455.63	445.18	441.06	673.64	601.07	603.99	648.84	504.76	439.74	462.03	441.67
YER019W	70.84	67.57	61.31	76	59.23	43.71	59.63	54.71	45.31	47.89	46.51	45.3	38.76	39.69	44.95	30.86	44.85	51.66	47.73	46.29	39.26	43.96	44.43	40.93
YER020W	45.25	52.1	41.72	46.29	78.39	61.55	87.07	74.34	52.21	65.24	56.81	53.64	95.71	114.04	108.32	91.31	52.57	61.99	57.12	46.16	100.71	117.14	113.14	102.3
YER021W	140.94	171.19	146.29	140	290.33	303.35	277.97	268.31	216.11	213.31	215.88	199.65	397.37	397.94	392.58	435.16	177.69	177.46	196.07	174.16	390.81	353.32	393.85	362.05
YER022W	13.11	19.85	18.34	17.28	17.69	23.84	17.61	17.98	37.73	32.22	37.45	36.62	47.07	40.24	38.91	49.2	28.04	26.96	34.82	29.57	40.31	31.86	37.36	35.69
YER023C-A	1.2	1.27	0	1.02	1.58	0	0	1.25	0.94	1.23	0	1.18	0	1.29	1.08	0.4	0.8	1.72	1.18	1.42	0.53	4.34	0.48	0.74
YER023W	390.51	401.35	324.32	383.93	301.37	237.86	245.29	260.88	300.42	325.51	307.56	336.69	242.18	220.23	218.39	216.74	293.25	332.2	300.03	316.1	250.86	241.33	218.25	254.13
YER024W	4.93	5.68	6.28	5.95	20.13	19.03	19.5	19.56	11.01	8.42	8.86	9.35	23.75	27.48	27.56	28.88	7.61	8.09	9.09	7.32	18.73	23.35	23.74	23.2
YER025W	478.24	435.17	352.62	428.11	196.21	153.36	146.33	140.09	467.19	451.47	495.53	538.1	236.27	187.51	191.83	199.48	419.23	404.72	404.46	425.28	207.83	188.46	167.93	168.41
YER026C	436.39	423.25	450.96	373.8	338.73	378.26	305.73	356.05	315.19	319.17	311.8	309.91	224.85	229.49	198	227.7	304.37	292.68	318.34	281.01	223.39	233.86	214.69	232.78
YER027C	115.38	123.7	103.17	107.89	169.82	145.22	155.86	141.22	120.61	137.36	130.41	122.29	188.22	187.7	201.4	176.23	111.73	132.23	113.08	104.92	173.27	189.94	180.72	173.48
YER028C	33.07	33.29	26.12	37.95	16.31	16.61	25.8	22	35.97	28.28	32.15	35.55	20.82	23.92	29.55	25.59	35.4	30.83	31.31	37.72	19.15	26.48	31	24.18
YER029C	48.39	53.38	46.51	55.09	33.95	44.59	47.1	42.46	113.65	107.62	113.46	115.63	84.21	91.83	95.19	99.66	102.19	99.75	110.01	102.07	80.9	90.41	96.09	89.05
YER030W	116.5	131	119.87	144.39	155.95	182.57	224.25	171.04	285.23	262.46	263.87	363.22	521.93	414.48	433.02	482.2	266.17	254.1	256.21	237.84	388.29	399.54	387.97	413.23
YER031C	190.55	205.38	180.52	199.93	151.85	161.89	145.28	142.99	265.45	274.1	255.47	281.05	221.69	199.31	179.15	208.03	258.94	270.15	251.44	235.07	206.92	198.23	184.75	198.16
YER032W	51.15	52.96	41.66	44.38	31.72	29.58	27.63	27.61	46.13	50.6	50.95	53.65	34.03	28.4	33.13	34.52	41.76	41.86	41.81	41.94	30.1	29.1	28.43	30.55
YER033C	27.64	31.81	19.88	21.43	79.32	67.43	75.46	63.16	19.04	21.33	18.88	18.11	55.65	57.73	69.13	61.74	16.42	17.15	15.61	14.59	46.66	55.73	57.49	53.2
YER034W	31.96	25.65	33.26	35.26	31.57	46.88	49.07	50.27	45.73	38.68	43.58	47.22	64.81	65.89	74.31	76.53	44.45	39.82	41.01	42.19	63.59	72.48	81.85	76.12
YER035W	86.43	85.39	77.46	72.23	317.47	368.04	391.86	372.08	102.46	125.42	101.1	86.86	402.15	481.77	586.19	442.66	97	101.06	100.11	73.29	364.76	524.03	556.31	439.12
YER036C	430.21	405.23	419.32	437.68	268.7	275.28	263.06	276.27	482.69	467.76	476.44	492.31	291.86	294.35	262.67	292.4	456.87	444.55	455.68	471.37	320.29	292.38	280.31	281.87
YER037W	15.48	29.27	16.08	10.88	199.26	204.3	204.12	179.18	24.8	31	30.11	21.77	329.99	336.09	322.94	355.61	24.82	29.41	20.97	16.57	238.04	262.97	302.13	288.08
YER038C	9.82	15.13	10.01	13.83	9.44	12.65	8.15	10.83	14.95	11.98	13.39	14.98	14.06	11.83	12.21	17.01	11.71	9.37	12.71	13.6	13.59	7.88	13.05	11.13
YER038W-A	1.48	1.26	1.37	1.52	1.17	0.61	0.83	2.05	2.32	4.66	3.5	4.86	2.14	2.24	3.48	2.8	1.97	0.78	0.58	2.11	1.56	1.67	2.59	1.28
YER039C	9.71	10.73	7.92	6.82	24.77	25.31	32.34	23.7	8.36	10.07	7.88	4.52	14.34	21.8	19.25	15.71	7.09	7.05	6.2	6.67	15.76	23.83	19.49	20.15
YER039C-A	7.54	4.3	9.1	9.87	22.1	29.39	28.19	27.23	10.43	7.11	2.85	6.46	18.78	21.22	16.71	15.22	7.31	5.35	5.12	5.5	17.77	20.95	19.75	19.61
YER040W	40.33	38.2	26.32	36.46	49.56	40.24	52.96	38.24	37.76	41.91	40.17	46.23	58.41	60.84	69	58.87	34.95	37.41	34.17	31.76	50.64	56.61	61.23	54.33
YER041W	11.09	12.08	11.59	11.39	23.76	21.44	15.66	17.67	18.56	16.33	18.58	15.73	30.32	27.64	31.21	30.49	12.72	13.52	15.16	14.28	27.23	23.6	24.26	23.29
YER042W	36.05	45.41	46.94	38.46	22.79	47.36	36.61	42.53	62.77	63.48	66.81	73.93	50.48	50.34	67.04	60.98	61.9	54.71	67.96	60.04	50.15	49.13	55.86	56.8
YER043C	1483.89	1296.89	1572.48	1448.83	400.43	398.23	351.44	433.73	980.3	1096.23	1072.23	925.36	291.03	282.93	274.39	274.99	1118.54	1198.67	1127.63	1235.27	339.28	308.98	286.66	309.43
YER044C	108.51	92.38	97.86	66.08	205.13	216.77	157.24	184.43	98.4	105.02	101.74	64.12	184.5	152.79	133.42	167.4	89.05	83.76	92.75	72.42	150.93	152.76	160.68	152.34
YER044C-A	1.26	3.1	1.85	3.77	5.06	5.54	3.52	2.14	4.39	3.65	3.62	4.66	9.13	5.86	5.35	7.89	2.89	2.21	3.69	4.1	8.72	3.09	4.38	5.71
YER045C	21.37	22.2	13.26	21.01	33.74	29.28	43.65	31.36	23.38	22.13	22.29	28.28	38.03	46.68	66.68	47.36	21.31	16.87	21.56	21.22	39.18	44.4	55.12	43.66
YER046W	10.81	10.36	12.6	8.76	16.24	20.24	17.57	24	19.93	22.28	18.46	16.87	26.86	32.42	27.82	30.32	19.12	21.21	18.42	17.08	24.34	24.39	32.01	30.08
YER046W-A	0	0	0.32	0	0.92	1.08	0.66	1.45	0	0	0	0.23	0.42	0.76	1.9	0.94	0	0	0	0	0	0	0.28	0.43
YER047C	31.72	31.36	23.12	28.98	39.83	33.28	39.73	31.61	31.19	34.81	32.67	34.66	42.11	41.37	48.92	43.88	24.57	25.04	22.4	24.71	32.57	39.03	37.17	34.23
YER048C	107.28	147.65	113.86	128.61	170.18	162.7	151.87	147.41	211.24	212.53	219.6	244.5	321.1	284.67	299.03	329.24	184.45	181.08	195.74	176.67	284.75	256.54	269.32	272.91
YER048W-A	200.11	262	163.49	242.37	269.05	257.96	275.7	226.77	271.78	250	257.22	370.93	386.27	308.46	322.81	409.95	236.88	213.38	239.94	220.8	314.5	276.06	309.35	336.55
YER049W	129.76	124.01	117.27	134	59.99	52.43	44.23	47.51	158.78	145.78	143.36	180.81	73.8	58.52	54.29	63.37	144.96	139.72	146.19	151.34	72.13	53.7	53.12	54.72
YER050C	82.25	92.53	82.6	94.81	107.05	130.51	129.98	115.66	179.75	184.99	154.52	168.01	277.61	259.54	228.26	273.19	158.32	141.26	165.43	123.19	226.79	253.41	234.89	245.2
YER051W	12.14	13.73	12.6	14.31	18.58	17.97	19.27	20.38	23.51	20.82	17.82	17.94	32.17	33.69	33.91	35.83	17.42	17.9	19.4	16.89	28.61	32.22	30.74	26.88
YER052C	182.62	156.58	185.87	164.75	159.9	171.61	149.33	171.01	134.61	137.12	143.67	111.42	119.25	114.15	117.49	115.26	129.97	128.08	134.16	138.74	125.79	121	122.19	109.03
YER053C	21.48	35.1	25.68	16.3	143.86	151.07	143.22	149	22.84	41.47	29.49	16.87	148.99	176.47	166.26	161.48	25.57	43.3	30.55	23.35	170.1	164.36	166.69	174.81
YER053C-A	0	0	0	6.45	9.96	20.39	0	2.09	1.19	0	1.49	0	10.91	3.26	10.93	16.33	0	0	0	1.2	9.29	1.22	2.4	0
YER054C	5.18	10.33	5.24	4.15	91.81	84.24	113.91	79.5	7.86	10.81	8	6.75	146.52	176.33	201.08	166.65	6.34	10.62	7.14	4.29	108.41	162.1	161.26	144.65
YER055C	267.68	332.03	289.29	348.9	167.93	167.51	131.54	139.73	384.19	349.94	376.83	354.86	229.5	175.83	203.03	199.8	334.02	328.72	357.32	348.1	237.48	172.2	171.61	167.12
YER056C	392.73	334.76	309.51	387.26	509.49	491.34	454.83	450.15	239.39	222.34	207.62	277.59	292.86	287.78	316.11	287.23	221.28	211.06	216.01	244.04	304.61	277.46	254.53	245.65
YER056C-A	2672.64	2496.65	2436.28	2493.21	676.45	445.5	354	446.83	3440.12	3425.45	3767.62	3737.08	1091.79	599.12	428.59	748.8	3484.86	3172.56	3536.67	3239.47	979.75	656.02	468.79	656.54
YER057C	342.05	339.93	337.36	377.79	265.25	216.81	174.33	226.85	312.9	262.89	286.34	267.52	230.94	172.1	160.4	186.24	283.6	242.2	275.45	280.74	242.47	187.11	144.95	183.67
YER058W	24.74	31.9	26.8	27.45	71.62	89.15	92.15	81.46	45.7	42.76	41.92	53.56	147.05	135.06	176.3	145.41	45.41	48.91	44.28	33.42	145.62	144.51	139.41	152.57
YER059W	26.97	29.43	33.21	24.8	39.82	33.52	36.21	34.5	48.96	52.81	48.6	41.62	65.65	60.41	64.52	66.25	43.47	44.8	47.52	41.04	60.58	62.06	60.33	57.69
YER060W	42.1	38.91	40.66	47.41	21.96	21.24	18.33	20.31	23.19	26.11	25.81	27.17	15.05	11.41	12.37	10.46	25.97	30.24	23.5	28.99	18	12.04	11.34	11.95
YER060W-A	4.59	4.64	4.5	5.35	2.65	3.75	4.13	4.33	2.48	2.29	2.5	3.18	2.84	2.85	2.55	2.32	3.17	2.71	1.95	2.51	2.82	3.17	2.55	2.96
YER061C	17.49	17.79	19.55	14.55	45.86	46.93	41.14	37.5	24.03	22.16	22.86	20.34	54.23	51.24	54.11	54.59	17.62	18.94	17.52	17.41	46.87	46.82	46.12	48.93
YER062C	100.56	138.28	122.03	96.03	459.82	493.12	423	475.4	150.36	174.88	125.22	109.67	576.1	599.38	545	527.59	163.94	216.69	143.02	137.54	711.34	611.74	576.76	620.83
YER063W	102.98	117.85	119.24	105.81	105.51	129.15	114.91	116.68	168.9	169.33	173.92	153.13	159.08	171.06	191.91	182.5	173.45	198.05	180.56	164.64	189.37	174.94	181.98	191.41
YER064C	83.16	80.89	66.47	80.45	122.94	131.99	141.67	129.75	80.77	92.87	95.08	85.55	135.4	144.49	167.87	160.6	79.9	85.11	85.59	85.91	134.67	158.77	162.5	160.5
YER065C	6.86	7.46	9.52	7.79	11.24	10.29	11.79	11.36	13.09	14.1	11.62	12.45	11.86	16.59	20.22	15.89	10.7	13.04	12.19	11.7	13.92	14.71	18.5	16.79
YER066C-A	0.65	0.46	0.4	0.19	0.86	1.8	0	0.9	0.68	0.45	0.21	0.57	0.26	0.94	0.39	1.47	0.58	0	0.43	0	0.38	1.23	1.04	0.54
YER066W	4.32	8.05	6.81	7.61	10.82	9.23	9.93	6.66	9.2	11.93	8.75	10.3	14.11	10.43	10.04	14.22	9.09	9.22	9.15	6.66	14.6	15.04	13.77	12.93
YER067C-A	0.72	0.76	0.33	0.3	0	0.74	0.34	1.24	0.56	0	0	0	0	1.16	0.97	0.48	0	0	0.7	0.28	0.94	0.58	0	0.44
YER067W	18.73	43.74	22.28	12.67	461.42	306.87	350.74	333.44	30.87	52.44	37.02	26.46	636.95	612.22	602.48	709.77	26.19	38.22	31.84	15.86	469.47	632.57	514.25	654.62
YER068C-A	0	0.27	0	0.44	0.34	1.33	0.72	0	0	0	0	0	0.31	0	0	0.35	0	0	0	0	0.23	0.62	0	0.47
YER068W	79.63	80.27	65.77	77.67	80.48	68.25	78.95	64.04	86.45	90.29	100.04	100.06	97.56	90.53	116.19	99.18	80	78.44	84.69	84.85	94.77	97.44	99.71	89.49
YER069W	53.94	54.92	49.03	44	94.48	98.53	97.68	88.05	49.87	54.73	51.77	46.19	87.37	88.02	109.58	90.63	43.95	49.19	44.84	44.4	87.77	87.08	92.4	79.71
YER070W	263.91	256.63	241.28	233.37	59.75	70.74	65.28	76.5	202.7	221.6	200.78	195.24	53.43	48.04	53.52	55.54	190.16	197.28	175.13	197.31	52.16	46.3	53.3	46.78
YER071C	15.15	19.82	29.05	19.7	27.71	42.08	23.32	30.76	47.84	36.23	38.51	33.67	53.42	51.46	48.94	51.17	41.95	26.03	39	41.53	61.87	36.01	49.15	48.58
YER072W	281.91	277.81	287.68	280.15	292.61	301.11	288.66	281.52	232.64	238.45	231.52	239.29	247.58	233.1	221.86	249.78	272.86	268.69	250.22	251.04	262.47	260.01	256.69	258.7
YER073W	105.7	97.07	111.27	102.05	22.51	20.01	18.81	20.01	116.51	120.25	122.79	113.6	24.84	18.37	15.78	17.49	114.46	122.8	121.36	126.52	34.15	23.22	20.01	21.63
YER074W	1096.55	1400.01	1677.28	1707.22	278.91	232.88	143.75	226.95	1786.1	1748.64	1694.12	2124.81	347.61	217.94	170.86	245.01	2098.8	2139.36	2166.43	2096.03	562.88	225.93	199.89	312.96
YER074W-A	115.57	141.92	122.78	134.43	124.62	157.1	143.75	142.81	157.5	157.22	158.97	149.3	163.94	163.49	194.15	193.6	174.57	161.36	135	156.53	168.48	182.18	193.15	187.11
YER075C	36.48	43.07	26.33	38.51	34.32	29.84	23.3	24.15	40.87	37.82	39.98	45.36	43.79	30.89	32.34	40.38	31.36	28.81	33.46	34.85	35.84	23.62	26.58	25.09
YER076C	17.2	14.21	15.87	17.46	24.86	21.34	23.69	21.46	14.43	15.63	15.43	13.52	21.59	21.72	22.41	21.3	16.58	15.34	13.71	14.49	21.48	21.82	19.52	22.28
YER076W-A	0	0	0	0.28	0	0.68	0.31	0.46	0	0.22	0	0	0	1.06	0.3	0	0	0	0	0.26	0	0	0.26	0.61
YER077C	24.43	26.24	21.11	26.52	31.15	30.27	28	24.3	33.06	32.47	33.17	42.58	46.47	41.92	44.48	47.75	28.35	23.06	31.8	27.25	35.16	35.62	40.01	34.04
YER078C	28.45	28.45	25.4	23.18	38	33.67	32.17	34.76	36.86	38.91	41.95	33.07	45.88	46.89	46.58	46.68	31.88	37.38	32.36	31.8	46.19	45.19	43.8	44.17
YER078W-A	4.25	4.5	1.57	3.61	8.94	10.55	10.33	9.39	1.99	4.63	1.67	2.23	4.08	6.4	10.72	4.58	2.82	0.56	3.33	0.67	6.7	6.14	7.4	4.18
YER079C-A	0	0	1.26	0.29	0	2.11	0	0.23	0.53	0.23	0	0	0	0	0	0	0	0.22	0	0	0	0	1.08	1.46
YER079W	37.65	50.26	27.27	21.26	143.35	110.54	143.14	104.47	40.4	48.22	50.09	42.48	164.82	192.08	233.84	178.27	32.38	47.85	44.51	30.81	137.88	208.9	209.39	170.48
YER080W	109.94	119.48	95.47	97.09	162.57	153.12	152.14	139.09	139.91	143.2	142.17	134.76	223.08	218.8	208.62	218.44	119.27	121.89	122.34	117.12	199.68	198.19	200.14	196.82
YER081W	18.64	22.22	19.64	22.02	29.89	38.51	51.73	34.34	28.55	32.72	30.99	27.98	44.32	57.65	67.85	51.22	26.2	28.28	28.05	25	44.01	50.5	63.02	54.49
YER082C	113.55	98.83	86.91	112.74	49.48	40.48	33.19	36.66	159.29	134.7	149.81	190.71	80.56	55.82	51.54	66.28	131.91	116.1	135.81	146.1	70.88	55.26	47.02	50.62
YER083C	189.52	165.52	178.19	178.64	198.47	201.7	221.59	222.04	127.8	141.63	141.42	133.93	158.03	152.57	154.55	139.12	130.22	140.41	127.46	138.08	158.33	174.97	162.35	162.79
YER084W	3.79	2.16	4.85	5.46	2.3	7.54	6	8.26	1.82	1.99	2.29	0.57	3.15	2.83	2.63	3.53	2.32	1.73	1.72	3.46	3.06	6.32	8.55	6.1
YER084W-A	0.21	0	0	0.18	0	0.22	0.2	0.15	0.17	0	0	0.05	0	0	0.19	0	0	0.14	0	0	0.56	0	0.34	0.13
YER085C	0.42	0.44	1.15	0.35	3.29	0.65	3.31	1.3	1.47	1.56	0.82	1.23	2.25	1.57	1.88	2.39	0.41	0	1.02	1.81	1.82	2.01	2.48	2.18
YER086W	370.55	347.83	327.04	338.38	146.93	125.45	112.72	127.63	234.87	233.58	243.17	236.2	102.15	86.08	87.59	88.58	239.86	248.65	232.21	244.54	108.23	88.06	80.97	88.47
YER087C-A	0.59	0.21	0.72	0	0.26	0.41	0.18	1.49	0.18	0.4	0.77	0	0.47	0.21	0.53	0.79	0	1.16	0.38	0.62	0.17	0.16	0.31	0.48
YER087C-B	896.69	729.01	683.41	685.61	468.43	435.61	497.2	445.29	617.88	568.82	659.64	650.55	328.7	340.1	419.53	264.42	608.07	550.68	587.02	553.02	312.85	405.69	400.24	395.3
YER087W	16.42	21.05	12.88	17.55	39.76	31.41	25.1	27.73	23.38	25.61	21.89	22.66	52.94	46.19	42.71	52.36	18.12	21.79	19.42	16.44	45.98	39.49	35.89	37.6
YER088C	394.7	362.99	255.99	309.57	288.62	227.18	303.03	229.02	186.7	211.95	214.24	189.17	176.15	180.65	234.12	157.39	189.02	205.51	178.13	173.97	170.17	197.2	193.43	167.21
YER088C-A	296.42	250.2	173.58	248.16	183.95	139.39	232.35	157.69	114.41	141.47	152.15	144.58	123.7	123.63	139.71	103.72	127.57	157.71	123.58	128.14	131.13	142.12	150.98	104.63
YER088W-B	1.01	1.07	4.64	0	0	2.08	0	4.17	1.57	0.69	1.98	1.98	3.62	2.17	0	0	1.33	1.33	2.96	2.38	0.88	4.04	4.78	1.86
YER089C	200.59	194.57	171.83	183.79	179.29	154.04	178.01	175.36	118.16	130.62	132.12	130.29	127.07	129.2	134.87	116.71	152.23	167.32	142.9	154.39	154.24	156	150.41	145.84
YER090C-A	2.4	0	0	0	0	0	0	0	0	0	0	0	0	0	0	0	1.59	0	0	0	0	0	0	0
YER090W	144.26	145.88	147.17	142.11	94.1	88.61	72.49	85.82	170.14	183.3	183.7	174.56	115.55	100.8	88.32	99.07	174.1	171.16	174.93	182.78	124.23	92.48	92.96	98.5
YER091C	682.44	674.95	721.38	570.76	357.81	429.42	413.56	400.72	471.74	546.28	519.08	398.84	266.13	278.2	302.32	289.94	487.21	559.99	502.96	452.86	273.3	278.51	318.65	265.72
YER091C-A	0	0	0	0	0	0.59	0.53	0.79	0	0	0	0	0	0	0.51	0	0	0	0	0	0	0	0	0
YER092W	57.24	71.75	61.13	53.03	94.92	90.82	83.2	83.45	82.25	83.34	91.27	110.17	143.4	122.25	120.1	159.14	85.06	80.58	78.42	71.5	102.83	115.98	134.09	123.66
YER093C	15.57	18.51	14.69	19.27	20.64	19.99	18.98	18.72	21.93	21.76	22.16	23.03	30.44	29.48	30.28	31.56	16.22	13.47	15.46	15.18	23.69	17.76	21.36	18.34
YER093C-A	22.69	18.89	23.19	21.83	41.18	49.17	49.24	46.82	29.36	32.4	33.17	29.03	60.26	55.24	54.98	54.72	32.96	28.84	28.59	30.09	58.64	62.9	60.11	61.13
YER094C	200.84	209.27	204.53	189.57	403.8	430.04	445.12	431.12	263.81	287.59	273.25	270.04	531.97	559.17	556.2	536.61	255.05	276.03	274.63	244.78	499.36	573.78	558.84	570.3
YER095W	76.3	71.05	53.86	66.51	122.1	130.61	177.13	130.82	39.68	47	41.64	45.63	70.7	97.02	88.92	76.43	40.52	51.58	41.26	43.61	73.52	95.77	97.85	91.09
YER096W	5.76	6.66	4.52	4.62	50.53	41.96	36.74	31.26	5.39	5.86	4.03	4.08	40	38.18	35.28	30.38	4.08	4.71	3.89	4.44	38.12	41.6	32.86	29.42
YER097W	2.81	2.97	3.56	0.6	3.23	6.53	15.41	8.48	3.02	3.59	0.69	2.99	7.57	8.69	13.9	8.03	1.4	0.46	1.03	1.66	2.46	8.45	10.28	6.69
YER098W	8.19	11.36	7.19	7.04	20.82	24.25	21.63	19.48	12.99	13.89	13.38	10.7	29.72	30.36	34.06	36.84	10.27	9.5	10.6	9.35	22.75	26.76	29.25	28.18
YER099C	72.32	56.94	58.42	77.13	60.8	53.13	59.18	59.39	81.43	69.94	75.86	76.92	68.63	68.02	66.01	73.45	65.75	60.47	68.43	74.9	69.49	64.78	64.5	59.7
YER100W	118.87	126.26	103.31	113.66	139.35	115.3	119.4	103.78	185.18	173.74	180.81	195.21	223.73	193.26	219.6	221.52	160.88	154.06	156.62	148.38	199.72	198.71	193.77	188.43
YER101C	13.87	16.88	10.75	11.53	23.86	25.5	23.56	26.71	19.27	19.99	19.94	18.13	33.36	33.87	26.7	32.7	18.24	18.18	18.64	19.85	36.43	29.53	31.32	29.61
YER102W	1238.8	1297.26	1383	1092.63	302.3	194.75	111.93	170.91	1727.48	1752.51	1727.05	1951.02	387.08	204.5	103.9	235.37	1908.16	1891.1	1793.99	1716.54	452.75	240.11	136.26	240.96
YER103W	47.94	58.84	86.28	36.9	8801.85	10009.3	12489.7	8798.02	51.67	61.52	48.02	49.52	8612.15	11997.4	13273.7	12125.5	41.92	53.34	44.11	34.51	7562.73	11955.4	12836.7	10816.8
YER104W	12.96	12.29	14.33	11.46	13.45	13.41	12.6	13.66	17.87	15.35	19.27	19.23	22.09	17.08	20.28	18.26	20.14	18.89	17.89	16.31	15.53	18.35	19.86	20.56
YER105C	54.19	60.67	52.2	53.96	61.92	64.32	53.96	57.59	66.56	60.79	58.64	61.53	80.54	66.96	65.73	73.79	44	38.36	40.07	43.72	57.78	40.71	45.98	44.09
YER106W	0.11	0.36	0.63	0.2	0.6	1.3	0.32	0.63	1.17	0.78	0.79	1.5	4.67	2.1	2.89	4.09	1.14	0.83	2.02	1	3.31	1.38	2.63	1.76
YER107C	47	49.49	48.06	44.62	39.66	49.45	42.35	42.33	60.19	65.99	61.78	60.48	59.29	53.9	47.57	50.86	62.77	65.48	63.2	64.23	58.58	50.42	50.17	55.09
YER107W-A	0	0	0	0	0.48	1.5	0	0.5	0	0	0	0	0	0	0	0.49	0	0	0	0	0	0.58	0.29	0.22
YER109C	39.22	37.68	30.39	38.5	33.51	29.47	31.76	28.3	51.75	50.68	52.25	54.72	50.45	43.52	51.56	47.31	39.05	39.14	39.24	38.04	36.53	41.45	41.68	37.04
YER110C	271.68	234.38	246.8	279.02	41.99	34.44	23.34	30.79	195.22	175.55	187.69	198.94	33.11	18.73	17.31	24.35	167.74	153.93	162.59	187.22	35.51	16.01	15.01	17.01
YER111C	36.17	47.14	33.36	38.71	46.58	51.58	51.03	43.26	55.09	53.57	57.23	53.64	81.35	76.32	78.64	84.19	35.96	35.04	37.68	36.65	60.23	55.12	63.84	54.51
YER112W	95.73	133.05	113.27	149.34	93.86	100.13	95.75	85.68	251.2	211.66	252.05	300.97	241.08	206.07	210.87	247.79	203.79	154.82	230.99	201.94	211.34	149.4	192.86	174.59
YER113C	44.54	52.23	41.64	47.97	47.91	50.4	38.03	42.84	45.95	42.88	43.67	44.59	52.68	40.41	37.63	46.25	33.36	38.14	37.55	39.85	43.41	34.08	38.07	38.1
YER114C	74.93	71.87	60.57	71.08	50.29	40.81	45.28	44.94	69.7	68.63	75.12	74.8	51.55	46.57	51.59	49.55	53.99	56.51	53.04	54.23	42.17	40.43	36.33	36.79
YER115C	20.39	23.59	24.35	18.78	18.2	18.96	11.72	12.02	27.36	27.8	29.96	27.71	30.74	20.34	19.38	22.92	29.16	28.48	27.43	31.93	30.79	19.98	13.48	16.34
YER116C	26.56	31.36	24.39	29.4	36.57	37.72	43.95	37.91	46.6	49.62	45.57	45.5	63.12	54.98	58.47	61.23	39.02	46.31	42.22	38.95	53.61	63.35	56.86	55.16
YER117W	1403.17	1445.75	1545.09	1634.94	375.25	231.18	165.07	239.9	1626.89	1641.18	1582.53	1804.52	493.17	280.2	215.99	261.21	1828.75	1897.21	1774.41	1904.49	549.5	251.67	213.96	282.43
YER118C	140.94	144.16	115.68	142.79	76.28	58.97	57.75	56.23	136.22	129.63	144.2	149.12	75.66	60.56	56.87	66.68	119.85	118.33	118.35	116.66	79.03	62.96	54.65	60.12
YER119C	91.46	95.84	75.58	80.13	286.04	237.13	304.83	270.73	48.47	57.32	55.49	45.05	184.57	198.89	202.02	148.68	48.26	56.42	51.07	46.75	166.97	216.58	197.14	176.95
YER119C-A	0.92	1.29	1.97	0.78	2.81	2.84	3.14	4.01	2.86	0.42	1.5	2.2	0.37	5.59	1.65	2.47	0.61	0.8	2.99	0.72	2.14	4.17	3.87	2.44
YER120W	763.05	753.7	668.95	747.91	621.51	535.18	581.49	579.5	608.57	613.06	690.27	656.83	571.41	545.84	569.04	512.81	668.8	681.09	681.25	677	615.88	623.06	596.22	607.96
YER121W	1	1.06	1.54	3.4	21.89	21.7	18.68	18.4	2.6	2.27	1.96	3.71	23.57	27.96	31.8	19.73	2.21	4.39	3.59	1.84	28.28	28.62	24.53	30.11
YER122C	256.27	282.25	193.1	259.35	206.88	160.98	184.21	151.09	346.97	337.7	346.26	391.02	291.89	260.1	287.22	275.9	290.64	271.49	297.95	268.6	247.68	249.86	238.84	219.26
YER123W	49.43	59.76	42.64	53.37	58.26	52.83	46.33	48.11	68.46	69.49	67.48	73.97	81.83	73.29	71.58	80.98	54.68	50.29	60.04	56.1	67.59	59.3	61.2	60.95
YER124C	136.38	154.09	124.3	129.2	226.89	238.98	171.67	184.77	194.71	181.21	188.42	198.89	303.72	245.44	229.71	295.32	159.42	138.59	170.75	156.96	271.48	192.88	219.84	216.95
YER125W	122.57	132.8	120.29	108.52	148.32	143.59	147.25	144.8	90.37	106.21	96.47	92.71	115.42	111.52	118.34	115.59	89.89	101.34	85.32	85.95	107.12	108.08	105.1	108.26
YER126C	96.59	100.2	111.37	120.86	41.5	54.8	32.27	47.95	220.94	185.93	194.93	240.25	99.31	70.13	67.71	88.69	204.42	170.66	215.32	205.58	95.1	66.28	66.22	75.03
YER127W	69.65	74.09	66.77	95.91	45.77	49.35	45.5	46.57	133.06	115.39	125.13	168.93	85.83	66.16	72.69	88.34	116.15	107.37	123.32	125.33	82.02	72.53	68.56	64.87
YER128W	15.41	20.22	18.27	18.47	26.24	24.82	29.63	27.33	23.55	29.13	26.33	31.9	49.36	39.96	41.48	43.61	26.02	23.66	27.12	28.92	45.07	40.5	38.97	45.45
YER129W	61.88	68.17	49.53	62.31	54.48	45.77	47.67	43.01	68.93	63.61	67.41	72.41	62.17	60.54	68.02	67.61	46.33	44.16	47.29	48.29	48.44	47.31	51.71	45.37
YER130C	33.2	33.87	28.8	28.11	60.81	45.55	42.03	36.63	52.64	47.46	51.87	47.54	88.11	72.88	67.27	81.57	47.55	42.39	44.59	39.1	85.84	64.67	65.37	61.44
YER131W	1489.22	1611.7	1657.82	1760.51	204.17	138.52	105.2	123.04	2334.95	2401.05	2470.32	2691.36	379.04	199.62	151.32	213.59	2597.66	2590.5	2529.82	2552.38	520.35	242.07	137.39	210.94
YER132C	27.1	27.43	23.6	27.8	30.9	27.76	25.8	24.15	29.45	27.02	28.8	30.3	34.75	30.82	33.32	32.26	21.65	21.19	22.81	22.43	24.85	22.96	23.35	22.36
YER133W	175.6	212.66	182.73	168.5	225.11	285.09	235.7	228.28	377.35	354.37	352.77	335.6	532.25	464.34	385.03	516.66	284.41	255.04	301.86	278.68	398.35	347.18	401.49	380.14
YER133W-A	0	0	0.31	0	0	0	0	0.93	0	0	0	0	0.4	0	0	0	0	0	0	0	0	0	0	0.41
YER134C	71.93	91.39	60.05	84.22	115.25	103.44	97.08	89.73	82.94	82.76	72.85	103.14	138.84	127.87	134.11	153.66	76.91	80.43	77.23	68.16	136.89	125.24	128.81	124.61
YER135C	0	0	0	0.98	0	2.08	0.54	0.79	0.22	0	0	0	0.34	1.23	1.81	1.16	0.38	0	0.28	0.23	2.01	1.84	1.13	1.06
YER136W	233.42	226.73	195.73	199.91	306.78	249.14	277.15	241.73	240.79	251.85	257.72	244.55	326.07	322.2	371.17	329.73	218.43	229.19	219.23	203.9	289.45	325.46	308.94	297.89
YER137C	8.67	9.71	11.89	13.07	3.58	7.43	6.25	7.19	31.19	20.09	18.98	27.27	20.2	15.5	21.2	19.51	21.85	14.04	21.85	24.46	14.96	13.72	13.54	12.8
YER137C-A	0	0	0	0	0	0	0	0.11	0.01	0.11	0	0.05	0.09	0	0	0	0.21	0	0	0	0	0	0	0
YER137W-A	0	0	0	0	0	0	0	0	0	0.26	0	0.25	0	0	0	0	0	0	0	0	0	0	0	0
YER138C	0	0	0	0	0	0.59	0	0	0	0	0	0	0	0	0	0	0	0	0	0	0	0	0	0
YER138W-A	0	0	0	1.5	0	0	0	0	0	0	0	0	2.11	0	0	0	0	1.16	0	0	3.08	0	0	0
YER139C	14.2	22.15	16.45	22.03	23.99	29.05	27.63	26.94	29.16	27.86	26.36	33.63	60.06	45.34	42.85	56.45	25.66	20.87	24.47	25.51	40.42	35.49	44.11	42.6
YER140W	20.97	24.21	21.77	24.36	21.73	21.19	15.91	17.97	28.04	25.81	25.68	27.49	24.06	23.95	23.65	28.48	24.39	20.75	25.38	23.44	21.98	20.65	21.38	21.23
YER141W	110.13	113.11	99.71	80.01	210.73	210.48	208.29	199.04	75.57	87.62	81.92	61.18	148.48	161.52	157.66	155.57	73.73	78.61	70.63	60.41	127.57	159.63	149.21	145.1
YER142C	10.07	14.64	13.19	12.95	50.17	70.49	59.11	60.98	21.24	24.18	20.25	22.02	103.08	118.23	120.75	138.57	21.9	18.6	23.07	19.06	101.38	100.04	109.06	99.66
YER143W	38.87	40.5	39.26	31.91	121.43	128.02	134.38	126.58	53.99	57.81	59.16	51.88	158.46	187.65	209.3	201.82	50.86	53.12	46.31	48.01	148.09	190.95	189.61	178.08
YER144C	44.58	48.28	34.54	45.85	65.32	56.05	71.36	56.19	41.85	42.84	41.76	45.66	70.78	64.06	78.34	65.22	35.3	33.49	31.85	33.77	56.98	65.97	62.6	56.98
YER145C	253.1	234.17	283.88	364.2	131.94	115.1	122.21	150.54	152.68	171.07	200.39	254.73	98.78	82.92	82.94	93.23	157.08	185.53	190.46	259.55	110.96	86.16	81.97	104.01
YER145C-A	0.25	0.81	0.94	0	2	1.05	1.18	1.93	0.4	0.17	0.5	0.33	1.82	2.18	1.14	0.56	0.84	0.17	1.24	0.8	0.67	1.83	1.81	1.09
YER146W	88.44	117.44	91.39	143.26	122.91	82.72	113.92	104.91	118.45	131.51	138.44	140.02	126.86	121.15	163.86	114.49	123.19	129.12	106.58	147.77	131.12	119.59	139.41	127.24
YER147C	23.22	20.08	18.94	23.88	22.64	23.46	25.84	22.3	17.86	21.13	21.38	21.44	20.59	21.97	21.54	21.12	17.05	18.79	19.26	19.75	20.18	23.76	19.2	18.86
YER147C-A	0.54	0	2.01	0	0.72	1.13	0	1.88	0.64	0.74	0.27	1.25	0.65	1.47	0.25	0.37	0.9	1.62	1.6	1.29	0.72	2.62	2.8	0.84
YER148W	160.77	181.63	174.55	177.21	125.94	117.11	109.12	116.59	288.71	292.74	289.61	312.41	212.72	178.87	188.27	217.2	267.09	256.8	267.11	260.74	187.09	190.4	173.53	184.78
YER148W-A	0.19	0.2	0.34	0	0	0	0	0.39	0.29	0	0	0.12	0	0	0.17	0.13	0.37	0.25	0.55	0.59	0.33	0.15	0	0.23
YER149C	31.19	30.72	31.85	33.16	24.66	23.77	26.95	25.58	52.9	46.67	47	50.67	41.3	34.97	44.4	38.92	50.15	47.48	50.55	48.38	42.45	40.63	35.89	44.5
YER150W	154.09	171.11	102.44	91.25	3681.18	2797.78	4643.62	3098.37	65.67	98.44	71.07	63.02	1828.08	2295.29	2921.55	2025.46	71.47	88.82	63.61	44.43	1583.47	2794.83	2858.06	2470.69
YER151C	89.77	94.98	63.57	89.33	96.88	93.64	117.73	97.3	101	105.64	105.95	124.95	137.42	150.63	189.91	159.64	93.15	91.94	96.12	93.36	124.47	137.59	155.48	141.99
YER152C	101.98	90.53	89.23	103.55	97.47	71.86	81.68	83.6	94.59	94.02	92.65	95.4	97.33	86.36	76.41	79.45	82.16	91.68	67.26	74.62	92.03	76.39	76.08	69.18
YER152W-A	0.19	0.2	0.88	0.65	0.75	0.79	0.36	1.58	0.3	0.26	0.37	0.12	0.46	0.82	1.71	1.28	0.25	0.25	0	0.6	0.5	0.46	0.45	1.05
YER153C	19.28	19.99	19.57	24.13	17.38	14.1	16.86	12.65	18.2	20.84	17.32	21.57	14.81	18.38	15.63	14	17.81	16.97	7.15	7.83	12.54	7.96	6.87	5.17
YER154W	128.44	111.03	110.56	139.84	133.39	106.04	132.29	134.42	101.22	119.69	118.92	113.63	124.16	121.77	140.63	99.95	123.4	118.65	105.89	119.78	138.85	142.28	128.3	124.35
YER155C	64.68	78.94	62.66	68.35	69.22	73.36	47.58	56.76	79.78	69.17	69.11	71.11	84.43	66.77	57.59	78.13	39.81	36.65	45.44	44.75	50.28	29.31	38.01	36.54
YER156C	133.54	135.51	122.88	135.17	48.2	54.99	51.89	51.35	132.53	130.31	145.81	150.38	55.46	53.5	52.2	56.9	146.99	134.33	134.77	142.68	64.38	55.2	57.6	56.06
YER157W	17.99	25.13	19.59	20.32	25.24	25.97	21.16	21.67	29.6	29.2	28.73	28.95	38.68	34.09	30.55	39.47	23.61	22.75	25.17	27.8	33.98	26.74	31.67	29.76
YER158C	32.24	28.97	18.11	21.51	82.19	70.96	93.49	73.26	13.46	18.48	16.1	13.79	47.36	60.84	70.17	49.94	13.21	15.93	15.65	13.08	46.85	64.97	59	47.77
YER158W-A	0.59	1.88	2.72	1	3.32	4.27	4.41	6.12	2.31	2.43	1.74	3.09	2.83	3.18	6.38	4.77	1.57	1.56	5.79	1.87	3.1	6.96	5.14	10
YER159C	164.5	162.17	120.7	152.52	172.21	147.87	200.34	145.32	348.14	304	334.96	370.81	415.1	428.12	579.49	450.38	310.08	268.99	288.12	262.57	328.65	392.7	406.86	376.25
YER159C-A	0.04	0	0.64	0	0.26	0	0.36	0.48	0.12	0.26	0	0.3	0.46	0	0.21	0.35	0.08	0	0	0.26	0	0	0	0
YER160C	0	0	0	0	0	0.2	0	0	0	0	0	0	0	0	0	0	0	0	0	0	0.15	0	0	0
YER161C	55.77	64.67	53.65	64.24	58.21	55.74	62.57	56.66	100.56	96.61	105.01	112.13	105.1	110.92	133.62	120.01	96.82	87.01	97.95	82.41	97.67	112.4	109.47	105.94
YER162C	12.95	16.97	13.03	12.04	32.57	32.07	31.67	29.34	17.99	20.87	21.58	18.43	47.33	47.13	52.74	51.57	15.11	16.95	16.09	12.94	35.29	39.98	45.24	39.29
YER163C	63.41	67.49	56.42	61.42	187.21	168.32	209.29	177.33	82.55	83.13	84.4	77.83	219.94	250.79	232.24	237.47	71.42	78.68	71.21	67.83	209.91	244.67	219.85	223.69
YER164W	48.31	51.29	42.1	47.21	35.15	32.44	32.15	31.19	52.36	56.12	56.2	60.53	40.92	40.47	37.21	42.21	43.39	43.83	42.09	42.01	35.1	31.33	28.71	30.19
YER165C-A	0.32	0	0.41	0	0.42	0	0	0.22	0.25	0	0	0	0	0.69	0.58	0	0.21	0	0	0	0	0.51	0	0
YER165W	1051.81	954.66	939.34	884.06	400.62	328.31	310.05	332.56	790.96	849.19	838.06	836.04	354.55	308.81	296.81	314.03	932.14	962.54	926.2	942.45	377.53	333.54	322.78	326.68
YER166W	74.35	74.8	63.12	66.02	76.28	69.14	66.95	66.49	59.59	61.34	62.15	58.92	67.12	62.88	65.99	62.35	46.14	46.9	42.12	41.98	48.83	42	43.74	41.49
YER167W	46.61	55.12	47.45	50.39	71.03	61.06	68.09	61.89	61.02	66.91	62.87	59.1	91.88	91.23	100.56	86.35	54.12	55.01	53.93	48.41	82.46	79.33	80.38	71.93
YER168C	37.66	43.97	37.9	41.36	47.46	48.37	37.46	41.23	54.1	47.2	50.93	59.38	56.08	47.4	47.3	58.24	41.36	41.35	46.06	44.48	49.39	42.22	43.8	47.23
YER169W	49.05	53.79	41.2	51.97	84.16	79.64	90.52	73.13	59.98	58.45	62.17	64.61	109.11	110.12	130.62	105.02	47.33	47.78	50.56	51.23	95.01	104.66	103.29	86.86
YER170W	20.06	19.6	20.26	24.14	19.57	20.91	25.94	23.38	31.13	31.09	26.34	28.97	32.33	33.91	32.75	32.71	25.26	25.52	23.81	23.53	27.72	35.87	26.32	30.37
YER171W	30.81	33.74	27.72	33.84	25.94	25.94	21.91	21.37	43.13	40.21	42.68	45.52	38.66	31.82	32.89	35.77	33.75	31.56	39.32	36.74	32.7	26.57	28.33	26.24
YER172C	22.62	25.57	23.66	23.63	22.43	23.13	21.8	20.96	28.65	28.38	26.24	27.98	29.75	27.49	26.24	29.01	16.63	15.53	16.75	16.24	17.78	14.7	15.37	16.02
YER172C-A	0	0	0	0	0	0	0	0.41	0.7	0.4	0	0	0.36	0	0	0	0	0	0	0	0	0	0.24	0
YER173W	11.74	14.93	11.31	13.55	13.62	15.79	13.46	13.54	23.48	20.16	22.32	21.65	23.21	24.95	25.94	24.19	18.19	17.77	17.77	18.84	22.39	21.16	23.78	20.1
YER174C	57.35	67.76	65.99	68.23	37.21	45.19	35.87	31.07	77.55	66.22	69.76	70.73	58.61	42.23	41.42	51.56	64.72	66.59	65.93	70.17	51.46	40.16	44.73	40.39
YER175C	20.16	19.79	16.47	16.85	44.01	43.98	41.05	42.25	20.38	22.35	19.24	21.87	52.38	56.74	54.36	53.34	19.9	19.93	19.99	18.95	57.51	51.54	47.44	54.58
YER175W-A	1.7	4.5	1.57	4.34	1.12	14.94	1.59	2.93	2.66	2.9	5.01	3.9	15.29	2.74	5.36	9.72	0.56	1.68	5	3.36	8.18	0.68	2.69	4.7
YER176W	43.88	49.91	42.31	48.4	32.97	29.88	34.1	29.46	66.97	64.98	73.34	75.52	52.44	48.96	57.52	58.34	53.05	54.54	53.58	52.68	44.24	41.46	46.21	43.09
YER177W	1785.39	1825.82	1551.36	1565.99	3173.42	2676.85	2833.03	2851.15	1969.66	2070.05	2029.33	1852.15	3525.2	3474.01	3730.96	3444.42	1874.93	2003.89	1825.99	1711.6	3326	3633.41	3532	3444.88
YER178W	560.43	527.08	574.7	496.21	709.46	685.01	650.35	760.84	333.98	414.25	362.04	336.79	462.77	479.14	382.27	405.14	401.77	478.33	406.96	432.07	548.83	530.85	498.69	538.93
YER179W	1.55	1.75	1.24	1.75	8.13	10.24	10.03	9.97	2.26	2.53	2.63	2.91	13.36	17.32	15.98	15.62	1.64	2.65	2.22	2.53	10.74	14.16	16.34	14.52
YER180C	23.51	29.61	26.04	30	25.06	25.93	23.93	21.74	46.87	43.97	45.55	47.49	47.93	44	37.64	47.2	42.87	38.99	42.5	46.64	39.1	38.59	44.06	40.88
YER180C-A	5.19	12.49	8.27	11.24	11.16	17.08	7.51	17.59	13.28	18.01	12.05	24.73	11.88	12.69	12.32	16.19	16.89	15.86	22.65	14.53	22.25	16.67	16.44	19.73
YER181C	0	0.38	0	0	0.47	0.74	0.67	0.25	0.56	0	0	0	1.29	0	0	1.21	0.24	0	0.35	0.28	0.31	0.29	1.14	0.44
YER182W	22.71	28.02	27.2	21.64	48.93	49.8	52.53	46.26	45.4	51.43	50.41	45.11	102.22	99.32	95.53	98.67	41.66	40.54	48.18	40.99	83.92	93.48	93.91	85.65
YER183C	23.68	27.94	28.77	30.15	27.6	26.75	30.15	36.08	34.15	33.43	31.36	34.67	38.07	42.67	41.45	35.41	39.55	39.08	35.24	41.67	43.96	41.94	37.41	49.58
YER184C	7.77	8.72	6.7	7.83	11.26	10.6	11.32	9.82	9.11	9.44	8.13	9.71	12.05	12.18	12.35	12.9	6.91	7.29	6.33	7.9	8.79	10.2	10.3	9.68
YER185W	3.88	5.45	2.64	5.73	7.51	6.14	4.38	6.23	2.77	3.04	3.59	3.74	5.62	4.55	5.25	3.61	2.42	1.73	3.92	3.07	3	4.31	5.43	4.08
YER186C	31.89	30.07	31.2	28.76	16.79	14.62	18.29	17.41	38.11	45.24	44.99	44.75	26.04	22.64	21.69	25.73	41.95	38.83	37.79	35.47	25.83	22.7	22.92	25.03
YER187W	1.83	1.39	4.1	3.34	6.87	5.41	2.44	5.06	4.5	3.39	4.37	6.68	7.21	7.88	4.48	6.34	4.68	4.65	3.84	5.79	5.27	6.09	7.46	5.47
YER188C-A	19.64	16.64	9.77	19.05	20.65	8.53	20.85	8.8	5.22	9.82	8.28	8.49	9.42	16.06	12.03	6.08	9.38	7.25	7.31	9.93	12.38	8.83	11.78	9.45
YER188W	4.11	5.76	4.34	6.13	5.02	7.14	8.38	9.74	5.63	7.11	5.92	5.49	6.87	7.12	7.28	10.29	4.58	4.65	4.18	5.46	7.72	6.49	6.4	9.04
YER189W	2.12	2.36	1.71	3.44	2.45	3.7	1.45	4.85	10.46	6.19	4.48	1.2	10.5	8.4	9.23	6.45	2.11	1.33	0	1.04	0	1.79	3.37	2.87
YER190C-A	0.04	0	0.07	0.06	0	0.04	0.07	0.1	0	0.05	0.04	0.02	0	0.04	0	0	0	0	0.04	0.03	0	0	0.03	0.05
YER190C-B	0	0	0.03	0.03	0.19	0	0	0	0	0.04	0.19	0	0.18	0	0	0.1	0.13	0.02	0	0.04	0	0	0.02	0.02
YER190W	0.86	0.98	1.22	1.28	0.26	1.58	1.02	0.64	0.61	0.76	0.52	0.25	0	0.54	0.95	0.46	0	0	0	0.1	0	0.13	0	0
YFL001W	39.75	35.01	31.57	37.68	28.15	28.08	22.18	24.52	47.4	52.14	48.21	62.74	44.71	38.89	38.99	37.12	50.73	44.63	53.91	51.79	44.77	38.1	34.04	36.95
YFL002C	55.48	51.28	39.85	55.72	29.4	26.82	19.82	22.94	70.44	59.66	63.09	82.08	43.04	33.66	29.77	39.74	58.82	53.84	58.9	62.64	34.88	28.77	31.55	29.77
YFL002W-A	29.15	33.99	31.37	36.48	35.46	32.5	35.1	38.16	49.19	44.48	47.73	47.38	60.23	55.04	63.4	66.02	23.64	21.23	20.74	21.45	32.16	22.7	28.83	27.59
YFL002W-B	22.5	21.18	13.56	16.58	18.63	8.34	10.6	11.07	12.18	16.87	14.53	14.35	20.11	6.3	4.77	12.1	0	0	0	0	0	0	0	0
YFL003C	0.95	1.57	0.98	1.46	2.4	2.32	1.25	1.74	2.59	3.06	2.4	2.1	5.3	3.08	2.88	4.87	1.9	1.03	2.88	2.02	2.97	2.26	3.41	2.79
YFL004W	68.31	83.89	70.25	73.25	46.19	46.47	39.92	39.72	95.5	86.89	92.58	93.98	60.16	48.41	48.41	65.63	73.92	68.72	80.58	74.98	52.26	38.12	44.07	46.86
YFL005W	232.43	255.64	181.46	256.11	266.32	202.37	259.11	184.84	263.34	260.17	281.07	331.21	314.67	300.31	350.45	315.74	223.14	226.95	233.44	227.14	275.94	268.67	280.36	272.4
YFL007W	54.92	58.49	53.35	55.82	108.78	111.55	98.22	100.31	60.58	61.46	58.14	57.49	114.22	108.67	111.78	118.01	39.93	41.43	39.38	39.08	76.5	72.47	76.94	68.64
YFL008W	25.05	31.35	25.23	28.31	21.75	23.4	25.45	22.09	54.59	52.09	51.81	57.44	46.27	40.18	43.12	52.94	38.42	37.19	36.11	34.5	32.74	28.62	37.03	32.46
YFL009W	71.35	72.28	57.36	64.84	99.62	87.42	90.37	85.82	61.76	63.5	63.6	63.34	88.99	83.01	82.85	91.45	47.36	48.7	51.83	49.32	73.85	71.37	71.83	71.92
YFL010C	452.85	417.81	308.43	442.45	542.64	368.54	524.43	427.5	339.26	351.93	373.63	381.27	541.07	482.02	523.71	466.11	356.65	367.84	346.21	386.1	519.19	565.63	544.8	473.5
YFL010W-A	1.25	0	0.39	0	0	0	1.17	0.29	0	0	0	0.82	0.5	0	0	0.28	0	0	0.82	0.66	0	1.01	0.99	1.8
YFL011W	0.12	0.33	0.4	0.32	3.17	2.5	3.01	3.34	0.34	0.17	0.24	0.53	2.16	1.47	2.79	1.75	0.25	0.37	0.12	0.1	1.84	2.09	2.4	1.87
YFL012W	0.25	0.79	1.37	0.42	1.3	0	0.69	1.03	1.74	2.53	2.19	1.95	1.78	2.13	0.89	1.5	1.97	1.8	1.46	0.78	3.25	1.39	0.98	1.83
YFL012W-A	0.3	0	0.28	0	0	0	0	0.42	0.24	0	0.3	0.2	0	0	0	0	0	0.2	0	0	0	0.24	0	0.19
YFL013C	33.76	40.29	30.66	35.08	41.24	45.63	42.18	40.02	59.74	58.37	55.36	62.1	83.65	69.43	87.9	80.36	47.29	51.67	50.8	48.58	64.29	60.64	67.89	64.17
YFL013W-A	0	0.55	0.96	0.11	0.51	0.68	1.34	1.8	0.41	0.18	1.54	0.6	0.31	0	0.59	0.79	0.43	0.6	1.41	0.87	1.03	1.1	1.55	0.88
YFL014W	258.24	399.94	359.77	332.1	13491.8	21577.5	17353.7	19808.8	575.87	667.69	334.38	595.85	26022.5	30832.3	25470.9	30545	547.07	667.61	381.12	513.93	28569	29059.4	32820.7	31791.8
YFL015C	0.44	0.47	0	0.19	7.55	10.98	18.39	9.16	0	0.6	0.22	0	12.2	11.9	21.3	11.46	0.59	0.58	0	0.52	8.71	14.56	10.5	10.88
YFL015W-A	0	1.16	0.34	0	0	1.14	0.69	2.53	0	0	0	0.24	1.32	0.79	0.66	0.49	0	0.24	0.36	0	1.28	0.88	2.32	0.9
YFL016C	112.33	107.33	76.92	92.45	366.99	453.9	681.88	463.87	97.32	106.66	98.5	97.94	353.95	555.56	643.04	539.59	79.28	95.75	81.88	75.48	281.74	567.21	641.18	497.22
YFL017C	58.79	74.16	87.66	80.95	58.33	51.11	50.25	46.77	114.84	118.03	116.2	102.23	84.77	75.1	80.76	74.21	111.21	127.25	104.26	107.72	81.9	75.31	76.45	83.45
YFL017W-A	34.64	33.87	61.98	47.6	39.92	62.84	50.81	68.45	74.59	67.92	71.73	53.43	79.25	78.01	62.39	60.98	85.18	79.38	77.82	68.63	72.77	86.86	73.44	89.14
YFL018C	171.79	191.13	188.59	165.74	268.67	273.47	233.24	260.79	245.7	257.43	242.82	213.3	369.17	343.22	317.19	350.99	219.92	253.06	234	222.8	351.26	344.61	309.39	328.15
YFL019C	0	0.34	0.9	1.1	2.97	5.02	2.72	2.9	1.52	1.1	1.59	0.42	4.26	2.78	5.24	5	0.21	0.64	0.95	1.79	3.11	2.08	2.82	3.18
YFL020C	7.39	6.53	6.83	12.58	31.09	16.57	22.16	21.89	6.99	6.09	14.83	4.64	22.91	22.56	23.59	27.39	5.31	8.44	6.34	7.79	16.96	30.18	24.89	23.12
YFL021C-A	1.96	0.91	1.69	1.35	1.45	2.91	4.57	3.38	1.43	1.08	0.48	0.96	1.61	3.29	2.42	2.72	0.49	0.97	0.6	0.68	1.29	3.24	2.81	2.34
YFL021W	122.06	113.75	74.33	114.06	178.58	118.79	170.3	119.14	53.25	66.93	64.37	70.27	91.16	105.56	127.18	84.12	52.17	57.15	49.95	52.54	86.43	106.35	101.24	86.18
YFL022C	458.7	430.85	397.24	399.26	261.76	180.2	178.98	191.7	367.36	414.39	410.01	421.93	217.67	197.68	182.11	182.31	374.16	399.28	385.97	395.03	228.2	202.92	173.2	188.55
YFL023W	38.4	38.85	33.7	44.37	22.08	22.08	18.97	21.4	69.3	60.26	67.07	87.9	46.7	36.57	39.74	45.93	58.83	51.55	57.42	59.6	40.58	34.24	30.84	30.44
YFL024C	25.95	30.06	23.92	31.43	33.38	30.74	27.12	26.18	41.63	39.88	40.21	48.5	56.66	46.65	49.37	54.88	31.44	27.37	33.41	33.13	46.33	36.32	39.36	38.76
YFL025C	25.26	31.98	22.8	30.01	33.67	34.47	26.1	26.89	23.4	19.67	22.14	22.95	31.42	25.58	23.89	30.49	16.61	16.13	19.42	18.83	23.44	15.57	23.57	17.03
YFL026W	866.03	849.94	686.08	818.46	660.83	477.72	277.93	374.5	693.9	611.69	626.84	624.67	582.48	340	283.65	390.12	612.52	524.3	612.25	618.14	547.34	297.06	252.99	299.87
YFL027C	18.42	22.77	22.42	23.33	23.59	24.42	19.9	19.75	39.51	37.76	36.14	42.12	48.2	37.09	36.44	41.06	31.95	28.69	31.43	31.86	37.99	30.52	31.24	31.44
YFL028C	23.9	36.77	27.05	26.05	28.89	35.15	36.71	33.77	44.13	41.66	36.81	43.76	40.33	43.43	43.59	43.57	41.5	42.82	36.25	35.2	48.04	43.87	39.19	47.27
YFL029C	22.65	28.63	26.42	23.23	46.67	46.34	51.22	48.82	37.75	36.91	38.82	33.51	69.52	74.44	88.8	74.89	33.38	36.05	35.17	35.93	64.69	76.92	77.72	71.81
YFL030W	9.34	8.95	7.96	7.41	33.19	28.05	31.33	31.87	5.21	9.64	6.38	5.83	24.42	21.53	19.86	20.23	6.13	7.68	6.36	4.85	18.52	25.7	19.57	21.27
YFL031C-A	0	0	3.43	0	0	0	0	2.57	0	0	0	0	0	0	1.67	0	2.47	1.23	1.82	1.47	0	0	0	0
YFL031W	854.64	824.99	796.02	727.25	817.75	929.28	1026.45	968.82	570.13	583.6	545.7	546.5	645.05	699.62	719.83	730.48	618.4	649.22	583.31	553.11	587.77	770.01	826.37	709.02
YFL032W	6.87	11.8	32.59	12.4	5.91	62.39	28.67	70.28	15.98	5.11	6.25	10.22	9.61	16.19	24.54	13.69	11.11	3.95	15.5	18.26	7.3	11.35	24.5	29.98
YFL033C	29.45	33.42	25.56	27.19	50.62	52.3	60.67	51.23	26.74	31.18	28.67	26.27	54.05	62.84	76.72	63.53	19.89	21.44	18.63	17.46	38.96	42.79	48.14	40.59
YFL034C-A	74.56	82.25	109.49	97.5	52.64	46.21	32.55	47.02	159.49	160.02	153.48	151.42	92.38	75.94	50.5	66.98	177.57	175.45	184.21	189.87	126.22	76.19	53.44	82.23
YFL034C-B	84.81	86.94	64.88	88.41	87.3	57.56	78.6	63.16	95.83	98.62	108.64	119.62	112.73	110.03	123.45	106.02	94.03	86.27	96.89	94.24	105.16	109.09	102.9	101.55
YFL034W	37.51	37.83	31.29	33.31	42.97	33.52	40.14	34.08	35.69	41.6	41.67	41.83	50.24	43.59	45.2	47.65	28.44	33.06	30	27.42	38.01	38.67	38.05	34.72
YFL036W	24.98	31	22.94	23.28	43.21	44.44	39.2	38.98	31.57	32.44	29.93	31.18	52.18	56.84	45.8	58.93	22.47	24.23	23.18	20.34	42.46	36.89	39.42	38.63
YFL037W	553.29	547.1	515.25	517.86	461.28	425.97	449.64	464.07	398.94	422.98	401.6	390.24	335.92	342.9	322.09	330	410.28	438.46	405.45	429.06	357.32	371.34	360.85	373.09
YFL038C	294.77	304.77	314.49	276.26	425.22	465.31	481.78	469.59	451.71	458.32	429.32	448.08	616.04	674.42	596.59	644.59	478.09	500.32	471.22	439.36	646.12	680.53	657.04	710.54
[truncated: 4,686 more rows]

## Sheet: Estimated Counts
gene_id	length	effective_length	Phenol t0 Rep1	Phenol t0 Rep2	Phenol t0 Rep3	Phenol t0 Rep4	Phenol t20 Rep1	Phenol t20 Rep2	Phenol t20 Rep3	Phenol t20 Rep4	RNeasy t0 Rep1	RNeasy t0 Rep2	RNeasy t0 Rep3	RNeasy t0 Rep4	RNeasy t20 Rep1	RNeasy t20 Rep2	RNeasy t20 Rep3	RNeasy t20 Rep4	Trizol t0 Rep1	Trizol t0 Rep2	Trizol t0 Rep3	Trizol t0 Rep4	Trizol t20 Rep1	Trizol t20 Rep2	Trizol t20 Rep3	Trizol t20 Rep4
YAL001C	3483	3434.03	775.99	896	841	834	848	1028	1059	1403.98	1695	2051	1367	1969	1527.14	1605	1975.59	2927	1295	1376	914	1020.51	1395	1536	1604	2139.95
YAL002W	3825	3776.03	966	1047	905	1037	1403	1743.79	1587	2119.79	1307	1468	1029	1396	1576	1627	1898	2835	1027	964	709	816	1579	1441	1710.34	1933.97
YAL003W	621	572.03	10367	11214.4	13766.1	15434	5634.58	8394.16	8649.85	13197.9	16359.1	20131	13703.7	21692.1	7437	8775.13	10495	15054.2	23221.4	24843.1	16287.1	21357.4	12871.3	12945.6	13333.1	19954.4
YAL004W	648	599.03	21	7	39	4	46	125.56	81.76	588.43	17	15	13.45	14	20	73	73	76.77	36.66	20	17.07	27.02	55	110.69	189.99	289.3
YAL005C	1929	1880.03	12180	13676.5	14307.6	11823.8	89888.8	130022	141944	206992	13317.6	20129.5	10434.9	13912.3	69168.6	104300	120001	154185	18649.8	24552.3	12483.8	14227.6	124210	159350	167747	223777
YAL007C	648	599.03	1687	2085	1500.01	2556	1037	1071.11	1027	1402	2178	2193.03	1616	3076	1048.06	987	1210	1840	2231	2301	1699.98	1898	1337	1167	1339	1648.08
YAL008W	597	548.03	327	378	295.47	391	862	947.53	1075	1259	486	550	400.01	551	1027	1142	1436	2033	491.86	498	317	366	1188	1404	1467.04	1929.98
YAL009W	780	731.03	223	267	235	335	248	355	343	438	416	405	340	422	347	308	470	633	372	339	262.99	261	352	385	507	554
YAL010C	1482	1433.03	324	312	256	361	337	462	449	541	606	604	482	676	681	605	872	1183	528	471	384	444	723	758.03	867	985
YAL011W	1878	1829.03	377	462	405	499	308	356.99	433	512	750	946	607	1074	532	572	759.05	981	861	812	570.87	742	633.01	774	766	1001.89
YAL012W	1185	1136.03	12373.9	11026	12434.5	13526	5420	6731.31	9939.18	12753.8	6846.92	9847	6707.01	9465.99	3134	4191	5839.79	6173.19	11981.1	12743.1	8190.45	10088	5560	7495.97	8072.5	9726.92
YAL013W	1218	1169.03	906	816	616.5	910	655.15	634	998	1101.11	934.07	1219.02	845	1413.99	811.73	963	1221.58	1446	1151	1184	789	888.08	1018	1377.8	1403	1590.04
YAL014C	768	719.03	468	445.98	493.95	573	515	625	894	1016	573	704	511	695	542	699	976.15	893.97	752	769	518	676	844.98	1129.99	1093	1327.72
YAL015C	1200	1151.03	252	279	240	266	313	399	500	625.96	440	505	377	577	508	638.96	691	920	444	545	318	386	672.94	760	813.79	969.04
YAL016C-A	315	266.03	6	2	9	5	12	13	10	36	8	11	4	10	2	16	7	17.96	7	11	13	10	8	12	15	30
YAL016C-B	186	137.03	0	0	0	0	0	0	0	0	0	0	0	0	0	0	0	0	0	0	0	0	0	0	0	0
YAL016W	1908	1859.03	1316	1487	1705.03	1576	1951	2786.27	2655	3744.95	2319.09	2571	1591	2503	2387	2662	3314	4528	2401	2613	1758.01	2086.05	3298.94	3325	3396.05	4589.01
YAL017W	4071	4022.03	1700	1819	1580.23	1508	3829	5166.69	5434	6886.03	1838.6	2514	1596	1952	3616	4403.61	5225	7333.99	1482	1706	1013	1076.86	3227	3938	4356.04	5226
YAL018C	978	929.03	0	0	0	0	5	6	9	8	0	0	0	3	5	3	4	1	0	4	0	0	6	3	6	2
YAL019W	3396	3347.03	1818	1757.95	1726	2293	870	941.03	1044	1282.98	2929	3212	2365	4295	1271	1151	1496	2067.85	3083	2684	2009.98	2587.22	1648	1232	1231	1630
YAL019W-A	570	521.03	3	4	3	6	4	4	2	11	10	14	3	9	11	13	9	4.05	8	9	2	7	4	6	11	15
YAL020C	1002	953.03	384	382	327	546	374	416	581	690.98	371	414	303	514	374	366	430	565.6	411	409	298	372	434	516	506	588
YAL021C	2514	2465.03	3108.51	2835.98	2473.99	3245	2406	2543	3429	4229.06	2891.27	3596	2517	3847	2201	2584	3085	3884	2869.12	3133	1915.17	2375.19	2600	3117.55	2999.95	3499.09
YAL022C	1554	1505.03	1649	1485.73	1529	1854.08	1366	1678.27	1891.01	2679.99	1397	1555	1116	1632.92	1079	1114.03	1317	1724.18	1538.9	1545.96	930.58	1331.98	1397.01	1505.02	1453	1848.46
YAL023C	2280	2231.03	10140	9023	10288.4	11388.1	4955.43	6007.22	7235.81	10112.5	7730	9740	6289.9	8535.01	3638	4115.59	5362	6040	9596.39	10455.3	6109	8029.72	5271.99	5869.93	5949.26	7098.83
YAL024C	4308	4259.03	701	722.05	737	687	493	668	647	907	1140	1260	921	1427	767	801	972	1522	983.58	1084	647.64	746	789	789	872	1103
YAL025C	921	872.03	1404	1292	1117.01	1994	475	454.01	509.41	558.07	3373.72	3140	2574.5	5591	1037	719.98	1051	1546	3367.53	2813	2217.94	2729.94	1279	985.16	909.94	1114.08
YAL026C	4068	4019.03	2628.56	2381.72	2479.93	2691.87	1869.69	2272.37	2319.02	3179.24	3065.42	3711.85	2211.19	3269.88	2022.19	2094.92	2529.83	3566.82	2521.94	2541.87	1598.87	2043.7	1990.88	1866.25	1911.03	2406.03
YAL026C-A	438	389.03	298.44	242.28	145.07	279.14	153.31	137.63	165.98	195.25	238.58	306.15	184.8	350.12	179.81	173.08	185.17	249.18	249.11	229.13	133.13	169.08	198.12	206.65	201.97	261.93
YAL027W	786	737.03	86	110	92	128	103	134	139	175	248	299	251	319	194	228	270	379	306	332	172	267.97	302	290.26	327	372.23
YAL028W	1587	1538.03	194	205	142	168	530	483	735	868.01	198	295	225	217	520	627	862	915	234	250	187	179	610	915.96	896	1051.79
YAL029C	4416	4367.03	2250	2371	2386.03	2867	1606	2020	1738	2776	3487.98	3667	2568	4179.65	2452	1958	2270.93	3835	2465	2376	1689	2114	2125	1532	1598	2107.01
YAL030W	354	305.03	309	370	465	431.19	555	906	965.02	1376.79	555	577	407	609	731	876	1164	1372	637	642.42	453.96	524	1194	1301	1392	1816
YAL031C	2283	2234.03	551	549	571	539	634	806.1	940	1251.26	765	990	633	952	842.93	971	1248	1528	780.82	857	562.56	671	972	1217	1242	1519.04
YAL031W-A	309	260.03	0	0	0	0	0	4	1	4	0	0	1	1	0	1	0	0	0	0	0	0	0	0	1	1
YAL032C	1140	1091.03	381.3	341	335	373	288	341	464	537	545	631	443	802	383	484	624	799	539	606	438.58	446	509	642	640	807
YAL033W	522	473.03	397	372.37	318	491	181	127	203	234	597.01	636	546	896	226	231	267	358	620	601	393	465	248	271	278	325
YAL034C	1242	1193.03	481	512	393	566	686	824.23	1245	1235	463	710	392	750	735	977	1643.26	1469	710	703	428	530.98	947	1377	1671	1755
YAL034C-B	354	305.03	0	1	2	0	1	1	1	2	0	0	2	0	0	1	4	1	2	3	1	0	1	0	2	1
YAL034W-A	870	821.03	118	134	80	153	64	50	70	102	238	281.93	236	386	148	124	179	212	266	238	168	211.99	149	171	176	202
YAL035W	3009	2960.03	10411	9784.24	10715.1	11395.3	4246	4571.32	4800.02	6673.75	15239.2	18110.3	12841.6	21138.1	6019.39	6013.01	6921.51	10326	18642.8	18199	12399.6	15763.2	8591.21	8344.59	7465.02	10266.5
YAL036C	1110	1061.03	1470.65	1301	1712.94	2001.11	566	625	532	901	2250.01	2547	1788	2923	712	608	687	977.59	2635	2599	1715	2442	1068	886	717	1030
YAL037C-A	93	44.03	0	0	1	0	0	0	0	2	1	3	0	1	0	0	0	2	1	2	0	0	3	1	2	1
YAL037C-B	975	926.03	149.07	68.66	451.28	97.01	57.36	155.49	127.87	638.81	203.44	166.87	127.78	177.66	29	53.51	68.99	80.79	303.84	229.24	286.08	326.48	79.14	140.87	199.98	261.09
YAL037W	804	755.03	29	31	43	45	35	47	60	88	103	95	66	111	78	67	74	138.17	106	75	51	82	77	98	104	148
YAL038W	1503	1454.03	211769	171857	180156	209488	88186.6	84871.7	104185	142381	176027	206922	147991	208487	69664	70768.5	87998.2	109858	210526	212882	141293	177666	97184.3	105121	101724	131859
YAL039C	810	761.03	348	258.99	326	375	597	747	893.85	1135.12	451	580	375	544.96	831	946	1099	1343	605	636	391.1	454	1130.14	1436	1310.98	1570
YAL040C	1743	1694.03	3848.03	3549	2745	4714.61	4095	4294.37	6607.9	6165.97	2402	3226	2286	3632.99	2585	3210.07	5573	4480	2618.78	2691	1984.04	2451.94	3531	4458.98	4597.2	4696.57
YAL041W	2565	2516.03	1670	1767	1549.34	1950.89	1739	1975	2377	2883.09	2255	2549.04	1802	3007.08	2026.38	2167.96	3028	3808	1989	2153	1573.71	1786.11	2367.02	2647	2799.9	3297.32
YAL042C-A	378	329.03	7	7	15.52	3	6	28	17	60	12	3	6	7	7	15	12	6.83	7.89	10	8	8	10	20	19	19
YAL042W	1248	1199.03	5543	4754	4483	5513.72	3297	3442.56	4179.61	5672.92	4616	5546	3944	6407.78	2748.93	2893	3134.88	4459.97	4940.93	5269	3416.46	4294.78	3303.65	3860	3777.46	4841.55
YAL043C	2358	2309.03	1932	1646	1532	1766	1592	1758.14	2432.67	2901.71	1635	2097	1437	2073	1430	1548.1	2136	2450.75	1994	2192.97	1449.1	1648.68	2005	2487	2612.4	3036.02
YAL044C	513	464.03	956	936	1167.11	1389	1627.21	2234.4	2327.99	3651.49	1662	1779	1292	1838.99	2331.01	2539	3250.01	3680.98	2017.03	2023	1290.97	1749.28	3718.92	3577.8	3830.67	4619.68
YAL044W-A	333	284.03	232.01	259	277	360	256	223	256	392.3	383	462	314	500	279	315	454	464	486	465	289	414	390	447	437	560
YAL045C	309	260.03	0	1	1	0	0	0	1	3.01	2	0	0	0	1	0	0	1	0	0	0	0	0	3	1	8
YAL046C	357	308.03	129	145	169	198	130	171.01	188	280.38	185	204	146	211	139	160	177	250	286	305	199	225.01	261	260	251.01	316
YAL047C	1869	1820.03	125	196	183	245	156	238	188	289	450	430	385	664	403	334	448	774	382	367	386	354	546	386	517	536
YAL047W-A	330	281.03	1	0	1	1	1	2	5	2.88	1	3	1	3	2	4	3	3	3	6	6	4	0	6	6	4
YAL048C	1989	1940.03	434	309	397	435	422	521	539	764	579	629	389	608	509	564	660	909	526	534	351	411	581.84	662	642	742.38
YAL049C	741	692.03	627	565	644	794.91	988	1037.38	1222.91	1522.83	1009.95	1070	713	1021	1275	1314	1513	1906.89	1013	1053	691	880	1582.07	1730	1673	2014.33
YAL051W	3144	3095.03	617	688	622	772	834	1019	1080	1353	966.01	1138	791	1240	1312	1197	1605	2267	840	918	592.98	807	1310	1318	1481	1687
YAL053W	2352	2303.03	2921	2882	2555.11	3222.01	4677.13	5752.24	7049.89	8293.23	2374.01	2815	1902	3028.02	3179	3870	5162.67	6132	2272.97	2419	1635	1950	3900	4806.88	5217	5605.27
YAL054C	2142	2093.03	72	104	103	112	790.16	1015.23	1207.49	1625.28	97	82	63	90	539	671	809	866	96	119	52	98	749.97	971	859	1277
YAL055W	543	494.03	86	96	94	119	94	126	164	188	255	265	185	362	286	321	439	519	234	290	169.84	189	325	352	401.05	474
YAL056C-A	351	302.03	0	4	0	0	0	4	3	1	0	1	0	1	2	1	2	2	1	1	0	2	3	1	5	6
YAL056W	2643	2594.03	811	809	794.89	934	755	849.08	971	1162	1356.58	1519	964	1570	957	1058	1306	1711.58	1217	1368	896.59	1064.53	1100	1291.36	1308.02	1520
YAL058W	1509	1460.03	703	636	679.03	836	717	737	768.94	1232.24	944	1046.04	682.99	1064	721	748	848.49	1154	872	951.06	675	827	895	1063	869	1329.18
YAL059C-A	423	374.03	0	0	5	0	0	0	4	9	2	1	1	4	0	3	5	1	3	0	4	3	2	4	7	3
YAL059W	639	590.03	327	316	383	675	69	108	95	140	963	828	672	1197	207	144	185	308.1	975	799	590.99	866	262	191	182	250
YAL060W	1149	1100.03	1088	1221.19	1314.98	1169	4068.63	5360.27	5570.08	8760.92	1179.98	1863	1086	1281	3895	4440	5301.73	7401.71	1302.3	1914	988	1178.93	4915.05	5852.43	5572.18	8013.65
YAL061W	1254	1205.03	242	346	221.98	166	2903.05	3554.82	5179.84	5360.17	259	464	207	170	2584	3993.81	5017.01	5535.84	285	371	142	130	2794	5074.81	4740.99	5583.45
YAL062W	1374	1325.03	57	46	56	81	131	155	163	252.15	72	85	60	97	138	128	147	268	98	117	58	79	170	220	196	249
YAL063C	3969	3920.03	66.54	40.83	35.96	45.04	89.16	72.06	131.07	173.73	51.11	57.22	52.73	109.94	79.65	81.07	161.75	155.76	51.31	49.37	41.8	47.7	74.51	84.69	92.68	170.68
YAL063C-A	291	242.03	3	6	2	12	3	10	6	6	10	5	2	10	8	7	8	9	6	3	4	4	8	8	12	5
YAL064C-A	381	332.03	2.31	1	4	0	0	1	2	8	4	3	2	2.63	2.64	3.66	2	3	2	1	0	1.66	3	0	2	0
YAL064W	285	236.03	1	0	1	3	1	0	0	1	3	0	1	1	5	0	5	7	4	1	2	0	4	2	4	6
YAL064W-B	381	332.03	7	14	6	8	17	25	21	36	22	18	18	15	21	23	30	43	10	9	3	8	24	22	8	19
YAL065C	387	338.03	0	3.74	6.5	4.56	0	3.43	0	6.81	0	0	3.84	0	10.05	2.61	26.21	9.54	5.38	11.93	0.2	12.57	11.19	12.77	9.07	3.65
YAL066W	309	260.03	0	0	0	0	0	0	0	0	0	0	0	0	1	0	0	0	0	0	0	0	0	0	0	0
YAL067C	1782	1733.03	26	31	27	31	28	44	33	52	30	28	22	37	39	31	46	109	19	22	20	30	42	28	36	59
YAL067W-A	228	179.03	0	0	0	0	0	0	0	0	0	0	0	0	0	0	0	0	0	0	0	0	0	0	0	0
YAL068C	363	314.03	1.32	0	0	0	0	0	0	1.32	0	0	0	1.49	0	0	0	1.34	0	0	0	0	0	0	0	0
YAL068W-A	255	206.03	2.27	6	0	0	0	5	8.5	2	2	5.99	1	4.42	1	4	15	0	4	0	0	0	6	10	0	5
YAL069W	315	266.03	0	0	0	3.2	1.56	3.64	0	0	0	0	0	0	0	0	0	0	0	0	0	0	0	0	3.13	0
YAR002C-A	660	611.03	3422	3106.12	2822.07	3936	1618	1650.51	1909	2563.43	2890.95	2966	2127	3513	1129.64	1195	1256.73	1916	3080	2967	2077	2558	1682	1365.8	1654	2061.03
YAR002W	1620	1571.03	1089	1242	1170	1444	811	873	940.08	1244	2062	2467	1705	2674	1262	1161	1529	2006.96	2291	2317	1597	1837	1715	1640	1544	2049.91
YAR003W	1281	1232.03	654	570	539.98	545	334	473.13	504	612	629	783	569	771	411	378	538	695.37	658	648	441	553	461	529.04	530.02	605.65
YAR007C	1866	1817.03	1302	1270.94	1255	1297	1403	2077.71	2319	2700.01	1972	2351	1692.9	2426	1952.53	2359	3074	4103	1997	2165	1570	1716.05	2299	3028	3313	3932.9
YAR008W	828	779.03	233	258	263	440	79	104	146	148	560	595	397	810	146	164	259	300	581	492.55	354.96	453	207	202	234	292
YAR009C	3591	3542.03	3684.04	4100.58	4356.55	3900.42	3074.07	4429.98	3479.53	5605.66	7914.82	8342.89	6498.24	9971.32	5924.89	5660.27	6013.2	12689.9	10295.8	9577.56	9151.85	9663.83	8951.89	8959.04	10839.5	13422.8
YAR010C	1323	1274.03	2.89	0	341.38	0.03	0	10.21	39.88	0.01	3.96	4.61	0	0	21.1	88.84	160.34	0	0	0	0	0	0	0	0	0
YAR014C	2130	2081.03	1609	1653	1636	1957.34	1130	1261.06	1431	1791.01	2895.75	3224	2213	3742.99	1689.98	1770	2250.95	2850	2698.89	2810.29	1871.11	2380.83	2100.56	2231	2091.64	2595.67
YAR015W	921	872.03	1076	1002	1048	1201	1094	1609.3	1780.98	2245	1667	1844	1283.74	2079	1423	1684.01	2085.74	2744.71	2078.83	1960.77	1394.99	1686	2331.01	2472.26	2636.27	2936
YAR018C	1308	1259.03	432	446	431	430	258	343	394	530.99	640	867	563	971	411	451	533	694	789	835	484	553.01	510	546	557.25	657.8
YAR019C	2925	2876.03	740	715	627	831.35	953	1220.07	1388	1681.78	666	837	557	849	852	1014	1429	1787	614	689.99	485	599	980	1208	1289	1467
YAR019W-A	333	284.03	0	0	1	0	0	0	1	0	2	0	0	1	0	0	1	0	0	0	0	0	0	0	2	1
YAR020C	168	119.03	8	4	2	13	11	6	10	28	10	2	5	16	1	6	16	9	8	3	2	4	9	6	7	21
YAR023C	540	491.03	29	26	37	30	33	72	47	104	30	50	23	25	47	89	83	97	38	36	31	20	73	91	101	99
YAR027W	708	659.03	353	428	404.51	350	714	1138.49	1069.96	1605.81	623	720	434	598	932	1134	1174	1624	554	680	449	415	1201.02	1425	1351	1802.07
YAR028W	705	656.03	190	166	163.01	205	176	178	207	299	254	254	204	274	189	249	227	307	263	224	167	206.69	242.02	285	271	302.01
YAR029W	225	176.03	27	15	32	23	35	28	36	47	35	43	33	33	38	57	74	56	46	41	30	30	55	47	71	82
YAR030C	342	293.03	2	12	10	11	11	14	16	7	5	6	9	12.37	6	4	7	14	6	10	3.05	6	7	2	11	16
YAR031W	897	848.03	90.63	86.46	97.46	93.01	114.39	115.77	127.34	147.04	115.68	79.92	81.67	95.78	84.82	96.15	129.75	141.95	129	107.37	107.83	104.39	129.4	102.28	162.61	183.78
YAR033W	705	656.03	173.06	146	182	158.24	168.06	156.8	166.64	236.22	266.29	251.43	203.43	231.29	205.63	182.41	246.86	299.18	199.76	256.46	153.84	190.8	223.44	244.15	233.76	362.64
YAR035C-A	81	32.03	0	0	0	0	0	0	0	0	0	0	0	0	0	0	0	0	0	0	1	0	0	1	0	0
YAR035W	2064	2015.03	132	102	108	173	148	150	258	321	72	115	78	120	139	155	154	203	96	102	36	67	150	106	87	103
YAR042W	3567	3518.03	2748	2508	2381.27	2785	3149	3010.3	3840.11	4861.62	3184.96	3962.93	2627	3938.93	3602.73	3823.05	4655	5937	2953	3197	2012.64	2305.23	3746.81	4351.95	4134.63	5118.02
YAR047C	321	272.03	4	3	1	3	1	2	3	0	3	5	0	4	6	4	4	2	7	6	0	2	11	6	2	5
YAR050W	4614	4565.03	284.29	273.21	252.77	340.49	285.15	255.42	388.29	438.04	220.64	332.59	220.47	301.35	194.7	261.76	382.45	346.61	190.23	220.48	129.64	175.28	240.28	262.15	312.12	296.52
YAR053W	297	248.03	1	2	1	1	0	2	1	0	2	1	1	0	2	3	4	8	0	1	0	0	3	2	1	1
YAR060C	336	287.03	11.5	11	7.5	9.5	10	12.5	13	11.06	15	14	16.5	23.5	10.5	15	8.5	24.5	15.5	15.5	13	7.5	14	13	18	20
YAR061W	204	155.03	0.5	0	0	0	0.5	0	1	2	0.5	1	1	0.5	1	1	2	1	1.5	0	0	0	1	2	0.5	0.5
YAR062W	597	548.03	4.19	2.65	2.15	3.94	3.21	1.09	9.68	7.9	1.08	0.56	0.57	1.27	1.23	2.44	2.28	5.53	0.53	0.53	0	0.7	4.32	3.76	3.04	1.03
YAR064W	300	251.03	0.5	0	0	0	0	0	0	3	0	0	0	0	3	0	0	0	0.5	0.5	0.5	0	0	0	0.5	0
YAR066W	612	563.03	0.04	60	57.5	0.01	33.5	36.5	0	0	0	44	26	1.5	27	0	0	36	0	0	0	0	0	34.5	38	0
YAR068W	486	437.03	0	0	7.53	0	0	0	8.15	0	0	0	0	0	0	0	0	22.08	0	0	0	0	0	0	12.05	6.69
YAR069C	294	245.03	1	0	1	0.5	0	1.5	0.5	0	0	0	0.5	0	1	0.5	0	0.5	1	0	0	1.5	1.5	0.5	1	0.5
YAR070C	300	251.03	0	0	0	0	0	0.5	1	0	0	0	0	0	0	0	0.5	0.5	0	0	0	0	0	0	1	0
YAR071W	1404	1355.03	132.11	104.29	124.3	138.76	109.01	103.9	100.87	210.18	169.68	239.07	199.35	260.99	146.79	150.19	134.62	278.42	217.76	211.42	182.99	169.21	261.86	194.86	244.84	294.05
YAR073W	1212	1163.03	0	5.8	1.83	1.76	0	3.25	5.51	7.46	0	4.72	0	0	0	0	0	1.91	9.05	2.82	1.72	3.42	0	0	0	1.99
YAR075W	474	425.03	0	0	4.22	1.35	1.39	0	0	0	2.87	0	0	0	0	0	0	0	0	0	0	0	0	0	0	4.23
YBL001C	315	266.03	409	431	609	631	662	940.97	977.01	1497	799.99	891	581	913.22	1057	1139	1240	1675.74	957	1056	654	763	1564.96	1480.38	1458	2108.82
YBL002W	396	347.03	6665.68	6015.69	6654.79	6961.76	1618.67	2128.02	2126.12	3053.03	7965.05	8538.39	6013.74	8860.78	1620.02	1728.15	2271.69	2835.25	8645.77	7894.22	5871.83	7011.72	2188.05	2312.14	2476.08	3175.15
YBL003C	399	350.03	787.38	806.44	1415.23	1038.68	284.34	434.33	517.96	679.42	1834.47	2582.19	1484.72	2258.99	416	514.48	472.29	734.03	3013.3	3233.67	1766.03	2520.87	696.89	905.4	803.53	1230.09
YBL004W	7482	7433.03	2853	2745.95	2676	4155.17	694	873.08	532	1058	4530	4004	3069	6095.47	901	643	667	1476.01	3038	2499	2150.82	3096.05	896	496	485.94	772.01
YBL005W	2931	2882.03	898	876	713	1070	934	1014.02	998	1283	1071	1057	737	1316	1047	983	1272	1866	932	765	587.84	788.86	1087	874	1087	1256
YBL005W-A	1323	1274.03	1433.12	901.49	954.73	1597.48	840.49	582.48	1161.2	786.09	1462.53	1624.18	989.12	787.8	959.06	829.95	1033.15	1215.03	109.87	197.24	0.11	88.92	59.63	3.7	227.57	85.1
YBL005W-B	5268	5219.03	4079.04	4923.45	4381.83	5386.35	2979.77	4134.07	3979.6	5892.25	6270.94	6533.43	4517.47	8118.85	4064.4	4278.79	6532.79	8190.06	5636.74	5339.24	3898.01	4692.35	5071.87	4156.1	5292.05	6485.42
YBL006C	543	494.03	388	416	374	523.92	307	361	505	553.02	634	624	478	835.31	448	479	770	822	687	722	433.99	589	574.83	615	722	850.01
YBL006W-A	150	101.03	0	0	0	0	0	2	1	9	0	0	2	2	2	2	2	4	0	0	0	0	2	4	4	11
YBL007C	3735	3686.03	6756.08	6519.64	6123.98	6617.28	6852.19	8348.02	10012.9	12996.8	6179.43	8227.1	5278.62	7190.93	6352.01	7046.93	8742.25	10956	5788.97	6867.76	4059.88	4834.02	6905.05	8459	8668.24	10154.1
YBL008W	2523	2474.03	544	571	526	632	491	560	628	887	907	950	714	1141	703	618	866	1235	897	870	601.75	746	783	794	910	992
YBL008W-A	240	191.03	0	0	0	1	0	0	0	1	0	0	0	0	0	1	0	2	0	0	0	0	0	0	0	0
YBL009W	2031	1982.03	1045	1017	1103	1221	295	339.91	365	493.1	1483	1596	1099	1767	343	334	425	619	1425	1396	1059	1257	515	385	510	615
YBL010C	843	794.03	160	201	158.93	242	96	126	151	215.04	372	406	327	512	210	195	282	376	397	381	281	325	290	298	276	327
YBL011W	2280	2231.03	2112	2046	2346	2321.99	1777	2564.56	2854.55	4247.42	2384.78	2945	2010	2707	1926.03	2375.88	3082	3763.6	2615	2944.88	1865.94	2292.04	2324.92	3105	3344	3863
YBL012C	402	353.03	3	0	3	0	0	10	0	19	2	1	2	1	0	3	0	5	1	1	1	0	0	4	6	4
YBL013W	1206	1157.03	132	103	104	149	128	170	169	232	121	146	75	129	116	150	155	211	105	124	47	86	127	155	138	155
YBL014C	2685	2636.03	780	733	721	1097	476	556	717	864.96	1430	1342	1114	1844	640	677	964	1266	1232	1152	826	1132	872	775	907	1054.27
YBL015W	1581	1532.03	623	576	596	517	906	1051	1137.05	1643.11	553.8	879	557	633	724	1028.01	1153	1299	682.29	950	493	572	1089	1442	1340	1662
YBL016W	1062	1013.03	1351	1229	1110	1564	742	560	560	824.31	1667	1947	1465	2293	851	609	766	1027.96	1948.84	1735	1285.98	1655.98	1203	871	771	1007.04
YBL017C	4740	4691.03	4174	3748	3833.97	3808.59	3304.04	4046.34	3858	5567.77	4786	5590	3649	5077.2	3271	3304.92	3472.03	5628	3610.86	3916	2231.87	2832.02	3009	2718.18	2890.98	3666.05
YBL018C	402	353.03	69	98	144	156	23	41	45	58	274	220	181	295	76	48	79	108	295	205	211	303	77	49	86.95	118
YBL019W	1563	1514.03	157	150	186	177	216	288	301	359	311	381	249	422	412	427	554	776	337	300	224	264	434	495	632	672.84
YBL020W	1725	1676.03	1294.03	1243	1182	1741	764	1018.02	939	1283	1244	1228	929	1531	669	609	872	1194	1117	1044	851	1167	865.73	664	783	994
YBL021C	435	386.03	80	117	112	195	59	84	76	116	222	254	173	269	133	107	151	181	228	209	181	259	167	155	163	205
YBL022C	3402	3353.03	2735	2786.44	2817.1	2736.08	4934	6435.55	7188.2	9410.1	4415.8	5583.63	3622.97	4808.83	7262	8004.19	9361.01	12901.8	4329	4872.52	2805	3227	8602.94	9189.03	9034.99	11449.1
YBL023C	2607	2558.03	807	853	783.8	925	562	705	822	1038	1236	1384	1058	1660.15	777	850	1164	1517	1124	1311.99	802	999	895	901	1013	1313.25
YBL024W	2055	2006.03	2654	2463.84	2700.99	3197.12	1058	1071	924	1507	4519	4701	3529.55	5321	1469	1268	1356.37	2097	5038	4605	3207.68	4196.83	2014	1599	1412.2	1957.54
YBL025W	438	389.03	61	89.97	98	99	38	94	88	133	231	195	145	187	136	141	166	214	162	188	141	134	162	168	188	228
YBL026W	288	239.03	267	496	364	566	192	264	111	280	930	651	563	1231	472	313	282	846	539	374	648	681.95	561	167	378.99	460
YBL027W	570	521.03	8360.05	9536.12	10691.7	12123.1	1554.68	1220.23	968.42	1777.41	16317	19585.1	12979.2	24502	2492.35	1447.5	1270.91	2837.87	20948.8	22186.3	14739.4	16716.5	4008.23	2170.56	1469.36	2997.2
YBL028C	321	272.03	209	283	321	483	68	84	89	139	869.89	780	612	1394.75	214	145	124	286	870	664	569.43	697	302	155	131	236
YBL029C-A	285	236.03	202	207	236	192	211	375	425	538.59	393	475	351	370	410	478	609	715.99	435	421	334	305	588	736	803	821
YBL029W	1131	1082.03	91	63	71	87	37	85	67	90	173	146	117	145	85	100	128.01	175	148	145	133	108	105	102	125	138.01
YBL030C	957	908.03	3493.98	3380.9	3954.02	3627.93	3426	3817.22	4164.02	6027.37	2330.17	3789	2036	2855.76	2012	2243	2019.99	2974.9	3955.74	4968.11	2477.29	3491.98	3709.55	3822	3132	4700.49
YBL031W	1017	968.03	196	256	243	275	112	165	159	228	507	624.51	388	621	230	249	346	376.95	538.95	583	409	461.95	310	283	303	441
YBL032W	1146	1097.03	2595	2491	2676	3091.52	1171	1257	1496	2008.34	2728	3305.91	2366	3428.83	1146	1189	1227.8	1716	3336.01	3664	2338.8	2928.99	1678	1570	1618.18	2114
YBL033C	1038	989.03	410	386	487	513	580	702.05	911	1137.73	829	929	677	867.43	873	1089	1329	1763	854	890	548	732	990	1434	1532	1713.05
YBL034C	4542	4493.03	858	877	723.98	984	670	759.94	743	1022.04	1226	1434	1024	1565.55	848	872	1161.97	1706	926	883.85	591	754.99	873	707	840	1029
YBL035C	2118	2069.03	766	699	808	925	257	330.07	386	500	1129.43	1278.11	939	1348	385	341.99	431	638	1198	1199	817.99	1048	493	452	538	702.98
YBL036C	774	725.03	1139	1131	998	1264	816	820.99	904	1152	2328.29	2396	1769	3004	1572	1514	1601	2815	1961	1799	1410	1535.94	1591	1516	1599	2109
YBL037W	3078	3029.03	829	943	746	934.95	761	912.56	1061	1241	1010.01	1307	862	1419.9	969	885	1111	1521	1044	1021	696	844.54	1068	1101	1169.96	1357
YBL038W	699	650.03	285	297	341	292	372	478	588	702.01	615	776	471	731	722	763	873	1302	661	659	467	564	799	979	872	1289.04
YBL039C	1740	1691.03	4496.11	3757.24	4391.02	5505.94	668.84	899.08	682.12	1135	7017.92	6845	5434.66	8915.85	990	726.03	857	1434	7241.53	6533.98	4812.56	6532.59	1306.97	994	840	1112
YBL039C-A	84	35.03	7.89	0	0	0	0.16	0	5.88	0	0	0	0	0	0	1.97	0	0	0	0	0	0	0	0	0	0
YBL039W-B	180	131.03	8	20	13	33	25	40	28	41	48	32	29	31	40	38	46	108	17	30	18	30	65	23	47	49
YBL040C	660	611.03	1009	983	939	1238	857	1070	1156	1479.78	1058	1216	877	1309	920	888	1119	1481.85	1113	932	816.93	1052	1052.19	1028	1175	1403
YBL041W	726	677.03	1029	1040	1364	1221	1698	2228.34	2661.66	3347.6	1940	2492	1482	2282	2702	2955.97	3602.9	4890.64	2380	2523.91	1653	1958	3835	4247.02	4067	5603.87
YBL042C	1920	1871.03	2549	2063	2514.35	2962	1713	2334.05	2063	3073.06	2401	2411	1751	2727	1344	1287	1697.38	2235	2502	2403	1715	2323.02	2131.8	1868	1788	1964.93
YBL043W	774	725.03	14	14	7	11	118	83	90	116	27	29	14	37	181	173	219	335	56	56	33	22	286	187	169	311
YBL044W	369	320.03	3	2	3	2	0	3	1	5	7	1	4	2	0	0	3	3	9	2	2	4	1	3	10	3
YBL045C	1374	1325.03	2420.36	2820.74	2401.2	2680.93	3047	3185.02	3554.86	4488.63	3357.63	4280	2793	4173	3694	3747	4370	5957.04	3559	4116.42	2429.89	2838	4260.93	4751	4630	5950.08
YBL046W	1326	1277.03	324	308.75	321	438.96	185	322.85	397	436	790	735.05	586	1030	487	473	778	923.86	713	728	491.31	615.04	550.53	657	724	811.59
YBL047C	4146	4097.03	10297	9569.4	8024.28	9042.28	12552.3	13589.1	17044.9	20516.4	7325.92	9663	6308.76	9082	8409	10033.8	12976.9	16273.5	7001.85	7740.45	4505.85	4944.99	8867	11183	11015.5	13424.8
YBL048W	312	263.03	4	3	3	3	21	41	21	27	1	3	0	4	13	16	22	45	1	2	2	2	35	20	19	22
YBL049W	417	368.03	11	5	18	3	89	163	147	202	14	10	4	6	86	138	99	178	10	12	8	7	106	143	137	161
YBL050W	879	830.03	660	667	601	785	892	995.5	1236	1525.96	1141	1386	972	1451	1355	1437.93	1740	2512	1236.9	1323	819	970	1582.8	2004	1961.97	2472
YBL051C	2007	1958.03	4033	3824	3034.11	4722.96	2546	2178	3013.04	3295.36	5076.4	6061.96	4588.01	7322.87	3355.03	3457.07	4852	5558.75	5404.02	5242.95	3811.16	4618.95	4081.82	4483.69	4404.67	5591.72
YBL052C	2496	2447.03	815	780	771.43	1065	332	449.93	449	570	1799	1829	1367	2515.01	829	779	936.59	1485	1560.64	1447.99	1181.81	1401	917	697	847.1	1058.99
YBL053W	375	326.03	0	1	3.01	3	2	5	1	7	6	1	5	7	0	3	1	4	15	7	6	7	3	1	0	7.98
YBL054W	1578	1529.03	1386	1114.08	1189.02	2012	478	508	512	752	2001	1797	1546	3343.88	593	472	766	980	2148.83	1822	1563	2196	835.97	663	737	862
YBL055C	1257	1208.03	392	396	436	449	298	362	412	518.99	714	760	545	992.82	383	404	411	654	747	744	536	719	538	468	539	630
YBL056W	1407	1358.03	1569	1571	1993	1997.36	1559	2209.04	2051.01	2919.42	2728.99	3214	2110	2885	2238	2442	2604	3791	2876.61	2827	2089.97	2491	2902.04	2827.43	3075	3984.45
YBL057C	627	578.03	407	416	445	563	329	425	397	725	748	713	580	889	432	458	556	800	824.64	773	534	616	584	644	608	843
YBL058W	1272	1223.03	2126.79	2122.99	2035.41	1872	3278	3975.28	4706.84	5727.28	3202	4157	2592	3625	4310	5186	6010.27	7724	3448	4098.34	2406.16	2653.55	5508	6812.38	6608.01	8418.29
YBL059C-A	330	281.03	102	134	130	178	173	205	213	258	291	322	200	345	361	320	333	633	315	307	183	244	460	392	395.86	531
YBL059W	582	533.03	107	73	107	144	96	122.07	123	201	227	231	182	240.48	219	227	255	345	212	235	156	143	243	290	272	364.41
YBL060W	2064	2015.03	334	335	363	458	347	504	486	645	744	818	599.97	919	674	742	959	1377	667	623	491	593.97	771	869	981	1150.09
YBL061C	2091	2042.03	1374	1303	1094.05	1694	1105.19	1230.99	1495.42	1798	2168.51	2203	1663	3055	1533	1619	2077	2952.63	2034.99	1835	1376	1667	1730.91	1840	2004	2320.13
YBL062W	381	332.03	0	0	0	2	0	0	2	2.2	0	1	4	1	0	0.98	0	6	0	0	0	0	1	1	3	3
YBL063W	3336	3287.03	384	550	487.68	610.19	408	676	563	855.99	1019	1031	775	1183	931	898	1135	1927	801	857	638	736	922	936	1094	1197
YBL064C	786	737.03	290	384	467	340	2138	3607.43	3686.01	5578.99	613	865	494	469	3377	4438.02	4642.53	6312.49	767.35	973	480	462.01	4852	6142.47	6193.98	8024
YBL065W	345	296.03	1	0	3	1	1	4	7	4	1	0	0	1	2	4	6	1	0	4	0	3	2	4	3	4
YBL066C	3447	3398.03	986	877	844	955	934	1032.59	1168	1401.26	910	1184	783.6	1226	760	914	1310	1635	931.89	903	583	784	942	1259	1137	1389.73
YBL067C	2244	2195.03	1127	1075	1111	1320	945.99	1214.98	1260	1584	1672.06	1812	1265	2040.99	1312	1275.02	1450.46	2292.1	1527	1531	1176	1462	1590	1487.97	1603	2139.04
YBL068W	981	932.03	563	501	559	764	314	275	276	434	912	953	743.81	1229	411	326	368	595	992.5	917	705	970	630	391	412	584
YBL068W-A	237	188.03	7.6	34.54	8.17	14.9	0.73	0	25.39	6.65	10.99	0	0.01	25.16	0	12.46	28.12	0	0	16.91	19.43	29.9	8.83	0	0	0.09
YBL069W	1290	1241.03	781.4	689.46	691.83	819.1	655.27	566	538.61	761.35	1009.94	1159	753.99	1074.84	695	597.54	599.88	986	1134.78	1116.09	749.57	852.1	892.17	808	774	947.91
YBL070C	321	272.03	0	3	1	0	0	0	6	3	2.98	3	2	3	3	3	0	0	1	5	0	0	2	1	1	1
YBL071C	309	260.03	1	0	4	2	2	0	2	3	1	2	1	5	0	0	1	0	0	1	0	1	0	0	3	2
YBL071C-B	99	50.03	0	0	0	1	0	0	1	1	0	0	0	0	0	0	0	1	0	1	0	1	0	0	0	0
YBL071W-A	249	200.03	163	165	177.36	264	84	167	141	216	326	328	233	387	225	149	220	287	446	383	250	392	269	249	241	316
YBL072C	603	554.03	8565.88	9196.46	15261.5	12761.8	1750.67	1879.42	1308.18	3252.57	18395.1	22356.9	14424.1	19733	2832.48	1823.45	1424.67	3127.55	26042	27804	17977	22812.5	5151.98	2623.01	1913.24	4124.05
YBL073W	312	263.03	0	0	1	0	0	0	0	0	0	0	1	0	0	0	0	0	0	1	0	0	1	0	0	0
YBL074C	1068	1019.03	145	102	146	132	179	212	191	300	214	242	176	242	232	233	269	369	176	179	115	123	232	196	201.99	303
YBL075C	1950	1901.03	473	596	592	589	12915.2	22235.6	29759.9	28363.1	749	913	641	991	14041.1	24373.1	32969	35321.9	735	824	480	547	16355.8	31986.8	34133.3	34904.7
YBL076C	3219	3170.03	15071	13640	15168.7	14863.1	4311	4354.55	3525.53	5871.91	18122	19698	13682	20417.7	4516.5	3449.21	3292.51	6072	17618.8	17574.5	11786.5	14851.4	5394	3780.44	3565.51	5112.83
YBL077W	432	383.03	0	3	6	0	1	2	0	3	4	3	1	0	0	0	0	0	1	5	7	1	1	1	0	2
YBL078C	354	305.03	53	56	59	59	237	370	523	525	106	168	88	132	557	801	1204	1195.79	103	149	81	80	685	926	1164	1187.97
YBL079W	4509	4460.03	2863	2954	2731	3431	1780	2071.04	1839	2655.95	4183	4314	3104	5475	2444.98	2044	2397.46	4001	2824.93	2676	1916.89	2562	2118	1351	1712	2021
YBL080C	1626	1577.03	187	197	169	225	206.02	319	365	449	303	412	267	387	405	403	551	699	355	383	267	284	493	593	483	668
YBL081W	1107	1058.03	3800.78	3005.71	2064.49	4354.7	1498.01	1168.99	1783.09	1801.4	1945.97	2174.85	1745.31	3391.11	845.06	860.06	1336.08	1302.92	1995.54	1833.6	1373.76	1811.33	1049.9	1199.51	1019	1240.19
YBL082C	1377	1328.03	711.31	623.57	756.57	930.85	187.12	236.76	182.03	408.54	582.44	698.74	444.09	710.4	202.3	149.42	155.01	172.55	810.18	754.1	494.99	758.03	242.98	213.65	216.54	267.81
YBL083C	426	377.03	261.69	274.42	261.43	390.15	52.88	46.24	93.97	93.46	171.56	257.26	189.91	245.63	50.7	51.58	78.99	68.45	239.82	285.9	172.01	206.05	83.02	76.35	63.58	90.18
YBL084C	2277	2228.03	510	452.32	427	601	502	612	766	915.71	704	760	542	876	663	801	971	1259	642	648	480	601	789	859	973	1179.97
YBL085W	2943	2894.03	2223	2217	1758.03	2415	1493	1394.6	1990	2243.5	3431	4005	2974	4629.12	2065	2395	3223.58	3878	3168	3526	2128	2524	2259	2722	2733.98	3393
YBL086C	1401	1352.03	459	511	395	467.87	540	654.03	1000.37	940	824.92	1075	717	1103	849	1261.98	1807	1949.77	822.74	912	602	631	1001.95	1712.11	1668.7	1841.14
YBL087C	414	365.03	3806.49	3956.77	4703.35	5408.37	546.05	511.55	428.27	831.05	5043.58	5896.99	4064.23	5968.52	719.66	529.27	449.36	685.25	7060.13	7634.36	4607.62	6387.22	1442.15	722.64	554.92	1001.77
YBL088C	8364	8315.03	686	834	809.02	908	743	1003	763	1184.02	1273.09	1451	882	1312	1314	1017.93	972	1963	904	907	617	702	962	766.1	769	962
YBL089W	1380	1331.03	641	540	544.03	726	721	805	817	1139.04	467	654	411	598	532.63	544	713	883	578	576	403	483	673	608	698	902.01
YBL090W	534	485.03	118	118	156.97	194	138	207	216	330	366	392	224	398	370	311	419	527	399	375.39	256	304	438	405	399	595
YBL091C	1266	1217.03	2471	2498.52	3022.39	3183	1742	2093.21	2312	3342.27	4461.95	5361.83	3903	5370	2783	2678	3420	4435.37	5295.75	5713.95	3564.09	4559.82	3785.45	3913.73	3581.9	4873.62
YBL091C-A	528	479.03	68	69	106	97	151	248	267	339.04	142	214	129	158	265	340	342	496	240	258	148	182	413	496	468	674
YBL092W	393	344.03	7583	7820.67	11557	11297	1512	1342	1025.01	2337	14880.2	18045	12485.6	18681.6	2267	1480	1240.09	2382	19960.7	20803.1	13650.7	17122.1	3896	2247.02	1526.93	3213.3
YBL093C	663	614.03	580	700	587	670.05	512	685	807	994.7	1190.97	1356	951	1725	1001.98	997	1233	1790	1350	1330	927.97	1083	1112	1404	1344	1632
YBL094C	333	284.03	3	2	3	3	0	2	1	0	1	2	1	3	1	2	5	1	1	0	4	1	0	1	2	4
YBL095W	813	764.03	155	148	187	196	173	214.98	232	358.17	275	289	237	299	190	265	272	398	238	269	179	254	306	306	313	430
YBL096C	309	260.03	3	4	4	4	1	2	3	2	4	5	1	7	2	2	6	2	2	0	3	8	2	5	8	8
YBL097W	2265	2216.03	444	446	418	515	314	339	370	491.99	915	907	716	1092	523.79	546	668	985	760.59	727	498	612.08	505	556	561	719
YBL098W	1383	1334.03	210	223	268	268	185	215.96	211	316	322	457	304	375	233	222	246	369	439	458	348	455	391	288	302	439
YBL099W	1638	1589.03	5773.3	5627.92	6882.64	6861.78	5659.41	6838.92	7491.72	11439.9	5081.99	7230	4533.03	5716.36	4169	5096.08	5462.71	6467	6973.19	8271.03	4618.03	6369.34	6962	7298.76	7088.57	9509.84
YBL100C	315	266.03	0	0	3	0	2	2	1	10	1	0	0	3	0	0	0	0	0	4	0	0	1	1	3	4
YBL100W-A	1317	1268.03	0	0	0	0	0	0	0	0	0	0	0	0	0	0	0	0	0	0	0	0	0	0	0	0
YBL100W-B	5313	5264.03	537.73	565.25	553.29	598.62	382.69	566.27	734.98	972.88	987.99	1040.81	623.91	1208.53	939.58	910.09	1377.75	1665.57	737.83	607.71	460.76	599.88	713.46	636.05	886.09	880.56
YBL100W-C	120	71.03	0	0	0	0	1	2	3	1	0	0	0	0	0	1	2	3	0	0	0	0	3	1	0	6
YBL101C	3354	3305.03	811	844	959.12	770	1830	2736.45	3139.92	3886.57	978	1445	911	1032	2085	2688.58	3427.18	3962	1139	1409	758.01	920	2891	3639	3658.01	4520.91
YBL102W	648	599.03	754	730	817.02	991	982	1284.09	1433.26	1973.38	758	872	579	827	783	921	1193	1381	872	938	580	751.97	1132	1257	1209	1508.05
YBL103C	1461	1412.03	450	486	417	549	335	397	499	667.99	754	955	710	1068	589	601.99	909	1164	833	815	531.01	654.41	673	718.03	809.66	917
YBL104C	3117	3068.03	611.83	635.18	599	741	524	764.02	805	974	1032	1207	758	1150	794	900.91	1123.04	1521	931	1003	598.88	845.06	904	1040	1088.89	1340
YBL105C	3456	3407.03	1859	1912	1787.13	2170.98	1814	2072.89	2216	2752	2907	3296	2304	3277	2184.05	2267.99	3169	3906.05	2420.82	2526	1733.41	1992.91	2248.01	2293	2477	3107.51
YBL106C	3033	2984.03	830	747	705	948	365	381	390.48	530	1131	1273	945	1500	381	429	489	738	1122	1061	744	1010	464	555	518	697
YBL107C	591	542.03	129	193	198	259	192	288.95	260	355	439	400	304	541	545	470	609.98	970	448	396	281.96	407	679	512.01	641	776
YBL107W-A	105	56.03	0	0	0	0	0	2	0	0	0	0	0	0	1	0	1	4	0	0	0	0	1	2	0	0
YBL108C-A	129	80.03	0.14	7.29	0	0.35	4.38	3.72	3.98	2.38	0	2.23	3.71	5.62	0.37	4.1	16.08	12.87	4.42	8.32	0	6.63	2.72	8.74	0	13.56
YBL108W	306	257.03	0	0	0	0	0	0	0	0	0	0	0	0	0	0	0	0	0	0	0	0	0	0	0	0
YBL109W	336	287.03	12.01	10	1	14	5	5	16	7	11.01	3	8	4	1	9	8.01	5	9.01	9	2	3	5	4	2	3.76
YBL111C	2004	1955.03	68.86	81.62	88.45	87.93	33.4	40.81	56.08	114.5	93.3	95.51	73.38	124.16	41.36	54.65	0	63.79	38.12	41.03	17.29	35.91	28.17	25.39	15.16	24.34
YBL112C	318	269.03	3.15	1.55	4.82	2.06	1.11	5.73	1.04	7.72	4.83	6.26	6.32	1.11	2.71	1.72	3.63	5.46	3.83	3.11	3.69	3.66	4.12	3.21	5.17	4.29
YBL113C	2379	2330.03	1131.86	1016.98	841.68	1203.64	886.47	696.33	1102.11	1180.47	1072.37	1205.65	837.15	1302.43	788.34	898.63	1259.59	1198.96	956.15	960.34	630.82	979.9	663.79	1106.9	1181.55	1379.55
YBL113W-A	483	434.03	5	8	0.12	8.91	0.62	0	6.67	1.17	3	0.49	3.34	3	0	0	2	0	0	0	0	0.25	0	0	0.12	0.12
YBR001C	2343	2294.03	664	756	674	565	2081.99	2337.27	2642	3185	975	1406	819.05	1201	2737	3073	3314.09	4654.98	998.95	1181	653	695	2885	3780.98	3577.95	4396.98
YBR002C	861	812.03	453	568	530.11	751	281	346	432.96	534	1103.59	1182.3	900	1465	596.02	507.5	679	1044	1159	1116	736.7	960	632	699	777	847.99
YBR003W	1422	1373.03	759	805	651.02	702.99	1001.06	1105	1326	1597	1082	1292.67	942	1203	1167	1373	1706.82	2065	1080.89	1349	754	913	1365.47	1769	1722	2084.61
YBR004C	1302	1253.03	341	382	291	694	295	473	268	490	314	284	257	381	383	214	312	612	239	232	276	313.82	385	182	307	306
YBR005W	642	593.03	142	142	154	117	239	339	374.49	524.51	184	267	187	197	266	303	340	464	224	244.99	145	192	351.33	485	490	548.94
YBR006W	1494	1445.03	271	324	271	255	1087	1344.01	1310	1698	265	398	255	311	1040.99	1279	1374	1791	355	453	221	212	1361	1524	1503	1815.32
YBR007C	2211	2162.03	580	592	569	671	500	651	907	906.09	925	1067	734	1245	728	846.01	1243	1479	1008	945	675	751	816	1088	1318	1473
YBR008C	1647	1598.03	507	453	421	532	339	353.98	455	569	524.12	562	391	576	328.11	339.97	401	579	473	489	320	446	435	405	403.47	536.86
YBR009C	312	263.03	1226.64	1104.97	1490.49	1262.98	368.26	778.31	653.84	951.46	3064.9	3411.17	2235.99	3554.9	771.8	983.74	1208.43	1697.71	3943.52	3867.28	2461.39	2835.7	1025.75	1292.89	1504.87	1948.39
YBR010W	411	362.03	1083.18	1369.15	3470.3	2594.08	453.53	1652.2	1140.31	2347.2	5532.81	4542.11	3708.59	4808.25	929.53	1658.08	2037.41	2172.85	7031.19	5477.16	4764.67	5933.99	1897.06	2030.81	2652.8	3648.32
YBR011C	864	815.03	15679.1	15597	15214	17600.3	10531	11010.1	12594.6	16727.8	22890.8	26492.1	19261	27516.2	12462	13085.8	18676.6	21921.7	25093.5	25339.3	17338.5	19870.3	15661.8	18390.1	18198.1	23262.3
YBR012C	420	371.03	15	29	14	49	7	16	11	18	48	30	32	44	31	26	19	71	29	15	38	33	27	13	31	43
YBR012W-A	1323	1274.03	0	2.93	0	0	0	0	0	0	0	0	0	0	0	0	1.89	0	1.6	1.63	0	0	0	1.59	1.64	0
YBR012W-B	5271	5222.03	903.2	735.41	800	1100.74	830.89	970.87	1156.82	1427.14	1136.91	1382.37	1047.66	1328.82	1230.86	1218.58	1772.91	1996.35	878.1	861.82	502.16	780.33	1217.41	1030.92	1173.55	1361.69
YBR013C	390	341.03	95	140	81	205	215	363	170	258	155	113	118	147	397	212	317	778	85	71	90	128	340	199	316	294
YBR014C	612	563.03	377	424	424.02	429	479	603	618	917.26	795	964	675	793	959	910	1017	1616	803	888	616	659	1105	1179	1180	1398.01
YBR015C	1794	1745.03	3225	3010.01	3037.93	3424	2158	2630.61	2592	3787.03	3106.8	3645.07	2633	3588	1839	1908	2398.72	2842	3649.94	4039	2649.99	3217	2616	2777	2752	3395.7
YBR016W	387	338.03	894.87	925	716	1323	829	769.72	1471.34	1307.53	1069.88	1307	937.86	1544	942	1160.16	1800.95	1389	1208	1192	759	1023.77	1204	1561.01	1556	1869.31
YBR017C	2757	2708.03	3249	3200	2991.65	3507	2350	2383.83	2321	3419.11	4406	5151	3529.5	5342.75	2784	2599	3020.22	4673.99	4194	4416	2891	3568.99	3366.03	3180	2817	3894.07
YBR018C	1101	1052.03	10	22	22	25	55	94	91	136	28	49	18	35	77	84	167	163	46	57	15	35	110	162	151	183
YBR019C	2100	2051.03	10	15	12	12	27	37	26	40	27	20	11	21	34	28	33	67	11	20	9	13	49	42	32	43
YBR020W	1587	1538.03	139	158	149	166	131	148	176	252	156	196	150	160	134	144	174	225	175	196	124	154	151	164	172	207
YBR021W	1902	1853.03	571	549	613	682	444	615.06	517	874.99	464	630	435	559	312	351	340	507	513	554	335	472.45	485	418	427	516
YBR022W	534	485.03	109.99	154	98	130	164	236	200	300	279	256	196	282	377	352	436	573	268	238	194	230	406.51	323	437	529
YBR023C	3498	3449.03	3094	2976	2906.08	3654	2479	2981.22	2911	3915.96	2924	3256	2327	3550	2184.01	2068.06	2562.17	3500.99	2545	2650	1782	2227.91	2383.96	2063	2224	2587
YBR024W	906	857.03	160	212	187	159	279	343.05	422	502.69	318	441	284	375	492	577	703	847	411	450	242	273	608.64	707	774	804
YBR025C	1185	1136.03	5209	5314.05	6169.26	5953	3498.03	4881.9	5405	7498.87	8272.9	9361.95	6342.94	9874.03	4546	5308	6215	8928.15	10043.7	10294	6850.93	8094.61	6532.99	7370.55	7430.99	10541.3
YBR026C	1143	1094.03	1021	1113	988	981	2926.43	3718.09	3624	4960	1603	2036	1262.98	1744	3818	4341	4441	6749	1659	1839.61	1157.02	1151.98	4734	5161	4988.01	7128.59
YBR027C	333	284.03	4	7	4.34	4	1	5	3	7	4.99	10	7	5	8	1.98	8	3.04	5	13.09	3	6	7	7	8	4
YBR028C	1578	1529.03	748	838.8	758.97	810.01	457	476.92	458	584	1537.98	1700	1237.77	1721	788	659	771	1247	1450	1448	1030	1183.06	910.01	844	880.87	1061.19
YBR029C	1374	1325.03	3005	2854	2624.05	3274	1620	1874.03	1813	2545.34	2368	2698	1972	2930.99	1177	1147	1409	2079.96	2575	2420	1962	2324	1715	1556	1557	2072.13
YBR030W	1659	1610.03	411	453	511.98	607.22	175	237.95	275	391.71	910	978	679.02	1138	338	342	420	506	945	1017	684	845.01	506.6	416	438	620
YBR031W	1089	1040.03	42965.5	36785.4	46143.6	48408.2	8861.31	7805.18	7157.87	12910.5	31633.3	38995.3	26176.6	40759.1	5692.34	4391.95	4188.91	6308.94	41515.5	44147	27679.2	37049.7	9193.44	6414.36	5202.15	8378.37
YBR032W	303	254.03	2	2	0	0	3	4	2	1	2	3	2	2	0	4	0	2	1	2	1	0	0	4	2	2
YBR033W	2760	2711.03	12	12	18	14	115	161	184	220.02	36	42	24	42	149	229	210	315	26	38	27	30	199	254	265	330
YBR034C	1047	998.03	1408.66	1384	1560.98	1914	848	1261.78	1266.99	1823.85	2402	2654	1901.05	3382.22	1234	1371	1677	2353	3059.5	2794	2062	2695.07	1892	1844.7	1812.99	2137.99
YBR035C	687	638.03	712	741	936	844	950	1533.76	1553	2298.1	1430	1559	1041	1466	1577	1784.87	2072	2864	1427	1583	991.97	1209.02	2080	2239	2238	3034.4
YBR036C	1233	1184.03	2147	2078	2370.76	2605	2303	3081.87	3196	4588.09	2022.05	2361	1566	2104	1733	2012	2512	3034	2212	2311.95	1410	1935	2272.01	2540.84	2603.07	3258.99
YBR037C	888	839.03	279	300	278.02	276	427	544.98	600	790.52	374	503	304	445.03	530	610	701	897	429	463	265	340	631	754	789	950.32
YBR038W	2892	2843.03	2774	2646	2329.96	3066.99	1417	1614	1932	2494	2121	2876	1891	2684.85	1083	1191	1565	2209	2138	2381.98	1516	1923.99	1248	1364	1452.01	1894.92
YBR039W	936	887.03	1348	1541	1590.03	1577	1295.78	1692.83	1846	2508.43	2706	3233	1984	2904	2022	2287	2752	3676	2716	3134	1907.95	2322	2779.96	3226	2988	3962.02
YBR040W	897	848.03	35	36	13.01	57	7	4	12	14	56	33	42	72	4	4	2	11	79	35	43	47	12	2	5	5
YBR041W	2010	1961.03	2212	2233	2015	2282	1724	2047.07	1854	2649.18	2285	2678	1853	2417	1636	1695	1873	2574.23	2095	2156	1638.91	1817	2087	1826	1872	2234.02
YBR042C	1194	1145.03	490	484.98	603	598	336	518	405	714.01	731	841	557	851	440	481	515	774	752.93	736	533.93	724	601	524	613	722
YBR043C	2070	2021.03	890	813	770.1	982	671	797.93	883	1132.35	939	1081	804	1380	713	721	940	1289	920	977	624	854	833.95	863	814	1182
YBR044C	1719	1670.03	476	439	437	561	522	518.02	559	683	834	957	611	959	716	803	929	1286	713	838	533.02	603.84	794	968	915	1119.06
YBR045C	1920	1871.03	76	72	74	78	165	219	213	322	126	182	119	142	285	343	423	546	117	133	90	97	327	359	335	513
YBR046C	1005	956.03	444	467	398.98	467	1333	1859.94	2160.88	2553	666	866	524	722	2118	2265	2723	3704	714	787	528	509	2429	3089.71	2890	3756.55
YBR047W	528	479.03	15	16	17	21	48	77	79	103	29	41	22	48	75	103	106	191	50	51	32	41	127	113	160	196.79
YBR048W	471	422.03	7420.19	7160.3	9517.25	8622.89	1264.35	1212.25	841.19	1903.12	8403.13	10719.6	7168.19	10180.4	1431.22	928.34	893.58	1750	12809.6	14189.4	8571.71	10673.7	2421.91	1419.17	1019.41	2094.38
YBR049C	2433	2384.03	1483.82	1471	1401.07	1596	1090	1299	1639	1916.15	2510.03	2863	2046	3254	1750	1861	2166	3189	2640	2461	1611	1935.92	1982.01	2310.11	2352	2946
YBR050C	1017	968.03	6	19	18	21	27	42	47	50	34	36	21	51	51	51	87	97	38	30	18	39	60	65	83	99
YBR051W	351	302.03	0	1	3	4	2	7	9	8	2	3	0	5	4	8	7.35	8	2	0	2	1	3	1	13	12
YBR052C	633	584.03	659	802	852.01	729	2350	3168.1	3485.97	4594.59	1132	1468	834	1209	3140	3468	3708.88	5761.99	1252.48	1552	839.99	946.08	4135.1	4613.23	4649.99	6124
YBR053C	1077	1028.03	773	784	778	689	2328	2907.43	3125	3941.73	1135	1503	834	1151	2797	3099	3767	5427.76	1021	1263.81	726	807	3420.74	3997	4101.97	5280.92
YBR054W	1035	986.03	959.98	917.37	894	779	4173	7122.33	7819	9888.4	872	1027	561	727	3162	4668.23	5958.93	7350.54	1014.06	1080.65	595.46	609	4363.01	5573.02	6409.01	7474.66
YBR055C	2700	2651.03	636	753	728	924	510	617	643	869.76	1310.07	1420	1051	1833	946	886	992.11	1622	1195	1239.24	922	1031	1179	961	1040	1344.9
YBR056C-B	159	110.03	0	1	0	1	1	0	0	1	1	0	0	0	0	0	2	4	2	1	0	1	2	0	3	5
YBR056W	1506	1457.03	634	885	753.97	772	2054	2872.08	2577.75	3534.8	1235	1663	964	1238.05	3266	3496	3855.36	5831.99	1136	1504	879	914	3735.11	3743	3733.64	5052.03
YBR056W-A	201	152.03	5	10	12	13	9	25	21	31	13	10	13	13	9	19	23	23	18	13	14	14	28	13	26	30
YBR057C	1101	1052.03	386	438.35	402	502	270	360	335	455	955	999	734	1165	604	610	785	1079	853	865	610.85	731	727	744	765	887.3
YBR058C	2346	2297.03	1168	1185	1091	1256	1050	1208.12	1154.87	1717	1815.1	2001	1339	2299.99	1431	1415	1692	2427	1838	1722	1202	1535	1768	1690	1819.89	2315.84
YBR058C-A	243	194.03	182	178.12	363	231	123	343	291	532	508	521	360	487.99	281	384	389	591	720	642	422	585	479	492	477	797
YBR059C	3327	3278.03	2381	2507	2135.99	2320	3628	4227.13	5125.99	6103.79	2939	3825	2572	3568	4350	5040	6437.02	8237.9	2912.97	3231.59	1979	2170.97	4881	5872.47	5959.85	7211.62
YBR060C	1863	1814.03	658	660	696	884	519	644	705	913	1282	1543	1028	1618	860	801	1185.01	1464	1305	1377	943	1221.88	1101	1145	1073.04	1461.99
YBR061C	933	884.03	409	360	457	494	151	204.8	233	397	795	805	606	1011	247	272.36	303	453	949	876	651	763	410	365	377	517
YBR062C	543	494.03	101	117	149	118	290	516	604	726.23	285	364	233	366	671	905.89	1005	1201	373	388	235	313	934	1087	1096	1535
YBR063C	1215	1166.03	194	221	211	272	234	394	300	429	471	507	320.82	517	485	483	478	968	412	380	312	365.04	614	492	668	724.02
YBR064W	429	380.03	1	1	0	1	2	3	1	5	0	2	0	1	0	1	0	4	0	0	4	0	0	0	3	1
YBR065C	1095	1046.03	337	338	340	369	359	540.99	536.85	713.95	633	744	527	826.71	718	758.79	987.97	1334	567	594	406	513	801	782.13	890.56	1007.94
YBR066C	663	614.03	193	250	233	268	94	130	110	225	494	571	470	649	238.41	271	278	589	531	457	403	382	285	269	341	480
YBR067C	633	584.03	5096.67	4110	3589	5893.01	12576.9	14355.9	29498	26256.1	2540.35	3208	2412	3486.99	7015.31	10091	16724	13165.5	3460	3229	2021	2787.99	10184.6	16704.3	17851.8	20026.8
YBR068C	1830	1781.03	4717	4732.62	4261.35	6375.01	3884	4961.32	5680.9	7114.2	4003	4599	3372	5282.41	3031.7	3301	4906	6178.74	3571	3939	2750	3661.84	3526	3811	4502.71	5099.57
YBR069C	1860	1811.03	3950.38	3758	4293	5706.15	1719.21	2204.91	2188	3556.96	4129.01	4370	3281	5592	1594	1616	2285	3072	4684	4538	3159.08	4602.71	2211	1985	2165.9	3045
YBR070C	714	665.03	246	222	305.01	302	142	233	353	370	269	366	194	319	149	223	291	314.58	391	413	284	332	203	284	350	413
YBR071W	636	587.03	543	582	457	519	365.99	503.99	644	717	756.99	911	605	996	429	580	638	1031	824	867	559	595.11	510	773	778	1000
YBR072C-A	162	113.03	0	0	1	0	0	0	0	0	0	0	0	0	0	0	0	0	0	0	0	0	0	0	1	0
YBR072W	645	596.03	157	175	367	127	24388	44936.1	51035.6	61767.5	260	233	174	218.2	34858.6	53915.5	67383.2	84543.6	266	344	151	182	52130.6	77109.2	86442.8	99399.5
YBR073W	2877	2828.03	1557	1583	1449.97	1932.04	744	884	971	1192.07	2928	3261	2390	3972	1282	1316	1588	2400	2626	2737.84	1933.81	2224	1544	1404	1529.01	1851.11
YBR074W	2931	2882.03	2161	2004	2098.08	2454.05	1589	1731.03	1646	2392.06	2174.22	2498	1704	2496	1471	1330	1395	2178	2107	2059	1418	1866.01	1619	1408	1400	1915.04
YBR076C-A	267	218.03	45	27	35	46	24	30	52	68	57	52	37	40	28	26	35	62	60	49	38	49	40	59.34	46.75	63
YBR076W	1065	1016.03	3	4	8	2	20	38	36	46	6	15	2	7	34	37	56	85	5	9	8	8	59	47	76	79
YBR077C	489	440.03	213	222	173	193	201	264	300	409	273	352	224	347	253	309	363	493	333	327	199	202	320	428	436	599
YBR078W	1290	1241.03	27699	27603	26393.4	33757.8	10684	11614.1	10649.1	16787.6	22501.1	25915.8	17873.2	26702	8217	7080.98	7773.41	12054.1	25322.5	25105	18057	22581	11579.2	8833	9089.54	12336.1
YBR079C	2895	2846.03	6641	6050.91	6054.29	7544.1	2551.94	2602.4	2615	3492.79	8398.42	10112.8	7064.93	12180	2980	2695	3047	4433.25	9734	9494	6569.03	8543.61	4245	3406.16	3315.87	4468
YBR080C	2277	2228.03	2578	2617	2235.92	2484.46	2697	3132	3200.02	4193.2	3459.45	3974	2720	4006	3247	3292.88	3500	5388.06	3211.71	3299	2293.39	2603	3669.95	3909.54	4052.85	5054.12
YBR081C	3999	3950.03	1210	1278	1218	1477.04	1011	1215	1351	1684.99	2592.81	2847	2026	3063	1936.01	1949.96	2383	3620.01	2277	2319.02	1515.91	1863.92	2005	2030.62	2134	2628.18
YBR082C	447	398.03	5449	4670	3913.03	5737	7809	8408.09	13670	12594.9	7290	8273	5917	9702.56	10826	12384	19303.6	22168	7813	7568	5100.45	6090.14	12317	18998	19996.9	21934.2
YBR083W	1461	1412.03	2211	2134	1820	2476	1674	1207	1310	1703.53	2780.14	3744.06	2688.76	4163.87	2082	1805.99	1966	2666.43	3506	3420	2495.98	2740.99	2926	2647	1987	2918.68
YBR084C-A	570	521.03	7286.78	7113.14	8031.63	8706.86	1454.32	1100.18	968.58	1685.33	12714.2	15339.2	10153	18324.4	2240.65	1400.48	1317.09	2411.25	17069.7	17465.8	11242	13694.6	3403.44	2068.04	1384.78	2899.63
YBR084W	2928	2879.03	5416	4335	4907.98	5371.19	932	952.07	770	1311.32	7622	7946	5823.77	9433.15	1128	850	858.84	1570.14	7241.91	7205	4756.07	6332.12	1474.59	943.05	850.12	1184
YBR085C-A	258	209.03	495	642	502	559	3312	4691	5728	6006.22	823	1211	667	956	5187	6478.99	8692.25	10781	775	954	618	488	4611	7507	8063.01	9499.48
YBR085W	924	875.03	77	104	96	91	72	46	46	96.99	105	120	86	130	75	58	66	110	126	124	82	157	92	89	70	96
YBR086C	2841	2792.03	9415.79	9789.46	8319.98	10628.4	6165.92	7637.67	7022	9639.63	8411	9300.02	6942.53	9829.15	5495.02	5504	7728.96	9710	7194.96	7541	5636.96	6746.24	6194.11	6220.65	7067.01	7593.92
YBR087W	1065	1016.03	293	368.19	396	474	205	290	264	377	704	774	564	827	377	311	472	702.99	743	791.12	572	725	499	405	467	587
YBR088C	777	728.03	862	868	1045	899	208	272.06	387	457	1703	1930	1254	1764	247	379	357	528	2121.95	2161	1377	1678	461	521	539	729.9
YBR089C-A	300	251.03	330.88	297.59	359.95	356.11	545.12	953.86	1089.25	1459.56	486.72	575.61	415.58	568.21	743.21	1015.56	1351.74	1878.74	688.02	702.82	493.74	504.8	1048.88	1418.61	1486.25	2014.44
YBR089W	600	551.03	0	1	4	1	1	0	1	2	9	2	3	0	3	0	2	5	4	6	2	8	3	2	5	2
YBR090C	369	320.03	57.12	79.43	130.05	114.89	94.88	491.38	198.75	489.33	163.06	66.39	94.42	195.79	139.85	279.91	294.93	518.26	106.98	67.18	113.26	100.2	170.15	251.39	348.76	453
YBR091C	330	281.03	72	71.82	85	104	52	59	75	104	94	152	95	147	68	67	128	143	158	150	87	160	115	113	119	146
YBR092C	1404	1355.03	6832.22	5629.04	6287.26	7546.14	2154.78	1921.3	1660.58	2789.84	6056.82	6748.23	4622.99	7154.44	1852.76	1494.58	1506.29	2291.42	7235.98	7130.62	4653.82	6120.34	2546.52	2037.95	1721.32	2481.7
YBR093C	1404	1355.03	128.75	135.92	138.75	117.89	163.63	160.56	199.82	250.38	132.79	187.71	127.27	162.82	154.05	168.46	168.81	210.66	148.79	178.28	125.37	137.5	190.09	215.02	215.95	289.07
YBR094W	2262	2213.03	814	820	879	893	710	915.19	967	1206	1338.93	1514	1127	1422.08	951	976	1299.99	1863	1259.12	1252	947	1200.35	1176	1266	1292	1543
YBR095C	1293	1244.03	261	292	275	319	225	338	326	405	617	691	491	890	443	436	537	859	660	713	464	520	567	579	651	805
YBR096W	693	644.03	969	1124	936	1261	1255	1782	1211	1991.96	1025.03	992	831	1126.24	1289	1157	1157	2109	934	820	743	892	1530	975	1409	1700
YBR097W	4365	4316.03	381	494	456	482	516	731.97	541	843	787	838	580	812	833	838	923	1531.99	557	591	404	493	878	629	708	951
YBR098W	2076	2027.03	131	176	134	158	94	150	170	185	333	401	250	396	261	279	309	477	323	326	198	233.86	276	315	343	419
YBR099C	384	335.03	16	11	5	17	13	27	34	27	6	11	9	9	6	33	48	30	9	5	15	4	9	9	27	44
YBR101C	873	824.03	790	817	778.04	883	1102	2284.06	3488	3345	1476	1793	1129	1922	1758	3734	5464	6475	1628	1610	1061.05	1297.98	2100.21	4757.95	6582	6590.8
YBR102C	2262	2213.03	659.96	669	655	779	567	753	860.03	1010.98	1076.53	1286	919	1414	1027	952	1225	1815	1169	1184.1	765	947	1270	1224	1367	1670.23
YBR103C-A	144	95.03	0	0	0	0	0	0	0	0	0	0	0	0	0	0	0	0	0	0	0	0	0	0	0	0
YBR103W	1608	1559.03	426	427	428.98	484.99	375	459	544	703	821	905	679	976	667	719	918.2	1091	794	891	511	669	772	862	884	1077.95
YBR104W	990	941.03	583	447	561	687	176	189.99	168	258	1090	1114.77	756	1455	254	218	276	378	1079	864	705.07	915	304	294	296.49	427
YBR105C	1089	1040.03	905.87	806	748	1111	3002.99	3769.22	5292.22	5861.8	1035	1222	822	1453	3185.03	4113	5992	6610.99	1060	1099	784	1033	3995.95	5885.96	5838.03	6655.81
YBR106W	567	518.03	3289.51	3054	4471.33	3896	1876	2789.84	2778.6	4454.89	4783.94	5699	3806.19	5316.29	2321	2428	2779.18	3843	6402.28	6386.95	4237	5581.4	3745.25	3664	3763	5078.43
YBR107C	738	689.03	75	61	99.99	85	77	121	170	210	133	201	115	162	161	182	200	327	150	189	113	100	191	230	264	315
YBR108W	2844	2795.03	1315	1317	1172	1361	2438	2504.67	4128.66	4275.83	1063	1545.05	983	1305	1888.61	2299	3178.19	3145.77	1154.04	1238	825	859	2108.92	3271.15	3083.04	3462.73
YBR109C	444	395.03	710	707.44	840	899	677	941	975	1373	1090	1335	856	1343	859	945	1022	1577	1400	1411	979	1092.99	1381	1230	1250	1922.09
YBR109W-A	225	176.03	6	6	14	15	8	17	12	20	7	6	7	14	8	9	5	13	3	3	7	9	6	5	11	10
YBR110W	1350	1301.03	808	975	848	1180	887	1177.02	938	1474.03	1113	1322	924	1319	1093	972	1389.19	2034	1116	1078.53	829	1077	1316.86	1070	1320	1546
YBR111C	696	647.03	617.99	657	762	672	975	1408.84	1270	2006.4	1117	1281	836.01	1319	1489	1649	1785	2571.87	1357.01	1553.02	905.02	1034.5	2163	2241.36	2072.02	2971.35
YBR111W-A	291	242.03	35	66	65	67	43	127	81	138	124	147	73	149	148	138	168	295	149	135	89	116	181	147	187	311
YBR112C	2901	2852.03	4541.38	4241.36	3448.01	5347.39	2523.54	2353.01	4216.8	4134.24	4198.23	5395.38	3778.33	6501.78	2459.04	2838.32	4325.89	4515.98	4742.04	4922.68	3169.27	4069.86	3075.38	4103.45	4087.31	5138.31
YBR113W	483	434.03	34	10	30	16	8	17	19	38	20	20	15	44	7	17	15	27	10	13	13.51	18	8	24	23	21
YBR114W	2373	2324.03	635	672	650	687	1365	1908.84	2193	2636.71	883	1069	680	1087	1580	2013	2399	3348	995	1013	709.8	834	2070.78	2544	2673.1	3135.91
YBR115C	4179	4130.03	2856	2609	2959.18	3366.99	1543	1881.97	1708	2662.14	3376	3954	2545.64	3879	1716	1508	1758.81	2722	3041	3085	1798.07	2557.04	1919	1395	1473	1960
YBR116C	528	479.03	10.41	0	2.71	9.66	340.17	522.05	528.62	646.53	9.11	0	0	4.97	135.01	393.44	365.93	350.08	8.31	4.69	4.61	10.83	405.4	501.36	386.78	561.89
YBR117C	2046	1997.03	38.59	55	94.29	38.34	7936.07	12573	11849	14811.3	28.89	87	21	42.03	4964.99	7499.44	7384.59	9304.08	45.69	49.31	23.39	34.17	7261.68	11211.4	9687.47	11327.3
YBR118W	1377	1328.03	81225	78666.8	122185	104441	49803.1	72987.5	72595.9	127215	114642	135729	93654.7	118418	51933.3	61364.4	66694	94544.6	149301	165346	103333	143053	88104.3	87502	90931.6	128370
YBR119W	897	848.03	152	158	220	237	145	205	184	273	483	502	317.48	631	392	337	467	615	554	518	350.77	408.12	463	507	470	644.49
YBR120C	489	440.03	82	100	99	139	140	187.04	120	180.07	245	303	189	313	284.73	264	270	432	284	226	177	239	315	299	316	382
YBR121C	2004	1955.03	9522.95	10221.1	10256.9	11490.6	2701.43	2826	2623.88	4017.44	14503	16083	11181.9	18696.9	3439	2805	2989.08	5297.62	15408.5	15264.9	10661.7	13727.2	4667.95	3348	3263	4894.58
YBR121C-A	159	110.03	0	0	0	0	0	0	0	0	0	0	0	0	0	0	0	0	0	0	0	0	0	0	0	0
YBR122C	534	485.03	495	522	553	636	554	648	697.99	963	986	1192	846	1166	931	968	976	1608	1086	1094	681	773	1071.59	1283.99	1194.98	1551.25
YBR123C	1950	1901.03	404.27	434	441.29	580.01	305	459.71	497	658	741.41	926.93	625	909.13	573.08	619.99	909.02	1121.02	880.87	886	559.98	738	763.99	811.5	791	1011.11
YBR124W	360	311.03	0	1	0	1	0	1	0	3	0	0	0	0	0	0	0	0	0	1	0	0	0	3	1	5
YBR125C	1182	1133.03	652	708	668	727	590	736	794	1069.4	860	884	671	1039.79	703	684	855.99	1436.69	810	903	580	755	848	939	929	1239.02
YBR126C	1488	1439.03	3048.83	4132	3393.31	2634.44	22758.1	26344.6	33695.1	38978.2	3225.99	5817	3200	3440.14	19772	26801.6	33473.9	37123.7	3613	5829	2726.31	2507.73	26197	36206.5	34197.2	42450.6
YBR126W-A	207	158.03	73.95	117.87	253.06	100.19	76.39	371.69	165.74	565.9	208.99	112.68	145.59	243.09	99.73	189.65	208.84	251.69	216.69	150.79	210.12	183.33	164.97	160.94	266.08	445.41
YBR126W-B	144	95.03	621.05	501.13	720.2	682.81	548.61	715.75	799.28	1056.54	755.91	1137.33	573.41	796.91	543.27	690.38	716.16	1014.31	1121.22	1233.21	744.9	656.82	1020.51	1056.07	1060.81	1283.57
YBR127C	1554	1505.03	9512	9677.95	10518.8	10027.7	5906.17	6941.7	6826.76	10336	12080.7	14226.8	9376.13	13189.1	6743.01	6227	6445.99	10375.5	16668.8	17883.8	11386.8	12849.1	10533.4	9795.65	9270.35	13432.7
YBR128C	1035	986.03	24	29	50	52	60	109	91	123	102	127	58	113	165	186	232	334	90	92	66	61	182	164	226	277.02
YBR129C	987	938.03	194	307.01	261.97	326	170	378	273	328	537	503	357	516	517.35	389.99	437	809	476	438	350	409.95	481	438	546	559.08
YBR130C	1278	1229.03	640	778	716.04	939.95	436	556	575	706.99	1694	1854	1321	2342.34	962	888	1127.55	1710	1649.11	1600	1179	1431	1210.01	1102	1176	1452
YBR131C-A	90	41.03	0	0	0	0	0	0	0	0	0	0	0	0	0	0	0	0	0	0	0	0	0	0	0	0
YBR131W	2115	2066.03	308	353.94	316	419	310	311	362	430	579	623	441	786	493	457	636.95	836	553	442	368	483.88	516	525	558	688
YBR132C	1791	1742.03	606	698	670	529	1522	1904.36	2088.32	2529	561	796	444.07	408	1187	1268	1759	2078	551	672	354	367	1332	1516	1625	1866.37
YBR133C	2484	2435.03	2147	2119.86	1987.01	2339.89	1342.97	1401.91	1640.72	2109.26	2301	2627	1947	2768	1201	1296	1623	2167.33	2250	2505.95	1565	2080.89	1647.01	1689.98	1791.19	2164
YBR134W	402	353.03	0	0	0	1	0	0	0	2	0	0	3	1	0	0	1	0	2	0	1	2	1	0	1	0
YBR135W	453	404.03	694	616	519.08	753.57	430	411.34	601	685.22	894.02	976	749	1309.1	471	526	672	927	910	1021	689	788	582	756	883	912
YBR136W	7107	7058.03	700	637	674.77	864	704	929.96	840	1173	1080	1093.94	848	1120	1024	994	1124	1828	686	705	489	614	749	806	815	1057
YBR137W	540	491.03	168	187	235	223	459	684	669	848	358	460	335	469	728	835	902	1481	406	460	335	355	931	1036	1040.21	1458.38
YBR138C	1575	1526.03	131	163	181	203	111	129.95	167	255	417	468	322	412	295.86	277	385.12	571	378	424	252	317	335	352	426	500
YBR139W	1527	1478.03	2079	2438	1771.06	1718	7079.99	9313.95	10282	13000	1722	2392.68	1369	1550.14	5070	5950.05	7886.72	9272	1768	2406	1381.78	1274	6465.2	8199	8233.89	10113.5
YBR140C	9279	9230.03	2300	2391	2416	2765.97	2808	4024.71	3253	4908.82	3318	3521	2338	3342	3342	3353.91	3628	5936.34	2133	2057	1543.66	1856.59	2802	2438	2749.13	3429.01
YBR141C	1014	965.03	174	158	200	243	103	121	124	171	340	336	258	444	168	143	210	303	426	370	247	377	254	223	231.63	317
YBR141W-A	96	47.03	0	0	0	0	0	0	0	2	0	0	0	0	0	0	0	0	0	0	0	0	0	0	0	0
YBR142W	2322	2273.03	1541.31	1588.91	1568.98	2279.08	614	568	517	784	3258	3046	2366	4765.82	926	771	937	1567	3305	2650	2308	3041.01	1249.01	898	855	1151.86
YBR143C	1314	1265.03	3418	3731	4119	4123.95	1552	1705	1388	2142	7196.03	7821	5509	8542	2347	1997	1993	3684.56	7367.9	6484	5322.16	6197.65	3173.55	2186	2300	3291.31
YBR144C	315	266.03	0	0	0	0	0	0	2	1	0	0	0	0	0	5	2	4	1	1	0	2	2	2	2	6
YBR145W	1056	1007.03	282	222	213.99	270	212	207	251	296	231	274	164	307	160	140	185	223	264	266	209.78	202	224	203	207	266
YBR146W	837	788.03	745	821	815	903.32	812	872	933	1238	1421	1627	1036	1860.76	1128	1039	1199	1877	1485	1603.19	1035.99	1214.17	1382.67	1416	1402	1884.01
YBR147W	891	842.03	20	37	17	19	161	222	237	290	27	28	20	23	178	197.31	227	286	15	37	17	20	171	259	241	313
YBR148W	1830	1781.03	87	108	110	125	50	70	76	105	178	188	164	246	101	118	127	216	142	157	107	172	120	124	133	190
YBR149W	1035	986.03	1999	2395.04	2105.99	1982	6044	7463.09	8310.16	11078	3153	4382.72	2566.94	3330.5	8254.02	9270.21	10536	14194.7	3445.75	4515	2414.84	2516.12	10819.7	12758	11891	15932
YBR150C	3285	3236.03	305	392	316	377	393	565.01	569.01	737	637	706	527	734	760	700	952.01	1523.02	534	464.03	380	455	684	777	930	1078.91
YBR151W	951	902.03	1462	1695	1412.37	1927	1743	1881	2277	2854.26	2361	3008	2098.96	3224	2338	2574.98	3596	4175.01	2315	2560	1668.8	1891.99	2594.93	3278.98	3258.01	3914.16
YBR152W	876	827.03	158	183	150	179	113	148	192	224	342	357	264	401.02	270.99	260	315	465	329	354	247	277	285.53	357	396.12	467.03
YBR153W	735	686.03	168	201	230	247	190	214.04	189	370.09	465	481	376	503	350	382	408	684.75	541	486	342	411	502	482	492	584.03
YBR154C	648	599.03	784	812	911.19	1061	443	638.08	532	755.28	2408	2323	1860	2846	1172	1091	1113	1980	2411	2101	1643.98	2100	1488	1299	1271	1564
YBR155W	1158	1109.03	635.09	632	724.73	833.93	288	488	546	676.99	1857	1744	1415	2450.01	654	801	1041	1436	1989.89	1771	1314	1778	1003	1139	1142	1430.98
YBR156C	2097	2048.03	322	374	346.01	519	233	277	273	404	742	895	552	1058	432	393	575	720.24	815	776	576.99	690	558	507	589	727
YBR157C	768	719.03	219	210.98	240	216	539	717	768	780	403	538	278	356	815	1026	1067	1363	440	425	257	268.22	900	1420	1209.99	1510
YBR158W	1650	1601.03	4171	4620.96	4063	5341.98	3722.99	4546.56	3818.98	5585.98	6269.89	6130	4814	7705.13	4427	4056	4505	7720	6021	5397	4174.98	5289.5	5307.99	4493.04	5022.1	6202.57
YBR159W	1044	995.03	1818.08	1926	1846	2149.01	1247	1307	1335	1895.84	2373	2921	1817	2693.72	1497	1370	1571	2110	2468	2534.86	1683.01	2166	1789.99	1714	1629.01	2176.27
YBR160W	897	848.03	483	491	460.98	483	541	716.94	933	1104.26	786.85	1076	624	1015	748	990.99	1275	1533.49	943	1061	614.74	719	1133	1315	1339	1875.94
YBR161W	1131	1082.03	343	324	340	339	321	441	512	622	478	550	397	552	406	497	554	834	511	556	368	434	434	587	648	734
YBR162C	1368	1319.03	11605.7	11372	13646	16777.2	3123	3864.98	3599.54	6039.44	10727.1	11604	8557	12091	2555	2222	2773	3860	11077.8	11793	8202.09	11481	3368	2859	2896.98	3826
YBR162W-A	198	149.03	253	292.87	413	621	94	221	200	324.25	913.76	565.01	598	1082	247	313	411.09	478	1011	643	618	891	406	337	464	587
YBR163W	1758	1709.03	364	447	457.98	482	303	392	328	575	815	932.63	566	1024	456	487	627	883	832	765	599	676	587	528	679	725
YBR164C	552	503.03	476	557	554	671	321	366	453	516.3	1144.04	1268	873	1524	675	648	644	1197	1174	1092	857.09	883	797	612	724	1069
YBR165W	834	785.03	242	238	211	301	213	261	277	335	413	467	330	524	291	335	506	655	421	338	319	320	382	382	486.96	582.53
YBR166C	1359	1310.03	447	432	474.03	580	421	551	542	640	932	975	717	1121	696	660	756.1	1142	913.99	831	619	880	868.96	742	797	1067
YBR167C	423	374.03	71	74	115	96	81	105	85	166	220	235	170	219	162	169	182	313	246.5	239	169	180	226	220	216	288.42
YBR168W	1242	1193.03	240	378	272	458	282	457	328	478	513	501	380	509	472	414	530	894	416	378	332	388	544	398	472	630.99
YBR169C	2082	2033.03	917	1020.04	879.06	673	7984.79	12075.3	15215.1	16701.3	1146	1784	877	1194	8774.16	13824	17053.3	19838.4	1281	1725	856	837	11293.3	18154.2	19211.7	22814
YBR170C	1743	1694.03	782	838	823	885	1476	2256.21	2584	3016	1210	1415	1046	1351	2060	2576.96	3230.65	4298	1234	1325	931	983.47	2543	3108.56	3512.99	4167.97
YBR171W	621	572.03	955	995	959.8	1333	649	951.56	922.99	1279	1599.92	1648	1313	2087	1073	976	1329	2036.16	1662.51	1600	1229.02	1380	1218	1231	1372	1681.42
YBR172C	2223	2174.03	2688	2410.09	2058	2708	2084.5	1926.33	2285	2777	3067.94	3533.34	2521	4364.98	2152.85	1944	2616.99	3477.75	3419.51	3220	2300.03	2704.02	2919.98	2690	2568.45	3380.02
YBR173C	447	398.03	1516	1326.91	1149.67	1617.98	2173.7	2456.42	3160.97	3414.54	1675	1852	1490.65	2349.92	2584	2912.62	4225	4956	1986.01	1950	1306.24	1500	3191.77	4070.95	4096.06	4939.19
YBR174C	315	266.03	2	1	1	1	0	0	2	3	3	4	2	3	2	1	4	4	5	3	1	5	3	1	4	5
YBR175W	948	899.03	337	355	360	515.06	325	478.15	619	773.72	478	529	338	472	429	418	617	748	486	445	313	397.96	443	600	630	755.96
YBR176W	939	890.03	137	134	135	184	141	165	172	240	222	257	211	299	227	225	218	378	262.49	296	204	261	304	285.31	323.74	358
YBR177C	1356	1307.03	3194	2601	2769	2818	2563.57	3306.4	3990.92	5534.77	3303.99	3911	2685.88	3153	2284	3034.03	3711	4578	3630	4024.37	2393	2914	3044	4435.99	4254.98	5290.1
YBR178W	375	326.03	0	1	1	0	0	3.02	1	2	1	7	3	1	0	3	0	14	1	1	3	6	1	2	6	0
YBR179C	2568	2519.03	686	781	673	820	681	886	873	1187	1446	1401	1043	1685	1251	1261	1460	2146.99	1138	1176	795	1052.98	1343	1268	1541.93	1738
YBR180W	1719	1670.03	12	3	9	13	10	11	12	22	6	22	6	7	2	6	9	14	13	7	12	7	11	10	10	19
YBR181C	711	662.03	6557.88	7733.5	9548.58	11580.5	1365.9	1245.86	818.24	1964.29	15480.6	16343.5	11590.5	18110.4	2534.38	1361.82	1296.43	2884.31	17220.2	17403.9	11935.5	15053.9	3604.91	1717.38	1327.79	2662.97
YBR182C	1359	1310.03	64	101	70	93	120	120	133	207	93.13	141	98	123	96	130	159	198	99	103	81	144	163	158	204	243
YBR182C-A	195	146.03	0	1	0	0	0	4	1	4	1	0	0	1	0	2	0	3	0	0	1	1	2	0	2	0
YBR183W	951	902.03	226	351	233.02	191	657	739	997	1211	186	338	196	261	584	677.01	713	941.01	259	357	158	213.01	632	908	888	1029
YBR184W	1572	1523.03	34	49	47	79	29	43	33	47	159	139	110	190	71	83	82	173	112	120	62	102	109	74	76	90
YBR185C	837	788.03	216	262	192	261	341	362.04	242	437.94	313	345	242	435	415	327	436	613	307	340	240	323	542	362	491	540
YBR186W	1695	1646.03	4	11	6	12	127	133.74	167	177	9	12	16	12	153	162	183	269	13	11	6	11	132	180	156	182
YBR187W	843	794.03	1788	1569	1805.63	2092.93	561	687	706	1072.8	1501	1683	1197.11	1809	478	392	403	589	1830	1969	1140	1607.53	679	550	465	705.01
YBR188C	423	374.03	187	181	176	175	142	186	189	248	363	407	304	519	261.73	279.19	324	500	400	415	299	347	349	336	345	495.06
YBR189W	588	539.03	9590.48	11176.2	13398.4	13924.6	1435.43	1184.55	748.06	1751.9	18977.6	20551.3	14580.8	23310.8	2408.65	1220.36	882.69	2598.85	22954.2	23357.8	15844.8	20077.9	4060.05	1683.36	1121.27	2359.32
YBR190W	312	263.03	3	1	3	5	4	5	3	1	2	2	0	4	0	4	8	8	2	3	6	6	2	0	7	4
YBR191W	483	434.03	9253.56	9621.04	12313.4	12176.2	1475.09	1139.65	758.63	1766.18	18182.6	20582.6	14946.7	19141.9	2616.25	1395.52	1199.73	2385.65	21433.2	21448.4	14461.2	17350.5	3608.81	2081.6	1346.71	2673.48
YBR191W-A	75	26.03	6	11	10	13	1	0	2	0	8	18	9	17	2	0	0	1	9	11	4	10	2	0	3	1
YBR192W	1134	1085.03	429	455.12	368	447	428	433	358	499.06	840	907	634	973.5	673	607	615.18	1087	761.99	808.77	516	625	714	700	615.02	841
YBR193C	672	623.03	218	215	220	214	247	268	379	448	344	400	307	386	291	409	482	553	374	343	280.82	296	438	585	461	667
YBR194W	372	323.03	89	60	81	110	93	116.73	134	195	147	220	119	201	205	190.02	264	333	203	170.04	119	150	166	302	250	322.99
YBR195C	1269	1220.03	274	314	324	351	249	320	310	442	564	598	438	583	402	328	408.56	583	572	628	438.02	455	585	502.89	495	646
YBR196C	1665	1616.03	37186.8	30566.1	33880.4	37331.6	24296.1	26318.3	30596.6	41665.4	27307	33072.9	21411.2	34753.7	14702	17301.3	18773.1	24836.5	31797.4	33459.6	20520.6	26306.1	22079.8	23366	21878	30773.9
YBR196C-A	150	101.03	1	3	3	7	1	1	1	5	2	6	6	5	2	2	3	6	2	7	4	3	2	1	13	6
YBR196C-B	105	56.03	1	2	3	3	0	1	5	6	6	8	3	3.08	1	2	0	1	5	4	1	1	2	3	2	5
YBR197C	654	605.03	399	327	354	393	189	200	208	325.3	524	646	484	688	256	224	314	420.27	538	575	357.01	480	306	376	307	423
YBR198C	2397	2348.03	1953	1846	1728.95	2155.97	1466.01	1702.77	1856.95	2470.01	2795	3191	2266	3308.96	1964	2104.7	2403.88	3617.17	2706	2817.05	1945.08	2341.99	2437	2613	2539	3272
YBR199W	1395	1346.03	2024	2389	1870	2010.98	2808	3120.88	2880.82	3893.36	3029	3607.3	2379	3534	3215	3175	3729.05	5500	2879	3186	1999	2205	3691.01	3798	3760.01	4932.41
YBR200W	1656	1607.03	655	751	669	926	647	944	875.88	1131	1313.78	1274	980	1573	1159	1027	1423	2041	1109	1150	818	946	1351	1241	1406	1599
YBR200W-A	165	116.03	0	0	0	0	0	0	0	2	0	0	0	0	0	0	0	0	0	0	0	0	0	0	0	0
YBR201C-A	204	155.03	50	51	34	41	33	45	62.1	68	39	65	23	51	20	43	57	64	30	45	27	38	29	45	42	68
YBR201W	636	587.03	104	159	150	166	172	216.99	226	274	253	300	210.57	326	301	299	378	545	290	307	182	236	364	368	363	461
YBR202W	2538	2489.03	1376.07	1358.92	1233	1445	585	805	964	1223.15	1505	1889	1434	2050	663	795	1092	1472	1562.01	1637.78	1142	1424	887	1094	1179.87	1353
YBR203W	2775	2726.03	136	159	151	118	215	305	354	413	185	223	178	268	276	353	503	590	174	193	152	177	317.06	349	472	536
YBR204C	1128	1079.03	217	348	305	298.09	366	532	576	741	483	563	341	395	593	732	712	1107	488.03	586	372	381.99	786	932	870	1117
YBR205W	1215	1166.03	1879.88	1818.23	1642.6	1879.82	1093.52	955.28	927.14	1505.6	2279.06	2555.02	1805.34	2916.11	1039.76	928.73	1016.31	1707.82	2217.75	2279.05	1603.82	1962.93	1345.15	1168.28	1124.98	1543.73
YBR206W	324	275.03	262.12	285.77	239.56	365.18	129.48	105.73	186.86	176.77	291.47	334.98	229.66	426.89	90.24	146.25	105.69	133.2	340.25	388.95	254.17	242.94	143.89	196.72	155.02	251.27
YBR207W	1398	1349.03	1104	1063	985.03	1364	1166	1396.45	1639.24	2041.53	1072	1196	910	1428	964	1067	1571	1886	1077	1150	737	1024	1077	1376	1531.02	1803
YBR208C	5508	5459.03	774	753	889	942	782	1031.04	1075	1536.91	995	1128	808	1288	894	1006	1192.54	1647	763	804	510	677	873	803	864	1014.01
YBR209W	318	269.03	0	1	0	0	1	0	2	5	0	0	0	0	0	4	0	1	0	0	0	1	4	1	1	5
YBR210W	429	380.03	239	258	299	330	223	256	233	377	354	428	300	484	247	249	327	553	439	415	306	340	319	332	342	439
YBR211C	975	926.03	176	231	164.98	234	148	221	220	316	394	415	289	485	301	337	370	557	367	390	243	297	319	336.69	358	490
YBR212W	2019	1970.03	2391.81	2435	1972.99	2411.1	3931	3914.72	5493	6012.01	1752	2376	1603	2354.14	2656	3310.02	4853.01	5030	1996.05	2264	1447.69	1646.12	3284.8	4396.09	4748.86	5476.38
YBR213W	825	776.03	272	201	177	311	71	68	135	114	394	364	324	500	116	148	217	226	329	348	236	351	169	163	196	200
YBR214W	1584	1535.03	1561	1870	1353.54	1125.11	7025.16	8131.23	12446.9	12698.3	864.61	1669	992	931	4137	6136.49	8591.26	8417.69	1126	1582	938.01	691	5261.81	8941	9249.58	10186.4
YBR215W	1878	1829.03	710	743	632	827.69	572.99	586.02	775	965.05	1460	1617	1155	2234.99	1165	1167.36	1694.1	2164.86	1473.01	1372	1029	1103	1362	1567.98	1610.9	1953.01
YBR216C	2025	1976.03	407	463	397	476	477	755.94	648	855	730	725	515	817	706	728	837	1392.24	637	624	478	557	763	723	950	1065
YBR217W	561	512.03	50	77	68	111	65	94	94	108	201	248	173	254	192	170	234	318	213	173	159	162	229	196	236	300
YBR218C	3543	3494.03	5849.89	5023.36	5674.84	5667.92	4344.78	4879.75	5012.55	7399.91	4957.44	6435.43	4215.28	5570.57	3454.77	3898.44	4280.18	5696.09	5691.66	6469.47	3848.94	4897.24	4483.23	4869.72	4672.29	5914.84
YBR219C	384	335.03	0	0	0	0	0	0	0	0	0	0	0	0	0	0	0	0	11.16	0	0	0	0	0	4.91	5.35
YBR220C	1683	1634.03	1014	998	1236	1383.01	581	679	782	1123.89	1256	1443.92	924	1319.99	565	541	664	924	1314.84	1553	927	1226.98	823	748	717.09	939.7
YBR221C	1101	1052.03	7341	7008.14	7692.59	9001.02	4697.99	5704.17	5462.98	8509.44	6307.01	7508.36	5204.64	7559.08	3765	3669.87	4300	5941.99	7098.07	7404.38	5038.95	6542	4852.02	4545.67	4712.98	6110.59
YBR221W-A	105	56.03	0	0	0	0	0	0	0	1	0	0	0	0	0	0	0	0	0	0	0	0	0	0	0	0
YBR222C	1632	1583.03	2783	2401	2419.23	2494	3761	3624	4147.03	5907.22	1830	2420	1655	2555	2324	2602.05	2688	3930.96	2204	2436	1581	1843.09	3133.83	3599	3303.87	4403.99
YBR223C	1635	1586.03	271	283	285	283	338	466	467	641	324.72	441	294	403	457	459	585	785	350	409	265	285	555	619.87	641	783
YBR223W-A	120	71.03	0	0	0	0	0	0	0	2	0	0	0	0	0	0	0	0	0	0	0	0	0	0	0	0
YBR224W	516	467.03	0	1	3	5	1	11	4	4	1	0	0	1	2	1	6	4	2	2	2	6	4	0	4	5
YBR225W	2703	2654.03	587	608	509.97	708	801	968.19	1167	1328	795	894	621	921	937	1002	1591	1820	739.01	784	578	696	992.15	1313	1460	1687
YBR226C	411	362.03	3	0	1	9	3	3	2	3	1	7	2	3	0	1	6	7	5	5	1	4	4	0	1	4
YBR227C	1563	1514.03	627.01	573	520.01	642	420	482	524	683	1204	1336	886.96	1529	838	866	1019	1551	1035	1089	780.94	989.05	986.44	993	1001	1415.29
YBR228W	915	866.03	110	143	120	166	85	139	181	196	230	223	195	291	274	214	261	430	229	237	133	185	291	240	248	342
YBR229C	2865	2816.03	2570	2473	2322	2543.99	3292	3651	3560	5019.09	2728.72	3218	2175	2962.98	2827	2862.94	3231.99	4742	2735	2931	1786	2146.12	3445.04	3378	3400	4149.82
YBR230C	405	356.03	542	625	485	408	2530	2861.26	3473.18	4407.6	481	719	368.84	543	1729	2490.93	2591	3286.35	551	756	401	386	2524	3429.98	3392.33	4571.96
YBR230W-A	201	152.03	23	26	42	18	54	98	87	137.94	50	59	53	66	85	118	109	155	57	65	44	62	138	142	174	204.99
YBR231C	912	863.03	333	284	258	363	364	459	619	671.93	467	527	414	601.73	579	651	697	1032.98	499	508	299	409	721	860	855	1018.06
YBR232C	360	311.03	3	1	6	4	0	3	3	7	3	1	2	6	0	2	5	6	8	5	3	10	4	7	11	10
YBR233W	1242	1193.03	467	479	449	551	427	537	684	856	805	894	706	916	723	774.68	1223	1301.65	849.98	898	627	697	830	1071	1221	1394.07
YBR233W-A	285	236.03	196	222	203	275	77	108	112.46	134	530	485	371	686	210	184	230	295	496	451	285	274	179	193	197	279
YBR234C	1155	1106.03	3150	3060	3096.13	3448.06	3496	3993.67	4368	6194.19	2552.12	3331.99	2173	3061	2724.97	2881	3552.59	4567	3177	3253.01	2051.95	2538	3453.09	3848	3716.37	4896.6
YBR235W	3363	3314.03	1298	1249	1322.96	1551	1272	1739.42	1754	2515.99	1355.12	1586	1108	1582	1164	1302	1465.34	2093	1266	1311	824	1068	1324.01	1294	1322	1610.29
YBR236C	1311	1262.03	379	401	415.98	413	423	556	601	782	695	783	586	962	626	665.6	850	1172	772	777	511	644.99	869	903	915.76	1178
YBR237W	2550	2501.03	346	456	394	557	367	490	542	637.93	952	1112	728	1190	796	907	1090	1708	885	894	613	725.14	981.99	1090.12	1155.52	1436.74
YBR238C	2196	2147.03	1569	1471.93	1467.23	2280.99	773	905	936	1325	1623	1624	1167	2154	682	604	966	1225	1514	1237	1141.97	1448	865	725	840	887
YBR239C	1590	1541.03	430	418	355	436	307	384	464	490	475	682	436	635	337	372	525	579	511	509	352	386	450	590	646	610
YBR240C	1353	1304.03	41	43	54	51	81	70	104	136	63	65	46	71	92	107	148	133	49	64	32	46	113	148	129	169.02
YBR241C	1467	1418.03	658	640	524	640.03	2313	2538.51	2839.01	3843.18	448	585	376	476	1514	1782	2056	2463	526	619	340.98	409	2010	2453	2255	2767
YBR242W	717	668.03	426	438	449	504	139	168	128	238	796	902	667	1131	287	211	274	394	923	864	662.01	760	382	258	245	372
YBR243C	1347	1298.03	1303	1188.53	1239.99	1641.96	808	979.99	1236	1462	941.96	1157	728	1183	562	532	883	867.73	1075	1230	760	1019	810	757	847	1073
YBR244W	489	440.03	429	404	362	308	146	127	180	147	815	900	623	883.84	235	214	201	295	826	745	528	452	304	213	259	311
YBR245C	3390	3341.03	1727	1862	1892.42	2171.95	1109	1372	1345	1874.47	2706	3117	2152	3669	1452	1505	1955.2	2773.95	2890.48	3015	1958.85	2599.99	1863.16	1861	1940	2446
YBR246W	1164	1115.03	586.03	564	755	929	493	663	746	1028.01	1017.94	1160	903	977	674	668	961	1066.15	1173.05	1248.06	902.01	1146	1072.99	1078.06	1044	1255.06
YBR247C	1452	1403.03	1351	1258	1310	1906.8	428	473	448	656	2152.7	2298	1731.44	3534	738	550	643	1082	2664.98	2332	1856	2394.06	1004	713	717	966
YBR248C	1659	1610.03	1323	1268	1277	1391	1031	1043.96	1112.52	1614	2018.73	2162	1635.02	2382	1406	1313	1479	2045.85	2209	2201	1472.77	1967	1889	1650	1551	2041.99
YBR249C	1113	1064.03	4003	3448.71	4615.5	4438.72	710	766	529	1040	4654	5326	3715.72	5549	607	509	496.99	813	5682.05	5724.98	3911.12	4845.06	1070	726.44	594.22	905
YBR250W	1572	1523.03	29	48	20	43	61	88	82	120	75	61	54	64	139	124	164	251	60	46	42	76	174	139	166	212
YBR251W	924	875.03	215	241	218	285	254	278	274	386	453	567	337	588	397	427	408	780	449	499	355	457	545	517	496	675.73
YBR252W	444	395.03	387	390	511	660	158	156	179	328	649.83	718	474.9	797	209	223	257	329	757	749	515	629	331	303	314	467.85
YBR253W	366	317.03	130	117	175	161	137	211	235.99	307	317	321	234	386	249	320	298	391	391	354	236	314	371.44	455	439.34	529.05
YBR254C	528	479.03	202	201	184	281	105	166	142	197	367	413	309	452	191	199	229	314	394.01	406	270	321	226	234	244	303.99
YBR255C-A	363	314.03	62	78	84	96	77	113	106	149	73.02	116	78	104	91	133	150	178	115	106	83	118	151	119	170	186
YBR255W	2085	2036.03	391	432.07	345	435.05	337.19	468.99	490	642	873	977	663.01	1120.74	735	718	943	1426	794	771	514.03	603.02	778	836	798	1139.89
YBR256C	717	668.03	469	477	587.99	587	651	758.06	866.85	1216.75	929.62	1045	729.85	1118	933	1010.88	1156	1820.81	987.37	1088	664	777	1225	1378	1437.01	1813.48
YBR257W	840	791.03	106	171	157	197	90	175	136	197	372	349	316	500	291	239	242	621	360	279	275	350	340	240	337	340
YBR258C	429	380.03	121	91	68.84	150	66	105	124	156	300.08	287	209	386	253	208	318	476.16	215	183	166	182	203	263	285	306
YBR259W	2067	2018.03	202	301	241	368	206	317	248	366	629	530	436	742	493	404	465	932	499	344	369.98	494	566	405	485.37	596
YBR260C	2001	1952.03	1122	1004	931	1112.01	1145	1207	1513.03	1931	1289	1677	1056	1678	1271	1445	1910.93	2279	1552	1607	1007	1266	1652	1968.05	2124.01	2598.44
YBR261C	699	650.03	445	445	485	671	321	394	487	591.99	721	833	651	969	491	490	609	821	929	921	674	877	656	619	666	868.13
YBR262C	321	272.03	196	160	151	243	194	136	250	222	277	310	261	346	260	218	255	356	279	290	186	228	264	382	284	341
YBR263W	1473	1424.03	3792.27	3484	4309	4531	1298	1523	1631	2413	4905.15	5635.95	4028	5927.62	1538	1389	1570	2324	5763.51	6084.85	3901.06	5396.01	2091.82	2010.74	1940	2749.05
YBR264C	600	551.03	160	238.9	236	274.85	168	216	286	362	418	491	359	542.96	310.85	344	431	581	379	447	312	380	428	489	491	563
YBR265W	963	914.03	931	923	889.1	901	535.78	606.97	650	862.89	1036.85	1343	884	1208	541	574	552	748.98	1231.02	1405	803	951	707	703	681	875.03
YBR266C	453	404.03	1.03	2	2	3	2	1	3	11.97	8	2	1.99	7	1	2	0	5	3	4	9	5	3	0	5	7
YBR267W	1182	1133.03	1043	950.67	957.04	1394	476	549	541	715	1998	1955	1548	3213.08	814	630	765	1311	2169.01	2008	1520	1894.95	1074.2	866	787	1109
YBR268W	318	269.03	231	238	213.05	338	161	209	224	295	395	422	327	472	366	245	382	493.99	480	488	303	412	413	360	383.98	517
YBR269C	417	368.03	310	356	323.94	371.85	661	809	843	1250.01	405	541	327	501	615	771	863	1128	508	525.8	357	384	998.99	1135.99	1096.92	1567
YBR270C	1638	1589.03	139	148	163	206	136.98	221	291	328	337	322	270	363	307	322	524	519	310	265	229	253	343	376	393	500.07
YBR271W	1260	1211.03	365	374	444.95	506	128	182	211	320.87	790	771	573.97	1031	224	215	259	346	873	855	565	862	338	296	315.28	372
YBR272C	1443	1394.03	218	279	291	322	302	491	419	570	504	566.02	391	645	576	519	585.14	1095	480	509.01	401	456	804	610	785	889
YBR273C	1311	1262.03	516	525	532.99	572	833.96	1037	1388.92	1634.89	894	1152	750	1065.01	1337	1613	1801	2433	954	1069	649.79	830	1747.82	2057	2202	2668.26
YBR274W	1584	1535.03	388	392	441.01	461	438	565	500	749.83	558	576	406	611	471	574	592	940	506	544	391.09	440	652	532	612	789
YBR275C	5751	5702.03	1311	1336	1266.98	1687	538	741	613.09	999.58	2779	2763	2031	3416	1020.74	877	1229	1919.98	1951	1897	1382	1598	876	826	871.99	1136.65
YBR276C	2424	2375.03	1046	1136	1249	1501	811.05	1057.72	942	1383	1947	2209	1482	2473.43	1221	1095	1510	2159	1725	1755	1333.77	1692	1400	1182.98	1436.78	1795
YBR277C	402	353.03	0	0	0	3	1	2	4	5	1	2	3	2	1	0	4	3	2	3	2	3	0	0	1	4.99
YBR278W	606	557.03	52	92	105	119	89	126.98	129	196	227	276.97	175	327	193	185	262	347	285	273	170	216	251	324	275	368
YBR279W	1338	1289.03	1139	1089	987	1333	788	1182.67	1379	1580.08	2611.53	3154.74	2194.91	3585	2132.99	2309.12	3198.8	4217.01	2909.03	2771.07	2055.46	2194	2416.53	3126.87	3205.11	3832.19
YBR280C	1914	1865.03	272	279	271	231	866	1135	1276.01	1545	319	465	293.65	332	930.93	1205	1521.87	1913.16	326	411	232	268	1124.03	1582	1630	1816.89
YBR281C	2637	2588.03	1020	1013.07	849	1062	861	898.98	895	1160	1470	1562	1105	1782.99	1171.98	1021	1275.78	1944	1278	1294	921.01	1053	1191	1119	1254	1533.98
YBR282W	441	392.03	134	159	207	193	184	290	282	428	377	404	290	395	392	441	567	658	477	440	316.02	339.99	464	565	559.57	761
YBR283C	1473	1424.03	8292	8342	8354.14	11152	4800	5405.18	5208.01	7584.88	7340	8314	5925	8280	3672.91	3597	4920	6125	7504.05	7252	5377.02	7190.79	4824	4281	4487.99	5509.75
YBR284W	2394	2345.03	73	57	69	72	205	343	386.69	461	104	143	84	110	330	398	465	658.77	90	103	74	83	352	420	565	639
YBR285W	435	386.03	7	7	4	5	229	466	366	379.06	16	8	6	13	658	596	820.19	1128	23	22	8	6	788	758	767	794.99
YBR286W	1614	1565.03	25712.1	23135	20017.3	24917.8	31963.6	30913.9	35887.8	43594.8	17757.6	23265.7	15444.9	21946.9	22776.8	23850.2	28410.7	33954.6	23058.4	25068.7	15208.2	18280.7	31152.1	36390.6	31378	40276
YBR287W	1284	1235.03	1241	1149	1176	1305.66	2316.35	3031.68	2970	4013.18	997	1341	835.15	1097	1552	1817.2	2070	2777.97	1016	1195	716	908	2074	2096	2316.99	2839.29
YBR288C	1452	1403.03	360	505	509.01	595	276	413.05	321	484	860.25	998	719	979.97	528	503	601	933	911	957	636	852	717.01	566	597	819.98
YBR289W	2718	2669.03	896.2	930.8	673.8	1185.97	672	776.98	1143.6	1165	1185.13	1343.29	1054.71	1780	952.8	1018.89	1557.08	1647.37	1230.01	1340.54	811.4	1095	1143.4	1366.89	1344.02	1683.93
YBR290W	966	917.03	389	455	407	461	428	650	741	884.57	910	932	740	1136	991	1002	1204	1804	878	726	576	667	1062.77	1178.55	1299.03	1616.99
YBR291C	900	851.03	118	112	143	182	109	116	131	205	190	166	143	211	157	110	139	181	170	242	103	196	215	198	164	240
YBR292C	372	323.03	11.16	8.97	3	11	5	8	2	11.72	7	10	3	12	5	4	11	12	5	7	8	11	10	6	7	5
YBR293W	1425	1376.03	355	325	323	433	335	400	384	511	322	358	268	391	237	264	336	430	368	301	235.85	323	334	304	396	452
YBR294W	2580	2531.03	2	4	6	11	5	13.33	9	16	4	6	3	4	10	13	10	20	3	5	3	3	7	12	17	16
YBR295W	3651	3602.03	418	419	394	517	380	570	630	834.93	514	586	328	559	408	515	707	739	366	448	272	405.96	362	453	535	607
YBR296C	1725	1676.03	9	9	9	5	15	26	27	33	2	13	5	10	28	12	15	27	3	7	12	8	32	21	27	51
YBR296C-A	120	71.03	0	0	0	0	0	0	0	0	0	0	0	0	0	0	0	0	0	0	0	0	0	0	0	0
YBR297W	1407	1358.03	47.58	47.47	50.75	56.49	86.24	106.3	122.07	169.14	50.26	46.24	40.83	44.47	66.1	78.26	103.12	129.02	61.51	64.46	50.51	50.68	78.94	115.93	121.52	142.42
YBR298C	1845	1796.03	139	152	135	169	132.01	178	228	281	133	175	120	155	104	208.7	243	296	152	113	91	106	122	220.06	247	273
YBR298C-A	222	173.03	0	0	1	0	0	1	0	2	0	0	0	0	2	0	0	0	1	0	0.5	0	0	0	1	2
YBR299W	1755	1706.03	10.65	17.48	5.18	0	79	69.64	86.55	125.36	32	47.71	13.14	22	46.73	62.4	70.18	163.35	6.8	30.54	0	22.91	141.12	90.59	115.34	204.54
YBR300C	498	449.03	4	2	5	0	0	0	0	0	0	0	2	3	1	0	5	0	7	0	0	6	3	0	4	0
YBR301W	363	314.03	5.48	5.04	7.35	5.65	2.81	3.75	6.24	6.94	10.48	5.75	12.09	7.13	3.27	3.15	0.17	4.72	17.58	7.46	1.14	3.83	3.88	4.26	4.38	5.03
YBR302C	1140	1091.03	1022.93	1072.98	910.96	1089.57	1005.53	1166.11	927.26	1573.06	919.07	1127.6	737.02	1104.15	779.52	913.86	599.81	1265.31	928.72	906.99	704.53	800.55	972.55	765.78	788.18	1160.21
YCL001W	567	518.03	986	908	977	1061	656	876	748	1171	1409	1650	1230	1512	809	807	1014	1393.91	1550	1443	1019.36	1154.94	988	1019	990	1358.99
YCL001W-A	462	413.03	0	4	1	2	0	4	1	5	3	2	2	5	8	9	8	17	0	6	3	3	10	2	6	13
YCL001W-B	255	206.03	4	7	12	9	9	4	13	12	18	13	5	10	15	23	31	32	12	4	7	4	23	19	22	32
YCL002C	792	743.03	319	347	268	423	127	216	151	224	325	224	227	359.35	149	126	140	248	249	154	200	278	181	75	130	153
YCL004W	1566	1517.03	265	291	225	265	310.56	339.02	386	510	450	485	369	556	432	455.99	662.89	940	404	481	330	326	583	604	699.02	820
YCL005W	771	722.03	776	678	573	905	500	490.2	685	741.2	543	608	493	804	371	368	491	520	569	619	389	579	430	532.15	528	606
YCL005W-A	222	173.03	246	261	373	346	159	217	186	363	403	405	315	470	194	219	271	368	519	524	314	404	340	325.72	288	434
YCL007C	393	344.03	4	6	3	5	0	5	13	5	5	9	1	5	1	4	3	6	4	1	6	1	2	3	4	1
YCL008C	1158	1109.03	1147.94	1037.99	874.56	1143.22	1341	1235.4	1998	2086.99	814	1038	737.99	1146.03	964	1110.09	1707.04	1539	947	1059	546	747	1322.01	1563	1505	1832
YCL009C	930	881.03	8405	7066.06	6741.02	10478.8	3014.88	2615.96	3938.02	5017.11	4361.96	5658	3926	6392	1921	1841	2107	2565.26	5561.07	5824.94	3708.07	5707.46	2731.1	2791	2596.91	3545.1
YCL010C	780	731.03	361	364.96	356.08	357.94	268	368.95	484	663	529	633	457	638	376.07	517.24	575	660	536.1	610	372	462	417	606	624.73	720.23
YCL011C	1284	1235.03	3315.43	3008.01	2979.44	4188	1657	1729.01	2319.01	2719.18	4269.87	4657	3394.72	5724.62	2133	2135.48	3014	3527.24	4227.92	4510	3014.96	3684	2476.98	2691.76	2649	3339.97
YCL012C	405	356.03	173	195	191	152	204	272	253	348	229	288	209	223	202	242	301.05	420	322	251	178	261	293	329	364	529.17
YCL014W	4911	4862.03	1602	1437.32	1550.07	1762.4	922	1118.11	1068	1594	2060	2328	1627	2465.01	1019	1082	1347	2101.01	1790	1875	1224	1435	1060	1024	1123.91	1458
YCL016C	1143	1094.03	170	158	167	193	153	183	234	290.74	258	345	230	342	220	235	305	420	305	328	199	294	288	360	345	491.06
YCL017C	1494	1445.03	1317	1198	1497.99	1477	1028	1420.45	1503.32	2253.07	1322	1693.23	1122	1522.66	1028	1097	1271	1806	1794	1843	1189.85	1644	1557.98	1540	1574	2066
YCL018W	1095	1046.03	1	0	0	0	0	0	0	0	0	0	0	0	0	0	0	0	0	0	0	0	0	0	0	0
YCL019W	5313	5264.03	459.52	702.6	488.93	987.6	506.64	487.92	627.46	705.3	1312.88	1033.53	780.94	1536.32	816.89	789.35	1061.61	1352.22	440.25	457.73	196.76	353.55	413.28	232.55	315.99	430.46
YCL020W	1317	1268.03	0.29	0	0	0	0	0	0	0	0	0	0.01	0	0	0	0	0	0	0	0	0	0	0	0	0
YCL021W-A	378	329.03	127	164	197.86	178	99	142	162	239	276	312	250	288	117	164	252	332	173	192	118	159	165	137	175.9	215
YCL022C	516	467.03	0	0	5	0	0	0	0	1	1	2	0	0	1	3	3	0	0	3	3	1	0	1	1	2
YCL023C	348	299.03	0	0	0	0	1	2	2	7	2	0	0	2	2	0	1	1	1	1	0	0	3	4	0	1
YCL024W	3114	3065.03	856	885	791	845.99	410	547	548.86	671.11	1531	1739	1167	1681	601	766.32	949	1186.05	1288	1578	830.46	1022.06	707	848	840	1064
YCL025C	1902	1853.03	853	748	809	1045.98	1533	2252.37	2779	3452.59	678	836	568	897	1146.99	1751	2279	2297	771	881	519.98	782.96	1406.03	2326	2143	2554.16
YCL026C-A	582	533.03	3	2	7	9	5	9	5	6	3	8	11	8	1	9	6	11	8	8	9	3	12	10	7	17
YCL026C-B	582	533.03	60	71	66	78	184	319	375.01	681.19	63	74	84	94	190	254	406.95	586	66	99	101	109.99	273	397	565	820
YCL027W	1539	1490.03	818	793	656	971	504	323.04	303	547	1050	1204	779	1513	626.28	419	437	745	1158	1124	755	970	784	560	430	715
YCL028W	1218	1169.03	3045	2870.9	2506.95	3295.95	2639.01	2415.14	3135	3888.88	3483	4050	2886	4676.85	2717	2756	3580.99	4361.72	3784.01	4155	2730.07	3186.95	3625	3833.95	3870.96	4945
YCL029C	1323	1274.03	537	494	506.25	579.63	368	392	538	608	1047	1147	848	1359	626	655	944	1086	1085	1098.06	698	862	801	916	979	1214.62
YCL030C	2400	2351.03	2839	2240.92	2778.03	2465	2347	2716	3043	3912	3113.96	3542	2541	3284	2284	2458	2422	3569.86	3624.89	3701	2302.27	2622.77	3148	3261	3200.84	3829.36
YCL031C	894	845.03	674	747	622	905	408	551.15	659	756.48	1857.3	1894	1322	2369	1190	1030	1380	1944	1835	1642	1188.01	1405.05	1366	1252	1359	1621.4
YCL032W	1041	992.03	296	311	321.99	347	246	353	412	501	465	708	537	753	473	562	720	871	627	654	441	526	612	820	766	1017.05
YCL033C	507	458.03	157	160	257.04	228	255	378.34	370	619.75	289	344.08	239	305	436	434	421.26	675	397	418	260.01	299	661	560.41	611	737.28
YCL034W	1065	1016.03	679	685	696.12	740.02	741	845.83	1160	1501.43	945.01	1312	937	1118	923	1112	1392	1695	1141	1298	744	959	1297.93	1552	1700.07	2030.88
YCL035C	333	284.03	459	485	465	568	1862	2400.46	2891.17	3874.35	929	1160.9	696	1140	3034	4029	5311.6	6059.8	1079	1123	735.95	806.45	4486.02	5655.16	5100.07	7251.59
YCL036W	1701	1652.03	681	544	741.99	1002	295	379.94	244	476.92	1298.94	1321.93	908	1593	445	316	342	644	1335.92	1256	967	1282	746	432	347	473
YCL037C	1305	1256.03	2341.8	2119	2312.97	2942.28	874	958	830	1513.97	2607.5	3112.11	2134.73	3292.03	1027.48	714	956.05	1186.97	3273.05	2927.9	2200.46	2914.04	1636	1198	963.54	1388.97
YCL038C	1587	1538.03	340	373	358	391	650	872.99	954	1178.29	302.93	403	215	352	488	593	677	794	361	420	216	317	663	647	723	900
YCL039W	2238	2189.03	1319	1212.99	939.81	1340	1755	1642.97	2547.98	2663.4	1051	1319.89	942	1393	1530	1698	2587	2640	1024	1266	706	817	1797	2322.89	2470	2679.81
YCL040W	1503	1454.03	5692.03	7766.45	6749.63	4026.88	52434.8	66954.9	77472.7	106266	4530.02	8793.46	4428.88	3469.14	37215.2	49669.2	56486.3	66813.4	5000.36	8843.66	3957.14	2940.29	48050.3	65238.7	66815.4	77132.1
YCL041C	495	446.03	13.05	21.1	67.45	42.39	20.06	151.04	75.92	208.62	29.27	9.06	13.1	19.16	20.1	43.55	59.41	47.37	29.5	7.07	26.39	49.09	44.58	59.66	73.02	90.57
YCL042W	360	311.03	82.97	101.82	113.72	97.12	286.69	1647.13	582.96	1607.79	80.47	84.54	79.11	96.95	262.85	351.31	538.06	804.66	70.69	71.34	67.93	59.8	323.74	388.93	512.41	800.78
YCL043C	1569	1520.03	28220	25068.4	24424.6	28312.4	36007.3	36952.5	46030.1	60277.1	18603	24007.6	16206.2	21763.2	22467	25502.3	33179.5	36324.7	24155.2	26105.2	15925.2	18440.9	31445.8	38495.8	37315.6	45672.3
YCL044C	1254	1205.03	2041	1704	1202.37	2143.99	2772	3095	5363.09	4870.95	1029	1304	982	1521	1675	2136	4064.24	3297	1227	1193	824	1045.29	2131.96	3245	3522.25	3670.81
YCL045C	2283	2234.03	5782	5455.21	5324.17	5865.05	4087.4	4691	4413	6938.2	5412.02	6549.03	4473	6389.47	3562	3412	4208	5942	5826.46	5897	4117	4791.74	4206.01	4078	4202	5721.28
YCL046W	324	275.03	0	1	0	1	1	0	0	2	0	1	0	0	0	0	0	0	3	2	0	0	1	2	0	6
YCL047C	777	728.03	230	228	237	374	300	363	523	636	391	469	345	555	483	546	762	950.56	438	430	294	349	602	669	761	941.46
YCL048W	1392	1343.03	1	8	6	5	11	9	3	13	4	7	9	4	9	17	12	22	4	3	4	4	8	19	14	23
YCL048W-A	240	191.03	1	5	10	3	841	1261.69	884.01	1208	3	6	6	6	512	700	614.94	751	3	1	3	1	777	732	777	800.86
YCL049C	939	890.03	236	251	235	257	524	562.13	723	834.97	272	308	214	342	476	539	628	782	327	352	203	263	602	635	625.7	788
YCL050C	966	917.03	3633.97	4047	2916.36	4175.93	5610	7153.87	8007	9204.16	5270	5370	4089.18	7516	7472	8107.97	12397	16716.7	5080	4664	3754.97	4424.62	9066	10046	12619	14510.9
YCL051W	1752	1703.03	649	620	550	580	636	732.98	1100.55	1108	700	1052	658	915	704	868	1052	1312	827	985	552	600	877.03	1192.01	1115	1455.77
YCL052C	1251	1202.03	448	600.99	651.02	616	752	1051.78	1141	1554.76	1015	1253	881.21	1054.59	1240	1484	1936	2485	1025	1185	818	851	1572.97	1889	2101.97	2531.1
YCL054W	2526	2477.03	2107	2006.11	1966	2745.85	635.01	785	684	1035	4651.87	4279	3350.06	6970.28	1309	990	1230	2235.5	4470	3816	2946	3897	1692	1098	1053	1487.07
YCL055W	1008	959.03	284	319	334	391	305	445	407	593	828	926	538.21	922.1	680	600.47	526	1019	900	824.99	621	748.45	936	745	695	1119
YCL056C	435	386.03	188	177	151	202	134	163	175	215	310	352	268	462	257	205	329	412	304	267.99	232	274	245	262	313	373
YCL057C-A	294	245.03	306	314.06	505	418	346.99	612.63	478	902.25	455	519	284	434	371	486.3	674	629	605	605	418.29	533	714	672	710	993.47
YCL057W	2139	2090.03	3073	2914	2874.2	3069.99	5002	6175.28	6694	8811.25	3183	4093	2630	3667	5278	5470.53	6742.79	9129.14	3363	3823.99	2329.98	2877.05	5948.88	6795.93	7031.01	8687.95
YCL058C	459	410.03	92.09	73.37	78.42	80.47	82.99	92	87.13	102.08	94.05	117.1	55	114.48	73	100	65	128.35	113.67	101	87.03	84.87	123	124.64	93	146.07
YCL058W-A	342	293.03	104	76	118	147	35.98	77	75	109.74	295	316	204	448	118	118	161	226	371	291	267.17	314	193	165	149	203
YCL059C	951	902.03	607	681	780	908	97	148.07	127	179.99	1661	1595	1218	2366.57	190	152	234	364	1994	1828	1374	1681	324	263	231	359
YCL061C	3291	3242.03	978	1083	878	1047	569.98	670	901	947.81	2059	2273	1655	2794	1171	1211.05	1586	2269	1592	1578	1027.01	1259.92	1021	1103	1214	1429.01
YCL063W	1272	1223.03	541	575	505.06	765	239	294	421	491	781	866	556	931	332	370	549.02	655	805	878.99	572.87	744	461	500	548.41	674.08
YCL064C	1083	1034.03	1068	1007	1135.31	1104	3042.08	5236.29	5309.43	6768.88	1945	2125	1393	1835	5236	6286.03	8394.78	9321.98	2289.98	2280	1472.77	1786	7315.1	8400	9322.96	10942.9
YCL065W	369	320.03	0	0	0	0	0	0	0	0	0	0	0	0	0	0	0	0	0	0	0	0	0	0	0	0
YCL066W	528	479.03	0	2	0.5	1	1.5	2	0	0.5	0	0.5	0	1.5	0.5	0.5	1.55	4.08	0	0	0.5	0	1.05	1	1.5	0
YCL067C	633	584.03	2.14	34.23	19.25	23.53	8.56	46.8	31.02	49.2	42.79	60.97	25.67	71.67	64.18	47.07	49.2	112.31	74.88	44.93	44.92	58.83	79.15	56.69	68.46	82.36
YCL068C	783	734.03	0	0	0	0	0	0	0	0	0	0	0	0	0	0	0	0	0	0	0	0	0	0	0	0
YCL069W	1377	1328.03	3	3	3	1	9	0	12	11.43	0	0	0	5	0.43	0.86	5	23	5	1	1	0	4.43	4.86	7	15.43
YCL073C	1848	1799.03	0	0	0	0	0	0	0	0	0	0	0	0	0	2.74	0	0	0	0	0	0	0	2.55	0	2.61
YCL074W	927	878.03	0	1	0	0	0	0	0	0	0	1	0	0	0	0	0	0	0	0	2	3	0	0	0	0
YCL075W	441	392.03	0	0	0	0	0	0	0	0	2	0	0	0	0	0	0	0	2	0	0	0	0	0	0	0
YCL076W	744	695.03	0	0	0	0	0	0	0	0	0	0	0	0	0	0	0	0	0	0	0	0	0	0	0	0
YCR001W	315	266.03	0	0	0	0	0	1	0	0	0	0	0	0	0	0	0	0	0	0	0	0	0	0	0	0
YCR002C	969	920.03	1197	1185	1293.17	1258.88	938	1098	1260	1619.43	2010	2181	1611	2262	1292	1289.89	1496	2320	2038	1834	1491.94	1699	1677.97	1656	1870	2276.93
YCR003W	552	503.03	225	223	164	254	215	228	278	271.14	451	571	383	550	450	390	436	760	548	457	296	332	451	537	516	663
YCR004C	744	695.03	1699	1646.53	1586.45	1733.98	2493	2715.43	2943.89	4220.07	2117.99	2647	1801	2579	2990.01	3230.07	3118.25	4635.99	2374.81	2851.91	1663.59	2054	4143	4344.03	4282	5243.34
YCR005C	1383	1334.03	1142	1128	1074.67	864.01	4908	6011.97	6157.9	7204.03	1857.93	2225	1345	1690	6175.01	6789.57	7910.95	12536	2008.99	2048	1200.9	1302	7272	8543	8770.07	11614.3
YCR006C	474	425.03	23	46	23	24	24	27	36	27	61	55	36	52	27	40	48	60	41	46	22	39	40	32	58	54
YCR007C	720	671.03	31	22	47	60	43	91	92	110	87	78	57	75	136	114	123	162	79	87	55	68	163	180	172	192
YCR008W	1812	1763.03	3445.45	3050.8	2195	3376	2538.99	2581.45	3531	3889.86	2877	3194.3	2329	4310	2165.05	2348	3221.66	4328.73	2638	2844.04	1937.93	2431	2465	2833	3184	3755.09
YCR009C	798	749.03	1179	1330.15	1287.03	1350	1111	1334.99	1490	1959.84	2693.99	2823.98	2033	3024	1960	2359	2652	3503.75	2747.01	2570	1874.99	2012.9	2403.17	2681	2892.98	3539.29
YCR010C	852	803.03	5	9	2	13	54	47	63	72	12	5	2	4	26	25	29	49	6	3	1	2	36	42	39	56
YCR011C	3150	3101.03	2406	2573	2370.99	2514	4458.22	5537.12	5370	7440.82	2964	3705	2301.18	3267	4310.24	4759.87	6020.77	8280.58	2516.08	2797	1707	2044	4688	4845	5506	6522.99
YCR012W	1251	1202.03	60263	46789	66649.9	56986.5	83530.3	118968	130067	200280	48195.5	61494.4	37692.7	52856.3	56319.9	72543.1	65342.2	104220	67763.5	72511.2	40507.5	55575.8	91987.4	105573	105293	146309
YCR013C	648	599.03	21	11	114.95	30	31	131.12	104.01	553	40.01	41	30	34.03	19	63	33	61.01	64.01	62	67.2	74.23	46	109	124.9	249.31
YCR014C	1749	1700.03	216	259	190	251	123	172	171	223.02	531	518.74	406	665	358	303	382	601	460	418	334	366	333	389	360	378.95
YCR015C	954	905.03	73	93	97	127	57	141	108	158	253.97	206	150	243	248	158	187	382	199	188	146	148	232	186	211	295
YCR016W	873	824.03	529	516	578	740	146	203	240.99	308.3	1718.67	1463	1265	2372	459	388	469.99	850	1807	1501.85	1199.96	1479.19	668	497	550.12	716.97
YCR017C	2862	2813.03	4642	4242	4196.57	4562	2963	2994.99	3203.82	4847.96	3491	4084	2785.22	3938	1979	1868	2154	3163	3508.44	3600.36	2208	2881.06	2351	2195	2183.54	3030.02
YCR018C	666	617.03	213	241	207	272	211	320	369	511	376	391	279	564	321	415	649	749	417	382	303	289	440.95	467.78	673	753
YCR018C-A	255	206.03	2	22	16	18	20	31	5	24	10	14.08	9	31	24	15	17	57	8	6	20	8	36	4	36	35
YCR019W	1092	1043.03	226	251	274	300	255	310	308	438.45	394	509	319	529	380	411.8	570	745	402	438	294	338.12	450	601	510	660.06
YCR020C	648	599.03	42	40	56	61	47	61	43	73.99	79	81	53	77	63	64	70	106	86.5	86	58	76	109	71	116	125
YCR020C-A	267	218.03	92	99	106	168	23	63	56	64	127	143	94	170	58	49	61	117	153	160	100	166	76	75	94	99
YCR020W-B	237	188.03	43	96	57	116	37	99.99	42	77	219	144	133	367	160	118	87	392	109	74	120	128	156	59	120	139
YCR021C	999	950.03	51	31	50	37	490	1532.04	3064	2312	37	29	21	42	298	1122	1988	2087.77	38	45	26	17	329	1400	2172	2208.27
YCR022C	345	296.03	4	14	0	21	1	6	6	9	9	13	6	13	1	6	11	8	12	8	4	12	2	1	5	7
YCR023C	1836	1787.03	767.9	792	766	788	548	619	575	881.09	719	906	595	822	431	489	495	697	824	866	529.99	682	645	506	522	736
YCR024C	1479	1430.03	226	265	217	246	373	494	409	578	317	402	264	433	594	546.23	759	992	274	283	218.66	261	665	552	747	800.97
YCR024C-A	123	74.03	30	91	87	206	29	109	32	51	86.99	37	64	77	52	21	10	106	51	29	68	104	105	10	28.47	30
YCR024C-B	267	218.03	2520	2369.98	2163.08	4680	1081	1662.73	1119	1648.35	2122.81	2513	1681.03	2415	1328	795.03	1073.35	2106	2851.96	2831.85	1643.78	2413.97	1856	1086	1054.09	1492
YCR025C	411	362.03	39	31	31	38	20	18	19	32	41	36	33	52	21	31	23	39	42	37	28	27	32	29	46	43
YCR026C	2229	2180.03	1213	1195	1001	1190.92	1156	1338.09	1476.98	1853	1661	1902	1161	1987	1483	1478	1813.03	2472	1501	1655	1030	1249.96	1593	1828	1670	2153
YCR027C	630	581.03	257	264	260	310	204	267	266	350	320	448	311	440	281	271	318	485	373	334	222	331	346	347	365	470
YCR028C	1539	1490.03	765	760	787	1162	462	638.99	710.7	908	730	734	559	887	402	372	583	728	706	759	478	669	506	438	524	603
YCR028C-A	408	359.03	1399	1216.9	1450.01	1435	714	780.59	733	1169	1894	2162	1425	2122	821	778	749	1283	2255	2219	1481.99	1657.19	1114	1125	926	1648
YCR030C	2613	2564.03	2906.98	2798.75	2454.15	2871.93	4218	4149	5428	6419.63	1610	2437.83	1705	2122	2234	2563.24	3890	3835.99	2168.07	2658	1577	1775	3210.75	4161	3920.91	4934.02
YCR031C	414	365.03	13003.2	9996.59	14404.4	12847.1	2493.43	2222.11	1642.93	3771.67	11309.1	13833.3	9246.32	12900.8	1969.83	1578.83	1242.42	2440.2	15742.9	15842.2	10151	12989.2	3467.18	2232.35	1653.95	3412.68
YCR032W	6504	6455.03	692	743	691	917	734.74	1092	1013	1259.21	1186	1279	956	1343	1329	1293	1569	2372.99	901	886	633	770	1206	1112	1235	1464.37
YCR033W	3681	3632.03	2295	2298	1828.72	2379	1652	1883.36	2380	2842.14	3461	3919.01	2773.34	4752.21	2505	2720.11	3797	5099	3029	3054.6	2038.89	2424	2474.04	3027	3349.4	3723.13
YCR034W	1044	995.03	3019	3425	3501.63	4517.97	899.06	1169.92	830.01	1506	2808	3075.37	2202	3648	745	558	654	1032	3228	3067	2304	3019.07	1054.97	652	686	1066.05
YCR035C	1185	1136.03	515	598	618	702	405	661	664	924	1288	1258	915	1665	807	863	1091	1677	1307.1	1224	918.98	1193	1064.94	1142	1234.98	1550.01
YCR036W	1002	953.03	688	704.75	626	732	1281	1463.46	1832.93	2038.03	1106	1342	967	1269.98	1849	2094	2521.43	3432.06	1116	1191.85	799.98	853	2112	2688	2579.1	3149.01
YCR037C	2772	2723.03	1358	1216	1251	1553	1047	1146.18	1175	1435.35	1417	1627	1100	1867	972	943	1023	1660	1503.98	1369	933	1222	1109	941.02	1097	1275.99
YCR038C	1929	1880.03	264	327	233	331	361	399.04	447	566	394	493	357	523.11	493	494	688	850	397	384	285	341	527	629	644	777
YCR038W-A	126	77.03	0	2	1	0	0	0	2	0	0	0	4	0	0	1	0	0	0	0	0	0	3	1	0	1
YCR039C	633	584.03	2.14	34.23	19.25	23.53	8.56	46.8	31.02	49.2	42.79	60.97	25.67	71.67	64.18	47.07	49.2	112.31	74.88	44.93	44.92	58.83	79.15	56.69	68.46	82.36
YCR040W	528	479.03	0	2	0.5	1	1.5	2	0	0.5	0	0.5	0	1.5	0.5	0.5	1.55	4.08	0	0	0.5	0	1.05	1	1.5	0
YCR041W	333	284.03	9	3	0	6.88	2	4	14	18	8	4	0	4.3	8	12	15.9	11.84	10	4	11	9	10.9	20	8	19
YCR042C	4224	4175.03	996	1094	951.86	1198	1014.96	1429.06	1324	1847.98	2015.32	2033	1400	2425	1866	1807	2111	3540	1381	1322	994	1213.99	1792	1539	1740	2145.04
YCR043C	384	335.03	409	479	453	645	187	279.39	244	339	529	561	448	772	271	243	285	405	595	591	446	546	350	254	280	402
YCR044C	1074	1025.03	1010	893	1047	1076	1007	1077	1222	1671	882	1019	701	963.68	602	770	856	1175	1005	1006	602	834	845	965	892.3	1153.08
YCR045C	1476	1427.03	5	4	0	6	15	25	12	24.01	7	6	1	1	11	23	19	15	3	6	6	8	15	23	31	41
YCR045W-A	351	302.03	182	126	131	210	100	101	122	166	140	159	115	160	67	85	119	129	143	178	118	132	117	142	120	137
YCR046C	510	461.03	439	409.73	448	604.27	454	520.88	629	866.99	606	817	459.1	683	629	615	711	847	768	875.08	506	660.99	985	887.44	917.04	1122.33
YCR047C	828	779.03	1003	814.02	745	1568.89	244	272	333	428.59	1250.99	1143	901	1953.77	348	307	375	586	1260.68	1199	784	1209	514	338	414.98	456
YCR047W-A	207	158.03	3	3	1	3	9	11	12	11	1	1	2	1	7	18	12	12	0	3	0	0	12	9	8	7
YCR048W	1833	1784.03	1859	1471	1629	1977.03	1482	1627.1	2351	3112.7	1263	1583	1074	1528.47	1125.89	1315	1655	1902.99	1680	1752.4	1014	1301	1606	1805	2032	2463
YCR049C	447	398.03	2	0	2	0	0	1	1	9	1	0	1	1	1	1	2	7	2	0	0	3	6	3	2	3
YCR050C	309	260.03	0	0	0	0	0	0	2	3	0	1	0	1	0	2	0	1	0	1	0	0	0	0	1	2
YCR051W	669	620.03	918.97	869	858	1358	342	352	446	574.13	1212.7	1325	977.07	1768	441	419	480.76	689	1379	1415	1017.3	1410.09	627	587.26	570	779.66
YCR052W	1452	1403.03	1560	1301.24	1312.22	1667.01	936	907.49	1178	1630.27	1940.43	2216	1661	2583.51	1302	1249	1588	1913.09	2327.01	2280	1567	1944.02	1601	1842	1716	2138.05
YCR053W	1545	1496.03	10179	8964.8	9624.57	10493.8	4339.05	4299.89	4562	6719.11	8774.49	10791	7555.85	10804.9	3402	3385.84	4094.72	5209.81	11578.4	11785	7767.81	9716.06	5138.37	4937	4417.64	6233.84
YCR054C	1692	1643.03	393	367	352	450	317	376	325	434	673	648	461	903	452	374	418	783	547	473	470	509	550	404	460	613
YCR057C	2772	2723.03	2493.89	2248.22	2429.2	3282	838	932.01	813	1325	3187	3347.02	2422.48	4301.73	1086	749	834	1404.41	3419.98	3100	2252	3152.34	1459	879.31	787	1068
YCR059C	777	728.03	683	522	742	871	221	294	309	432	618.06	703	537	704	249	190	218	371.18	866	861	561	856	395	351	311	502
YCR060W	336	287.03	143	119	171.07	210	88	115	112	186	219.99	283	196	319	172	139	159	231	318.94	281	197	266	214	198	176	248
YCR061W	1896	1847.03	1294	1202	1073	1161	3092	3453.76	5289.25	6050.22	644	980	581	665	1634.98	2050	2977	2784	995	1258	575	742	2679.99	4139	4118	4477.2
YCR063W	474	425.03	133	107	111	135	75	65	101	129	124	152	111.81	180	86	57.97	101	105	163	152	115	128	97	131	107	124
YCR064C	411	362.03	4	2	3	6	1	0	4	12	2	2	1	8	1	4	4.98	3	4	4	5	3	1.29	1.03	3	4
YCR065W	1695	1646.03	1365	1367	1374	1528	728	1052.06	1075	1513.44	1576	2038	1359	1897	839	896	1216.42	1393.74	2081.07	2200	1326	1605	1248	1326	1286	1710.22
YCR066W	1464	1415.03	161	172	168	199.43	187	237	280	323.99	315	407	298	437	390	361	456	645	327	311	249	286	398	460	490	595
YCR067C	3198	3149.03	3056	2794	2631.01	3447.88	3959	4023.12	4797.11	6231.24	2392	2927	1985	3091	2717	2869	4048	4599.01	2215	2482	1643.99	1939	3352.88	3375	3485.01	4214.06
YCR068W	1563	1514.03	725	626	571	692	1066.05	1192	1629.5	1867.04	568	665	466	663	816	1003	1294	1417.16	541	662	376	472	869	1094	1134	1356.41
YCR069W	957	908.03	2274.95	1955.35	1906.42	1860	2540	2619.68	3125	3967.84	1807	2478.29	1638	2080	1950	2173.98	2829	3270	2190.01	2359	1418	1615.02	2422.99	3116	2803.98	3707.21
YCR071C	441	392.03	274	302	204	298	275	271	326	359	420	488	329	631	396	370	494	724	455	462	261.96	390.93	512	529.04	504	698
YCR072C	1548	1499.03	1030.98	830.92	1032	1269	424	535	434.68	736.81	1558	1442	1109	1860	536	437.97	528	789	1691.72	1559	1212	1615.89	776	587	587	720
YCR073C	3996	3947.03	235	202	235	326	152	224	254	315.52	457	436	314	584	199	256	374	488	350	315	251	326	250	242	312	318
YCR073W-A	948	899.03	621.59	570.29	627	686	1060	1252.1	1564.01	2052.27	711	939	669	797	1038	1317	1546	1986	852	972.95	616	819.08	1556	1789	1992	2423.67
YCR075C	783	734.03	198	250	238.94	236	218	313.1	322	479	232.54	279	194	241	187	190	247	315	280	346	171	194	294	301	270	411
YCR075W-A	228	179.03	19	23	43	45	34	72.95	50	118	44	69	30	53	58	76	84	99	77	74	61	67.82	110	96	94	163
YCR076C	753	704.03	268	273	258	297	388	490	547	702.49	408	469	344	459	524	600.66	682.94	912	441	451	291	339	610.03	835	741.34	910
YCR077C	2391	2342.03	2340	2561	2462.12	2938	1692.98	2475.15	2389	3239.41	2957.42	3317	2321	3422.92	2031	2053	2449.01	3744	2748.06	2875.24	2186	2745.14	2576.75	2454	2902.04	3275.85
YCR079W	1329	1280.03	610.03	546	408.03	525	804	761	1161	1169	493	591	429	740	640	853	964	1383.05	457	496.04	319	419	639	1117.92	1131	1109
YCR081C-A	237	188.03	0	0	0	0	0	0	2	4	0	0	1	2	0	1	1	0	0	0	0	0	0	0	0	0
YCR081W	4284	4235.03	482	614	556	687	640	810.92	700.27	1022.21	935	946	670	1054	960	789	1034	1869.99	573	538	446	566	881	549	778	878.48
YCR082W	387	338.03	465	600.01	712.94	761	790	1249.39	1393	1918.72	1049	1126	888	1421	1573	1698	1920.97	2908	1186	1090.99	864	963	1948	2086	2302	2964
YCR083W	384	335.03	129	130	200	204.89	386	640	634.98	721	213	291	162	333	476	609	701	897.01	405	380	224	265	717	816.52	782	1150
YCR084C	2142	2093.03	11345.6	9585.98	7777.35	12151.4	6032.62	5278.95	8009.31	8996.32	6096.08	7797	5560.99	8291.75	3688.74	3914.98	5880.75	5727.99	7170.22	7644	4923.27	6721.67	5157.98	6000.94	5982.87	6828.23
YCR085W	354	305.03	1	0	2	3	0	3	2	1	0	3	1	1	0	1	0	0	0	1	2	0	0	0	3	0
YCR086W	573	524.03	101	108	135	112	99	181	191	264	220	256	188	288	202	262	238	354	295	315	205	224	315	372	400	492
YCR087C-A	462	413.03	461	394	382.03	808	84	107.99	118	155	946.92	873	645	1374.54	180	171	242	286	833.98	756	629.05	835	243	210	215	229.99
YCR087W	516	467.03	10	13	22	26	1.65	11	8	11	20	21	11	22.99	2.28	8	11.6	11.01	18	20	18.86	28.37	12	11	16	13
YCR088W	1779	1730.03	4801.72	4441.03	4128.69	4281.1	5821	5916.24	6953.11	9118.62	4269	5786	3859	5464.95	5135.69	5208.86	6044.32	8431.42	5630.46	6535.93	4136.12	4744.8	7168.01	8459.07	7843.5	10433
YCR089W	4830	4781.03	3549	3334.7	2542.16	4464	1794	1540.68	2178	2413.24	2357.96	2655	1917	3398	1275	1198	1828.98	2024	2123	1912	1233	1754.26	1184	1169	1208.41	1500.91
YCR090C	549	500.03	238	260	316	389	174	285	231	329	690	643	514	763	408	346	435	739	673.97	499	457	535	469	384.13	477	616
YCR091W	2163	2114.03	260	270	230	199	766	958	1215	1411.87	284	453	257.01	367	757	932.32	1210	1529.89	256	411	244	244.74	843.79	1194	1237	1551.96
YCR092C	3057	3008.03	588.15	687	667.02	687	436	685.1	611	837.36	1126.85	1211	887	1367.99	764.03	796	982.77	1386	1029	1029	685	835	906	840	878.65	1134.97
YCR093W	6327	6278.03	3534.08	3828.09	3390.11	4298	3694	5089.54	4951.2	6389.43	4949.94	5404.84	3786.93	6131.27	4878.26	5396.09	7155.98	10388.9	3124	2983.97	2331	2814	4169	3738	4964	5267.98
YCR094W	1176	1127.03	786	784	723	884.7	604	625	669	858	1020.28	1104	820	1287	688	620	636	1208.01	1158.99	1045	814	1054	904	787	887	1058
YCR095C	1089	1040.03	165	213	241	366	158	266	198	315	471	434	369	653	439	361	478.09	848	373	318	273	410	437	321	441	562
YCR095W-A	159	110.03	0	0	1	0	0	1	0	1	0	0	0	1	2	1	2	1	0	2	0	0	4	0	0	2
YCR096C	360	311.03	75.72	68.54	123.49	147.93	68.88	113.15	88.96	137.59	367.43	274.06	257.66	309.67	295.65	246.87	342.59	508.38	249.25	291.15	217.15	271.34	326.7	382.62	342.09	459.35
YCR097W	381	332.03	53	127	77	203	79	254	139	149	237	165	159	341	452	223	298	1093	199	171	176	210.94	434	189	333	344
YCR097W-A	267	218.03	0	0	0	0	0	0	0	0	0	0	2	0.7	0	0	0	0	0	0	0	0	0	0	0	0
YCR098C	1557	1508.03	50	34	35	46	65	103	100	114	55	35	35	34	48	45	88	103	36	41	35	34	64	55	88	103
YCR099C	468	419.03	46	61	48	50	41	63	92	61	89	96	53	101	59	69	70	135	56.21	58	56	47	54	93	80.99	109
YCR100C	951	902.03	66	71	74	83	64	103	108	131	139	135	119	132	91	123	143	246	135	117	85	96	121	134	137	161
YCR101C	549	500.03	45	51	40	53	44	71	72	72	70	86	52	104	73	77	91	132	68	71	47	57	55	99	119	99
YCR102C	1107	1058.03	64.07	61.93	78.43	62.7	33.68	54.61	75.95	105.59	105.31	124.28	88.23	95.2	40.08	54.62	55.87	86.62	108.92	112.62	81.93	71.05	43.93	60.04	82.33	95.82
YCR102W-A	198	149.03	1	15	7	9	2	9	3	8	15	2	8	8	6	5	17	21	5	0	5	5	3	4	12	1
YCR104W	375	326.03	1	10.91	5.75	10	2.36	9	12.74	23.63	3	14.33	2	12	7	9.04	8.44	18	17.82	11.65	1	6	5.91	17.71	20.25	23.56
YCR105W	1086	1037.03	21	16	14	29	21	39	29	48	29	36	28	32	32	28	38	63	29	16	20	32	51	40	36	75
YCR106W	2499	2450.03	227	283	252	349	182	249	200	295.41	381	414	297	463	282	207	264	415	267	321	157.35	260	242	174.98	207	276.98
YCR107W	1092	1043.03	220.27	214.79	203.33	273.38	125.83	131.87	185.19	219.08	308.45	323.89	261.76	366.89	158.86	168.68	188.71	279.65	352.97	336.41	186.4	276.08	174.54	185.85	198.53	260.7
YCR108C	192	143.03	0	0	0	0	0	0	0	5	0	0	0	0	0	0	0	0	3.5	0	0.46	0	0	1	0	0.92
YDL001W	1293	1244.03	324	337	276	455	194	281	331	318	697	708	609	925.16	484	404	556	738	617	546	424	567.92	531	488	563	591.01
YDL002C	612	563.03	199	193	222	254	134	214	272	293	522	605	413	731	427	379	458	761.15	611.67	706	387.24	450	525	456	438	746
YDL003W	1701	1652.03	887	1005	786.99	1012.81	255	307.99	402	467	2172	2534	1779	2779	517	555	690.17	1122	2104	2164	1498	1642.99	700.91	643	721.27	988
[truncated: 5,912 more rows]
