# Supplementary material for: Comparison of RNA isolation methods on RNA-Seq: implications for differential expression and meta-analyses
Source: BMC Genomics. 2020 Mar 20;21:249. doi: 10.1186/s12864-020-6673-2 (PMC7082934; doi:10.1186/s12864-020-6673-2)
Supplement: Supplementary file 3 — Additional file 3. EdgeR Output. [file 12864_2020_6673_MOESM3_ESM.xlsx]

## Sheet: Header Descriptions
Header descriptions for limma output
ID	gene identifier
logFC	Average log2 change in mRNA abundance for the dentoted comparision
p.value	p value calculated from T test
FDR	Benjamini-Hochberg corrected p-values
HS	heat-shock (HS) comparion (i.e. stressed vs. unstressed samples). Positive logFC = induced by heat shock, negative = repressed
v	versus comparison of unstressed samples for denoted groups (e.g. P(henol) v R(Neasy) or P v (D)irect-zol. Positive logFC = higher value in first comparision group (e.g. P in the P v R comparison)
v HS	versus comparison of heat shock responses (e.g P v R HS denotes comparison of the P HS response to the R HS response). Positive logFC = higher value in first comparision group (e.g. P in the P v R HS comparison)
Tab Descriptions
edgeR QL	quasi-likelihood model using sample type and replicate as factors
edgeR RIN	quasi-likelihood model using sample type, replicate, and RIN values as factors

## Sheet: edgeR QL
ID	Phenol HS logFC	Phenol HS p.value	Phenol HS FDR	RNeasy HS logFC	RNeasy HS p.value	RNeasy HS FDR	Direct-zol HS logFC	Direct-zol HS p.value	Direct-zol HS FDR	P v R logFC	P v R p.value	P v R FDR	P v D logFC	P v D p.value	P v D FDR	R v D logFC	R v D p.value	R v D FDR	P v R HS logFC	P v R HS p.value	P v R HS FDR	P v D HS logFC	P v D HS p.value	P v D HS FDR	R v D HS logFC	R v D HS p.value	R v D HS FDR
YAL001C	0.134846	0.0561498	0.0750282	0.138103	0.0462389	0.0626552	0.192714	0.00818989	0.0124546	-0.49581	2.19534e-07	2.29709e-06	-0.0669773	0.326414	0.411877	0.428833	1.80749e-06	0.000151571	-0.00325719	0.972536	0.999983	-0.0578679	0.544381	0.999216	-0.0546107	0.562585	1
YAL002W	0.552945	1.42429e-08	5.52218e-08	0.598701	3.45199e-09	1.46094e-08	0.584967	6.47154e-09	2.65094e-08	0.213293	0.00269759	0.00696355	0.561915	1.39075e-08	3.09231e-07	0.348621	1.73729e-05	0.000902469	-0.0457567	0.608795	0.999983	-0.0320224	0.721384	0.999216	0.0137343	0.878378	1
YAL003W	-0.764673	2.56821e-09	1.19646e-08	-0.818096	7.79608e-10	3.99677e-09	-0.857188	3.3622e-10	1.9236e-09	0.0874211	0.273842	0.362939	-0.350663	0.000190349	0.000698779	-0.438084	1.33548e-05	0.000746598	0.0534231	0.632501	0.999983	0.0925145	0.410044	0.999216	0.0390914	0.725975	1
YAL004W	2.86068	6.46084e-05	0.000134439	1.89178	0.00684432	0.010581	1.99817	0.00164121	0.00276598	0.760385	0.300575	0.393045	-0.235463	0.722806	0.781088	-0.995848	0.16076	0.416076	0.968899	0.289612	0.999983	0.862508	0.298628	0.999216	-0.106392	0.909064	1
YAL005C	3.16466	6.54807e-15	2.7529e-13	2.91505	2.75468e-14	8.33505e-13	2.97212	1.95698e-14	6.14305e-13	0.455461	0.00693036	0.0155867	0.0242942	0.874557	0.904768	-0.431167	0.00993878	0.0814813	0.249618	0.258307	0.999983	0.192539	0.38024	0.999216	-0.0570791	0.793081	1
YAL007C	-0.997935	1.04719e-08	4.18162e-08	-0.858218	1.19995e-07	3.75865e-07	-0.897139	6.05915e-08	2.01857e-07	0.404538	0.00126528	0.0036107	0.338296	0.0053048	0.0119858	-0.0662417	0.549615	0.768702	-0.139717	0.37873	0.999983	-0.100796	0.523964	0.999216	0.0389214	0.804723	1
YAL008W	1.36302	1.35295e-13	3.0197e-12	1.43245	3.98153e-14	1.08202e-12	1.5069	1.68805e-14	5.56676e-13	0.0737844	0.391747	0.486781	0.118661	0.176363	0.247727	0.0448768	0.599205	0.799575	-0.0694314	0.552941	0.999983	-0.143874	0.226794	0.999216	-0.0744428	0.523458	1
YAL009W	0.12708	0.287537	0.335422	0.117097	0.316849	0.365076	0.196695	0.103967	0.132584	0.03408	0.772175	0.828948	0.165345	0.172645	0.243319	0.131265	0.270351	0.540328	0.00998342	0.951798	0.999983	-0.0696149	0.675994	0.999216	-0.0795983	0.629471	1
YAL010C	0.310173	0.00137448	0.0023543	0.441171	1.95594e-05	4.32933e-05	0.578037	5.38703e-07	1.51373e-06	-0.381008	0.000166622	0.000606744	-0.163893	0.0653264	0.105261	0.217115	0.0154911	0.108125	-0.130999	0.274419	0.999983	-0.267864	0.0330335	0.999216	-0.136865	0.246841	1
YAL011W	-0.402556	1.3841e-05	3.18116e-05	-0.215357	0.005113	0.00804647	-0.24308	0.00202284	0.00335437	-0.286708	0.000499682	0.00159583	-0.372508	2.68424e-05	0.000130977	-0.0858007	0.226354	0.498652	-0.187199	0.073756	0.999983	-0.159476	0.124143	0.999216	0.0277228	0.779268	1
YAL012W	-0.781666	6.40737e-07	1.82579e-06	-0.793656	5.22678e-07	1.4621e-06	-0.785824	5.94738e-07	1.65613e-06	1.19746	5.88764e-10	2.93567e-08	0.63084	1.26183e-05	6.83297e-05	-0.566622	4.88727e-05	0.0020203	0.0119901	0.940033	0.999983	0.00415755	0.979158	0.999216	-0.00783257	0.960817	1
YAL013W	-0.18949	0.0996647	0.127458	-0.0257125	0.815511	0.842642	0.0981015	0.37747	0.427668	0.139298	0.216942	0.299918	0.0891763	0.424352	0.511955	-0.050122	0.650723	0.832914	-0.163777	0.302031	0.999983	-0.287591	0.0770159	0.999216	-0.123814	0.430134	1
YAL014C	0.363109	0.00446861	0.00715319	0.3372	0.0075027	0.0115494	0.40851	0.00159735	0.00269576	0.305406	0.0150072	0.0304502	0.00506389	0.965216	0.974848	-0.300342	0.0160202	0.109858	0.0259095	0.874066	0.999983	-0.0454011	0.780086	0.999216	-0.0713106	0.661401	1
YAL015C	0.484105	8.60839e-05	0.000174728	0.513069	2.71078e-05	5.87602e-05	0.624684	2.00204e-06	5.12141e-06	-0.27013	0.0133051	0.0274809	-0.288804	0.00888508	0.0188287	-0.0186746	0.850917	0.941721	-0.0289635	0.837102	0.999983	-0.140579	0.323697	0.999216	-0.111615	0.422415	1
YAL016C-A	1.17146	0.0358419	0.0496207	0.798156	0.159095	0.195702	0.100197	0.834006	0.859936	0.399668	0.514003	0.607082	-0.758185	0.172171	0.242768	-1.15785	0.0433236	0.197139	0.373299	0.639248	0.999983	1.07126	0.143801	0.999216	0.697958	0.342324	1
YAL016W	0.61598	4.96458e-08	1.71122e-07	0.50326	1.08511e-06	2.89133e-06	0.401184	2.38632e-05	5.21702e-05	0.042048	0.581372	0.665364	-0.130841	0.0956873	0.146846	-0.172889	0.0310662	0.161236	0.11272	0.298126	0.999983	0.214796	0.0547218	0.999216	0.102076	0.344001	1
YAL017W	1.44678	2.9066e-12	3.60713e-11	1.32734	1.44218e-11	1.33527e-10	1.35406	1.1346e-11	1.08826e-10	0.319081	0.00493274	0.0116193	0.745067	3.48604e-07	3.67379e-06	0.425986	0.000430413	0.01039	0.119432	0.411812	0.999983	0.0927153	0.524389	0.999216	-0.0267163	0.853603	1
YAL019W	-1.08955	5.33771e-10	3.01853e-09	-1.12597	2.50709e-10	1.47019e-09	-1.11505	3.24838e-10	1.86575e-09	-0.156626	0.130851	0.194702	-0.0240693	0.811742	0.853623	0.132556	0.196843	0.465625	0.0364171	0.800718	0.999983	0.0255004	0.859942	0.999216	-0.0109168	0.939512	1
YAL020C	0.125879	0.207108	0.249379	0.111524	0.270611	0.316494	0.0954481	0.342945	0.39188	0.631812	2.17186e-06	1.53059e-05	0.490386	5.89679e-05	0.000254329	-0.141426	0.168283	0.426889	0.0143552	0.918307	0.999983	0.0304313	0.827632	0.999216	0.0160761	0.909174	1
YAL021C	-0.138194	0.118677	0.149847	-0.131283	0.137627	0.171595	-0.028212	0.744039	0.778244	0.467813	1.81073e-05	8.99236e-05	0.613675	4.07036e-07	4.13374e-06	0.145863	0.101502	0.321196	-0.00691099	0.954738	0.999983	-0.109982	0.371228	0.999216	-0.103071	0.401773	1
YAL022C	-0.0355676	0.558037	0.606158	-0.142101	0.0284864	0.0398796	-0.0671311	0.279594	0.325638	0.781423	1.47702e-11	3.79632e-09	0.734413	4.78019e-11	6.68089e-09	-0.0470106	0.445588	0.694628	0.106533	0.223742	0.999983	0.0315634	0.714188	0.999216	-0.0749697	0.390542	1
YAL023C	-0.78417	1.30992e-08	5.12616e-08	-0.76189	2.17769e-08	7.81838e-08	-0.774931	1.62781e-08	6.14091e-08	0.93314	6.46736e-10	3.16362e-08	0.684992	1.17707e-07	1.57032e-06	-0.248148	0.0100363	0.0817983	-0.0222799	0.859376	0.999983	-0.00923861	0.941429	0.999216	0.0130413	0.917421	1
YAL024C	-0.284644	0.000976899	0.00170464	-0.276159	0.0010753	0.00185701	-0.251757	0.00271252	0.00442169	-0.138537	0.0730866	0.118415	0.166629	0.0350739	0.0617158	0.305166	0.000436599	0.010418	-0.00848516	0.93587	0.999983	-0.0328872	0.757447	0.999216	-0.024402	0.816985	1
YAL025C	-1.73989	3.01077e-09	1.35948e-08	-1.76592	1.42013e-09	6.71191e-09	-1.66311	4.21125e-09	1.79782e-08	-0.737747	0.000279922	0.000959218	-0.537396	0.00462609	0.0106366	0.200351	0.246676	0.519585	0.0260283	0.916891	0.999983	-0.0767834	0.757699	0.999216	-0.102812	0.675105	1
YAL026C	-0.340967	2.36103e-06	6.13513e-06	-0.285745	2.51891e-05	5.48442e-05	-0.39315	3.15572e-07	9.18338e-07	0.337465	2.67028e-06	1.81e-05	0.64539	5.81168e-11	7.25842e-09	0.307925	9.80475e-06	0.00060583	-0.0552212	0.472447	0.999983	0.0521836	0.498302	0.999216	0.107405	0.170696	1
YAL026C-A	-0.735341	7.04907e-05	0.000145492	-0.484274	0.0036129	0.00580239	-0.128611	0.404262	0.454688	0.365187	0.0203615	0.0397216	0.697113	0.000118046	0.000464432	0.331926	0.0361976	0.176866	-0.251067	0.24591	0.999983	-0.60673	0.00941096	0.999216	-0.355662	0.107388	1
YAL027W	0.124319	0.265783	0.312655	-0.142587	0.159705	0.19637	0.110926	0.26861	0.314092	-0.911035	1.67414e-08	3.31999e-07	-0.928637	1.27243e-08	2.91765e-07	-0.0176023	0.859236	0.944516	0.266906	0.0822081	0.999983	0.0133933	0.93531	0.999216	-0.253513	0.0807084	1
YAL028W	1.5913	1.087e-09	5.60691e-09	1.57834	9.8475e-10	4.87461e-09	1.70091	2.99725e-10	1.73853e-09	0.120425	0.464483	0.561011	0.152378	0.359612	0.44704	0.0319531	0.844654	0.940774	0.0129591	0.953025	0.999983	-0.109614	0.618829	0.999216	-0.122573	0.5757	1
YAL029C	-0.500563	0.000164481	0.000319487	-0.428889	0.00075969	0.00134278	-0.527778	9.93153e-05	0.000198563	0.0984597	0.376542	0.47128	0.627613	1.07882e-05	5.95738e-05	0.529153	8.69787e-05	0.00309433	-0.071674	0.64751	0.999983	0.0272151	0.862545	0.999216	0.0988891	0.530528	1
YAL030W	0.994488	6.02877e-10	3.3544e-09	0.90673	2.78115e-09	1.20592e-08	1.03111	2.45847e-10	1.4771e-09	0.180595	0.0726761	0.11788	-0.0622783	0.519958	0.603868	-0.242873	0.0180302	0.118652	0.0877576	0.512656	0.999983	-0.0366221	0.782887	0.999216	-0.12438	0.352507	1
YAL031C	0.463484	3.75273e-05	8.07498e-05	0.441983	5.69441e-05	0.000117615	0.592667	1.23542e-06	3.27845e-06	0.0280008	0.758221	0.817102	0.0990565	0.284354	0.367332	0.0710558	0.436189	0.687653	0.0215009	0.865638	0.999983	-0.129182	0.31616	0.999216	-0.150683	0.241401	1
YAL032C	-0.0919828	0.386451	0.436832	-0.132266	0.205428	0.246325	0.044555	0.666259	0.707095	-0.141771	0.181581	0.257896	-0.0510537	0.625615	0.698433	0.0907169	0.382613	0.645903	0.0402834	0.784106	0.999983	-0.136538	0.358838	0.999216	-0.176821	0.231747	1
YAL033W	-1.30284	1.83877e-09	8.91293e-09	-1.31032	8.60181e-10	4.3267e-09	-1.24171	2.89284e-09	1.27485e-08	-0.193909	0.126878	0.1898	-0.0181934	0.883651	0.91171	0.175716	0.162197	0.41736	0.00748405	0.967746	0.999983	-0.0611298	0.740628	0.999216	-0.0686139	0.705059	1
YAL034C	0.799691	4.38125e-05	9.31134e-05	1.06529	9.02075e-07	2.43121e-06	0.952235	4.19252e-06	1.02499e-05	0.354601	0.0369607	0.0661259	0.0959018	0.551485	0.632763	-0.258699	0.11801	0.350921	-0.265597	0.240484	0.999983	-0.152544	0.494417	0.999216	0.113053	0.611149	1
YAL034W-A	-0.994576	8.03687e-06	1.9193e-05	-0.783176	4.19923e-05	8.82545e-05	-0.622155	0.000621997	0.00110808	-0.662817	0.00031866	0.00107255	-0.438185	0.0104458	0.0216514	0.224632	0.149103	0.398923	-0.2114	0.364286	0.999983	-0.372421	0.120422	0.999216	-0.161021	0.466935	1
YAL035W	-1.30116	1.26956e-13	2.85529e-12	-1.21494	4.62866e-13	7.38392e-12	-1.21453	4.65746e-13	7.94746e-12	-0.0668858	0.396781	0.491787	-0.199433	0.0174211	0.0339178	-0.132547	0.101008	0.320045	-0.086225	0.439793	0.999983	-0.0866347	0.437638	0.999216	-0.000409622	0.997035	1
YAL036C	-1.53769	2.66395e-10	1.69787e-09	-1.64978	6.78142e-11	4.83094e-10	-1.64044	7.27353e-11	5.23873e-10	0.0618566	0.646258	0.722165	-0.129935	0.338808	0.42523	-0.191791	0.162251	0.41736	0.112092	0.56633	0.999983	0.102752	0.598515	0.999216	-0.00933981	0.961433	1
YAL037C-B	-0.252258	0.58061	0.627773	-1.70307	0.00343442	0.00552633	-1.15008	0.0192655	0.0277518	0.723806	0.127618	0.19081	-0.179231	0.687551	0.750451	-0.903037	0.0580743	0.235426	1.45082	0.0458815	0.999983	0.897822	0.173273	0.999216	-0.552994	0.430055	1
YAL037W	0.424725	0.0614969	0.0815221	-0.206369	0.295117	0.342156	0.137394	0.487291	0.537467	-0.957511	0.000141715	0.000525833	-0.789543	0.00110912	0.00309929	0.167967	0.396195	0.658268	0.631094	0.0400138	0.999983	0.287331	0.332498	0.999216	-0.343763	0.222224	1
YAL038W	-1.12516	2.12012e-11	1.92947e-10	-1.14607	1.5095e-11	1.3932e-10	-1.06501	5.81369e-11	4.29803e-10	0.659632	2.08287e-07	2.21393e-06	0.481899	1.81089e-05	9.32452e-05	-0.177732	0.0551012	0.228911	0.0209076	0.867519	0.999983	-0.0601517	0.632102	0.999216	-0.0810593	0.519729	1
YAL039C	1.08989	1.58468e-11	1.515e-10	1.13158	5.94252e-12	6.38875e-11	1.06889	1.48141e-11	1.37338e-10	0.072675	0.408157	0.50323	-0.235775	0.0117607	0.0240542	-0.30845	0.00151676	0.0238058	-0.0416915	0.727405	0.999983	0.0209962	0.859615	0.999216	0.0626877	0.596198	1
YAL040C	0.279365	0.0855703	0.11059	0.432129	0.0112757	0.0168504	0.506915	0.003804	0.0060744	0.953836	4.6005e-06	2.86981e-05	1.01361	2.00341e-06	1.48673e-05	0.0597721	0.70545	0.864935	-0.152764	0.493861	0.999983	-0.227549	0.311765	0.999216	-0.0747855	0.737301	1
YAL041W	0.126445	0.060996	0.0809322	0.175748	0.0116953	0.0174242	0.25496	0.000658214	0.00116834	0.149863	0.0288752	0.0536215	0.300342	0.000122813	0.000478693	0.150478	0.0284016	0.15394	-0.0493035	0.590499	0.999983	-0.128515	0.169645	0.999216	-0.0792115	0.389961	1
YAL042C-A	1.36249	0.0275481	0.038975	0.868329	0.23843	0.282578	0.950438	0.131515	0.164463	1.20572	0.10873	0.166339	0.36203	0.589687	0.667206	-0.843694	0.262154	0.532472	0.494166	0.618235	0.999983	0.412057	0.636412	0.999216	-0.082109	0.941689	1
YAL042W	-0.551516	4.93995e-07	1.43268e-06	-0.622084	7.79202e-08	2.52006e-07	-0.474133	4.53761e-06	1.10293e-05	0.605423	1.15851e-07	1.41972e-06	0.609439	1.04337e-07	1.44108e-06	0.00401645	0.959179	0.984505	0.0705681	0.527149	0.999983	-0.0773824	0.488434	0.999216	-0.147951	0.192274	1
YAL043C	0.0653493	0.487822	0.538862	0.0415862	0.658906	0.702339	0.171773	0.0777343	0.10149	0.556012	5.9255e-06	3.53842e-05	0.375896	0.000566909	0.00174594	-0.180116	0.0661256	0.255703	0.0237631	0.857923	0.999983	-0.106424	0.425398	0.999216	-0.130187	0.332239	1
YAL044C	0.891686	5.35704e-10	3.02427e-09	0.863801	8.52404e-10	4.30233e-09	0.851904	1.03547e-09	5.16416e-09	0.0169938	0.840957	0.883638	-0.279429	0.00302049	0.00735086	-0.296423	0.00180861	0.0266747	0.0278849	0.814213	0.999983	0.0397815	0.737137	0.999216	0.0118966	0.919645	1
YAL044W-A	-0.238018	0.0718532	0.094189	-0.150421	0.233322	0.276911	-0.184231	0.146902	0.181769	0.0368009	0.768828	0.826561	-0.122283	0.332957	0.418513	-0.159083	0.207078	0.477893	-0.0875966	0.622842	0.999983	-0.053787	0.762032	0.999216	0.0338096	0.847135	1
YAL046C	0.0380288	0.733141	0.767255	-0.0956724	0.396929	0.447555	-0.240936	0.0350557	0.0483953	0.325429	0.00778142	0.0171976	-0.265703	0.0231097	0.0434231	-0.591132	2.0525e-05	0.00102103	0.133701	0.40119	0.999983	0.278964	0.0833426	0.999216	0.145263	0.356135	1
YAL047C	-0.00160982	0.992134	0.993827	0.000404691	0.997843	0.997843	0.0604457	0.69061	0.729641	-0.764968	6.96791e-05	0.000287837	-0.680028	0.000271958	0.000942937	0.0849402	0.576182	0.786373	-0.00201451	0.992751	0.999983	-0.0620555	0.780506	0.999216	-0.060041	0.77851	1
YAL048C	0.221833	0.0165354	0.0243265	0.286734	0.00268867	0.00439379	0.202405	0.0271984	0.0382315	0.181541	0.045905	0.079817	0.233556	0.0128812	0.025948	0.0520153	0.550115	0.769063	-0.064901	0.594081	0.999983	0.0194289	0.87361	0.999216	0.0843299	0.48995	1
YAL049C	0.63223	5.34603e-09	2.27235e-08	0.622809	5.79594e-09	2.32392e-08	0.685489	1.09979e-09	5.43413e-09	0.0468472	0.497614	0.591893	-0.019901	0.772396	0.821668	-0.0667482	0.334015	0.600694	0.00942088	0.921771	0.999983	-0.0532596	0.580137	0.999216	-0.0626805	0.513455	1
YAL051W	0.458787	2.13144e-08	7.97422e-08	0.606938	1.18687e-10	7.87224e-10	0.552621	7.81564e-10	4.00871e-09	-0.019321	0.720424	0.785601	0.13806	0.0174751	0.0340115	0.157381	0.00742505	0.0677839	-0.148151	0.0598055	0.999983	-0.0938343	0.223789	0.999216	0.0543171	0.473011	1
YAL053W	0.907201	1.05491e-10	7.68343e-10	0.801485	1.04432e-09	5.12557e-09	0.93647	6.53324e-11	4.76991e-10	0.777389	1.84224e-09	6.77521e-08	0.909798	1.13505e-10	1.04106e-08	0.132409	0.104262	0.325369	0.105716	0.345251	0.999983	-0.0292686	0.791813	0.999216	-0.134985	0.232401	1
YAL054C	3.29611	1.30172e-17	3.18378e-15	3.07084	1.25108e-16	1.3114e-14	3.13588	6.43842e-17	7.71296e-15	0.799253	1.96053e-05	9.58351e-05	0.570544	0.000734393	0.00218494	-0.228709	0.145033	0.392505	0.225272	0.233742	0.999983	0.160229	0.388402	0.999216	-0.0650432	0.732811	1
YAL055W	0.286642	0.0151221	0.0223819	0.535673	1.55645e-05	3.50385e-05	0.522367	2.57902e-05	5.60697e-05	-0.868372	4.10548e-08	6.31852e-07	-0.768738	3.23971e-07	3.52169e-06	0.0996345	0.325946	0.594009	-0.249031	0.100986	0.999983	-0.235725	0.121581	0.999216	0.013306	0.946966	1
YAL056W	-0.0831907	0.195979	0.237146	-0.143751	0.0290938	0.0406523	-0.0969041	0.131364	0.16431	-0.109051	0.0922195	0.145029	-0.029432	0.639964	0.710802	0.0796193	0.209875	0.480112	0.0605601	0.496367	0.999983	0.0137134	0.877269	0.999216	-0.0468467	0.596267	1
YAL058W	0.0311301	0.72785	0.76292	-0.12602	0.166686	0.204066	0.0303133	0.734095	0.769214	0.179468	0.0546332	0.0926869	0.165027	0.0758181	0.11967	-0.0144404	0.871423	0.949282	0.157151	0.221061	0.999983	0.000816813	0.994838	0.999216	-0.156334	0.222847	1
YAL059W	-2.13854	1.57117e-10	1.07869e-09	-2.09271	6.11562e-11	4.43737e-10	-2.12576	5.48623e-11	4.09235e-10	-0.541	0.00337908	0.00841543	-0.54816	0.00307045	0.00745083	-0.00716066	0.964857	0.986881	-0.045825	0.857143	0.999983	-0.0127798	0.959035	0.999216	0.0330453	0.893566	1
YAL060W	2.03962	5.50186e-13	9.14899e-12	1.91559	1.78529e-12	2.30829e-11	1.8423	3.59419e-12	4.22444e-11	0.417306	0.00425005	0.0102245	0.252687	0.065607	0.105619	-0.164619	0.220158	0.49269	0.124033	0.502651	0.999983	0.197322	0.289918	0.999216	0.0732887	0.691027	1
YAL061W	3.84037	7.3634e-12	7.83029e-11	3.89629	6.22495e-12	6.59575e-11	4.08041	3.5415e-12	4.17442e-11	0.413514	0.163851	0.236548	0.611121	0.0482118	0.0815336	0.197606	0.507149	0.741092	-0.0559158	0.883227	0.999983	-0.240039	0.53533	0.999216	-0.184124	0.635058	1
YAL062W	1.35943	1.91696e-09	9.25682e-09	1.16007	2.94205e-08	1.02858e-07	0.865602	1.97554e-06	5.06615e-06	0.278108	0.0705956	0.115046	-0.152131	0.300019	0.384019	-0.430239	0.00656571	0.0620623	0.199353	0.31637	0.999983	0.493824	0.017443	0.999216	0.294471	0.138716	1
YAL063C	0.892225	0.0017313	0.00291864	0.984084	0.000701266	0.00124665	0.698506	0.0122809	0.018195	0.377713	0.16445	0.23718	0.405901	0.139263	0.202998	0.0281888	0.916222	0.967932	-0.0918585	0.795659	0.999983	0.193719	0.593903	0.999216	0.285578	0.432515	1
YAL064W-B	1.17386	0.0103659	0.0157189	0.715378	0.076136	0.0994257	0.563611	0.239769	0.283588	-0.394896	0.374244	0.469003	0.544449	0.27022	0.352488	0.939345	0.0494055	0.213714	0.458479	0.429601	0.999983	0.610246	0.349586	0.999216	0.151767	0.81161	1
YAL065C	-1.32974	0.299424	0.347975	3.3775	0.00558062	0.00874486	0.191853	0.820761	0.847321	2.03305	0.139789	0.206067	-0.60056	0.536788	0.61842	-2.63361	0.040088	0.189161	-4.70724	0.0115001	0.999983	-1.52159	0.322419	0.999216	3.18565	0.0372136	1
YAL067C	0.14202	0.533032	0.582772	0.638722	0.0090861	0.0138114	0.7024	0.00694435	0.0106878	0.493533	0.0435817	0.0763427	0.827786	0.00219469	0.00556493	0.334254	0.179471	0.442885	-0.496701	0.130598	0.999983	-0.560379	0.0987862	0.999216	-0.0636777	0.88225	1
YAR002C-A	-1.0339	4.90086e-12	5.58603e-11	-1.08404	2.31787e-12	2.84643e-11	-0.978973	1.56248e-11	1.42862e-10	0.808006	4.32533e-10	2.56462e-08	0.727595	2.76244e-09	9.21337e-08	-0.0804107	0.293695	0.562686	0.0501344	0.64114	0.999983	-0.0549299	0.610187	0.999216	-0.105064	0.335012	1
YAR002W	-0.596272	3.03057e-09	1.36736e-08	-0.550142	9.26637e-09	3.55979e-08	-0.534996	1.51026e-08	5.73428e-08	-0.240209	0.000697459	0.00213456	-0.300069	6.57672e-05	0.000277736	-0.0598598	0.331809	0.599481	-0.0461297	0.598299	0.999983	-0.0612753	0.485324	0.999216	-0.0151456	0.861267	1
YAR003W	-0.587808	8.56486e-07	2.39408e-06	-0.427428	6.02645e-05	0.00012395	-0.362321	0.000403708	0.000739397	0.415353	7.47231e-05	0.000304178	0.49354	9.18262e-06	5.20478e-05	0.0781876	0.370177	0.636705	-0.16038	0.200128	0.999983	-0.225487	0.078102	0.999216	-0.0651066	0.598357	1
YAR007C	0.468947	5.26546e-06	1.28945e-05	0.415847	2.32109e-05	5.0782e-05	0.387106	5.6719e-05	0.000116862	-0.0996513	0.21386	0.296424	-0.139306	0.0876757	0.135829	-0.0396547	0.613976	0.808297	0.0531003	0.632481	0.999983	0.0818404	0.46303	0.999216	0.0287401	0.794772	1
YAR008W	-1.49984	6.76637e-10	3.70855e-09	-1.51557	1.87961e-10	1.14691e-09	-1.33654	2.10402e-09	9.52244e-09	-0.431218	0.00313238	0.00791863	-0.26493	0.0545664	0.0902267	0.166288	0.206238	0.477373	0.0157306	0.937618	0.999983	-0.163296	0.413059	0.999216	-0.179027	0.354987	1
YAR009C	-0.217544	0.0791006	0.102771	-0.167485	0.168709	0.206145	-0.220021	0.0748584	0.0979752	-0.41317	0.00207422	0.0055673	-0.861942	3.36265e-07	3.58887e-06	-0.448772	0.000995093	0.0182515	-0.0500593	0.766541	0.999983	0.00247671	0.988276	0.999216	0.0525361	0.754905	1
YAR010C	-3.00937	0.0836538	0.108238	5.25533	0.035358	0.0487668	0.00385179	1	1	6.08285	0.0149671	0.0303938	9.39544	0.00908548	0.0191979	3.31259	0.593189	0.7968	-8.2647	0.00931163	0.999983	-3.01323	0.999944	1	5.25148	0.999937	1
YAR014C	-0.518696	3.89102e-09	1.7096e-08	-0.521009	3.02424e-09	1.30149e-08	-0.385714	4.39464e-07	1.25104e-06	-0.232418	0.000295441	0.00100361	-0.0891281	0.112836	0.169096	0.14329	0.0142367	0.10303	0.00231266	0.976198	0.999983	-0.132982	0.0965374	0.999216	-0.135295	0.089716	1
YAR015W	0.370414	6.84793e-06	1.65149e-05	0.186396	0.00678207	0.0104907	0.263424	0.000350501	0.000648081	-0.0660272	0.303693	0.395799	-0.274101	0.000255837	0.00089872	-0.208074	0.00305991	0.0368823	0.184018	0.0491887	0.999983	0.10699	0.237891	0.999216	-0.0770278	0.390056	1
YAR018C	-0.475884	1.05747e-05	2.48097e-05	-0.547501	1.0344e-06	2.76752e-06	-0.476644	7.64759e-06	1.79637e-05	-0.160755	0.0603857	0.100757	-0.169023	0.0495822	0.0834087	-0.00826789	0.91891	0.969317	0.0716165	0.543705	0.999983	0.000760153	0.994964	0.999216	-0.0708564	0.543207	1
YAR019C	0.590801	1.31045e-07	4.21497e-07	0.776228	1.54976e-09	7.22376e-09	0.688481	1.43826e-08	5.4929e-08	0.614342	9.55286e-08	1.23787e-06	0.685307	1.72526e-08	3.60401e-07	0.0709656	0.37759	0.642485	-0.185426	0.101599	0.999983	-0.0976795	0.379601	0.999216	0.0877469	0.431414	1
YAR020C	0.67272	0.243644	0.289395	0.131695	0.829517	0.855157	0.960095	0.155552	0.191424	0.427539	0.493303	0.587838	1.04319	0.133168	0.195472	0.615651	0.374336	0.639477	0.541024	0.522513	0.999983	-0.287376	0.735256	0.999216	-0.8284	0.362891	1
YAR023C	0.830524	0.00983732	0.0150026	1.61052	2.3294e-05	5.09068e-05	1.32244	0.000212405	0.00040481	0.753458	0.0276946	0.051839	0.503386	0.124793	0.184944	-0.250072	0.450988	0.698865	-0.779999	0.0766782	0.999983	-0.491914	0.251658	0.999216	0.288085	0.502857	1
YAR027W	1.32577	1.19561e-10	8.51727e-10	1.05003	5.74784e-09	2.3086e-08	1.17147	9.01209e-10	4.54866e-09	-0.0344419	0.769582	0.826893	-0.0478473	0.685169	0.748547	-0.0134054	0.908339	0.965408	0.275743	0.0981742	0.999983	0.154301	0.344569	0.999216	-0.121442	0.451984	1
YAR028W	0.0614945	0.62344	0.667201	-0.0059356	0.961638	0.9699	0.00446906	0.971381	0.977543	0.1567	0.217424	0.300513	0.164343	0.198531	0.272922	0.0076423	0.951049	0.981609	0.0674301	0.701464	0.999983	0.0570254	0.746722	0.999216	-0.0104047	0.952684	1
YAR029W	0.309999	0.24772	0.293761	0.580494	0.0281246	0.0394389	0.538515	0.0379237	0.0520074	0.0099064	0.970262	0.979368	-0.229441	0.387088	0.475158	-0.239347	0.356515	0.622655	-0.270495	0.459752	0.999983	-0.228516	0.52979	0.999216	0.0419788	0.90398	1
YAR030C	0.392503	0.405482	0.456586	0.198397	0.707685	0.746605	0.300602	0.568092	0.61494	0.864756	0.103622	0.159752	0.750256	0.156412	0.223991	-0.1145	0.834516	0.935347	0.194106	0.78701	0.999983	0.0919011	0.899232	0.999216	-0.102205	0.891747	1
YAR031W	0.140691	0.483197	0.534457	0.237123	0.251441	0.29614	0.0138929	0.944481	0.954399	0.584822	0.00857449	0.01869	0.168916	0.404677	0.493101	-0.415905	0.0515049	0.21956	-0.096432	0.735223	0.999983	0.126798	0.654016	0.999216	0.22323	0.436624	1
YAR033W	-0.0445025	0.727081	0.762273	-0.0572432	0.644865	0.688874	0.100965	0.423426	0.474063	0.00327566	0.97923	0.985948	0.0894518	0.483226	0.569586	0.0861761	0.493522	0.729532	0.0127407	0.942834	0.999983	-0.145467	0.41892	0.999216	-0.158208	0.373485	1
YAR035W	0.452107	0.0403315	0.0554181	0.718465	0.0034336	0.00552633	0.26311	0.26367	0.308993	1.03932	0.000107811	0.000415257	1.20094	2.3491e-05	0.00011666	0.16162	0.491616	0.728888	-0.266358	0.385146	0.999983	0.188997	0.548087	0.999216	0.455355	0.164931	1
YAR042W	0.289178	0.000768409	0.00136394	0.387443	3.12968e-05	6.71955e-05	0.444987	5.32968e-06	1.28061e-05	0.203951	0.011557	0.0243327	0.41699	1.29764e-05	6.98183e-05	0.213039	0.00881571	0.0754536	-0.0982646	0.356007	0.999983	-0.155809	0.14983	0.999216	-0.0575448	0.586532	1
YAR050W	0.0669547	0.641572	0.684235	0.139029	0.348116	0.397247	0.355923	0.0271178	0.0381364	0.683395	0.000110884	0.000425976	1.08552	3.05231e-07	3.35108e-06	0.402129	0.0137317	0.100882	-0.0720746	0.725604	0.999983	-0.288968	0.175746	0.999216	-0.216894	0.309888	1
YAR060C	-0.0306003	0.939769	0.949638	-0.411425	0.183546	0.222653	0.149789	0.632246	0.676501	-0.221239	0.478793	0.574697	0.0128662	0.975349	0.983053	0.234105	0.445024	0.694576	0.380825	0.395417	0.999983	-0.18039	0.706528	0.999216	-0.561214	0.201784	1
YAR066W	-0.929263	0.485306	0.536689	-0.400381	0.786486	0.816965	6.29115	0.080161	0.10438	1.33018	0.32885	0.422674	7.94002	0.0120374	0.024526	6.60985	0.0576647	0.234575	-0.528882	0.790504	0.999983	-7.22041	0.0651295	0.999216	-6.69153	0.0998318	1
YAR071W	-0.156258	0.348176	0.397935	-0.309354	0.0606068	0.0804891	0.0349131	0.822747	0.849222	-0.199439	0.221965	0.305567	-0.301971	0.0703471	0.11215	-0.102533	0.514939	0.745607	0.153096	0.504785	0.999983	-0.191172	0.403136	0.999216	-0.344267	0.131036	1
YBL001C	0.696126	1.78045e-06	4.71839e-06	0.644251	4.34363e-06	1.05491e-05	0.636037	4.77887e-06	1.15678e-05	-0.0203069	0.852237	0.891734	-0.287456	0.013986	0.027877	-0.267149	0.0201171	0.126703	0.0518756	0.732534	0.999983	0.0600893	0.691378	0.999216	0.00821371	0.956226	1
YBL002W	-1.81544	1.91673e-18	8.65478e-16	-1.90695	7.3667e-19	3.32635e-16	-1.83174	1.61357e-18	6.31442e-16	0.349642	1.17357e-05	6.25125e-05	0.25999	0.00037124	0.00122042	-0.0896524	0.159678	0.414738	0.0915115	0.307463	0.999983	0.0162959	0.853939	0.999216	-0.0752156	0.399806	1
YBL003C	-1.34649	2.74546e-08	9.96035e-08	-1.90766	5.41296e-11	4.05282e-10	-1.78083	1.37498e-10	9.04834e-10	-0.393888	0.0161615	0.032489	-0.91856	4.62756e-06	2.94938e-05	-0.524672	0.00198482	0.0286263	0.56117	0.0186286	0.999983	0.434338	0.0596443	0.999216	-0.126832	0.563765	1
YBL004W	-2.19595	1.66525e-09	8.13908e-09	-2.27465	8.61472e-10	4.32949e-09	-2.3552	6.55911e-10	3.44075e-09	0.0951922	0.649395	0.724705	0.589716	0.00975881	0.0204586	0.494524	0.0264636	0.147509	0.078704	0.79472	0.999983	0.159251	0.602896	0.999216	0.0805465	0.791454	1
YBL005W	0.036541	0.716263	0.752813	0.2618	0.0150004	0.0219746	0.22732	0.0343811	0.0475872	0.353153	0.00187468	0.00509462	0.63596	2.68679e-06	1.89106e-05	0.282807	0.0102813	0.0830141	-0.225259	0.122572	0.999983	-0.190779	0.190865	0.999216	0.0344797	0.809241	1
YBL005W-A	-0.718346	0.121149	0.152704	-0.268701	0.551275	0.599632	-0.243765	0.712766	0.750482	0.620335	0.175473	0.250737	4.22331	1.4724e-07	1.89956e-06	3.60297	1.46672e-06	0.000128503	-0.449644	0.481668	0.999983	-0.474581	0.555771	0.999216	-0.0249366	0.975622	1
YBL005W-B	-0.40207	5.57543e-05	0.00011743	-0.162628	0.0546506	0.0730917	-0.203224	0.0190563	0.0274713	0.177239	0.037727	0.0673481	0.350667	0.00025646	0.000899833	0.173428	0.0416894	0.19286	-0.239443	0.0462982	0.999983	-0.198846	0.09348	0.999216	0.0405965	0.723297	1
YBL006C	-0.264528	0.0121496	0.018212	-0.0864565	0.368636	0.418386	-0.0937186	0.331175	0.380952	-0.018303	0.849094	0.889239	-0.108753	0.265382	0.346792	-0.0904498	0.347851	0.614223	-0.178071	0.200492	0.999983	-0.170809	0.219048	0.999216	0.0072621	0.957033	1
YBL007C	0.293797	0.00187261	0.00314963	0.26055	0.00481614	0.00759967	0.34991	0.000374536	0.000689626	0.542768	1.65971e-06	1.22086e-05	0.698039	3.43119e-08	6.03026e-07	0.155271	0.0747661	0.27158	0.0332472	0.77908	0.999983	-0.0561128	0.636524	0.999216	-0.0893599	0.453703	1
YBL008W	-0.114116	0.0944682	0.121155	-0.143031	0.0362433	0.049859	-0.195131	0.00636039	0.00984586	-0.0855686	0.198911	0.279097	-0.0479243	0.467135	0.554292	0.0376443	0.563433	0.77875	0.0289148	0.754689	0.999983	0.081015	0.386783	0.999216	0.0521002	0.572233	1
YBL009W	-1.79878	9.52945e-18	2.43208e-15	-1.7997	7.83646e-18	2.09091e-15	-1.63256	5.62506e-17	7.17806e-15	0.154422	0.0246677	0.0469517	0.191441	0.00689431	0.0150669	0.037019	0.568125	0.781737	0.000915842	0.991959	0.999983	-0.166218	0.0930531	0.999216	-0.167134	0.0897286	1
YBL010C	-0.669973	7.89478e-05	0.000161697	-0.698913	2.10743e-05	4.64361e-05	-0.553263	0.000324875	0.00060406	-0.493268	0.00102643	0.0030171	-0.451101	0.00230003	0.00580196	0.0421672	0.742404	0.883542	0.0289393	0.880022	0.999983	-0.11671	0.542276	0.999216	-0.145649	0.432798	1
YBL011W	0.101593	0.300142	0.348533	0.131328	0.184422	0.223669	0.0398823	0.681081	0.72074	0.426013	0.000220308	0.000772525	0.273004	0.0095206	0.0200308	-0.153009	0.125173	0.36058	-0.0297341	0.82811	0.999983	0.0617111	0.65289	0.999216	0.0914452	0.506539	1
YBL013W	0.227062	0.115279	0.145838	0.387111	0.0119799	0.017821	0.496669	0.00272194	0.00443458	0.616409	0.000283117	0.000967907	0.936055	2.16904e-06	1.58955e-05	0.319647	0.0419967	0.193226	-0.160048	0.426101	0.999983	-0.269607	0.194552	0.999216	-0.109558	0.595131	1
YBL014C	-0.579018	1.85675e-06	4.91174e-06	-0.758284	2.07029e-08	7.46473e-08	-0.548239	3.45514e-06	8.57212e-06	-0.23805	0.0124564	0.0259471	-0.00563187	0.949362	0.963059	0.232418	0.0140402	0.102402	0.179266	0.16533	0.999983	-0.030779	0.808265	0.999216	-0.210045	0.105079	1
YBL015W	0.800496	3.19794e-06	8.15016e-06	0.660976	4.11569e-05	8.66229e-05	0.725678	1.18997e-05	2.71279e-05	0.378875	0.00833229	0.0182434	0.176548	0.188245	0.261167	-0.202328	0.134626	0.375239	0.13952	0.449229	0.999983	0.0748182	0.682646	0.999216	-0.064702	0.72414	1
YBL016W	-1.18147	2.93329e-07	8.8209e-07	-1.22316	1.5396e-07	4.72917e-07	-1.1269	5.46317e-07	1.53146e-06	0.0809725	0.608496	0.690884	0.0659182	0.676625	0.74239	-0.0150544	0.923766	0.971079	0.0416834	0.854404	0.999983	-0.0545755	0.810366	0.999216	-0.0962589	0.671202	1
YBL017C	-0.131021	0.0707338	0.092846	-0.317906	0.000146296	0.000286731	-0.336837	8.01115e-05	0.000161822	0.314584	0.000163097	0.000596128	0.732501	6.29454e-10	2.95592e-08	0.417917	4.99287e-06	0.000318567	0.186885	0.0685433	0.999983	0.205816	0.0470414	0.999216	0.0189309	0.848073	1
YBL018C	-1.78148	1.49011e-07	4.74091e-07	-1.69881	6.46165e-08	2.11308e-07	-1.92639	8.80694e-09	3.50249e-08	-0.504711	0.019774	0.0387297	-0.722932	0.00156737	0.0041631	-0.218221	0.271215	0.541139	-0.0826736	0.792652	0.999983	0.144911	0.654599	0.999216	0.227584	0.45317	1
YBL019W	0.530953	8.00731e-06	1.91302e-05	0.630251	2.81787e-07	8.25395e-07	0.634738	3.04199e-07	8.8794e-07	-0.434247	9.19694e-05	0.000361594	-0.34983	0.000922993	0.00264808	0.0844175	0.34815	0.614223	-0.0992985	0.435406	0.999983	-0.103785	0.417871	0.999216	-0.00448608	0.970827	1
YBL020W	-0.701294	2.8132e-07	8.49897e-07	-0.585809	4.6096e-06	1.11627e-05	-0.61867	2.40317e-06	6.08569e-06	0.736024	1.24444e-07	1.4969e-06	0.782619	4.85118e-08	8.06698e-07	0.0465947	0.630474	0.818961	-0.115485	0.402362	0.999983	-0.0826233	0.548993	0.999216	0.0328614	0.811933	1
YBL021C	-0.879114	8.48335e-05	0.000172488	-0.661572	0.00076433	0.00134977	-0.617636	0.00141284	0.00240248	-0.285618	0.105478	0.162124	-0.393981	0.0293556	0.0531843	-0.108363	0.517457	0.746382	-0.217541	0.389114	0.999983	-0.261478	0.30182	0.999216	-0.0439364	0.855059	1
YBL022C	1.07007	1.62198e-12	2.22453e-11	1.00888	4.74138e-12	5.33178e-11	1.04762	2.36896e-12	2.98408e-11	-0.112045	0.139848	0.206103	-0.0018285	0.980277	0.985721	0.110216	0.145808	0.393695	0.0611896	0.558851	0.999983	0.0224492	0.829672	0.999216	-0.0387404	0.710459	1
YBL023C	-0.374365	1.00099e-06	2.75792e-06	-0.352335	1.93828e-06	4.96964e-06	-0.369257	1.12916e-06	3.02243e-06	-0.0519299	0.351851	0.446759	0.0939041	0.101051	0.154031	0.145834	0.0139514	0.101986	-0.02203	0.779105	0.999983	-0.00510738	0.948404	0.999216	0.0169226	0.828821	1
YBL024W	-1.51633	1.08362e-11	1.09293e-10	-1.56367	5.38868e-12	5.89042e-11	-1.59219	3.91188e-12	4.51135e-11	-0.117036	0.305268	0.397498	-0.215452	0.0666131	0.106953	-0.0984158	0.385893	0.649051	0.0473389	0.76944	0.999983	0.0758568	0.639205	0.999216	0.028518	0.859266	1
YBL025W	-0.365226	0.0502617	0.0676844	-0.166744	0.30836	0.356173	-0.159932	0.332575	0.382113	-0.541574	0.00374194	0.0091751	-0.522835	0.00497753	0.011338	0.0187386	0.907983	0.965205	-0.198482	0.412632	0.999983	-0.205293	0.399039	0.999216	-0.00681169	0.97633	1
YBL026W	-1.18956	0.00314022	0.00511746	-0.872511	0.0165772	0.02417	-0.871414	0.0194339	0.0279669	-0.415591	0.226933	0.310472	-0.0948799	0.780852	0.829161	0.320711	0.344296	0.610745	-0.31705	0.522562	0.999983	-0.318147	0.525808	0.999216	-0.00109707	0.998316	1
YBL027W	-3.10781	1.47319e-10	1.01743e-09	-3.18916	9.30251e-11	6.34986e-10	-3.10602	1.40553e-10	9.2287e-10	-0.241874	0.341998	0.436479	-0.440057	0.0918131	0.141492	-0.198183	0.43442	0.686604	0.0813477	0.820866	0.999983	-0.00179003	0.995938	0.999685	-0.0831377	0.816475	1
YBL028C	-2.00125	2.94705e-07	8.85321e-07	-2.24077	1.16043e-08	4.37491e-08	-2.10909	3.86046e-08	1.34168e-07	-0.915967	0.000851608	0.002557	-0.713674	0.00663228	0.0145647	0.202293	0.38764	0.651085	0.239523	0.523595	0.999983	0.107848	0.775328	0.999216	-0.131674	0.710998	1
YBL029C-A	0.554528	0.000707569	0.00126359	0.452656	0.00287122	0.00466485	0.702751	3.25847e-05	6.97311e-05	-0.304606	0.0410338	0.0725507	-0.383562	0.0122712	0.0249246	-0.0789563	0.569313	0.782273	0.101872	0.604825	0.999983	-0.148223	0.452723	0.999216	-0.250095	0.201102	1
YBL029W	-0.260935	0.231964	0.276585	-0.25961	0.203682	0.244709	-0.406899	0.0548544	0.0731644	-0.379787	0.0753446	0.12127	-0.41214	0.0557274	0.0918875	-0.0323527	0.87116	0.949282	-0.00132551	0.996106	0.999983	0.145964	0.622151	0.999216	0.147289	0.606128	1
YBL030C	0.0260661	0.821891	0.846107	-0.227187	0.0619581	0.0821166	-0.263551	0.0318637	0.0444064	1.00892	1.83443e-08	3.49614e-07	0.39826	0.0022364	0.00565848	-0.610661	2.84879e-05	0.00132717	0.253253	0.13364	0.999983	0.289617	0.0880489	0.999216	0.0363637	0.82517	1
YBL031W	-0.829641	4.3344e-09	1.88327e-08	-0.826858	1.41365e-09	6.69742e-09	-0.955392	1.13127e-10	7.62409e-10	-0.528775	2.06955e-06	1.4743e-05	-0.648309	9.27548e-08	1.30882e-06	-0.119534	0.148782	0.398427	-0.00278349	0.980452	0.999983	0.125751	0.30692	0.999216	0.128535	0.279054	1
YBL032W	-1.10925	1.81581e-13	3.75311e-12	-1.16444	7.48427e-14	1.77047e-12	-1.097	2.2465e-13	4.48536e-12	0.455435	9.89484e-07	7.85964e-06	0.230048	0.00248636	0.00621955	-0.225388	0.00294855	0.0360583	0.0551837	0.570481	0.999983	-0.0122484	0.899438	0.999216	-0.067432	0.489047	1
YBL033C	0.629279	6.78704e-06	1.63748e-05	0.569716	1.78862e-05	3.98316e-05	0.604574	8.44707e-06	1.97705e-05	-0.269218	0.0194658	0.0381899	-0.307433	0.00883679	0.0187534	-0.0382142	0.71926	0.872374	0.0595631	0.691708	0.999983	0.0247053	0.869195	0.999216	-0.0348578	0.814111	1
YBL034C	-0.307142	0.000856548	0.00150944	-0.217827	0.010877	0.0163003	-0.168403	0.047713	0.0642965	-0.0212527	0.788839	0.842519	0.553644	6.61375e-07	6.12346e-06	0.574896	3.42222e-07	4.01768e-05	-0.0893154	0.430697	0.999983	-0.138739	0.231676	0.999216	-0.0494236	0.663189	1
YBL035C	-1.34213	9.1437e-14	2.28398e-12	-1.40589	2.87679e-14	8.56584e-13	-1.2601	2.36673e-13	4.67768e-12	0.0523676	0.498072	0.592319	0.0162765	0.832573	0.870612	-0.036091	0.638412	0.823803	0.0637576	0.572519	0.999983	-0.0820314	0.468645	0.999216	-0.145789	0.200636	1
YBL036C	-0.481092	1.82547e-05	4.12769e-05	-0.351284	0.000500383	0.000907118	-0.285362	0.00333572	0.00536456	-0.489131	1.2098e-05	6.39047e-05	-0.162792	0.0737491	0.11697	0.326339	0.00102441	0.0183333	-0.129808	0.300827	0.999983	-0.19573	0.126085	0.999216	-0.0659224	0.593304	1
YBL037W	-0.0526317	0.475646	0.526899	-0.0864692	0.243613	0.287902	0.099224	0.186683	0.226224	0.165665	0.0323096	0.059017	0.378136	3.6531e-05	0.000170782	0.21247	0.00798273	0.0711057	0.0338375	0.743898	0.999983	-0.151856	0.153781	0.999216	-0.185693	0.0838936	1
YBL038W	0.551124	7.93522e-06	1.89966e-05	0.484372	2.42765e-05	5.29555e-05	0.467521	3.99633e-05	8.44132e-05	-0.479008	4.48322e-05	0.000196392	-0.485625	3.91166e-05	0.000180093	-0.00661709	0.943041	0.977848	0.0667517	0.613593	0.999983	0.0836028	0.528865	0.999216	0.0168511	0.89633	1
YBL039C	-2.65338	2.13042e-14	7.0256e-13	-2.8458	5.67497e-15	2.41392e-13	-2.86552	5.28703e-15	2.31604e-13	-0.0516641	0.708298	0.774969	-0.0511958	0.710886	0.770335	0.000468246	0.997289	0.99831	0.192425	0.338492	0.999983	0.212144	0.293192	0.999216	0.0197186	0.920933	1
YBL039W-B	0.740444	0.0555508	0.0742955	0.630694	0.0759574	0.0992145	0.696294	0.0690201	0.0907996	-0.315777	0.403195	0.498369	0.170498	0.663034	0.730983	0.486275	0.200903	0.470403	0.10975	0.82725	0.999983	0.04415	0.933585	0.999216	-0.0655998	0.894567	1
YBL040C	-0.0743001	0.292454	0.340617	-0.0382935	0.585164	0.63293	-0.103995	0.149165	0.184259	0.460256	1.26772e-06	9.76577e-06	0.464437	1.14634e-06	9.50424e-06	0.00418019	0.952483	0.981609	-0.0360066	0.715625	0.999983	0.0296946	0.764318	0.999216	0.0657012	0.509683	1
YBL041W	0.843539	9.61783e-10	5.05431e-09	0.768875	4.19828e-09	1.73183e-08	0.771652	3.8181e-09	1.63982e-08	-0.19379	0.0269583	0.0507197	-0.440352	2.24367e-05	0.000112375	-0.246562	0.00611251	0.0592528	0.0746643	0.521075	0.999983	0.0718874	0.536112	0.999216	-0.00277698	0.980832	1
YBL042C	-0.379421	0.0007474	0.00132866	-0.524502	2.29088e-05	5.01771e-05	-0.525585	2.25545e-05	4.94935e-05	0.712323	2.83788e-07	2.81867e-06	0.575853	6.17292e-06	3.74329e-05	-0.136471	0.172631	0.433608	0.145081	0.300695	0.999983	0.146164	0.297299	0.999216	0.00108347	0.993801	1
YBL043W	2.81841	5.87125e-10	3.27607e-09	3.14544	1.07762e-11	1.04384e-10	2.22635	1.45657e-09	6.92875e-09	-0.406354	0.21078	0.292639	-1.35844	0.000120791	0.000472066	-0.952081	0.00177971	0.0264479	-0.32703	0.400592	0.999983	0.59206	0.108702	0.999216	0.91909	0.0108413	1
YBL045C	0.262293	0.00164718	0.00278003	0.267063	0.0013853	0.00235497	0.307141	0.000372359	0.000685831	0.09483	0.206707	0.288075	0.0947627	0.207213	0.283463	-6.7345e-05	0.999272	0.999536	-0.00477008	0.963423	0.999983	-0.0448482	0.667183	0.999216	-0.0400781	0.700377	1
YBL046W	-0.296814	0.0135526	0.0201759	-0.243921	0.0292827	0.0409066	-0.214423	0.0542843	0.0724861	-0.575372	2.32078e-05	0.000110397	-0.486079	0.000176649	0.000653389	0.0892931	0.402361	0.661878	-0.0528923	0.730703	0.999983	-0.0823909	0.594225	0.999216	-0.0294986	0.844134	1
YBL047C	0.537604	2.02458e-05	4.54293e-05	0.538322	2.00404e-05	4.43244e-05	0.595404	5.39738e-06	1.29528e-05	0.793881	7.41838e-08	1.0127e-06	1.05469	6.12699e-10	2.90044e-08	0.260805	0.0151697	0.106388	-0.000717959	0.995911	0.999983	-0.0578001	0.682413	0.999216	-0.0570822	0.686304	1
YBL048W	2.76436	2.22903e-05	4.95997e-05	3.70218	4.90301e-06	1.18342e-05	3.22775	1.14867e-05	2.62976e-05	1.50816	0.0773503	0.12409	0.885288	0.255942	0.336957	-0.622868	0.492224	0.728888	-0.937819	0.291969	0.999983	-0.463385	0.573315	0.999216	0.474434	0.617398	1
YBL049W	3.62794	3.0731e-09	1.38019e-08	4.02414	1.91577e-09	8.67708e-09	3.66219	5.68978e-09	2.3537e-08	0.955772	0.0875698	0.138479	0.54882	0.297648	0.381067	-0.406952	0.473474	0.714968	-0.396199	0.510879	0.999983	-0.0342418	0.944393	0.999216	0.361958	0.56809	1
YBL050W	0.535745	3.13201e-07	9.3705e-07	0.474019	1.48705e-06	3.87782e-06	0.56025	1.20913e-07	3.81015e-07	-0.259433	0.00190054	0.00514822	-0.254477	0.0022643	0.00572166	0.0049559	0.946163	0.979211	0.0617259	0.55349	0.999983	-0.0245052	0.813724	0.999216	-0.086231	0.405959	1
YBL051C	-0.716141	9.34399e-07	2.58723e-06	-0.447939	0.000325398	0.000608308	-0.349965	0.00304263	0.00492154	0.0265887	0.801612	0.853057	0.107565	0.315043	0.399849	0.0809759	0.446688	0.695199	-0.268202	0.0841305	0.999983	-0.366176	0.0219258	0.999216	-0.0979739	0.514609	1
YBL052C	-1.18599	1.76073e-10	1.19474e-09	-0.962029	3.348e-09	1.42e-08	-0.979354	3.06422e-09	1.34532e-08	-0.554739	1.50545e-05	7.73141e-05	-0.304617	0.0060213	0.0134122	0.250122	0.0190223	0.122704	-0.223963	0.133907	0.999983	-0.206638	0.167631	0.999216	0.0173248	0.903483	1
YBL054W	-1.54425	3.21307e-09	1.43865e-08	-1.6252	1.10605e-09	5.39247e-09	-1.59671	1.57585e-09	7.42992e-09	-0.0248594	0.872093	0.907979	-0.0530279	0.731759	0.788007	-0.0281686	0.854839	0.942684	0.0809464	0.718719	0.999983	0.052453	0.815529	0.999216	-0.0284934	0.898469	1
YBL055C	-0.33713	0.000656386	0.0011773	-0.706808	2.77816e-08	9.75348e-08	-0.678839	5.37082e-08	1.81815e-07	-0.195633	0.0276689	0.051824	-0.295151	0.00180066	0.0046873	-0.099518	0.236444	0.51024	0.369678	0.00511299	0.999983	0.341709	0.00878447	0.999216	-0.0279689	0.813722	1
YBL056W	0.0448345	0.568989	0.616458	-0.0145117	0.852506	0.875168	0.00449584	0.954058	0.962585	-0.0246111	0.75359	0.813606	-0.116944	0.145428	0.210597	-0.0923333	0.244738	0.518644	0.0593463	0.592881	0.999983	0.0403387	0.715795	0.999216	-0.0190076	0.863285	1
YBL057C	-0.225438	0.0105017	0.0159125	-0.388748	6.94396e-05	0.000141876	-0.337097	0.000332044	0.000616218	-0.0792761	0.3279	0.421756	-0.167569	0.0463582	0.078899	-0.0882932	0.27269	0.543159	0.16331	0.16156	0.999983	0.111659	0.332508	0.999216	-0.051651	0.648106	1
YBL058W	0.876971	3.36793e-09	1.50112e-08	0.768527	2.92764e-08	1.02415e-07	0.804172	1.38605e-08	5.32119e-08	-0.123372	0.188194	0.266321	-0.202668	0.0364355	0.0638247	-0.0792958	0.390851	0.652861	0.108444	0.405766	0.999983	0.0727987	0.575017	0.999216	-0.0356452	0.782742	1
YBL059C-A	0.422873	0.00341282	0.00553406	0.526141	0.000254758	0.000482396	0.427096	0.00191762	0.0031906	-0.453802	0.00176381	0.0048156	-0.521236	0.000503855	0.00158247	-0.067434	0.58798	0.793253	-0.103268	0.563418	0.999983	-0.00422284	0.981561	0.999216	0.0990449	0.566615	1
YBL059W	0.0853254	0.573992	0.621419	0.273294	0.0613024	0.0813394	0.365612	0.0155019	0.0226471	-0.401344	0.0117497	0.024703	-0.421536	0.00880108	0.0186844	-0.0201924	0.887329	0.95694	-0.187968	0.366477	0.999983	-0.280286	0.184038	0.999216	-0.0923181	0.642552	1
YBL060W	0.21453	0.00287566	0.00470854	0.240662	0.000731409	0.00129711	0.350219	1.19002e-05	2.71279e-05	-0.48082	1.57079e-07	1.79337e-06	-0.28939	0.000162143	0.000605458	0.191429	0.00547328	0.055203	-0.0261324	0.770159	0.999983	-0.13569	0.140854	0.999216	-0.109557	0.220512	1
YBL061C	-0.190175	0.0263914	0.0375375	-0.181323	0.0317937	0.044204	-0.125116	0.129369	0.161919	-0.142138	0.08701	0.137854	0.0390096	0.628316	0.701067	0.181147	0.0322845	0.16533	-0.00885203	0.937799	0.999983	-0.0650584	0.568831	0.999216	-0.0562064	0.62046	1
YBL063W	0.0357081	0.715075	0.751969	0.237662	0.0184953	0.0267539	0.130385	0.181534	0.220759	-0.370243	0.000841316	0.00253388	-0.187767	0.063313	0.102552	0.182476	0.0663924	0.256028	-0.201954	0.146935	0.999983	-0.0946769	0.490674	0.999216	0.107277	0.427548	1
YBL064C	3.02395	3.05815e-13	5.71699e-12	2.91044	4.94496e-13	7.78201e-12	2.95048	3.64903e-13	6.5504e-12	-0.10855	0.568395	0.654725	-0.391505	0.0480113	0.0812414	-0.282954	0.138779	0.382456	0.113509	0.659685	0.999983	0.0734642	0.774539	0.999216	-0.0400451	0.875246	1
YBL066C	0.0893524	0.326145	0.375755	0.135732	0.142825	0.177286	0.274501	0.0060312	0.00937583	0.438732	7.28531e-05	0.000297598	0.617746	8.35186e-07	7.40566e-06	0.179013	0.0601056	0.24034	-0.0463797	0.716237	0.999983	-0.185148	0.157877	0.999216	-0.138769	0.285657	1
YBL067C	-0.134827	0.0319892	0.0447146	-0.131928	0.0341805	0.0472648	-0.0949822	0.119182	0.150354	0.0334333	0.573505	0.659189	0.0907138	0.136396	0.199314	0.0572805	0.337671	0.604123	-0.00289955	0.972375	0.999983	-0.0398451	0.635681	0.999216	-0.0369455	0.659106	1
YBL068W	-1.15565	6.28469e-07	1.79694e-06	-1.20498	2.35008e-07	6.97069e-07	-1.08568	1.08902e-06	2.92032e-06	-0.0952958	0.551245	0.640627	-0.170538	0.290983	0.374248	-0.0752423	0.63482	0.821678	0.0493301	0.832148	0.999983	-0.0699718	0.76329	0.999216	-0.119302	0.604139	1
YBL068W-A	-1.74837	0.13924	0.173349	0.17326	0.879855	0.898999	-3.06586	0.050798	0.0681252	1.37898	0.20956	0.291359	0.660124	0.516962	0.601143	-0.718858	0.517648	0.746382	-1.92163	0.249452	0.999983	1.31749	0.507745	0.999216	3.23912	0.103502	1
YBL069W	-0.455649	8.14991e-05	0.00016629	-0.456458	7.36403e-05	0.000150145	-0.477672	4.21026e-05	8.84546e-05	0.19143	0.0512032	0.0877555	0.0277811	0.766904	0.817307	-0.163649	0.0905684	0.299918	0.000809091	0.995104	0.999983	0.0220224	0.869054	0.999216	0.0212134	0.873457	1
YBL071W-A	-0.536563	0.00222543	0.003708	-0.549873	0.00125119	0.00214125	-0.770847	3.17939e-05	6.81381e-05	-0.180869	0.235487	0.319905	-0.548057	0.00122787	0.00338226	-0.367188	0.0187356	0.121522	0.0133105	0.951106	0.999983	0.234285	0.283477	0.999216	0.220974	0.300169	1
YBL072C	-2.75508	3.72753e-09	1.64516e-08	-3.02493	8.55164e-10	4.30516e-09	-3.08511	6.27386e-10	3.30885e-09	-0.10326	0.704949	0.771881	-0.619414	0.0319099	0.0571071	-0.516153	0.0687962	0.2597	0.269851	0.488085	0.999983	0.330034	0.397575	0.999216	0.0601833	0.876312	1
YBL074C	0.423985	0.00198715	0.00333083	0.421362	0.0016625	0.00279145	0.24358	0.0588951	0.0782158	-0.00149245	0.99027	0.993995	0.30031	0.0239998	0.0447234	0.301802	0.0216428	0.131697	0.00262271	0.987676	0.999983	0.180405	0.304588	0.999216	0.177782	0.305183	1
YBL075C	5.08753	9.51121e-17	1.05341e-14	4.94585	1.43495e-16	1.47774e-14	5.16942	7.51925e-17	8.65451e-15	0.039616	0.834617	0.880166	0.213061	0.270542	0.35275	0.173445	0.365624	0.632727	0.141677	0.591119	0.999983	-0.081893	0.756055	0.999216	-0.22357	0.399139	1
YBL076C	-1.94514	2.82897e-12	3.52885e-11	-2.05298	1.06834e-12	1.46181e-11	-2.10048	7.1731e-13	1.11687e-11	0.315738	0.0271259	0.0509697	0.349817	0.0156077	0.0307543	0.0340785	0.800149	0.916521	0.107837	0.573182	0.999983	0.155334	0.419151	0.999216	0.0474969	0.80353	1
YBL078C	2.58697	1.90217e-11	1.76953e-10	2.9126	4.1948e-13	6.80206e-12	2.86792	6.29276e-13	9.98339e-12	-0.499655	0.0347212	0.0627311	-0.532294	0.0260888	0.0480518	-0.0326384	0.876222	0.952309	-0.325631	0.255254	0.999983	-0.280955	0.326324	0.999216	0.0446761	0.866469	1
YBL079W	-0.753496	1.73052e-06	4.59853e-06	-0.6832	6.47499e-06	1.53135e-05	-0.794613	8.95582e-07	2.43045e-06	0.10876	0.352324	0.447178	0.67879	7.2044e-06	4.2717e-05	0.57003	6.40575e-05	0.00245763	-0.0702953	0.669366	0.999983	0.0411177	0.803396	0.999216	0.111413	0.501443	1
YBL080C	0.50642	8.99154e-05	0.000181813	0.551946	1.92021e-05	4.25665e-05	0.553284	1.93437e-05	4.27674e-05	-0.223017	0.0460588	0.0800371	-0.283824	0.0135543	0.0271363	-0.0608065	0.561339	0.777796	-0.0455251	0.75797	0.999983	-0.0468631	0.751531	0.999216	-0.00133805	0.992679	1
YBL081W	-1.28461	3.08959e-07	9.253e-07	-1.12259	2.67699e-06	6.71535e-06	-0.903834	4.64901e-05	9.6875e-05	1.12481	2.06407e-06	1.47219e-05	1.32793	1.8463e-07	2.2485e-06	0.203116	0.25618	0.527074	-0.162026	0.518643	0.999983	-0.38078	0.138452	0.999216	-0.218754	0.389377	1
YBL082C	-1.81885	1.1327e-10	8.12617e-10	-1.81206	2.24053e-10	1.33251e-09	-1.97831	3.94089e-11	3.10928e-10	0.84849	1.08132e-05	5.82326e-05	0.503096	0.00256216	0.00638823	-0.345394	0.030233	0.159126	-0.00679348	0.977753	0.999983	0.159464	0.479416	0.999216	0.166257	0.470812	1
YBL083C	-2.29402	2.15713e-11	1.96012e-10	-1.88593	1.42142e-09	6.71259e-09	-1.63545	1.07504e-08	4.20699e-08	0.999315	4.71684e-06	2.93304e-05	0.83571	4.5872e-05	0.000205392	-0.163605	0.337911	0.604258	-0.408085	0.133272	0.999983	-0.658567	0.0178982	0.999216	-0.250483	0.347676	1
YBL084C	0.268393	0.00252403	0.0041665	0.314789	0.000531156	0.000959645	0.357862	0.000156533	0.000303751	0.0270604	0.733672	0.796054	0.171414	0.041517	0.0714677	0.144353	0.0796586	0.282706	-0.0463964	0.677495	0.999983	-0.0894691	0.42757	0.999216	-0.0430727	0.698665	1
YBL085W	-0.509015	2.93296e-05	6.40019e-05	-0.380677	0.000651315	0.00116101	-0.305991	0.00428696	0.00681226	-0.200588	0.0477997	0.0826463	0.028312	0.770049	0.820063	0.2289	0.0256269	0.146033	-0.128337	0.353595	0.999983	-0.203024	0.148974	0.999216	-0.0746867	0.585928	1
YBL086C	0.523429	0.00222915	0.00371314	0.640889	0.000245047	0.000465059	0.767092	3.49484e-05	7.44907e-05	-0.393257	0.015918	0.0320874	-0.222648	0.154977	0.222098	0.170609	0.262293	0.53257	-0.11746	0.580343	0.999983	-0.243663	0.258943	0.999216	-0.126203	0.547437	1
YBL087C	-3.22907	4.49544e-12	5.18433e-11	-3.10796	8.32769e-12	8.37047e-11	-3.07627	9.00827e-12	8.94568e-11	0.372707	0.0924527	0.145223	-0.0934564	0.662355	0.730419	-0.466164	0.0386107	0.183816	-0.121107	0.699063	0.999983	-0.152798	0.624259	0.999216	-0.0316912	0.918453	1
YBL088C	-0.0270977	0.833378	0.85643	0.0915613	0.473426	0.524738	-0.13609	0.302628	0.350518	0.00837874	0.94786	0.963561	0.453165	0.00193453	0.00498275	0.444786	0.00215038	0.0297664	-0.118659	0.513751	0.999983	0.108993	0.553467	0.999216	0.227652	0.21916	1
YBL089W	0.285452	0.000872145	0.00153462	0.295504	0.000768109	0.00135491	0.142168	0.0734619	0.0962118	0.772068	1.12923e-09	4.745e-08	0.635678	3.11159e-08	5.60276e-07	-0.13639	0.0873132	0.295151	-0.0100522	0.924634	0.999983	0.143284	0.188919	0.999216	0.153337	0.165063	1
YBL090W	0.347943	0.0300224	0.0421405	0.186486	0.195892	0.236261	0.115704	0.417338	0.468229	-0.618954	0.000387808	0.00127033	-0.734073	5.91089e-05	0.00025475	-0.115119	0.42294	0.678321	0.161457	0.438737	0.999983	0.232239	0.269408	0.999216	0.0707822	0.723759	1
YBL091C	-0.51455	2.28325e-07	7.00244e-07	-0.543098	9.0151e-08	2.88228e-07	-0.535322	1.1288e-07	3.58554e-07	-0.191079	0.0109474	0.0232577	-0.343645	5.62938e-05	0.000244592	-0.152566	0.0365591	0.17714	0.0285487	0.771636	0.999983	0.0207721	0.832671	0.999216	-0.00777663	0.936731	1
YBL091C-A	1.32195	9.78248e-08	3.20621e-07	1.11703	5.47681e-07	1.52654e-06	1.00365	1.76008e-06	4.54338e-06	-0.356076	0.0522469	0.0893356	-0.875668	3.99605e-05	0.000183543	-0.519592	0.0042841	0.0458899	0.204919	0.384251	0.999983	0.318295	0.176044	0.999216	0.113376	0.61155	1
YBL092W	-2.86649	3.65942e-10	2.20262e-09	-3.11736	9.30304e-11	6.34986e-10	-3.02043	1.52146e-10	9.81427e-10	-0.138934	0.575075	0.660218	-0.4683	0.0689305	0.110191	-0.329366	0.191207	0.45911	0.250864	0.478637	0.999983	0.153937	0.662311	0.999216	-0.0969269	0.782674	1
YBL093C	-0.0415202	0.551511	0.60018	-0.096344	0.162363	0.199345	-0.11132	0.110284	0.13991	-0.447245	1.43325e-06	1.07448e-05	-0.457243	1.05679e-06	8.92573e-06	-0.00999869	0.882234	0.956371	0.0548237	0.572385	0.999983	0.0697994	0.474018	0.999216	0.0149757	0.875318	1
YBL095W	0.207415	0.076492	0.09965	-0.0673326	0.542299	0.591031	0.188692	0.0978576	0.125299	-0.106125	0.349175	0.444081	-0.0674643	0.551159	0.632513	0.038661	0.727606	0.875855	0.274748	0.0919493	0.999983	0.018723	0.905453	0.999216	-0.256025	0.11104	1
YBL097W	-0.561456	2.18039e-07	6.72564e-07	-0.456913	2.55574e-06	6.44423e-06	-0.49045	1.24777e-06	3.30673e-06	-0.389247	2.47241e-05	0.00011629	-0.0742264	0.322109	0.407321	0.315021	0.000260937	0.00754755	-0.104543	0.32536	0.999983	-0.0710059	0.505972	0.999216	0.0335368	0.747221	1
YBL098W	-0.283433	0.0421466	0.0576692	-0.517602	0.000590906	0.00106074	-0.540738	0.000337877	0.000626449	-0.0696462	0.592626	0.675741	-0.401879	0.00473776	0.0108635	-0.332233	0.0151339	0.106388	0.234169	0.215443	0.999983	0.257305	0.172524	0.999216	0.0231357	0.899383	1
YBL099W	0.0662279	0.530996	0.580762	-0.0734483	0.488466	0.53927	-0.0760941	0.47261	0.523141	0.751265	4.13443e-07	3.87185e-06	0.358533	0.00240832	0.00604914	-0.392731	0.00111439	0.0194991	0.139676	0.353341	0.999983	0.142322	0.344205	0.999216	0.00264576	0.985835	1
YBL100W-B	-0.0647221	0.575467	0.622671	0.297904	0.0134561	0.019876	0.0219441	0.849285	0.874001	-0.175276	0.133996	0.198725	0.32901	0.00884431	0.0187563	0.504286	0.000209204	0.00636282	-0.362626	0.0325864	0.999983	-0.0866661	0.596286	0.999216	0.27596	0.0967565	1
YBL101C	1.48475	2.49206e-11	2.22655e-10	1.42589	5.01064e-11	3.79027e-10	1.50241	1.9305e-11	1.71438e-10	0.227236	0.0672044	0.1101	0.139541	0.249351	0.329734	-0.0876955	0.464138	0.708028	0.0588603	0.723065	0.999983	-0.0176578	0.915126	0.999216	-0.0765181	0.644958	1
YBL102W	0.541533	2.5161e-07	7.68045e-07	0.440202	6.45806e-06	1.52796e-05	0.424849	9.931e-06	2.2987e-05	0.68597	7.19702e-09	1.72435e-07	0.491181	1.40427e-06	1.11922e-05	-0.194788	0.0164645	0.112119	0.101331	0.34079	0.999983	0.116684	0.273442	0.999216	0.015353	0.884573	1
YBL103C	-0.254183	0.00242483	0.00401177	-0.16124	0.0345935	0.047791	-0.214327	0.00720488	0.0110598	-0.292799	0.000575189	0.00180361	-0.212628	0.00802768	0.0172484	0.080171	0.275654	0.546098	-0.0929438	0.3758	0.999983	-0.039856	0.703192	0.999216	0.0530879	0.606267	1
YBL104C	-0.0375302	0.56479	0.612473	0.0282189	0.65876	0.70231	0.085752	0.191011	0.231039	-0.0792445	0.226956	0.310472	0.0407779	0.53068	0.613448	0.120022	0.0722422	0.267158	-0.0657491	0.472672	0.999983	-0.123282	0.186295	0.999216	-0.0575331	0.526931	1
YBL105C	-0.0324692	0.559856	0.607879	-0.0623388	0.265842	0.311351	-0.085567	0.133482	0.166705	-0.0185388	0.73798	0.79999	0.232667	0.000356083	0.00118291	0.251206	0.000154033	0.00496798	0.0298696	0.703158	0.999983	0.0530977	0.500877	0.999216	0.0232281	0.766862	1
YBL106C	-1.15645	1.55347e-13	3.30393e-12	-1.27167	1.91647e-14	6.04821e-13	-1.05997	7.34242e-13	1.1372e-11	0.0227185	0.740913	0.80228	0.151586	0.0369458	0.0646413	0.128867	0.0707778	0.264459	0.11522	0.255883	0.999983	-0.096479	0.340533	0.999216	-0.211699	0.0429323	1
YBL107C	0.239596	0.111341	0.141221	0.600499	0.000213404	0.000409106	0.442112	0.00365486	0.00584739	-0.469311	0.0032973	0.00824676	-0.555111	0.000787605	0.00232148	-0.0858	0.538568	0.759586	-0.360903	0.0815184	0.999983	-0.202516	0.3173	0.999216	0.158387	0.41583	1
YBL109W	-0.326186	0.588292	0.634793	-0.291724	0.670519	0.713163	-0.838828	0.257525	0.302335	0.984983	0.123608	0.185761	0.887487	0.163697	0.232664	-0.0974957	0.883906	0.956587	-0.0344621	0.974003	0.999983	0.512642	0.583023	0.999216	0.547104	0.585916	1
YBL111C	-0.756226	0.0949457	0.121688	-1.16912	0.015689	0.0229261	-0.620075	0.256182	0.301059	0.361332	0.398654	0.493692	1.89098	0.000530682	0.00165345	1.52965	0.00339131	0.0393684	0.412889	0.512337	0.999983	-0.136151	0.848801	0.999216	-0.54904	0.441155	1
YBL113C	-0.342041	0.0443883	0.0604125	-0.0660489	0.684575	0.725484	-0.0241237	0.882799	0.901223	0.546352	0.00259275	0.00673428	0.658882	0.000512273	0.00160405	0.112531	0.492821	0.728941	-0.275992	0.23644	0.999983	-0.317917	0.176662	0.999216	-0.0419252	0.855697	1
YBR001C	1.67833	7.51534e-13	1.18854e-11	1.64767	8.83835e-13	1.24117e-11	1.75471	2.97792e-13	5.59495e-12	-0.107343	0.342653	0.437064	0.0231634	0.836694	0.873602	0.130506	0.249252	0.522165	0.0306601	0.843258	0.999983	-0.0763743	0.624198	0.999216	-0.107034	0.491292	1
YBR002C	-0.696784	8.87048e-09	3.59349e-08	-0.769091	8.15073e-10	4.13525e-09	-0.690756	5.96584e-09	2.45751e-08	-0.466089	2.7782e-06	1.86802e-05	-0.380543	4.18598e-05	0.000190766	0.0855466	0.253187	0.52504	0.072307	0.503326	0.999983	-0.00602806	0.955026	0.999216	-0.078335	0.461198	1
YBR003W	0.531636	1.08352e-05	2.53194e-05	0.444852	8.5667e-05	0.000172806	0.469602	4.69585e-05	9.77123e-05	-0.0350381	0.710895	0.777087	-0.044638	0.637644	0.70922	-0.00959995	0.918575	0.969268	0.0867836	0.513721	0.999983	0.0620337	0.640237	0.999216	-0.0247499	0.850982	1
YBR004C	-0.325473	0.236995	0.282126	0.226614	0.416415	0.46773	-0.232504	0.420814	0.471588	0.989076	0.00152393	0.00423957	1.05168	0.000931985	0.00266866	0.0626027	0.824373	0.929339	-0.552087	0.1632	0.999983	-0.0929689	0.813211	0.999216	0.459118	0.255978	1
YBR005W	1.1265	1.97106e-08	7.43105e-08	0.732526	9.72962e-06	2.25386e-05	0.981432	1.30676e-07	4.09321e-07	-0.037618	0.7808	0.835758	-0.100262	0.461672	0.548919	-0.062644	0.638128	0.823799	0.393973	0.0413928	0.999983	0.145068	0.432116	0.999216	-0.248905	0.179795	1
YBR006W	2.07603	8.91606e-14	2.23664e-12	2.10678	7.266e-14	1.75133e-12	2.08838	8.66924e-14	2.04218e-12	0.391718	0.00609747	0.0139813	0.290583	0.0343845	0.0608011	-0.101135	0.442146	0.692106	-0.0307566	0.858832	0.999983	-0.0123489	0.942811	0.999216	0.0184077	0.915675	1
YBR007C	0.0219063	0.839393	0.861254	0.0947692	0.375639	0.425676	0.163736	0.133998	0.167213	-0.0777599	0.471526	0.568032	-0.0806337	0.456441	0.543377	-0.00287382	0.978492	0.992354	-0.0728629	0.631086	0.999983	-0.14183	0.354341	0.999216	-0.068967	0.64667	1
YBR008C	-0.440515	2.93128e-05	6.40019e-05	-0.322365	0.000923112	0.00160839	-0.247309	0.0079181	0.0120725	0.513135	3.65232e-06	2.35876e-05	0.545749	1.61551e-06	1.24123e-05	0.0326135	0.70046	0.862896	-0.118149	0.328683	0.999983	-0.193205	0.117902	0.999216	-0.0750562	0.534688	1
YBR009C	-1.16807	3.74585e-09	1.652e-08	-1.43633	6.57789e-11	4.72032e-10	-1.52429	2.19184e-11	1.90327e-10	-0.668225	1.22812e-05	6.46414e-05	-0.942979	8.06952e-08	1.18125e-06	-0.274753	0.0280837	0.152782	0.268255	0.127894	0.999983	0.356217	0.0473037	0.999216	0.0879624	0.6041	1
YBR010W	-0.893349	0.00378771	0.00610653	-1.52036	1.78869e-05	3.98316e-05	-1.5301	1.55078e-05	3.47048e-05	-0.635749	0.0296541	0.054825	-1.11233	0.000538265	0.00167087	-0.476585	0.0906019	0.299918	0.627015	0.118556	0.999983	0.636751	0.112276	0.999216	0.00973624	0.979984	1
YBR011C	-0.575088	7.8835e-08	2.62634e-07	-0.574547	7.95059e-08	2.56956e-07	-0.517294	4.12273e-07	1.18108e-06	0.00966722	0.894251	0.923944	-0.0337122	0.643755	0.714472	-0.0433794	0.552409	0.771139	-0.000540619	0.995807	0.999983	-0.0577938	0.575664	0.999216	-0.0572531	0.579124	1
YBR012C	-1.11332	0.02308	0.0331732	-0.0460046	0.909928	0.926661	-0.267409	0.533771	0.582494	0.0501271	0.90409	0.930411	0.248348	0.557688	0.637885	0.198221	0.634486	0.821678	-1.06731	0.0931933	0.999983	-0.845908	0.188065	0.999216	0.221404	0.707746	1
YBR012W-B	0.0987191	0.286932	0.334915	0.288722	0.00397494	0.00634391	0.377323	0.000473798	0.000859986	0.0736668	0.423524	0.518259	0.644093	5.80213e-07	5.48446e-06	0.570427	3.19462e-06	0.000238888	-0.190003	0.149639	0.999983	-0.278604	0.0417442	0.999216	-0.0886015	0.495789	1
YBR013C	0.823003	0.0186239	0.0271743	1.6575	4.39644e-05	9.21352e-05	1.27606	0.00112321	0.00192728	0.568777	0.108718	0.166339	0.846877	0.02394	0.0446829	0.2781	0.440493	0.690439	-0.834499	0.0817734	0.999983	-0.453061	0.342337	0.999216	0.381437	0.425689	1
YBR014C	0.451541	1.21141e-05	2.81399e-05	0.437284	1.17852e-05	2.69704e-05	0.440386	1.12966e-05	2.59129e-05	-0.389467	7.21326e-05	0.000295683	-0.399744	5.42851e-05	0.00023727	-0.0102769	0.896337	0.959252	0.0142564	0.898593	0.999983	0.0111544	0.920675	0.999216	-0.00310204	0.977577	1
YBR015C	-0.421935	1.24716e-06	3.37987e-06	-0.541502	2.64664e-08	9.34145e-08	-0.523864	4.44898e-08	1.5317e-07	0.552419	1.77843e-08	3.43401e-07	0.313301	6.33251e-05	0.000269948	-0.239118	0.00106848	0.0188915	0.119567	0.195636	0.999983	0.10193	0.267021	0.999216	-0.0176375	0.8457	1
YBR016W	-0.037426	0.828045	0.851696	0.123591	0.473389	0.524738	0.269556	0.127253	0.159644	0.235699	0.180265	0.256212	0.283842	0.110899	0.166491	0.0481438	0.780202	0.905937	-0.161017	0.509595	0.999983	-0.306982	0.215431	0.999216	-0.145965	0.549183	1
YBR017C	-0.532997	7.55904e-07	2.12813e-06	-0.512863	1.2891e-06	3.40092e-06	-0.481969	3.23784e-06	8.07741e-06	0.0917309	0.245758	0.331183	0.220575	0.00915871	0.0193248	0.128844	0.108281	0.332569	-0.0201345	0.855052	0.999983	-0.0510282	0.644454	0.999216	-0.0308937	0.779353	1
YBR018C	2.11048	1.1971e-07	3.86948e-07	1.82102	5.69611e-07	1.58465e-06	1.93311	1.89998e-07	5.76375e-07	-0.146267	0.632592	0.711363	-0.328432	0.284836	0.367712	-0.182164	0.532209	0.755518	0.28946	0.454712	0.999983	0.177371	0.641564	0.999216	-0.112089	0.764832	1
YBR019C	1.10472	0.000290244	0.000542763	1.03463	0.000333249	0.000622192	1.47433	1.00263e-05	2.31906e-05	-0.0552319	0.840489	0.883379	0.385441	0.23096	0.309599	0.440673	0.141294	0.386124	0.0700893	0.845305	0.999983	-0.36961	0.32197	0.999216	-0.4397	0.229534	1
YBR020W	-0.0561375	0.559932	0.607879	0.0153451	0.874411	0.894526	-0.0936561	0.342778	0.391765	0.506178	2.92413e-05	0.000134519	0.408942	0.000330908	0.00111634	-0.0972361	0.325037	0.593106	-0.0714826	0.601586	0.999983	0.0375185	0.784071	0.999216	0.109001	0.431972	1
YBR021W	-0.249943	0.00661913	0.0103611	-0.520077	4.88829e-06	1.18035e-05	-0.295424	0.00244558	0.00401105	0.776175	6.64808e-09	1.63967e-07	0.824018	2.55574e-09	8.67178e-08	0.0478427	0.579462	0.788245	0.270134	0.0341588	0.999983	0.0454814	0.70698	0.999216	-0.224652	0.0781543	1
YBR022W	0.604953	0.000154188	0.000300493	0.779576	2.68204e-06	6.72514e-06	0.520091	0.000394423	0.00072352	-0.434836	0.00329253	0.00824185	-0.553491	0.000380781	0.0012494	-0.118655	0.358723	0.62521	-0.174623	0.34422	0.999983	0.0848615	0.643069	0.999216	0.259485	0.151702	1
YBR023C	-0.2754	0.000148179	0.000289454	-0.259984	0.00028548	0.000536761	-0.304403	5.17603e-05	0.000107134	0.654018	3.61734e-10	2.23514e-08	0.866054	2.00645e-12	9.25705e-10	0.212035	0.00195466	0.028278	-0.0154158	0.85729	0.999983	0.0290031	0.735801	0.999216	0.0444189	0.606724	1
YBR024W	0.872107	9.06562e-08	2.98326e-07	0.871325	4.21544e-08	1.4262e-07	0.741131	5.32462e-07	1.49835e-06	-0.35489	0.00431973	0.0103644	-0.524293	0.000110531	0.000438687	-0.169403	0.129909	0.369589	0.000782011	0.995411	0.999983	0.130977	0.398001	0.999216	0.130195	0.389355	1
YBR025C	-0.348826	8.39676e-05	0.000170786	-0.465881	1.93875e-06	4.96964e-06	-0.451065	3.05166e-06	7.63566e-06	0.0163474	0.822218	0.870881	-0.217986	0.00626476	0.0138561	-0.234334	0.00368226	0.0413286	0.117054	0.262461	0.999983	0.102239	0.325888	0.999216	-0.0148152	0.885438	1
YBR026C	1.62466	2.19995e-14	7.17428e-13	1.51832	7.30107e-14	1.75133e-12	1.61959	2.18451e-14	6.64408e-13	-0.0542503	0.548428	0.637732	-0.0383079	0.671477	0.737846	0.0159425	0.859035	0.944516	0.106341	0.401754	0.999983	0.00507428	0.967831	0.999216	-0.101267	0.42331	1
YBR028C	-0.887427	1.95579e-10	1.30017e-09	-0.886292	1.15188e-10	7.65744e-10	-0.786057	1.09442e-09	5.41215e-09	-0.360351	0.000105716	0.000407989	-0.277608	0.00147753	0.00395672	0.0827435	0.283512	0.554846	-0.00113452	0.991489	0.999983	-0.10137	0.36475	0.999216	-0.100235	0.362831	1
YBR029C	-0.83316	5.07504e-11	4.06974e-10	-0.795656	1.37031e-10	8.90779e-10	-0.732258	6.15337e-10	3.25702e-09	0.850309	3.37307e-11	5.99998e-09	0.759972	2.66073e-10	1.79523e-08	-0.0903371	0.201047	0.470553	-0.0375045	0.703287	0.999983	-0.100903	0.310304	0.999216	-0.063398	0.522232	1
YBR030W	-1.1364	1.3379e-10	9.36053e-10	-1.16767	4.187e-11	3.26831e-10	-1.13955	6.46471e-11	4.74348e-10	-0.281074	0.00662109	0.0149714	-0.394896	0.000368013	0.00121157	-0.113822	0.230019	0.503206	0.0312669	0.821496	0.999983	0.00314707	0.982437	0.999216	-0.0281199	0.835424	1
YBR031W	-2.48277	2.42932e-12	3.12361e-11	-2.7361	4.6291e-13	7.38392e-12	-2.68084	6.52478e-13	1.02958e-11	0.947725	1.15159e-05	6.15648e-05	0.632924	0.000989612	0.00281992	-0.314801	0.0706466	0.264137	0.253337	0.29149	0.999983	0.198073	0.406918	0.999216	-0.0552641	0.815702	1
YBR033W	3.24048	1.95259e-13	3.97975e-12	2.5636	2.15392e-12	2.69011e-11	2.84959	3.76822e-13	6.74374e-12	-0.698511	0.0065914	0.0149215	-0.617182	0.0160651	0.0315708	0.0813297	0.703796	0.864466	0.676878	0.023876	0.999983	0.39089	0.177978	0.999216	-0.285988	0.283866	1
YBR034C	-0.536402	4.60877e-07	1.34394e-06	-0.673508	1.03918e-08	3.96103e-08	-0.763524	1.17593e-09	5.76187e-09	-0.128574	0.0984932	0.152668	-0.344559	0.000139658	0.000534417	-0.215985	0.00819342	0.0723239	0.137106	0.208844	0.999983	0.227121	0.0434355	0.999216	0.0900154	0.402289	1
YBR035C	0.660311	1.49852e-07	4.76248e-07	0.55426	1.73426e-06	4.47282e-06	0.56575	1.29775e-06	3.43143e-06	-0.197548	0.0322463	0.0589674	-0.272913	0.00462238	0.0106322	-0.0753659	0.387894	0.651112	0.106051	0.389518	0.999983	0.0945613	0.442249	0.999216	-0.0114899	0.924632	1
YBR036C	0.253634	0.00088069	0.00154734	0.192934	0.00812557	0.0124373	0.159719	0.0246892	0.0349472	0.799366	5.66997e-11	7.32368e-09	0.667993	1.44476e-09	5.68494e-08	-0.131373	0.060362	0.24071	0.0606991	0.521487	0.999983	0.0939149	0.324465	0.999216	0.0332158	0.725696	1
YBR037C	0.8284	1.61216e-09	7.91251e-09	0.792617	2.78933e-09	1.20837e-08	0.810584	1.93453e-09	8.87856e-09	0.100333	0.245683	0.331183	0.023031	0.786921	0.833645	-0.0773021	0.364669	0.632007	0.035783	0.760422	0.999983	0.0178159	0.879276	0.999216	-0.017967	0.877541	1
YBR038W	-0.795263	7.15374e-11	5.48921e-10	-0.659967	2.2976e-09	1.02329e-08	-0.728252	4.34115e-10	2.41312e-09	0.79127	7.54786e-11	8.77632e-09	0.860829	1.62345e-11	2.97801e-09	0.0695598	0.308435	0.577701	-0.135296	0.166121	0.999983	-0.0670105	0.486466	0.999216	0.0682852	0.479458	1
YBR039W	0.0218034	0.761808	0.793155	-0.0144494	0.839299	0.864027	0.0638727	0.374088	0.424163	-0.234671	0.00324972	0.00815478	-0.33228	0.00012036	0.000471639	-0.0976094	0.180172	0.442885	0.0362528	0.720485	0.999983	-0.0420693	0.678082	0.999216	-0.0783221	0.439946	1
YBR040W	-2.26414	0.000119503	0.000237068	-3.14162	3.26405e-06	8.06057e-06	-3.53379	1.12687e-06	3.01906e-06	0.0135046	0.972989	0.981179	-0.110118	0.782801	0.83078	-0.123623	0.753495	0.890973	0.877486	0.242242	0.999983	1.26965	0.10838	0.999216	0.392162	0.627498	1
YBR041W	-0.333768	8.6748e-05	0.000176015	-0.291682	0.000383069	0.000707556	-0.232534	0.00301485	0.00487928	0.507178	2.96972e-07	2.92488e-06	0.588635	2.82283e-08	5.13004e-07	0.0814574	0.25248	0.524726	-0.0420861	0.671276	0.999983	-0.101234	0.312926	0.999216	-0.059148	0.552749	1
YBR042C	-0.413064	0.000841834	0.00148529	-0.391693	0.00123412	0.00211266	-0.47956	0.000176642	0.000340298	0.134956	0.211908	0.294066	0.0734616	0.491556	0.57778	-0.0614947	0.562469	0.778494	-0.0213713	0.887716	0.999983	0.066496	0.661697	0.999216	0.0878673	0.561767	1
YBR043C	-0.242512	0.00144236	0.00245838	-0.198877	0.00678234	0.0104907	-0.205717	0.00560173	0.00875224	0.370235	1.42775e-05	7.41018e-05	0.412602	3.43591e-06	2.31293e-05	0.0423666	0.530208	0.754502	-0.0436345	0.646443	0.999983	-0.0367952	0.699639	0.999216	0.00683934	0.942717	1
YBR044C	0.0249721	0.763655	0.794535	0.1386	0.0966545	0.124176	0.18794	0.0294749	0.0412536	-0.192701	0.0270975	0.0509326	-0.0570869	0.491867	0.578005	0.135614	0.107055	0.331031	-0.113628	0.331661	0.999983	-0.162968	0.170585	0.999216	-0.04934	0.667633	1
YBR045C	1.3977	3.14479e-10	1.95911e-09	1.38323	1.04453e-10	7.01529e-10	1.43326	9.24127e-11	6.45788e-10	-0.442641	0.00282075	0.00723314	-0.187898	0.174944	0.246028	0.254743	0.0584839	0.236108	0.0144643	0.932637	0.999983	-0.0355622	0.84317	0.999216	-0.0500264	0.770178	1
YBR046C	1.8949	1.52759e-15	8.62206e-14	1.9328	8.11842e-16	5.06969e-14	1.97295	5.70799e-16	3.85125e-14	-0.0540358	0.5644	0.651786	-0.073147	0.437797	0.524998	-0.0191112	0.836592	0.93653	-0.0378936	0.767306	0.999983	-0.0780531	0.54407	0.999216	-0.0401595	0.752384	1
YBR047W	1.83225	5.0445e-10	2.88047e-09	1.55197	1.86364e-09	8.4737e-09	1.42515	7.12332e-09	2.8877e-08	-0.510472	0.0262417	0.0495376	-0.737274	0.00110056	0.0030822	-0.226802	0.251197	0.523953	0.280277	0.288963	0.999983	0.407102	0.119917	0.999216	0.126825	0.577763	1
YBR048W	-2.89764	1.54239e-11	1.47938e-10	-2.8793	1.73838e-11	1.56268e-10	-3.02255	7.51283e-12	7.77783e-11	0.451779	0.0412826	0.0729247	-0.0542369	0.79629	0.841142	-0.506016	0.0238858	0.140725	-0.0183393	0.951493	0.999983	0.124911	0.677992	0.999216	0.14325	0.634424	1
YBR049C	-0.233045	0.0012738	0.00219465	-0.282438	0.000171612	0.000334228	-0.0912515	0.157801	0.19411	-0.266483	0.000331007	0.00110839	-0.076769	0.232713	0.311621	0.189714	0.00601882	0.0589825	0.0493935	0.581866	0.999983	-0.141793	0.123692	0.999216	-0.191187	0.0412431	1
YBR050C	1.45176	4.6692e-05	9.88752e-05	0.893451	0.00207172	0.00343337	0.999282	0.000795555	0.00139692	-0.743531	0.0192902	0.0378835	-0.785886	0.0143357	0.0284773	-0.0423549	0.876813	0.952599	0.558313	0.160107	0.999983	0.452482	0.25133	0.999216	-0.105831	0.772948	1
YBR052C	1.92006	1.26731e-14	4.76868e-13	1.73946	7.36933e-14	1.75133e-12	1.78058	4.6566e-14	1.22575e-12	-0.0291999	0.777934	0.83345	-0.180913	0.0909557	0.140392	-0.151713	0.149947	0.400631	0.180603	0.216907	0.999983	0.139481	0.33643	0.999216	-0.0411221	0.77401	1
YBR053C	1.77748	4.50426e-15	2.06657e-13	1.66143	1.46973e-14	4.85316e-13	1.82965	2.46423e-15	1.21555e-13	-0.0134286	0.883085	0.916317	0.115591	0.215707	0.292831	0.12902	0.166597	0.424446	0.116053	0.364733	0.999983	-0.0521683	0.681904	0.999216	-0.168221	0.192971	1
YBR054W	2.75318	1.04782e-13	2.50064e-12	2.67823	1.93471e-13	3.63999e-12	2.56743	4.00735e-13	7.08529e-12	0.770464	9.11792e-05	0.000358728	0.581325	0.00150506	0.00401944	-0.189139	0.251832	0.524389	0.0749484	0.738192	0.999983	0.185745	0.409777	0.999216	0.110796	0.622409	1
YBR055C	-0.391055	0.000103489	0.000207757	-0.33569	0.000404991	0.000745468	-0.285938	0.00189973	0.00316262	-0.268276	0.00317602	0.0080186	-0.145476	0.086595	0.134474	0.1228	0.14	0.384489	-0.0553645	0.634255	0.999983	-0.105117	0.371451	0.999216	-0.0497524	0.666039	1
YBR056W	1.61118	1.54947e-12	2.14545e-11	1.66528	6.99953e-13	1.03494e-11	1.5948	1.66081e-12	2.22579e-11	-0.146271	0.197484	0.27753	-0.0962572	0.392033	0.480258	0.0500135	0.652053	0.833352	-0.0541013	0.726906	0.999983	0.0163804	0.915733	0.999216	0.0704817	0.648173	1
YBR056W-A	0.924013	0.0391579	0.0539064	0.631707	0.148528	0.183897	-0.235131	0.584342	0.630646	0.213271	0.643679	0.720655	-0.277835	0.533302	0.615685	-0.491105	0.269825	0.54032	0.292306	0.632807	0.999983	1.15914	0.0658275	0.999216	0.866838	0.161674	1
YBR057C	-0.497001	1.2182e-07	3.93335e-07	-0.292205	9.03134e-05	0.000181804	-0.287026	0.000125342	0.00024665	-0.536743	1.95024e-08	3.64583e-07	-0.391528	2.80603e-06	1.9539e-05	0.145215	0.0262371	0.147239	-0.204796	0.0301813	0.999983	-0.209975	0.0273641	0.999216	-0.00517886	0.952792	1
YBR058C	-0.126525	0.0467606	0.0633914	-0.115023	0.0662308	0.087424	-0.00804204	0.893808	0.910719	-0.0278214	0.645612	0.721718	0.0170498	0.778117	0.826705	0.0448712	0.458995	0.703657	-0.0115027	0.892852	0.999983	-0.118483	0.175149	0.999216	-0.106981	0.21705	1
YBR058C-A	0.109569	0.6207	0.66547	-0.330614	0.12897	0.161833	-0.427608	0.0502624	0.0674532	-0.468221	0.0400374	0.070853	-0.916109	0.00030494	0.00103983	-0.447888	0.0412745	0.19183	0.440183	0.159911	0.999983	0.537177	0.0875764	0.999216	0.0969937	0.744357	1
YBR059C	0.781278	2.07127e-09	9.88652e-09	0.836193	6.04299e-10	3.18424e-09	0.928786	9.45233e-11	6.56629e-10	0.110754	0.174347	0.24931	0.303403	0.000928535	0.00266008	0.192649	0.0233618	0.138799	-0.0549149	0.626001	0.999983	-0.147508	0.198574	0.999216	-0.0925934	0.413702	1
YBR060C	-0.264205	0.000206733	0.000396446	-0.364905	2.68635e-06	6.7302e-06	-0.355057	4.12579e-06	1.0091e-05	-0.331161	1.13331e-05	6.06984e-05	-0.347715	5.99301e-06	3.65306e-05	-0.0165545	0.776196	0.90456	0.1007	0.236123	0.999983	0.0908519	0.284343	0.999216	-0.00984831	0.905149	1
YBR061C	-1.1583	1.01023e-11	1.02773e-10	-1.37724	2.01207e-13	3.76141e-12	-1.22903	1.46548e-12	2.03847e-11	-0.272189	0.00339124	0.00844216	-0.477415	9.07855e-06	5.16888e-05	-0.205226	0.0195024	0.124434	0.218941	0.0862095	0.999983	0.0707258	0.565716	0.999216	-0.148215	0.225919	1
YBR062C	1.83886	2.55395e-12	3.24495e-11	1.62544	6.79665e-12	7.07382e-11	1.57873	1.02621e-11	1.00064e-10	-0.706018	2.70421e-05	0.000125682	-0.952213	3.82805e-07	3.92158e-06	-0.246195	0.0605861	0.241439	0.213412	0.237737	0.999983	0.260129	0.151824	0.999216	0.0467171	0.783222	1
YBR063C	0.375521	0.00234584	0.00389096	0.407642	0.000731107	0.00129711	0.440742	0.000375889	0.000691668	-0.405696	0.00112153	0.00326004	-0.32552	0.00671099	0.0147156	0.0801751	0.455334	0.702212	-0.0321205	0.832749	0.999983	-0.0652209	0.669766	0.999216	-0.0331004	0.823846	1
YBR065C	0.311604	5.96542e-05	0.000124749	0.428302	4.59739e-07	1.30119e-06	0.36928	4.8977e-06	1.18311e-05	-0.378373	4.43836e-06	2.77836e-05	-0.190799	0.00595202	0.0132694	0.187573	0.00580001	0.0573166	-0.116698	0.192305	0.999983	-0.0576757	0.515866	0.999216	0.0590226	0.497681	1
YBR066C	-0.945096	1.57376e-06	4.20482e-06	-0.771332	8.11531e-06	1.90016e-05	-0.704699	2.98083e-05	6.41873e-05	-0.645615	8.55961e-05	0.000340413	-0.547346	0.000524149	0.0016357	0.0982691	0.457751	0.703094	-0.173763	0.382392	0.999983	-0.240397	0.233059	0.999216	-0.0666334	0.725667	1
YBR067C	1.87756	5.20148e-09	2.22218e-08	2.00474	1.83981e-09	8.38485e-09	2.19141	4.20321e-10	2.34466e-09	1.28387	1.84077e-06	1.33234e-05	1.13208	1.00216e-05	5.59721e-05	-0.151795	0.445769	0.694628	-0.127176	0.647885	0.999983	-0.313855	0.265528	0.999216	-0.186679	0.504622	1
YBR068C	-0.118217	0.0955633	0.122373	0.000831652	0.990346	0.992205	-0.0129855	0.850457	0.875054	0.816608	6.50122e-11	8.11961e-09	0.913382	8.1851e-12	1.8933e-09	0.0967741	0.169314	0.429133	-0.119049	0.22828	0.999983	-0.105232	0.285447	0.999216	0.0138172	0.88709	1
YBR069C	-1.11516	9.67755e-13	1.46039e-11	-1.04831	3.27191e-12	3.87219e-11	-1.16639	4.32201e-13	7.46183e-12	0.618187	3.66218e-08	5.82797e-07	0.462532	3.07327e-06	2.09769e-05	-0.155655	0.0469334	0.206718	-0.0668564	0.53034	0.999983	0.0512235	0.629825	0.999216	0.11808	0.272979	1
YBR070C	-0.261446	0.106698	0.135772	-0.194573	0.228113	0.271387	-0.518969	0.00290139	0.00470994	0.505524	0.00374722	0.00918421	-0.00913113	0.952957	0.96529	-0.514656	0.00308783	0.037004	-0.0668727	0.764772	0.999983	0.257523	0.251828	0.999216	0.324396	0.154687	1
YBR071W	-0.146973	0.251228	0.29774	-0.325926	0.014772	0.0216673	-0.195797	0.12677	0.159072	-0.040656	0.74479	0.80529	-0.0283697	0.820554	0.861193	0.0122863	0.921064	0.970493	0.178953	0.317658	0.999983	0.0488241	0.78303	0.999216	-0.130128	0.46239	1
YBR072W	7.46391	1.31474e-16	1.32687e-14	8.0576	4.73358e-17	6.61264e-15	8.10669	4.21247e-17	6.3504e-15	0.550919	0.0535443	0.0912351	0.308956	0.261402	0.342583	-0.241963	0.380097	0.644474	-0.593685	0.113619	0.999983	-0.64278	0.0874875	0.999216	-0.0490944	0.893363	1
YBR073W	-1.00835	2.44655e-13	4.82326e-12	-0.951707	5.53322e-13	8.50263e-12	-0.907556	1.53036e-12	2.09399e-11	-0.351429	1.08604e-05	5.83795e-05	-0.149934	0.0238453	0.0445487	0.201495	0.00346974	0.0397801	-0.0566408	0.525626	0.999983	-0.100792	0.264987	0.999216	-0.0441509	0.618473	1
YBR074W	-0.468742	5.16162e-06	1.26667e-05	-0.485704	3.33988e-06	8.23744e-06	-0.519964	1.34626e-06	3.54853e-06	0.555328	4.33903e-07	4.01737e-06	0.636779	5.1665e-08	8.47133e-07	0.0814512	0.306344	0.574885	0.0169624	0.878645	0.999983	0.0512227	0.646426	0.999216	0.0342603	0.759204	1
YBR076C-A	-0.130852	0.562022	0.609696	-0.364492	0.115205	0.146091	-0.00136842	0.994917	0.996445	0.202528	0.367611	0.462766	-0.0743482	0.736104	0.791235	-0.276876	0.214565	0.485916	0.23364	0.464323	0.999983	-0.129484	0.678151	0.999216	-0.363123	0.250593	1
YBR076W	2.67022	3.85758e-06	9.69764e-06	2.51881	1.6908e-06	4.37033e-06	2.57138	9.46655e-07	2.55606e-06	-0.401716	0.451914	0.547407	-0.612396	0.249099	0.32955	-0.21068	0.659548	0.837816	0.151416	0.800563	0.999983	0.0988455	0.859005	0.999216	-0.05257	0.932728	1
YBR077C	0.299075	0.0319128	0.0446232	0.266577	0.048684	0.0656804	0.44963	0.00196943	0.00327402	0.0395311	0.765126	0.823183	-0.0192692	0.88426	0.911912	-0.0588003	0.654023	0.833744	0.032498	0.860138	0.999983	-0.150556	0.417296	0.999216	-0.183054	0.321098	1
YBR078W	-1.45024	2.11111e-12	2.78477e-11	-1.41168	3.53256e-12	4.13895e-11	-1.42394	3.02865e-12	3.63562e-11	0.907699	9.13462e-09	2.05441e-07	0.754796	1.82459e-07	2.23599e-06	-0.152903	0.138245	0.381881	-0.0385594	0.78636	0.999983	-0.0263005	0.853277	0.999216	0.0122588	0.931298	1
YBR079C	-1.43224	1.23949e-12	1.77459e-11	-1.52121	3.94143e-13	6.49894e-12	-1.45646	8.93493e-13	1.33796e-11	0.0799234	0.41019	0.505207	0.019282	0.841287	0.877774	-0.0606414	0.530438	0.754646	0.0889707	0.516905	0.999983	0.0242228	0.859284	0.999216	-0.0647479	0.636164	1
YBR080C	0.18904	0.00345419	0.00559649	0.134905	0.028353	0.039726	0.241876	0.000384309	0.000705849	0.0944556	0.115012	0.174292	0.202366	0.00202358	0.00518481	0.107911	0.0742151	0.270754	0.0541353	0.512034	0.999983	-0.0528362	0.522413	0.999216	-0.106972	0.201515	1
YBR081C	-0.253346	1.18777e-05	2.76346e-05	-0.151075	0.0024332	0.00399522	-0.173137	0.000778886	0.00136806	-0.414325	5.42648e-09	1.40945e-07	-0.174294	0.000755219	0.00223806	0.240031	2.01126e-05	0.00100907	-0.102271	0.117225	0.999983	-0.0802088	0.215477	0.999216	0.0220624	0.726825	1
YBR082C	0.866317	1.90113e-06	5.02008e-06	1.0141	1.79531e-07	5.435e-07	1.15726	2.21714e-08	8.07358e-08	-0.0611699	0.64999	0.725093	-0.00876033	0.948053	0.962316	0.0524096	0.697052	0.860219	-0.147785	0.439635	0.999983	-0.290942	0.135863	0.999216	-0.143157	0.453705	1
YBR083W	-0.753502	2.01056e-05	4.51491e-05	-0.657975	9.4571e-05	0.000189529	-0.540848	0.000721601	0.00127248	-0.0487228	0.724545	0.789497	-0.0887729	0.522328	0.605942	-0.04005	0.771545	0.900958	-0.0955269	0.62721	0.999983	-0.212654	0.284957	0.999216	-0.117127	0.55074	1
YBR084C-A	-2.85536	3.61947e-11	3.05702e-10	-2.94701	2.04173e-11	1.78613e-10	-2.91889	2.32511e-11	2.00417e-10	-0.254426	0.248016	0.333528	-0.506097	0.0279753	0.0510937	-0.25167	0.252709	0.524726	0.0916464	0.767286	0.999983	0.0635242	0.837368	0.999216	-0.0281222	0.927293	1
YBR084W	-2.5679	1.09978e-13	2.58228e-12	-2.79562	2.30627e-14	7.08786e-13	-2.79413	2.46659e-14	7.31258e-13	-0.0236296	0.871203	0.907213	0.0741336	0.612183	0.686178	0.0977632	0.504374	0.737948	0.227717	0.283607	0.999983	0.226231	0.287514	0.999216	-0.00148632	0.994405	1
YBR085C-A	2.91747	3.61284e-14	1.08201e-12	3.05494	1.38856e-14	4.76953e-13	3.10999	1.12366e-14	4.14837e-13	-0.140354	0.388448	0.4835	0.0723755	0.656258	0.725331	0.21273	0.195011	0.463616	-0.137466	0.53839	0.999983	-0.192518	0.392525	0.999216	-0.0550524	0.804103	1
YBR085W	-0.583441	0.012482	0.0186673	-0.524376	0.0217705	0.031169	-0.832299	0.000749439	0.00131792	0.276675	0.19721	0.277342	-0.0342027	0.869729	0.901361	-0.310878	0.145517	0.39309	-0.0590654	0.846669	0.999983	0.248857	0.416937	0.999216	0.307923	0.31506	1
YBR086C	-0.542679	4.73132e-07	1.37694e-06	-0.318639	0.000410548	0.000754277	-0.302636	0.000687542	0.00121819	0.731491	3.66515e-09	1.05602e-07	0.899216	9.40385e-11	9.62888e-09	0.167725	0.0388051	0.183934	-0.22404	0.0496324	0.999983	-0.240043	0.03671	0.999216	-0.0160028	0.883311	1
YBR087W	-0.662277	2.155e-06	5.62464e-06	-0.706049	4.80157e-07	1.35311e-06	-0.838523	3.14453e-08	1.11396e-07	-0.294901	0.00719194	0.0160459	-0.494105	5.92346e-05	0.000255104	-0.199205	0.0533875	0.224488	0.0437725	0.762631	0.999983	0.176247	0.230995	0.999216	0.132474	0.355142	1
YBR088C	-1.74788	6.5536e-13	1.06564e-11	-2.14795	9.44236e-15	3.67064e-13	-2.04114	1.95334e-14	6.14305e-13	-0.24498	0.0318822	0.0584292	-0.560025	3.16555e-05	0.000150582	-0.315045	0.00698729	0.0647953	0.400066	0.0200682	0.999983	0.293257	0.077429	0.999216	-0.106809	0.501899	1
YBR089C-A	1.28389	4.48674e-10	2.60506e-09	1.1474	2.37274e-09	1.05196e-08	0.896065	1.2307e-07	3.87148e-07	-0.0566402	0.644823	0.721248	-0.469815	0.000787799	0.00232148	-0.413175	0.00216401	0.0297664	0.136491	0.419418	0.999983	0.387827	0.0283936	0.999216	0.251336	0.138602	1
YBR090C	1.46001	0.000350099	0.00064727	1.16057	0.00252541	0.00414082	1.20598	0.00227915	0.00375277	0.0919281	0.801988	0.853148	0.273277	0.466535	0.553804	0.181349	0.623254	0.814461	0.299436	0.541324	0.999983	0.254025	0.609126	0.999216	-0.0454111	0.926118	1
YBR091C	-0.399077	0.0296167	0.0416307	-0.316141	0.0692956	0.0911212	-0.462069	0.0102328	0.0153681	0.0297503	0.859371	0.897919	-0.264183	0.123384	0.183312	-0.293933	0.084534	0.290694	-0.0829356	0.730763	0.999983	0.0629923	0.793397	0.999216	0.145928	0.537524	1
YBR092C	-1.8507	4.11772e-12	4.80537e-11	-1.75767	1.09018e-11	1.05252e-10	-1.81226	6.23511e-12	6.69106e-11	0.690623	2.664e-05	0.00012401	0.483121	0.00119823	0.00330526	-0.207502	0.123	0.357525	-0.0930327	0.618105	0.999983	-0.0384459	0.836383	0.999216	0.0545868	0.769627	1
YBR093C	0.27406	0.0533401	0.0715672	0.266671	0.0606639	0.0805467	0.36858	0.0122881	0.0182011	0.380781	0.0108998	0.0231819	0.322253	0.0281791	0.0514179	-0.0585285	0.673962	0.846852	0.00738954	0.96963	0.999983	-0.09452	0.623699	0.999216	-0.10191	0.598153	1
YBR094W	-0.0805957	0.249861	0.29624	-0.162141	0.0250375	0.0354657	-0.121797	0.0855339	0.11064	-0.0894508	0.200155	0.280541	-0.041998	0.54231	0.623821	0.0474527	0.488842	0.7283	0.0815455	0.403804	0.999983	0.0412015	0.671868	0.999216	-0.0403441	0.676409	1
YBR095C	-0.0680844	0.496968	0.547523	-0.252959	0.0128664	0.0190722	-0.251886	0.0135584	0.0199668	-0.658029	8.14857e-07	6.69917e-06	-0.680801	5.00923e-07	4.88442e-06	-0.022772	0.809027	0.920704	0.184874	0.186955	0.999983	0.183801	0.190364	0.999216	-0.00107309	0.993575	1
YBR096W	0.32114	0.0307763	0.0431471	0.486239	0.00225325	0.00371743	0.365418	0.0168568	0.0245228	0.683095	8.21164e-05	0.000328354	0.704287	5.93119e-05	0.00025525	0.0211921	0.88246	0.956371	-0.165099	0.411196	0.999983	-0.044278	0.824739	0.999216	0.120821	0.549096	1
YBR097W	0.300782	0.00981725	0.0149759	0.409223	0.000701659	0.00124697	0.380965	0.00170326	0.00285598	-0.184375	0.0955962	0.149004	0.265141	0.0220228	0.0415405	0.449515	0.000357031	0.00935613	-0.108441	0.471834	0.999983	-0.0801829	0.598341	0.999216	0.0282578	0.850639	1
YBR098W	-0.271125	0.0337034	0.0468258	-0.126419	0.259978	0.305031	0.00777979	0.944878	0.954636	-0.672457	6.87232e-06	3.99807e-05	-0.453235	0.000725958	0.00216204	0.219222	0.0601005	0.24034	-0.144706	0.381002	0.999983	-0.278904	0.101853	0.999216	-0.134199	0.398766	1
YBR099C	0.60918	0.255555	0.301832	1.465	0.0143203	0.021073	0.713849	0.244815	0.288857	1.00689	0.100524	0.155446	1.06175	0.0893679	0.138086	0.0548621	0.932302	0.974989	-0.855821	0.272749	0.999983	-0.104669	0.892116	0.999216	0.751152	0.372857	1
YBR101C	1.33452	1.74601e-05	3.96022e-05	1.35134	1.25641e-05	2.86384e-05	1.46166	4.6809e-06	1.13555e-05	-0.374042	0.134562	0.199382	-0.365268	0.143966	0.208713	0.0087735	0.970952	0.989494	-0.0168123	0.960521	0.999983	-0.127133	0.708409	0.999216	-0.11032	0.74358	1
YBR102C	-0.0591359	0.272122	0.31928	0.0452881	0.3875	0.438018	0.127343	0.0219531	0.0312778	-0.157163	0.00639407	0.0145365	-0.12763	0.0230222	0.0432726	0.0295329	0.573073	0.783969	-0.104424	0.169281	0.999983	-0.186479	0.0190848	0.999216	-0.0820548	0.271747	1
YBR103W	-0.0266292	0.679221	0.718642	-0.0159212	0.797619	0.827359	0.0940258	0.142879	0.17729	-0.364185	8.40845e-06	4.74592e-05	-0.236912	0.00110481	0.0030902	0.127273	0.0517418	0.22009	-0.010708	0.904586	0.999983	-0.120655	0.187602	0.999216	-0.109947	0.220273	1
YBR104W	-1.72144	1.5023e-12	2.09465e-11	-1.97419	5.91963e-14	1.47865e-12	-1.71196	8.96016e-13	1.33832e-11	-0.339513	0.00494246	0.0116375	-0.26014	0.0258458	0.0477091	0.0793732	0.466969	0.709948	0.252752	0.135537	0.999983	-0.00948047	0.953489	0.999216	-0.262232	0.115427	1
YBR105C	2.09596	1.77421e-14	6.27387e-13	2.11454	1.46763e-14	4.85316e-13	2.17139	9.12849e-15	3.52528e-13	0.24859	0.0391043	0.069432	0.231573	0.0533847	0.0885972	-0.0170173	0.881778	0.956371	-0.0185777	0.906749	0.999983	-0.0754286	0.635917	0.999216	-0.0568509	0.720833	1
YBR106W	-0.586178	5.99773e-06	1.45844e-05	-0.803569	5.39058e-08	1.78772e-07	-0.765608	1.13219e-07	3.59435e-07	0.186945	0.069268	0.113165	-0.173464	0.0898348	0.138771	-0.360409	0.00133481	0.0219476	0.21739	0.131105	0.999983	0.17943	0.208418	0.999216	-0.0379606	0.786281	1
YBR107C	0.55054	0.006444	0.0101167	0.458831	0.0139186	0.0205282	0.554237	0.00417737	0.00664807	-0.359337	0.0612656	0.101923	-0.321986	0.0929337	0.143062	0.0373517	0.834181	0.935347	0.0917091	0.716993	0.999983	-0.00369639	0.988865	0.999216	-0.0954054	0.69864	1
YBR108W	1.1046	7.93488e-08	2.64112e-07	1.07552	1.33617e-07	4.14772e-07	1.25997	1.09745e-08	4.29184e-08	0.675548	8.50907e-05	0.000338862	0.766991	1.90177e-05	9.70729e-05	0.0914433	0.521508	0.74875	0.029071	0.882897	0.999983	-0.155374	0.434235	0.999216	-0.184445	0.356589	1
YBR109C	0.0758202	0.263755	0.310705	-0.0762944	0.257774	0.302626	-0.0966079	0.15279	0.188459	0.0824322	0.224984	0.308781	-0.246064	0.00117639	0.00325365	-0.328496	5.51518e-05	0.00221741	0.152115	0.116991	0.999983	0.172428	0.0769831	0.999216	0.0203135	0.82822	1
YBR109W-A	0.22876	0.555236	0.603613	0.623806	0.166503	0.203917	0.755906	0.125073	0.157111	1.16733	0.0125158	0.0260411	1.52896	0.00268658	0.0066513	0.361627	0.510457	0.742967	-0.395046	0.499418	0.999983	-0.527146	0.392174	0.999216	-0.1321	0.837027	1
YBR110W	-0.0169212	0.856488	0.876943	0.161279	0.0942131	0.121305	0.0493611	0.59952	0.644775	0.296571	0.00420408	0.0101353	0.303235	0.00360473	0.00859803	0.0066639	0.943323	0.977848	-0.1782	0.18624	0.999983	-0.0662823	0.617533	0.999216	0.111918	0.400979	1
YBR111C	0.784093	2.52369e-09	1.18041e-08	0.708897	1.13737e-08	4.299e-08	0.677431	2.29032e-08	8.3194e-08	-0.120297	0.149235	0.218137	-0.381306	0.000104522	0.000418231	-0.261009	0.00351097	0.0399406	0.0751961	0.510062	0.999983	0.106662	0.351656	0.999216	0.031466	0.779991	1
YBR111W-A	0.374669	0.0941582	0.120837	0.738175	0.00110711	0.00190859	0.346804	0.0893414	0.115184	-0.380365	0.0858968	0.136237	-0.701994	0.00295275	0.00721894	-0.321629	0.123344	0.358076	-0.363505	0.224111	0.999983	0.0278654	0.923433	0.999216	0.391371	0.170727	1
YBR112C	-0.669465	3.09034e-05	6.72362e-05	-0.501185	0.000720785	0.00128018	-0.339658	0.0140012	0.020557	0.441298	0.00218739	0.00582576	0.489647	0.000885218	0.0025572	0.0483485	0.706241	0.864935	-0.16828	0.358135	0.999983	-0.329807	0.0797069	0.999216	-0.161528	0.377465	1
YBR113W	-0.394314	0.337986	0.387193	-0.483508	0.262364	0.307585	0.0698293	0.881227	0.900244	0.632981	0.130632	0.194474	1.35784	0.00479312	0.0109648	0.724857	0.110762	0.337751	0.0891942	0.878938	0.999983	-0.464143	0.459073	0.999216	-0.553337	0.386044	1
YBR114W	1.36244	8.41758e-15	3.36131e-13	1.23967	4.72222e-14	1.25997e-12	1.24986	4.05474e-14	1.11134e-12	0.0650159	0.377846	0.472609	-0.0218289	0.765353	0.815802	-0.0868448	0.23993	0.514199	0.122762	0.233645	0.999983	0.112575	0.273552	0.999216	-0.0101872	0.919748	1
YBR115C	-0.845707	5.40574e-09	2.28987e-08	-0.86273	3.86944e-09	1.61204e-08	-0.903079	1.94596e-09	8.91711e-09	0.367109	0.000496643	0.00158872	0.597351	1.30154e-06	1.0524e-05	0.230242	0.0177697	0.117729	0.0170228	0.894596	0.999983	0.0573713	0.657007	0.999216	0.0403486	0.754638	1
YBR116C	6.49697	1.71091e-13	3.59966e-12	7.51126	1.0435e-12	1.43115e-11	5.58374	1.68514e-12	2.24712e-11	2.12625	0.0506815	0.086963	-0.229014	0.756897	0.80811	-2.35526	0.0233559	0.138799	-1.01429	0.336631	0.999983	0.913234	0.253068	0.999216	1.92752	0.067843	1
YBR117C	7.44739	5.22238e-17	7.65773e-15	7.30545	1.18042e-16	1.25983e-14	7.70016	5.83085e-17	7.28236e-15	0.926608	0.0136426	0.0280695	0.977281	0.0109627	0.0225952	0.0506725	0.893576	0.958682	0.141938	0.738369	0.999983	-0.252769	0.544904	0.999216	-0.394708	0.373673	1
YBR118W	-0.550367	0.000239431	0.000453227	-0.785643	3.02926e-06	7.53464e-06	-0.811789	1.90612e-06	4.89454e-06	0.325856	0.0161776	0.0325103	-0.114781	0.367108	0.454529	-0.440638	0.00195383	0.028278	0.235276	0.195776	0.999983	0.261421	0.152479	0.999216	0.0261455	0.883399	1
YBR119W	-0.137902	0.265616	0.312521	-0.143485	0.209453	0.250762	-0.0667909	0.55301	0.600586	-0.755012	1.7142e-06	1.25937e-05	-0.836571	3.77581e-07	3.88843e-06	-0.0815589	0.469829	0.711947	0.00558292	0.973321	0.999983	-0.0711115	0.66841	0.999216	-0.0766944	0.629611	1
YBR120C	0.386621	0.0179606	0.0262521	0.352976	0.0180549	0.0261621	0.184776	0.19747	0.23797	-0.669115	0.000172625	0.000626896	-0.735742	5.95419e-05	0.000256052	-0.0666264	0.6393	0.824405	0.0336449	0.870099	0.999983	0.201845	0.335594	0.999216	0.1682	0.399414	1
YBR121C	-1.9868	2.54124e-13	4.97235e-12	-2.07512	1.12207e-13	2.43046e-12	-2.09139	9.86916e-14	2.26297e-12	0.0497368	0.681931	0.751866	0.00358216	0.976407	0.983781	-0.0461546	0.703582	0.864384	0.0883214	0.608536	0.999983	0.104589	0.544808	0.999216	0.0162671	0.924608	1
YBR122C	0.162107	0.0469375	0.0636166	0.0743405	0.330823	0.379358	0.158794	0.0462161	0.0624226	-0.358933	0.00011506	0.000439271	-0.321593	0.000383834	0.00125661	0.03734	0.624403	0.814461	0.0877668	0.421865	0.999983	0.00331345	0.97562	0.999216	-0.0844533	0.433805	1
YBR123C	-0.211551	0.010701	0.0161935	-0.078576	0.295503	0.342536	-0.156512	0.0447989	0.060662	-0.209573	0.0101813	0.0217958	-0.316374	0.000342924	0.00114503	-0.106801	0.159795	0.414859	-0.132975	0.220186	0.999983	-0.0550393	0.606759	0.999216	0.0779361	0.460624	1
YBR125C	-0.0322998	0.603	0.649195	-0.00849717	0.890367	0.908633	0.0928457	0.143824	0.178261	0.24397	0.000652876	0.00201886	0.280545	0.000160809	0.000601242	0.0365742	0.55667	0.775281	-0.0238027	0.785431	0.999983	-0.125145	0.162634	0.999216	-0.101343	0.253411	1
YBR126C	2.95403	3.00109e-12	3.70872e-11	2.87977	4.60226e-12	5.20316e-11	2.97413	2.69523e-12	3.31678e-11	0.352814	0.0864851	0.137133	0.308059	0.13124	0.192981	-0.0447546	0.821678	0.927588	0.0742532	0.790737	0.999983	-0.0201002	0.942649	0.999216	-0.0943534	0.736122	1
YBR126W-A	0.712177	0.0609013	0.0808253	0.0167669	0.96396	0.971699	-0.0168878	0.962688	0.969959	0.217837	0.562845	0.65063	-0.177467	0.632005	0.704228	-0.395303	0.289675	0.560164	0.69541	0.19002	0.999983	0.729065	0.164829	0.999216	0.0336548	0.948162	1
YBR126W-B	0.0449418	0.723147	0.758555	-0.175223	0.176685	0.215041	-0.06987	0.577976	0.62481	0.2579	0.0522291	0.0893313	-0.121332	0.341567	0.427688	-0.379232	0.00610136	0.0592528	0.220165	0.227528	0.999983	0.114812	0.521084	0.999216	-0.105353	0.555903	1
YBR127C	-0.648819	1.91595e-07	5.97272e-07	-0.743309	2.14652e-08	7.71589e-08	-0.743844	2.09584e-08	7.6843e-08	0.296503	0.00230841	0.00609554	-0.128675	0.14753	0.212882	-0.425178	6.36746e-05	0.00245763	0.0944898	0.444124	0.999983	0.0950247	0.441431	0.999216	0.000534875	0.99655	1
YBR128C	0.924215	0.000211436	0.000404805	1.22862	1.38423e-06	3.63553e-06	1.31859	6.94694e-07	1.91629e-06	-0.618728	0.00726634	0.0161873	-0.416229	0.0626266	0.10164	0.202499	0.319318	0.587769	-0.304408	0.288712	0.999983	-0.39437	0.177262	0.999216	-0.0899623	0.737077	1
YBR129C	-0.231938	0.193522	0.23456	0.111571	0.505386	0.55565	0.0189954	0.910084	0.923456	-0.194447	0.262183	0.349697	-0.191568	0.270162	0.352488	0.00287861	0.986359	0.995242	-0.343509	0.164646	0.999983	-0.250933	0.306764	0.999216	0.092576	0.696298	1
YBR130C	-0.687556	1.35901e-08	5.29358e-08	-0.626272	3.40264e-08	1.17491e-07	-0.595834	8.39394e-08	2.73129e-07	-0.613454	5.41188e-08	7.7862e-07	-0.530166	5.54188e-07	5.31213e-06	0.0832873	0.273168	0.543742	-0.0612842	0.573632	0.999983	-0.0917223	0.403182	0.999216	-0.0304381	0.775799	1
YBR131W	-0.273402	0.0157653	0.0232577	-0.0155035	0.878547	0.898049	-0.0100075	0.922355	0.93397	-0.168782	0.11243	0.171241	-0.0468578	0.652346	0.722229	0.121924	0.241106	0.515589	-0.257898	0.0886229	0.999983	-0.263394	0.08423	0.999216	-0.00549602	0.969619	1
YBR132C	1.43169	3.08058e-09	1.38249e-08	1.475	2.48644e-09	1.09374e-08	1.39976	6.63507e-09	2.71036e-08	0.768778	5.11082e-05	0.000220857	0.77569	4.79901e-05	0.000213572	0.00691224	0.964709	0.986881	-0.0433052	0.837006	0.999983	0.0319325	0.88066	0.999216	0.0752378	0.725102	1
YBR133C	-0.615757	9.45323e-10	4.98119e-09	-0.685138	1.42549e-10	9.14374e-10	-0.462326	1.25847e-07	3.94617e-07	0.403302	9.21078e-07	7.43704e-06	0.463942	1.08991e-07	1.4844e-06	0.0606403	0.31797	0.587594	0.0693814	0.418524	0.999983	-0.15343	0.0824079	0.999216	-0.222812	0.0150479	1
YBR135W	-0.460927	0.000836496	0.00147632	-0.596256	4.71533e-05	9.84317e-05	-0.433443	0.00131885	0.00224982	0.00604539	0.959108	0.971689	0.0140108	0.905629	0.928242	0.0079654	0.945902	0.979211	0.13533	0.425418	0.999983	-0.027483	0.870554	0.999216	-0.162813	0.33652	1
YBR136W	0.0919743	0.230356	0.274836	0.237954	0.00392737	0.00627652	0.105517	0.178475	0.217355	0.0740193	0.330791	0.424796	0.609616	6.62397e-08	1.01787e-06	0.535596	4.6945e-07	5.19938e-05	-0.145979	0.177559	0.999983	-0.0135432	0.899731	0.999216	0.132436	0.223648	1
YBR137W	1.52792	9.39716e-14	2.3177e-12	1.19683	4.62555e-12	5.21152e-11	1.18569	5.51908e-12	6.01058e-11	-0.449011	8.13946e-05	0.000326134	-0.560207	4.89765e-06	3.10803e-05	-0.111195	0.22639	0.498652	0.331094	0.0149589	0.999983	0.342236	0.0122755	0.999216	0.0111424	0.928037	1
YBR138C	-0.323923	0.0102356	0.0155334	-0.126457	0.242928	0.287208	0.0160943	0.881539	0.900406	-0.682211	3.33925e-06	2.1901e-05	-0.495303	0.00019671	0.000718537	0.186908	0.0927803	0.302399	-0.197466	0.218761	0.999983	-0.340017	0.0416357	0.999216	-0.142551	0.352235	1
YBR139W	2.06002	4.30148e-12	4.98288e-11	1.97614	9.56814e-12	9.40787e-11	1.95999	1.10288e-11	1.06304e-10	0.778102	2.61695e-05	0.000122402	0.64601	0.000222494	0.00079929	-0.132092	0.37428	0.639477	0.0838813	0.684782	0.999983	0.100023	0.628526	0.999216	0.016142	0.937653	1
YBR140C	0.369638	0.00010767	0.000215339	0.356951	0.000157961	0.000308562	0.260921	0.00319581	0.00515793	0.266673	0.002578	0.00669892	0.767665	2.66899e-09	8.95254e-08	0.500992	2.38218e-06	0.000187465	0.0126874	0.9094	0.999983	0.108717	0.336683	0.999216	0.0960294	0.394918	1
YBR141C	-0.806096	5.3057e-06	1.29823e-05	-0.796857	3.08516e-06	7.65099e-06	-0.80189	2.53979e-06	6.39854e-06	-0.231457	0.0807663	0.128971	-0.453021	0.00166346	0.00437214	-0.221564	0.0866209	0.29408	-0.0092398	0.960049	0.999983	-0.00420633	0.98111	0.999216	0.00503347	0.978195	1
YBR142W	-1.73803	1.63394e-09	8.01273e-09	-1.69222	1.84957e-09	8.42278e-09	-1.73626	1.31883e-09	6.33513e-09	-0.326201	0.0604345	0.10081	-0.263589	0.12411	0.184204	0.0626117	0.705995	0.864935	-0.0458181	0.848846	0.999983	-0.00177174	0.994001	0.999216	0.0440464	0.853622	1
YBR143C	-1.4004	4.04227e-10	2.38473e-09	-1.54221	6.63634e-11	4.74486e-10	-1.52771	8.03929e-11	5.72008e-10	-0.325912	0.0171659	0.0342153	-0.321575	0.0185285	0.0357652	0.00433728	0.972816	0.989907	0.141803	0.437678	0.999983	0.127307	0.485468	0.999216	-0.0144966	0.936157	1
YBR145W	-0.256243	0.0225741	0.0325019	-0.508485	0.000110983	0.000221137	-0.423216	0.000701581	0.00124194	0.592528	1.22896e-05	6.46414e-05	0.453561	0.000281755	0.000971741	-0.138967	0.201897	0.471182	0.252242	0.106496	0.999983	0.166973	0.275462	0.999216	-0.0852695	0.579401	1
YBR146W	-0.00171564	0.980025	0.984048	-0.245977	0.00134527	0.0022929	-0.101866	0.141406	0.17571	-0.258875	0.000907479	0.00270538	-0.286766	0.000338734	0.00113481	-0.0278912	0.679649	0.849679	0.244262	0.0177358	0.999983	0.10015	0.303907	0.999216	-0.144111	0.14125	1
YBR147W	2.89309	3.24054e-11	2.77693e-10	3.40739	5.49175e-12	5.95769e-11	3.02868	2.86128e-11	2.37228e-10	0.978175	0.00344364	0.00855782	0.558604	0.0651393	0.105017	-0.419571	0.18941	0.455299	-0.514305	0.159614	0.999983	-0.135591	0.694309	0.999216	0.378714	0.310223	1
YBR148W	-0.762514	8.85512e-05	0.000179487	-0.484285	0.00364249	0.00584351	-0.321201	0.0453979	0.0614164	-0.18154	0.236198	0.320796	0.0339418	0.824003	0.863578	0.215482	0.159302	0.414313	-0.278229	0.212703	0.999983	-0.441313	0.056364	0.999216	-0.163084	0.449481	1
YBR149W	1.69778	1.57083e-12	2.1645e-11	1.62822	3.26831e-12	3.87219e-11	1.70043	1.4718e-12	2.04242e-11	-0.05765	0.618832	0.699777	-0.159416	0.17716	0.24849	-0.101766	0.382043	0.645903	0.0695641	0.669557	0.999983	-0.00265067	0.987028	0.999216	-0.0722147	0.657488	1
YBR150C	0.499522	1.7204e-05	3.90667e-05	0.541134	3.68777e-06	9.05392e-06	0.579459	1.82636e-06	4.70207e-06	-0.331981	0.0013905	0.00391475	-0.0269933	0.770565	0.820197	0.304988	0.00264672	0.0335555	-0.0416123	0.744249	0.999983	-0.0799372	0.535746	0.999216	-0.0383249	0.761492	1
YBR151W	0.207037	0.0147388	0.0218476	0.216352	0.0108146	0.016215	0.317006	0.000528466	0.000952439	-0.135986	0.0952618	0.14872	0.0354034	0.654707	0.724025	0.171389	0.0387294	0.183933	-0.00931474	0.933253	0.999983	-0.109969	0.32905	0.999216	-0.100654	0.369143	1
YBR152W	-0.215074	0.0731193	0.095699	-0.0729594	0.502519	0.553119	0.013953	0.89729	0.913609	-0.380765	0.00233508	0.00614384	-0.470067	0.000338898	0.00113481	-0.0893026	0.413929	0.670835	-0.142115	0.373565	0.999983	-0.229027	0.157344	0.999216	-0.0869124	0.571319	1
YBR153W	-0.0599975	0.616564	0.662	-0.0886014	0.431946	0.483324	-0.0575556	0.608233	0.653308	-0.56222	7.17727e-05	0.000294619	-0.656057	1.05438e-05	5.84438e-05	-0.0938369	0.406121	0.663891	0.0286039	0.861394	0.999983	-0.00244193	0.98803	0.999216	-0.0310458	0.844541	1
YBR154C	-0.840975	2.93954e-08	1.0612e-07	-0.872594	8.5817e-09	3.32067e-08	-0.899325	5.48263e-09	2.28087e-08	-0.814978	2.95326e-08	4.95636e-07	-0.801111	3.97755e-08	6.74804e-07	0.0138675	0.884738	0.956632	0.0316193	0.820442	0.999983	0.0583498	0.675964	0.999216	0.0267305	0.844799	1
YBR155W	-0.756752	1.24408e-08	4.8979e-08	-0.966002	7.70676e-11	5.41133e-10	-0.809593	1.79544e-09	8.32484e-09	-0.820123	1.62557e-09	6.19618e-08	-0.878456	4.84927e-10	2.56443e-08	-0.0583332	0.473646	0.714968	0.20925	0.0885103	0.999983	0.0528413	0.656881	0.999216	-0.156408	0.185968	1
YBR156C	-0.641372	1.3044e-06	3.5285e-06	-0.613911	1.21321e-06	3.21224e-06	-0.625494	9.84077e-07	2.65222e-06	-0.463736	5.61764e-05	0.000239648	-0.486254	3.2307e-05	0.000152814	-0.0225182	0.806431	0.919052	-0.027461	0.837938	0.999983	-0.015878	0.905835	0.999216	0.011583	0.929832	1
YBR157C	1.44737	1.12867e-09	5.77117e-09	1.39581	1.19369e-09	5.77654e-09	1.56292	1.7519e-10	1.10934e-09	-0.237986	0.11388	0.173001	-0.230292	0.126851	0.187418	0.00769353	0.957088	0.983907	0.0515611	0.794061	0.999983	-0.115551	0.561663	0.999216	-0.167112	0.394173	1
YBR158W	-0.261799	0.00868128	0.0133436	-0.306139	0.00277273	0.00451859	-0.304602	0.00291106	0.00472172	0.139857	0.136735	0.202022	0.198956	0.0390949	0.0677752	0.0590992	0.52038	0.748111	0.0443408	0.732312	0.999983	0.0428031	0.741327	0.999216	-0.00153771	0.990527	1
YBR159W	-0.678308	3.33829e-09	1.49017e-08	-0.597779	2.73139e-08	9.60074e-08	-0.57722	4.9532e-08	1.69338e-07	0.262367	0.00113764	0.00330101	0.219005	0.00494209	0.0112617	-0.0433614	0.541059	0.761646	-0.080529	0.426056	0.999983	-0.101088	0.320053	0.999216	-0.0205586	0.837705	1
YBR160W	0.478753	9.02206e-05	0.000182367	0.297348	0.00582824	0.00909887	0.434832	0.00019922	0.000381044	-0.266813	0.0137047	0.0281873	-0.355168	0.00175749	0.00458712	-0.0883553	0.376483	0.641496	0.181405	0.205304	0.999983	0.0439203	0.754521	0.999216	-0.137485	0.327216	1
YBR161W	0.229922	0.0201066	0.0291493	0.190458	0.046366	0.0627984	-0.00198074	0.982751	0.986617	0.0428929	0.644253	0.721022	-0.0485816	0.601372	0.676688	-0.0914745	0.325017	0.593106	0.039464	0.761482	0.999983	0.231902	0.0858335	0.999216	0.192438	0.146529	1
YBR162C	-1.94369	1.38188e-14	5.0443e-13	-1.94278	1.44816e-14	4.85316e-13	-2.00718	7.93143e-15	3.18887e-13	0.904478	1.42773e-08	2.93035e-07	0.734639	3.91038e-07	3.99198e-06	-0.16984	0.109179	0.334489	-0.000910649	0.995203	0.999983	0.0634932	0.663639	0.999216	0.0644038	0.659736	1
YBR162W-A	-1.18434	4.29977e-05	9.1448e-05	-1.15812	3.04842e-05	6.55465e-05	-1.09443	5.64718e-05	0.000116394	-0.409027	0.0723929	0.117551	-0.569391	0.0154012	0.0303883	-0.160364	0.457037	0.703094	-0.0262219	0.934587	0.999983	-0.0899156	0.778688	0.999216	-0.0636937	0.837976	1
YBR163W	-0.432824	8.07305e-05	0.000164945	-0.476818	1.61675e-05	3.62502e-05	-0.517001	6.14155e-06	1.46192e-05	-0.327573	0.00107685	0.00314639	-0.291212	0.0029821	0.00727553	0.0363604	0.674914	0.847275	0.0439933	0.725887	0.999983	0.0841767	0.505406	0.999216	0.0401834	0.745159	1
YBR164C	-0.715937	2.2817e-06	5.94741e-06	-0.602982	1.32277e-05	3.00607e-05	-0.618319	1.04205e-05	2.40252e-05	-0.460367	0.000331468	0.0011093	-0.406797	0.00111948	0.00312325	0.0535701	0.619211	0.812238	-0.112955	0.472769	0.999983	-0.0976179	0.535757	0.999216	0.0153367	0.920431	1
YBR165W	-0.0537495	0.606373	0.652265	-0.068896	0.491518	0.54223	0.167118	0.107968	0.13724	-0.293472	0.00823313	0.01806	-0.101588	0.328813	0.41428	0.191884	0.0672532	0.257461	0.0151465	0.91626	0.999983	-0.220868	0.1375	0.999216	-0.236014	0.106445	1
YBR166C	0.0164364	0.856793	0.876961	-0.210969	0.0246285	0.0349256	-0.191051	0.0409561	0.055819	-0.416035	0.000121048	0.000459012	-0.364491	0.000503158	0.00158197	0.051544	0.561295	0.777796	0.227405	0.0836901	0.999983	0.207487	0.113463	0.999216	-0.019918	0.873637	1
YBR167C	-0.0340602	0.835806	0.858475	-0.0781125	0.605352	0.652721	-0.0541653	0.719168	0.756273	-0.564972	0.00158011	0.004371	-0.686017	0.000243927	0.000863083	-0.121045	0.425676	0.680294	0.0440524	0.843484	0.999983	0.0201052	0.928133	0.999216	-0.0239472	0.910433	1
YBR168W	-0.0454347	0.788214	0.815692	0.211518	0.209178	0.25053	0.178636	0.294189	0.341148	0.0885051	0.59948	0.682496	0.250974	0.148246	0.213651	0.162469	0.339398	0.605243	-0.256952	0.283858	0.999983	-0.22407	0.351878	0.999216	0.0328821	0.889117	1
YBR169C	3.61364	8.08704e-14	2.08206e-12	3.54598	1.07243e-13	2.3494e-12	3.63607	7.15124e-14	1.72748e-12	0.118952	0.551598	0.64091	0.0454214	0.819553	0.860296	-0.0735302	0.711622	0.867912	0.0676678	0.807457	0.999983	-0.0224234	0.935565	0.999216	-0.0900911	0.745462	1
YBR170C	1.23865	5.59961e-13	9.25907e-12	1.19745	9.22335e-13	1.29215e-11	1.28586	2.45585e-13	4.83752e-12	-0.0380032	0.642528	0.719778	-0.0144107	0.860242	0.894091	0.0235925	0.772031	0.900958	0.0411976	0.717839	0.999983	-0.0472068	0.679359	0.999216	-0.0884044	0.439323	1
YBR171W	-0.369972	1.2679e-05	2.92783e-05	-0.332349	4.18932e-05	8.80778e-05	-0.397655	4.23696e-06	1.03497e-05	-0.0580571	0.380455	0.475569	-0.0839721	0.209511	0.286273	-0.025915	0.692079	0.857973	-0.0376223	0.686779	0.999983	0.0276829	0.766905	0.999216	0.0653052	0.48369	1
YBR172C	-0.344927	0.00120454	0.0020796	-0.420779	0.000165924	0.000323686	-0.30234	0.00356657	0.00571702	0.165093	0.0873755	0.138302	0.191349	0.0501549	0.0841409	0.0262568	0.778243	0.905397	0.0758516	0.566954	0.999983	-0.042587	0.74733	0.999216	-0.118439	0.373812	1
YBR173C	0.761714	8.7008e-08	2.87739e-07	0.927434	3.12331e-09	1.336e-08	0.98859	1.04859e-09	5.21629e-09	0.185713	0.0671	0.109993	0.167242	0.096856	0.148406	-0.0184712	0.849495	0.941721	-0.16572	0.23324	0.999983	-0.226876	0.107816	0.999216	-0.0611555	0.654981	1
YBR175W	0.149914	0.176196	0.215023	0.240308	0.0359057	0.0494177	0.233517	0.0420571	0.0572265	0.383716	0.00189011	0.00512941	0.375276	0.00231771	0.00584155	-0.00844004	0.938816	0.976938	-0.0903941	0.557245	0.999983	-0.0836025	0.588163	0.999216	0.00679165	0.964808	1
YBR176W	-0.0525808	0.622452	0.666507	0.146917	0.160055	0.196717	0.0690861	0.497353	0.546921	-0.0595078	0.571727	0.65753	-0.318221	0.00550075	0.0123762	-0.258713	0.0183502	0.119551	-0.199498	0.185435	0.999983	-0.121667	0.411372	0.999216	0.077831	0.589473	1
YBR177C	0.152546	0.203227	0.245209	0.00806874	0.945288	0.957027	0.0946429	0.42426	0.474816	0.379733	0.00366326	0.00901986	0.257962	0.0375035	0.065461	-0.121771	0.30658	0.575144	0.144477	0.388801	0.999983	0.0579029	0.727784	0.999216	-0.0865741	0.603573	1
YBR179C	0.0202614	0.781641	0.80964	0.11181	0.127741	0.160393	0.218496	0.0057527	0.0089714	-0.287818	0.000604112	0.0018811	-0.0665898	0.364959	0.452441	0.221228	0.00526268	0.053354	-0.0915481	0.37453	0.999983	-0.198235	0.0637504	0.999216	-0.106687	0.298896	1
YBR180W	0.384944	0.404865	0.456066	-0.706267	0.189324	0.228982	0.294958	0.527666	0.576689	0.45979	0.349439	0.444081	0.257438	0.594036	0.671229	-0.202353	0.679019	0.849497	1.09121	0.128337	0.999983	0.0899855	0.89165	0.999216	-1.00123	0.163403	1
YBR181C	-2.96066	1.54655e-09	7.6352e-09	-2.94129	1.59288e-09	7.39149e-09	-3.0522	9.10272e-10	4.58652e-09	-0.197674	0.474753	0.571299	-0.389105	0.166885	0.236508	-0.191432	0.487974	0.727376	-0.0193729	0.96052	0.999983	0.091542	0.815409	0.999216	0.110915	0.776818	1
YBR182C	0.542415	0.00188452	0.00316786	0.330741	0.0401244	0.0548525	0.492984	0.00343584	0.00551652	0.130157	0.413296	0.50818	-0.021339	0.892279	0.918086	-0.151496	0.336415	0.603347	0.211674	0.33649	0.999983	0.0494311	0.81961	0.999216	-0.162243	0.454586	1
YBR183W	1.55838	1.22997e-08	4.84559e-08	1.55608	1.79398e-08	6.52458e-08	1.4765	3.94393e-08	1.36987e-07	0.667134	0.00156074	0.00432966	0.474043	0.01693	0.0330932	-0.193091	0.311135	0.580731	0.00230235	0.993559	0.999983	0.0818782	0.743835	0.999216	0.0795759	0.753048	1
YBR184W	-0.74742	0.00258232	0.00425553	-0.664026	0.00190513	0.00317162	-0.392695	0.0572131	0.0761199	-1.03869	2.86409e-05	0.000132276	-0.52422	0.0159728	0.0314105	0.514469	0.0122512	0.093033	-0.0833941	0.772243	0.999983	-0.354725	0.239003	0.999216	-0.271331	0.327931	1
YBR185C	0.383385	0.0259033	0.036888	0.506046	0.00409208	0.00650962	0.365608	0.0306372	0.0427784	0.125511	0.445647	0.54082	0.00398308	0.980557	0.985721	-0.121528	0.456487	0.70305	-0.122661	0.58999	0.999983	0.0177772	0.937646	0.999216	0.140439	0.534794	1
YBR186W	3.89445	1.78852e-13	3.70975e-12	3.73296	1.22931e-13	2.59571e-12	3.4821	1.32493e-12	1.87077e-11	-0.171001	0.637097	0.71506	0.0545799	0.875489	0.905572	0.225581	0.512022	0.743651	0.161495	0.660692	0.999983	0.412351	0.286881	0.999216	0.250855	0.495437	1
YBR187W	-1.57395	9.42732e-13	1.43736e-11	-1.77153	1.54365e-13	3.0716e-12	-1.74153	1.92375e-13	3.92098e-12	0.801932	1.02933e-07	1.31263e-06	0.579344	1.14583e-05	6.27428e-05	-0.222588	0.0407571	0.191013	0.197578	0.197228	0.999983	0.167576	0.270065	0.999216	-0.0300018	0.842944	1
YBR188C	-0.194193	0.0794353	0.103183	-0.180926	0.0815198	0.10603	-0.26471	0.0140835	0.0206623	-0.46495	0.000163701	0.000597219	-0.621908	4.32753e-06	2.78843e-05	-0.156958	0.126124	0.362204	-0.0132667	0.927536	0.999983	0.0705167	0.630943	0.999216	0.0837835	0.55568	1
YBR189W	-3.46106	1.75887e-09	8.56098e-09	-3.45433	1.73937e-09	7.98911e-09	-3.47559	1.63177e-09	7.67505e-09	-0.0855775	0.787114	0.841288	-0.353877	0.271132	0.353362	-0.2683	0.400771	0.660992	-0.00673015	0.988101	0.999983	0.0145274	0.974405	0.999216	0.0212576	0.962448	1
YBR191W	-3.3069	7.45451e-11	5.70508e-10	-3.27048	8.5031e-11	5.85149e-10	-3.26279	8.83601e-11	6.20423e-10	-0.147556	0.566002	0.653379	-0.352058	0.178858	0.250513	-0.204502	0.42772	0.68115	-0.0364194	0.920554	0.999983	-0.0441044	0.903817	0.999216	-0.00768499	0.983135	1
YBR191W-A	-3.33851	0.000157068	0.000305902	-3.81829	5.91726e-05	0.000121918	-2.95801	0.000752434	0.00132279	0.299952	0.541853	0.632296	0.587746	0.255823	0.336927	0.287795	0.573219	0.783969	0.479778	0.670735	0.999983	-0.380503	0.796879	0.999216	-0.860281	0.509754	1
YBR192W	-0.216957	0.0683534	0.0898082	-0.194192	0.0889854	0.114927	-0.227147	0.0514103	0.0688678	-0.351774	0.00447517	0.0106786	-0.262522	0.0277253	0.0506528	0.0892519	0.422869	0.678321	-0.0227652	0.885923	0.999983	0.01019	0.949132	0.999216	0.0329552	0.833421	1
YBR193C	0.39879	0.00488798	0.00779475	0.28792	0.0293471	0.0409869	0.411611	0.00311637	0.00503526	-0.132923	0.30702	0.399514	-0.160551	0.221108	0.298918	-0.0276279	0.827296	0.930847	0.11087	0.537422	0.999983	-0.0128217	0.94307	0.999216	-0.123691	0.485959	1
YBR194W	0.416133	0.0283938	0.0400653	0.456992	0.0109573	0.016408	0.465877	0.0100156	0.0150555	-0.443208	0.0191049	0.0375697	-0.497861	0.00968887	0.0203411	-0.0546526	0.748008	0.88739	-0.0408598	0.867624	0.999983	-0.0497446	0.839524	0.999216	-0.00888473	0.969948	1
YBR195C	-0.192456	0.0667183	0.0877519	-0.3294	0.00261448	0.0042797	-0.23198	0.0254053	0.0359088	-0.200739	0.052209	0.0893228	-0.28992	0.00726139	0.0157634	-0.0891804	0.363738	0.630766	0.136945	0.334773	0.999983	0.0395238	0.778419	0.999216	-0.0974209	0.483237	1
YBR196C	-0.42848	2.55031e-05	5.62583e-05	-0.638165	8.43652e-08	2.71058e-07	-0.493273	3.98886e-06	9.7969e-06	0.85906	5.39099e-10	2.77889e-08	0.746234	6.28607e-09	1.70828e-07	-0.112826	0.173111	0.434258	0.209685	0.0779232	0.999983	0.064793	0.573005	0.999216	-0.144892	0.214392	1
YBR197C	-1.03174	2.47941e-09	1.163e-08	-0.97277	3.86003e-09	1.60926e-08	-0.755595	2.73789e-07	8.07609e-07	-0.102448	0.317053	0.410386	0.0272041	0.789416	0.835568	0.129652	0.20616	0.477373	-0.0589704	0.690489	0.999983	-0.276145	0.073489	0.999216	-0.217175	0.146546	1
YBR198C	-0.269923	5.49924e-05	0.00011595	-0.224576	0.000391848	0.000722635	-0.158823	0.00730952	0.0112058	-0.00374555	0.944843	0.961384	0.0640418	0.245236	0.325025	0.0677874	0.2185	0.490663	-0.0453467	0.55589	0.999983	-0.1111	0.157696	0.999216	-0.065753	0.394452	1
YBR199W	0.430417	1.38926e-05	3.19176e-05	0.293077	0.000952492	0.00165614	0.353527	0.00014652	0.000285359	-0.020442	0.792543	0.845975	0.0928702	0.240106	0.319597	0.113312	0.15422	0.406862	0.13734	0.218306	0.999983	0.0768904	0.485761	0.999216	-0.0604494	0.582244	1
YBR200W	0.0440838	0.586163	0.632729	0.105193	0.192291	0.232236	0.17339	0.0388829	0.0532406	-0.208053	0.0156185	0.0315379	-0.0379006	0.638547	0.709899	0.170152	0.0423028	0.19415	-0.0611095	0.589795	0.999983	-0.129306	0.261384	0.999216	-0.0681966	0.545194	1
YBR201C-A	-0.105304	0.673617	0.714129	0.0259382	0.920265	0.935727	0.168285	0.52807	0.576842	0.73097	0.00855357	0.0186514	0.895647	0.00218978	0.00555728	0.164677	0.536935	0.758904	-0.131242	0.71538	0.999983	-0.273589	0.45578	0.999216	-0.142347	0.701417	1
YBR201W	0.465123	0.000141992	0.000278294	0.415904	0.000252365	0.000478175	0.390961	0.000511795	0.000923527	-0.427262	0.000323473	0.00108689	-0.43313	0.000292144	0.00100168	-0.00586821	0.952214	0.981609	0.0492187	0.724831	0.999983	0.0741618	0.598088	0.999216	0.0249431	0.854746	1
YBR202W	-0.845949	4.92838e-10	2.82791e-09	-0.852062	4.08652e-10	2.26088e-09	-0.64906	4.56088e-08	1.56714e-07	0.253184	0.00366594	0.00902267	0.329327	0.000361453	0.00119601	0.0761432	0.337647	0.604123	0.00611311	0.956423	0.999983	-0.196889	0.0906134	0.999216	-0.203002	0.0811805	1
YBR203W	0.908113	2.10062e-07	6.50349e-07	0.970173	4.91124e-08	1.64549e-07	0.867746	3.69236e-07	1.06559e-06	0.0330663	0.792426	0.845975	0.104255	0.413846	0.502228	0.0711889	0.569659	0.782382	-0.0620595	0.716899	0.999983	0.0403671	0.815051	0.999216	0.102427	0.548897	1
YBR204C	0.622801	0.000138757	0.000272409	0.76147	9.07556e-06	2.10817e-05	0.754352	1.00751e-05	2.32838e-05	-0.0192859	0.888393	0.919194	-0.153734	0.269256	0.351386	-0.134448	0.326735	0.594646	-0.138669	0.46815	0.999983	-0.131552	0.490751	0.999216	0.0071178	0.969624	1
YBR205W	-0.920297	1.33797e-08	5.22201e-08	-1.05032	1.35841e-09	6.47231e-09	-0.978007	4.86731e-09	2.04371e-08	0.188647	0.0780912	0.125176	0.225134	0.0385017	0.0668456	0.0364869	0.72378	0.87498	0.130024	0.381748	0.999983	0.0577105	0.696042	0.999216	-0.0723133	0.624671	1
YBR206W	-1.1334	1.85187e-06	4.90102e-06	-1.42121	8.17165e-08	2.63269e-07	-1.02455	7.82538e-06	1.8374e-05	0.380602	0.032898	0.0598883	0.331958	0.059967	0.0978577	-0.0486446	0.774194	0.902765	0.287807	0.260041	0.999983	-0.108851	0.663905	0.999216	-0.396658	0.126526	1
YBR207W	0.21321	0.00578057	0.00912885	0.219572	0.00490242	0.00773313	0.283971	0.000576655	0.00103295	0.56043	7.67566e-08	1.04056e-06	0.61333	1.82602e-08	3.7089e-07	0.0529003	0.461175	0.705524	-0.00636267	0.949053	0.999983	-0.0707613	0.481601	0.999216	-0.0643986	0.522809	1
YBR208C	0.100019	0.0829207	0.107425	0.183746	0.00300172	0.0048634	0.103519	0.0794012	0.103482	0.31853	9.41744e-06	5.18092e-05	0.72922	1.30043e-11	2.54451e-09	0.410689	2.85503e-07	3.53531e-05	-0.0837272	0.293012	0.999983	-0.00349992	0.964799	0.999216	0.0802273	0.318475	1
YBR210W	-0.237609	0.008734	0.0134211	-0.227772	0.0104307	0.0156915	-0.291076	0.00170337	0.00285598	0.135749	0.109481	0.16727	-0.00634382	0.938434	0.954698	-0.142092	0.092631	0.302248	-0.00983683	0.933009	0.999983	0.0534675	0.648181	0.999216	0.0633043	0.586718	1
YBR211C	-0.0659489	0.557237	0.605401	-0.0030635	0.976909	0.981102	-0.0925858	0.393785	0.444383	-0.399677	0.00128261	0.00365127	-0.291856	0.0136255	0.0272324	0.10782	0.319019	0.587594	-0.0628854	0.683627	0.999983	0.0266369	0.863856	0.999216	0.0895223	0.554791	1
YBR212W	0.841429	1.45751e-07	4.64726e-07	0.92476	3.43599e-08	1.18434e-07	0.969992	1.59624e-08	6.03731e-08	0.75183	9.03204e-07	7.30276e-06	0.74088	1.12992e-06	9.43471e-06	-0.0109498	0.921763	0.970676	-0.0833303	0.594938	0.999983	-0.128562	0.414499	0.999216	-0.045232	0.773017	1
YBR213W	-1.53083	4.90005e-09	2.11029e-08	-1.17648	1.42662e-07	4.40519e-07	-1.07848	7.02472e-07	1.93592e-06	-0.0948242	0.529187	0.620769	0.0745933	0.622869	0.696029	0.169417	0.263539	0.534176	-0.354349	0.126328	0.999983	-0.452345	0.0569501	0.999216	-0.0979958	0.657198	1
YBR214W	2.52021	1.24135e-09	6.30339e-09	2.60581	7.83382e-10	4.00911e-09	2.66032	5.63388e-10	3.01675e-09	1.02807	0.000331998	0.00111044	0.884431	0.00135389	0.00366745	-0.143638	0.556162	0.775088	-0.0856054	0.799569	0.999983	-0.14011	0.678102	0.999216	-0.0545045	0.872172	1
YBR215W	-0.247983	0.00897866	0.0137754	-0.098451	0.250469	0.295173	0.0600832	0.481607	0.531997	-0.56384	1.30241e-06	9.92874e-06	-0.353857	0.000431363	0.00138442	0.209983	0.0203355	0.127395	-0.149532	0.225911	0.999983	-0.308066	0.0180972	0.999216	-0.158534	0.194131	1
YBR216C	0.437627	8.93103e-05	0.000180952	0.333509	0.00116637	0.00200369	0.312808	0.00221401	0.00365165	-0.1293	0.169489	0.243099	-0.0164275	0.859118	0.893519	0.112873	0.225026	0.498277	0.104118	0.42172	0.999983	0.124819	0.339574	0.999216	0.0207008	0.871572	1
YBR217W	-0.011996	0.936491	0.94714	0.0452107	0.732515	0.768519	0.153986	0.25627	0.301101	-0.925036	1.49398e-06	1.1129e-05	-0.83805	6.57441e-06	3.9622e-05	0.0869857	0.517917	0.746421	-0.0572067	0.775404	0.999983	-0.165982	0.413321	0.999216	-0.108775	0.564081	1
YBR218C	-0.28497	0.00133758	0.00229646	-0.304463	0.000743144	0.00131641	-0.366173	0.000109741	0.000217923	0.668582	2.16696e-08	3.96761e-07	0.519074	1.14524e-06	9.50424e-06	-0.149508	0.0664243	0.256028	0.0194929	0.860026	0.999983	0.0812027	0.465383	0.999216	0.0617098	0.578365	1
YBR220C	-0.803984	2.05085e-09	9.8329e-09	-0.919605	2.19964e-10	1.31486e-09	-0.905088	2.76114e-10	1.62404e-09	0.497665	3.52561e-06	2.29693e-05	0.311324	0.000826043	0.00240878	-0.186341	0.0301471	0.159126	0.115621	0.325895	0.999983	0.101103	0.388236	0.999216	-0.0145174	0.900882	1
YBR221C	-0.60261	1.10488e-08	4.38516e-08	-0.59844	1.28363e-08	4.80236e-08	-0.651026	3.03158e-09	1.33199e-08	0.817459	4.90857e-11	7.23621e-09	0.651963	2.85309e-09	9.46194e-08	-0.165496	0.0219981	0.13326	-0.0041696	0.965377	0.999983	0.0484159	0.614441	0.999216	0.0525855	0.584934	1
YBR222C	0.520859	2.56372e-06	6.63244e-06	0.447539	2.15396e-05	4.73548e-05	0.542253	1.57171e-06	4.09859e-06	0.88094	5.8702e-10	2.93567e-08	0.762312	7.26063e-09	1.86113e-07	-0.118629	0.166392	0.424441	0.07332	0.535037	0.999983	-0.0213949	0.855549	0.999216	-0.0947149	0.425576	1
YBR223C	0.574786	2.20802e-07	6.80372e-07	0.698225	7.79375e-09	3.05403e-08	0.700424	7.94285e-09	3.19128e-08	0.230436	0.00764263	0.0169291	0.190308	0.0241691	0.044996	-0.040128	0.612864	0.808197	-0.123439	0.266139	0.999983	-0.125638	0.259	0.999216	-0.00219899	0.983985	1
YBR225W	0.600891	1.39252e-06	3.75129e-06	0.661433	2.94185e-07	8.5743e-07	0.684078	1.87808e-07	5.70066e-07	0.161435	0.0923123	0.145119	0.179437	0.0640654	0.103627	0.0180025	0.845909	0.941259	-0.060542	0.640041	0.999983	-0.0831868	0.522497	0.999216	-0.0226448	0.860641	1
YBR227C	-0.414029	6.75219e-06	1.63067e-05	-0.256313	0.000986034	0.00171142	-0.168378	0.0212191	0.0303204	-0.487091	4.45174e-07	4.07111e-06	-0.325687	0.000103017	0.000412769	0.161404	0.0256808	0.146033	-0.157715	0.118338	0.999983	-0.245651	0.0195829	0.999216	-0.0879354	0.366597	1
YBR228W	-0.188216	0.239147	0.284351	0.325237	0.0352726	0.0486604	0.162633	0.280952	0.32696	-0.235361	0.132946	0.197268	-0.200092	0.200637	0.275172	0.0352688	0.813563	0.92326	-0.513453	0.0246297	0.999983	-0.350849	0.115696	0.999216	0.162604	0.43916	1
YBR229C	0.406794	5.73991e-07	1.6484e-06	0.294986	4.67845e-05	9.77313e-05	0.308002	2.80681e-05	6.07144e-05	0.44834	1.33761e-07	1.56722e-06	0.474144	5.52239e-08	8.83281e-07	0.0258044	0.661496	0.838657	0.111809	0.186249	0.999983	0.0987922	0.241088	0.999216	-0.0130167	0.875354	1
YBR230C	2.44468	2.41145e-12	3.11496e-11	2.27144	1.05045e-11	1.02258e-10	2.43068	2.9685e-12	3.57621e-11	0.589786	0.00257085	0.00668626	0.398765	0.0304909	0.0548519	-0.191021	0.282864	0.554783	0.173235	0.469511	0.999983	0.013999	0.953259	0.999216	-0.159236	0.507054	1
YBR230W-A	1.35482	6.31538e-07	1.80483e-06	0.994139	1.76674e-05	3.94177e-05	1.23471	7.2779e-07	2.00006e-06	-0.407398	0.0560112	0.0946418	-0.56674	0.0101252	0.0210987	-0.159342	0.410722	0.667951	0.360678	0.188871	0.999983	0.120106	0.651339	0.999216	-0.240572	0.355241	1
YBR231C	0.513913	4.50431e-05	9.55558e-05	0.533699	2.01508e-05	4.45519e-05	0.734135	2.37055e-07	7.05992e-07	-0.136659	0.190112	0.268581	-0.061487	0.551106	0.632513	0.0751718	0.460424	0.704927	-0.0197865	0.889321	0.999983	-0.220222	0.132389	0.999216	-0.200436	0.163328	1
YBR233W	0.0933715	0.303168	0.351352	0.218945	0.0187224	0.0270491	0.21141	0.0228919	0.0325364	-0.206472	0.0282931	0.052724	-0.269189	0.00581736	0.0130186	-0.0627171	0.476993	0.71812	-0.125574	0.320232	0.999983	-0.118038	0.349945	0.999216	0.00753551	0.951205	1
YBR233W-A	-1.28805	2.89661e-09	1.31909e-08	-1.17333	3.09552e-09	1.33021e-08	-1.1026	1.46232e-08	5.5739e-08	-0.672689	1.47018e-05	7.57679e-05	-0.335569	0.0117804	0.024086	0.33712	0.00946593	0.0789276	-0.114722	0.52786	0.999983	-0.185449	0.319335	0.999216	-0.0707269	0.688264	1
YBR234C	0.253877	0.00021756	0.000415716	0.286863	5.74651e-05	0.000118566	0.242395	0.000366928	0.000676678	0.811042	2.94479e-12	1.57145e-09	0.655853	1.55825e-10	1.29241e-08	-0.155189	0.0132386	0.0986177	-0.0329861	0.687413	0.999983	0.0114813	0.888494	0.999216	0.0444674	0.588908	1
YBR235W	0.161266	0.0117688	0.0176818	0.0642986	0.286979	0.333643	0.0286261	0.635045	0.679001	0.535834	8.93742e-09	2.03344e-07	0.735485	3.33863e-11	5.02507e-09	0.199651	0.00287647	0.0355471	0.0969672	0.255701	0.999983	0.13264	0.126623	0.999216	0.0356725	0.674134	1
YBR236C	0.297346	0.000117137	0.000233083	0.132047	0.0437289	0.0595151	0.220998	0.00171891	0.00287957	-0.245354	0.000809177	0.00244335	-0.292241	0.000136908	0.000526292	-0.0468871	0.457827	0.703094	0.165298	0.0748378	0.999983	0.0763476	0.396708	0.999216	-0.0889508	0.318804	1
YBR237W	-0.0286756	0.689081	0.727894	0.141151	0.0482834	0.0651848	0.241791	0.00181564	0.00302779	-0.576907	3.94098e-08	6.16895e-07	-0.440224	2.69063e-06	1.8915e-05	0.136683	0.0572849	0.233516	-0.169827	0.0965263	0.999983	-0.270466	0.0116536	0.999216	-0.100639	0.30441	1
YBR238C	-1.03412	5.21674e-09	2.22707e-08	-0.981402	1.42938e-08	5.29699e-08	-1.06348	4.32616e-09	1.84019e-08	0.627319	9.40722e-06	5.18015e-05	0.720829	1.41738e-06	1.1272e-05	0.0935104	0.400484	0.660992	-0.0527182	0.737981	0.999983	0.0293601	0.852221	0.999216	0.0820783	0.605897	1
YBR239C	-0.229499	0.0461462	0.0626743	-0.303252	0.0102032	0.0153689	0.0779714	0.478115	0.528338	0.166066	0.1369	0.202215	0.318866	0.00764551	0.0164876	0.1528	0.170687	0.430754	0.0737534	0.633884	0.999983	-0.30747	0.057297	0.999216	-0.381224	0.0206048	1
YBR240C	0.793244	0.000304886	0.000568333	0.867704	8.47124e-05	0.000171174	1.24767	1.0525e-06	2.82753e-06	0.0945426	0.624349	0.704387	0.405586	0.0504098	0.0844962	0.311044	0.121504	0.355017	-0.0744598	0.774767	0.999983	-0.454429	0.0963132	0.999216	-0.37997	0.154861	1
YBR241C	2.01137	5.76666e-16	4.28485e-14	2.04789	6.12953e-16	3.95388e-14	1.98476	1.05142e-15	5.99208e-14	0.955552	1.63994e-09	6.19645e-08	0.74648	9.78897e-08	1.37061e-06	-0.209072	0.0417272	0.192865	-0.0365176	0.779741	0.999983	0.0266121	0.839983	0.999216	0.0631297	0.634591	1
YBR242W	-1.65335	8.94406e-11	6.64578e-10	-1.55658	1.03335e-10	6.94818e-10	-1.64695	4.18518e-11	3.26689e-10	-0.349572	0.0126522	0.0263083	-0.409598	0.00438193	0.0101788	-0.0600267	0.63997	0.824675	-0.0967763	0.619311	0.999983	-0.00640239	0.972968	0.999216	0.0903739	0.63435	1
YBR243C	-0.497338	2.17176e-05	4.84724e-05	-0.473169	5.491e-05	0.000113654	-0.543515	9.13976e-06	2.12983e-05	1.0417	2.15491e-10	1.58116e-08	0.810753	1.62849e-08	3.46348e-07	-0.230952	0.0215867	0.131697	-0.0241681	0.856162	0.999983	0.0461775	0.728002	0.999216	0.0703456	0.60205	1
YBR244W	-1.53053	7.84767e-10	4.20692e-09	-1.77568	2.1346e-11	1.85906e-10	-1.47166	7.00923e-10	3.64754e-09	-0.523591	0.000781763	0.00236768	-0.33215	0.0218767	0.0413312	0.191442	0.160589	0.416022	0.245147	0.236885	0.999983	-0.0588707	0.772445	0.999216	-0.304018	0.135847	1
YBR245C	-0.658171	1.17224e-11	1.17024e-10	-0.59503	6.85947e-11	4.87471e-10	-0.665207	8.77627e-12	8.77627e-11	0.0157436	0.754364	0.813992	-0.0285988	0.570976	0.650423	-0.0443424	0.381153	0.645705	-0.0631412	0.381097	0.999983	0.00703614	0.921618	0.999216	0.0701773	0.330225	1
YBR246W	-0.183101	0.123538	0.155382	-0.280115	0.0217461	0.0311493	-0.298088	0.0147169	0.0215324	0.0645672	0.574996	0.660218	-0.265966	0.0280937	0.0512779	-0.330533	0.00770341	0.0691869	0.0970134	0.552369	0.999983	0.114986	0.480277	0.999216	0.017973	0.911291	1
YBR247C	-1.76651	6.95317e-11	5.36335e-10	-1.69812	1.0239e-10	6.89251e-10	-1.74162	6.55713e-11	4.78141e-10	-0.142829	0.318422	0.411795	-0.27015	0.0667752	0.107184	-0.127321	0.370473	0.636705	-0.0683893	0.740138	0.999983	-0.0248904	0.903675	0.999216	0.0434989	0.831258	1
YBR248C	-0.363374	0.000144854	0.000283526	-0.39297	5.37021e-05	0.000111232	-0.407555	3.45857e-05	7.38248e-05	-0.0302728	0.702028	0.768969	-0.14155	0.0839531	0.131052	-0.111277	0.167027	0.424621	0.0295959	0.791949	0.999983	0.0441807	0.694084	0.999216	0.0145847	0.896088	1
YBR249C	-2.67149	1.03853e-13	2.49844e-12	-2.99197	1.52503e-14	4.9733e-13	-2.92009	2.20141e-14	6.66097e-13	0.393157	0.0148625	0.0302297	0.129133	0.392871	0.481035	-0.264024	0.0890635	0.297742	0.320484	0.152215	0.999983	0.248604	0.26081	0.999216	-0.0718803	0.742494	1
YBR250W	1.10398	2.53312e-05	5.59212e-05	1.39836	3.64522e-07	1.04787e-06	1.19974	3.48252e-06	8.63642e-06	-0.193828	0.375726	0.470559	-0.366734	0.100119	0.152888	-0.172906	0.409747	0.667374	-0.29438	0.311478	0.999983	-0.0957576	0.740583	0.999216	0.198623	0.474827	1
YBR251W	0.110883	0.297863	0.346297	-0.00541629	0.956857	0.966572	0.0535938	0.594599	0.639952	-0.431595	0.000365468	0.0012032	-0.473668	0.000138446	0.000530815	-0.0420731	0.676495	0.848031	0.1163	0.426595	0.999983	0.0572896	0.693885	0.999216	-0.0590101	0.677864	1
YBR252W	-1.4833	3.77492e-10	2.25191e-09	-1.36354	1.1125e-09	5.41042e-09	-1.2949	2.47697e-09	1.099e-08	0.0891544	0.492084	0.586862	-0.0686383	0.595552	0.672675	-0.157793	0.22627	0.498652	-0.119752	0.534077	0.999983	-0.188396	0.329517	0.999216	-0.0686434	0.716047	1
YBR253W	0.349657	0.0206043	0.0298046	-0.0192475	0.885299	0.904246	0.217525	0.109727	0.139265	-0.548833	0.000651204	0.00201612	-0.726151	2.92145e-05	0.000141044	-0.177318	0.19297	0.461203	0.368904	0.0683559	0.999983	0.132131	0.496509	0.999216	-0.236773	0.215295	1
YBR254C	-0.814725	3.49543e-08	1.24655e-07	-0.766793	4.15147e-08	1.40781e-07	-0.723818	1.22664e-07	3.8608e-07	-0.260371	0.00991042	0.0212625	-0.211211	0.0325421	0.0581498	0.0491607	0.592984	0.7968	-0.0479324	0.723387	0.999983	-0.0909072	0.506229	0.999216	-0.0429748	0.746332	1
YBR255C-A	0.300042	0.058424	0.0778191	0.479282	0.00395205	0.00631253	0.236585	0.121813	0.15341	0.283785	0.0768099	0.123493	-0.0342859	0.822423	0.862498	-0.318071	0.0467993	0.20655	-0.17924	0.404749	0.999983	0.0634571	0.765341	0.999216	0.242697	0.257546	1
YBR255W	0.0794052	0.29606	0.344474	0.0622533	0.389223	0.439881	0.0850459	0.249072	0.29329	-0.570723	1.05424e-07	1.32231e-06	-0.358985	7.36764e-05	0.000306289	0.211738	0.00743828	0.0677917	0.0171519	0.868643	0.999983	-0.00564066	0.956946	0.999216	-0.0227926	0.823286	1
YBR256C	0.458997	7.27025e-07	2.05669e-06	0.299052	0.000145772	0.000285894	0.394952	4.6185e-06	1.1212e-05	-0.267407	0.000583403	0.00182644	-0.313347	0.000112049	0.000443214	-0.0459398	0.4898	0.728433	0.159944	0.0989846	0.999983	0.0640451	0.497258	0.999216	-0.0958992	0.30733	1
YBR257W	-0.337046	0.125862	0.158169	-0.148294	0.452571	0.503725	-0.321802	0.116839	0.147526	-0.636431	0.00465346	0.0110322	-0.612192	0.00630588	0.0139366	0.0242389	0.901936	0.962087	-0.188752	0.517453	0.999983	-0.0152437	0.958111	0.999216	0.173508	0.53657	1
YBR258C	-0.363947	0.070828	0.0929489	0.0903365	0.599531	0.647277	0.209428	0.245265	0.289271	-0.744239	0.000446027	0.00144173	-0.34351	0.0738652	0.117123	0.400729	0.0315645	0.162872	-0.454283	0.0898056	0.999983	-0.573375	0.038221	0.999216	-0.119091	0.630125	1
YBR259W	-0.222224	0.229924	0.274487	-0.0378732	0.82523	0.851485	-0.0215796	0.901718	0.916711	-0.478966	0.0119809	0.025135	-0.25327	0.164063	0.233015	0.225696	0.201958	0.471182	-0.184351	0.463619	0.999983	-0.200645	0.429306	0.999216	-0.0162937	0.94693	1
YBR260C	0.209328	0.0141341	0.0209724	0.285321	0.0014259	0.00242118	0.315605	0.000558768	0.00100213	0.155397	0.0605999	0.101	0.0231894	0.770199	0.820074	-0.132208	0.105517	0.328065	-0.0759929	0.49865	0.999983	-0.106278	0.346326	0.999216	-0.0302848	0.78584	1
YBR261C	-0.432033	1.24963e-05	2.89134e-05	-0.430165	1.01171e-05	2.33349e-05	-0.592708	8.56657e-08	2.77822e-07	-0.046874	0.538114	0.629228	-0.321479	0.000305749	0.00104164	-0.274605	0.00127501	0.0213717	-0.0018678	0.986195	0.999983	0.160675	0.147063	0.999216	0.162543	0.138704	1
YBR262C	-0.140471	0.423385	0.474832	-0.116254	0.490426	0.54123	-0.0197533	0.907399	0.921687	-0.13745	0.423859	0.518352	-0.0233337	0.892043	0.918086	0.114116	0.501652	0.735627	-0.0242173	0.920126	0.999983	-0.120717	0.620509	0.999216	-0.0965002	0.686384	1
YBR263W	-1.4757	6.14222e-14	1.66151e-12	-1.59209	1.42695e-14	4.85316e-13	-1.58292	1.55317e-14	5.30065e-13	0.24807	0.00742601	0.0165135	0.0120532	0.886932	0.914155	-0.236017	0.0102464	0.0828836	0.116396	0.340875	0.999983	0.107219	0.379234	0.999216	-0.00917712	0.939333	1
YBR264C	-0.10046	0.38326	0.433726	-0.155437	0.164118	0.201206	0.128268	0.249019	0.293286	-0.329	0.00701413	0.0157272	-0.250917	0.0341353	0.0605221	0.0780828	0.478875	0.72003	0.0549772	0.728209	0.999983	-0.228727	0.15811	0.999216	-0.283705	0.0772397	1
YBR265W	-0.660675	2.88195e-08	1.04233e-07	-0.910959	1.10621e-10	7.38734e-10	-0.87802	2.13782e-10	1.32055e-09	0.263422	0.00245193	0.00641391	0.160611	0.0483295	0.0816857	-0.102812	0.193686	0.461772	0.250284	0.0335253	0.999983	0.217345	0.0614374	0.999216	-0.032939	0.767915	1
YBR267W	-1.17371	3.24322e-08	1.16367e-07	-1.34562	2.27624e-09	1.01609e-08	-1.28906	4.87823e-09	2.04674e-08	-0.403683	0.0065355	0.0148121	-0.407781	0.00612777	0.013625	-0.00409776	0.975665	0.991467	0.17191	0.383792	0.999983	0.115349	0.557465	0.999216	-0.0565614	0.770145	1
YBR268W	-0.419766	0.00124797	0.00215205	-0.187986	0.0966968	0.124176	-0.352313	0.00372391	0.00595137	-0.118035	0.293233	0.385073	-0.318729	0.00817019	0.0174846	-0.200694	0.0760343	0.274998	-0.231779	0.152672	0.999983	-0.0674527	0.670118	0.999216	0.164326	0.294644	1
YBR269C	1.1547	1.32264e-12	1.87082e-11	0.928703	7.84253e-11	5.49351e-10	1.17311	8.24832e-13	1.25434e-11	0.231091	0.00913995	0.0197612	0.0476001	0.55981	0.639938	-0.183491	0.0323066	0.16533	0.226002	0.0536037	0.999983	-0.0184061	0.868775	0.999216	-0.244408	0.0374133	1
YBR270C	0.308231	0.0306589	0.0429928	0.302491	0.0257995	0.0364571	0.351337	0.0121675	0.0180635	-0.384007	0.00816623	0.0179333	-0.23479	0.0913916	0.140916	0.149217	0.260111	0.53034	0.00573984	0.975119	0.999983	-0.0431066	0.817932	0.999216	-0.0488464	0.788479	1
YBR271W	-1.2647	2.4367e-10	1.56664e-09	-1.58416	2.09356e-12	2.6259e-11	-1.5988	1.61117e-12	2.1842e-11	-0.324476	0.00587084	0.0135039	-0.531129	5.57483e-05	0.000242582	-0.206652	0.0602757	0.240623	0.319453	0.0552643	0.999983	0.334096	0.0454128	0.999216	0.014643	0.925788	1
YBR272C	0.458909	0.000927294	0.00162339	0.360425	0.00497137	0.00783408	0.443318	0.000942036	0.00163505	-0.324535	0.0125193	0.0260411	-0.326224	0.0123466	0.0250279	-0.00168974	0.988584	0.995568	0.0984849	0.558417	0.999983	0.0155914	0.925881	0.999216	-0.0828934	0.616115	1
YBR273C	0.89526	5.95322e-11	4.68437e-10	0.868004	7.23224e-11	5.12102e-10	1.02012	3.59833e-12	4.22444e-11	-0.234144	0.00496115	0.0116675	-0.25253	0.00283162	0.00695757	-0.018386	0.805734	0.918999	0.0272564	0.795208	0.999983	-0.124863	0.242615	0.999216	-0.15212	0.153474	1
YBR274W	0.229214	0.00779772	0.0120804	0.188937	0.0236576	0.0337145	0.212079	0.0130801	0.019306	0.190148	0.0242714	0.0463628	0.278972	0.00192167	0.00495615	0.0888238	0.270787	0.540652	0.0402779	0.717879	0.999983	0.0171357	0.878361	0.999216	-0.0231422	0.835623	1
YBR275C	-1.19188	1.03414e-12	1.54071e-11	-1.20501	5.69924e-13	8.66747e-12	-1.21947	6.20704e-13	9.87407e-12	-0.416232	2.41042e-05	0.000113831	0.0940849	0.24009	0.319597	0.510317	1.49391e-06	0.000128959	0.0131369	0.90738	0.999983	0.0275968	0.807925	0.999216	0.0144599	0.897164	1
YBR276C	-0.474092	3.27341e-06	8.32897e-06	-0.437525	8.34229e-06	1.94864e-05	-0.49346	1.7051e-06	4.41505e-06	-0.0978912	0.206326	0.28768	0.0124925	0.86972	0.901361	0.110384	0.155257	0.409047	-0.0365666	0.735178	0.999983	0.019368	0.858095	0.999216	0.0559345	0.604487	1
YBR278W	0.428907	0.00986692	0.0150399	-0.0624314	0.653305	0.697001	0.116077	0.404987	0.455242	-0.916483	3.19271e-06	2.11526e-05	-0.981753	1.22939e-06	1.00789e-05	-0.0652702	0.639853	0.824675	0.491338	0.0252328	0.999983	0.31283	0.139604	0.999216	-0.178508	0.366634	1
YBR279W	-0.156129	0.0572289	0.0763486	0.00205875	0.978621	0.982135	0.0105789	0.890701	0.908026	-0.742524	3.28497e-09	9.88862e-08	-0.723125	5.25133e-09	1.4909e-07	0.0193997	0.801134	0.916697	-0.158188	0.159831	0.999983	-0.166708	0.139811	0.999216	-0.00852019	0.937556	1
YBR280C	1.9466	7.53217e-13	1.18854e-11	1.92862	7.62067e-13	1.10453e-11	1.9814	5.09365e-13	8.47017e-12	0.157495	0.250055	0.335972	0.167917	0.223397	0.301527	0.010422	0.93824	0.976938	0.0179798	0.921023	0.999983	-0.034801	0.847588	0.999216	-0.0527808	0.770072	1
YBR281C	-0.272241	0.00226099	0.00375765	-0.162434	0.0482982	0.0651898	-0.116953	0.14954	0.184684	0.0154363	0.844662	0.886336	0.214711	0.0120367	0.024526	0.199274	0.0181353	0.119173	-0.109807	0.330572	0.999983	-0.155289	0.175385	0.999216	-0.0454814	0.68373	1
YBR282W	0.398804	0.00762806	0.0118363	0.472165	0.0013201	0.00225131	0.385597	0.00614111	0.00952903	-0.398942	0.00721285	0.0160803	-0.68026	4.62831e-05	0.000206917	-0.281318	0.0408043	0.191013	-0.0733605	0.697593	0.999983	0.0132075	0.94348	0.999216	0.086568	0.635028	1
YBR283C	-0.875285	2.5362e-10	1.6235e-09	-0.738261	5.19944e-09	2.10053e-08	-0.801536	1.2654e-09	6.12862e-09	0.866305	3.02081e-10	1.96841e-08	0.806622	1.075e-09	4.47537e-08	-0.0596831	0.453991	0.701272	-0.137024	0.229316	0.999983	-0.0737482	0.512505	0.999216	0.0632755	0.574009	1
YBR284W	2.01677	5.91829e-13	9.7312e-12	1.99758	3.27329e-13	5.63466e-12	2.11142	1.71602e-13	3.58813e-12	-0.115924	0.4218	0.516795	0.0552652	0.705491	0.765854	0.171189	0.233919	0.506868	0.0191833	0.916792	0.999983	-0.0946493	0.614527	0.999216	-0.113833	0.535128	1
YBR285W	5.62561	1.46299e-17	3.27764e-15	6.14867	3.02596e-19	1.83088e-16	5.58587	1.2599e-18	5.68893e-16	-0.26972	0.506554	0.599249	-0.666303	0.08279	0.129387	-0.396583	0.250176	0.522763	-0.523065	0.231081	0.999983	0.0397327	0.900624	0.999216	0.562798	0.121478	1
YBR286W	0.38084	0.000249929	0.000471882	0.464688	2.53703e-05	5.51775e-05	0.49136	1.23789e-05	2.81601e-05	0.850045	2.71611e-09	8.52597e-08	0.632704	3.40366e-07	3.60896e-06	-0.21734	0.0204352	0.127883	-0.0838486	0.501415	0.999983	-0.110521	0.377388	0.999216	-0.0266719	0.829886	1
YBR287W	1.07156	6.30976e-13	1.03171e-11	0.916549	1.5249e-11	1.40222e-10	0.955187	7.20517e-12	7.53423e-11	0.798921	2.1368e-10	1.58116e-08	0.760503	5.31355e-10	2.71222e-08	-0.0384185	0.596722	0.798622	0.155015	0.132807	0.999983	0.116377	0.253988	0.999216	-0.0386378	0.702513	1
YBR288C	-0.595292	1.516e-05	3.47206e-05	-0.544717	2.98773e-05	6.43831e-05	-0.613778	6.67811e-06	1.5813e-05	-0.287059	0.0113203	0.0239201	-0.361858	0.00213879	0.00544199	-0.0747987	0.471787	0.714003	-0.0505743	0.736336	0.999983	0.0184868	0.902384	0.999216	0.0690611	0.640936	1
YBR289W	-0.255109	0.0376141	0.0519396	-0.0531613	0.64483	0.688874	0.0281806	0.807297	0.834595	0.0965564	0.407253	0.502432	0.141599	0.22963	0.308098	0.045043	0.696914	0.860219	-0.201948	0.225328	0.999983	-0.28329	0.094802	0.999216	-0.0813418	0.618769	1
YBR290W	0.437145	4.27033e-05	9.08548e-05	0.430214	3.25645e-05	6.97895e-05	0.496085	5.76754e-06	1.37792e-05	-0.491489	8.79683e-06	4.90384e-05	-0.336552	0.000711968	0.00213118	0.154937	0.0766902	0.276713	0.00693119	0.95358	0.999983	-0.0589391	0.624931	0.999216	-0.0658703	0.577644	1
YBR291C	-0.24092	0.219708	0.263309	-0.245803	0.207175	0.248339	-0.147683	0.438144	0.488677	0.250211	0.198545	0.278684	0.0579619	0.760507	0.811374	-0.192249	0.315912	0.585909	0.00488219	0.985512	0.999983	-0.0932369	0.730116	0.999216	-0.0981191	0.715377	1
YBR292C	-0.508402	0.341078	0.390203	0.22113	0.676692	0.718427	-0.259162	0.632035	0.676398	0.722734	0.178831	0.254482	0.450695	0.386887	0.475011	-0.272039	0.614757	0.808927	-0.729532	0.334809	0.999983	-0.249241	0.743525	0.999216	0.480292	0.527662	1
YBR293W	-0.0379325	0.681558	0.720855	-0.118386	0.220641	0.263205	-0.0718563	0.452747	0.503625	0.725711	1.06351e-07	1.32544e-06	0.660045	4.76307e-07	4.67545e-06	-0.0656663	0.491984	0.728888	0.0804536	0.544894	0.999983	0.0339238	0.797929	0.999216	-0.0465298	0.729385	1
YBR294W	0.463845	0.284378	0.332331	1.50624	0.000807154	0.00141729	1.44025	0.00204046	0.00338252	0.814014	0.094781	0.148245	0.94217	0.0634076	0.102677	0.128156	0.818408	0.926708	-1.0424	0.081306	0.999983	-0.976402	0.116434	0.999216	0.0659957	0.928515	1
YBR295W	0.201541	0.0786469	0.10225	0.181828	0.111119	0.141398	0.0744374	0.514108	0.564078	0.363588	0.0033568	0.00837061	0.632103	1.20542e-05	6.55166e-05	0.268515	0.0253302	0.145345	0.0197126	0.899708	0.999983	0.127103	0.425678	0.999216	0.107391	0.500489	1
YBR296C	1.44524	0.00144854	0.00246676	1.52068	0.00135073	0.00230153	1.57282	0.000801804	0.00140621	0.603272	0.209066	0.290742	0.381288	0.416153	0.504402	-0.221984	0.644193	0.82694	-0.0754351	0.888843	0.999983	-0.127579	0.821958	0.999216	-0.0521438	0.935288	1
YBR297W	0.972758	5.1869e-06	1.27128e-05	1.15273	9.29865e-07	2.50152e-06	0.502353	0.00578566	0.00901801	0.85434	7.93378e-05	0.000320078	0.205991	0.236369	0.315553	-0.648349	0.00132033	0.0218319	-0.179976	0.447282	0.999983	0.470405	0.0534731	0.999216	0.650381	0.0116812	1
YBR298C	0.195956	0.255345	0.301645	0.42768	0.0195399	0.0281402	0.410858	0.0274023	0.0384812	0.542299	0.00463866	0.0110105	0.681907	0.000761914	0.00225312	0.139608	0.435031	0.687014	-0.231724	0.341376	0.999983	-0.214902	0.382536	0.999216	0.0168221	0.945448	1
YBR299W	3.15764	3.57308e-05	7.71669e-05	1.48823	0.010895	0.016323	2.8948	4.51815e-05	9.44499e-05	-1.10712	0.116552	0.176375	-0.350149	0.639168	0.710456	0.756974	0.246692	0.519585	1.66941	0.0564791	0.999983	0.262843	0.764265	0.999216	-1.40657	0.0899061	1
YBR302C	-0.0403848	0.756808	0.788616	-0.0930924	0.483829	0.534653	-0.205278	0.133506	0.166705	0.695099	2.58085e-05	0.00012081	0.687044	3.06722e-05	0.000146737	-0.00805597	0.951523	0.981609	0.0527076	0.776565	0.999983	0.164893	0.380327	0.999216	0.112185	0.551453	1
YCL001W	-0.445116	4.04931e-06	1.01362e-05	-0.552553	1.42408e-07	4.39966e-07	-0.573398	8.54593e-08	2.77459e-07	0.0254587	0.725499	0.790107	0.0508824	0.485563	0.571193	0.0254236	0.725174	0.875324	0.107437	0.303645	0.999983	0.128283	0.222908	0.999216	0.0208454	0.839568	1
YCL001W-B	-0.278219	0.578228	0.625429	1.14269	0.0129259	0.0191507	1.76985	0.00104481	0.00180012	0.165682	0.730879	0.793904	0.879007	0.104863	0.159179	0.713325	0.177297	0.440057	-1.4209	0.0405892	0.999983	-2.04807	0.00686604	0.999216	-0.627164	0.335286	1
YCL002C	-1.17505	5.81139e-05	0.000121875	-0.827565	0.00239939	0.00394301	-0.98019	0.000738745	0.00130067	0.873303	0.00101142	0.00298044	1.03118	0.000219199	0.000788903	0.157881	0.508846	0.742768	-0.347483	0.312057	0.999983	-0.194858	0.575375	0.999216	0.152625	0.662843	1
YCL004W	0.335807	0.00163947	0.00276887	0.359736	0.000626585	0.00112033	0.558368	3.83081e-06	9.43241e-06	-0.241166	0.0165839	0.0332131	-0.13157	0.17321	0.243991	0.109596	0.244202	0.518644	-0.0239295	0.855109	0.999983	-0.222561	0.101072	0.999216	-0.198632	0.133766	1
YCL005W	-0.538806	0.00042034	0.000770099	-0.529356	0.00064216	0.00114609	-0.358481	0.0132792	0.0195754	0.822433	2.58018e-06	1.76236e-05	0.8662	1.2906e-06	1.04783e-05	0.0437664	0.741684	0.88328	-0.00945029	0.96005	0.999983	-0.180325	0.340758	0.999216	-0.170875	0.371741	1
YCL005W-A	-0.753259	7.48321e-06	1.79658e-05	-0.644618	4.59105e-05	9.6008e-05	-0.633374	5.06381e-05	0.00010496	0.220079	0.0910606	0.143497	-0.0219002	0.861284	0.894979	-0.241979	0.06314	0.248033	-0.108641	0.552429	0.999983	-0.119886	0.510191	0.999216	-0.0112442	0.94988	1
YCL008C	0.426168	0.00252538	0.00416755	0.533428	0.000367426	0.000680591	0.618593	7.65054e-05	0.000155018	0.776061	4.25648e-06	2.68479e-05	0.804972	2.64245e-06	1.86881e-05	0.0289111	0.823093	0.928431	-0.107259	0.550858	0.999983	-0.192425	0.289898	0.999216	-0.0851654	0.638042	1
YCL009C	-1.40901	1.76783e-10	1.19532e-09	-1.24833	1.65006e-09	7.62065e-09	-1.13188	8.38158e-09	3.34921e-08	1.2904	8.15439e-10	3.89157e-08	1.06689	2.03528e-08	3.98237e-07	-0.223517	0.081522	0.285585	-0.160683	0.364377	0.999983	-0.27713	0.124194	0.999216	-0.116447	0.509494	1
YCL010C	-0.007475	0.950631	0.959128	-0.0913004	0.444142	0.49546	-0.0125301	0.916127	0.928143	-0.0168467	0.888102	0.919194	-0.0137475	0.908845	0.930888	0.00309922	0.979201	0.992559	0.0838254	0.621233	0.999983	0.00505514	0.976201	0.999216	-0.0787703	0.639829	1
YCL011C	-0.917473	3.07054e-11	2.64283e-10	-0.760445	8.83193e-10	4.42728e-09	-0.768845	7.49053e-10	3.86714e-09	0.166072	0.0329028	0.0598883	0.219918	0.00646803	0.0142627	0.053846	0.467455	0.710232	-0.157027	0.143306	0.999983	-0.148628	0.165223	0.999216	0.00839953	0.935917	1
YCL012C	0.296382	0.0514861	0.069238	0.194852	0.186562	0.225938	0.217847	0.1367	0.170331	0.206013	0.17015	0.243902	-0.076254	0.602149	0.67726	-0.282267	0.0622815	0.245364	0.101531	0.621334	0.999983	0.0785357	0.700071	0.999216	-0.0229949	0.909886	1
YCL014W	-0.668154	1.59323e-09	7.83929e-09	-0.665999	1.56973e-09	7.30137e-09	-0.753109	2.11148e-10	1.3088e-09	0.160044	0.0238944	0.0457768	0.426554	2.02216e-06	1.49497e-05	0.26651	0.000578122	0.0125124	-0.00215531	0.981928	0.999983	0.0849553	0.377068	0.999216	0.0871106	0.36435	1
YCL016C	0.0291204	0.798519	0.825375	-0.0362328	0.740901	0.776068	0.00710611	0.948125	0.957257	-0.208486	0.0737055	0.119319	-0.327181	0.00752096	0.0162428	-0.118695	0.285759	0.557278	0.0653531	0.679793	0.999983	0.0220143	0.889104	0.999216	-0.0433389	0.77943	1
YCL017C	-0.0592505	0.440252	0.492009	-0.141137	0.0762827	0.0995951	-0.265241	0.00200932	0.00333561	0.507952	1.13163e-06	8.86868e-06	0.131697	0.094607	0.145378	-0.376255	6.03368e-05	0.00237703	0.0818866	0.451714	0.999983	0.205991	0.0666119	0.999216	0.124104	0.258249	1
YCL019W	-0.363766	0.0758211	0.0989044	-0.259946	0.184808	0.22409	-0.376491	0.0861122	0.111363	-0.239971	0.223293	0.307251	1.30476	1.94685e-06	1.44658e-05	1.54474	1.34661e-07	2.13638e-05	-0.10382	0.70612	0.999983	0.0127249	0.964564	0.999216	0.116545	0.683512	1
YCL021W-A	-0.321049	0.0333983	0.0464128	-0.472153	0.00228815	0.00377287	-0.237864	0.112855	0.142802	-0.195687	0.167569	0.240884	0.463726	0.00350512	0.00837745	0.659413	0.000104355	0.00364623	0.151104	0.449457	0.999983	-0.0831852	0.684157	0.999216	-0.234289	0.25028	1
YCL024W	-0.870638	4.80789e-09	2.07212e-08	-0.863313	3.57821e-09	1.50675e-08	-0.744099	5.112e-08	1.74158e-07	-0.276215	0.00548063	0.0127361	-0.0574186	0.529161	0.612175	0.218796	0.0224945	0.135447	-0.00732516	0.954875	0.999983	-0.126539	0.33805	0.999216	-0.119213	0.360009	1
YCL025C	1.25704	2.72063e-09	1.25256e-08	1.32776	1.33509e-09	6.38188e-09	1.19082	8.42057e-09	3.36021e-08	0.817497	3.46977e-06	2.26558e-05	0.640492	7.64555e-05	0.000316052	-0.177006	0.195019	0.463616	-0.070718	0.700793	0.999983	0.0662176	0.719431	0.999216	0.136936	0.462487	1
YCL026C-B	2.12147	2.59539e-11	2.29097e-10	2.05398	5.50461e-11	4.11095e-10	2.06677	2.52611e-11	2.14591e-10	0.400561	0.0454543	0.0791507	-0.0434328	0.815004	0.856747	-0.443994	0.0251158	0.144681	0.0674922	0.784058	0.999983	0.0547069	0.818422	0.999216	-0.0127853	0.95993	1
YCL027W	-1.19506	9.40879e-06	2.227e-05	-1.06501	3.31013e-05	7.08882e-05	-1.003	6.98059e-05	0.000142327	0.092036	0.647305	0.722648	0.0949781	0.637436	0.709201	0.0029421	0.988267	0.995568	-0.130055	0.655977	0.999983	-0.192062	0.512501	0.999216	-0.0620065	0.830317	1
YCL028W	-0.168383	0.0430358	0.0587761	-0.189786	0.0241864	0.0343584	-0.0769409	0.336016	0.385086	0.234823	0.00672369	0.0151683	0.174094	0.0369441	0.0646413	-0.0607287	0.445722	0.694628	0.0214026	0.848381	0.999983	-0.0914422	0.417492	0.999216	-0.112845	0.318841	1
YCL029C	-0.405768	3.69549e-05	7.96e-05	-0.411762	1.90938e-05	4.23424e-05	-0.19365	0.017852	0.0258808	-0.446551	7.64677e-06	4.35791e-05	-0.372262	7.79257e-05	0.000321676	0.0742893	0.333254	0.600183	0.00599391	0.95667	0.999983	-0.212118	0.0640745	0.999216	-0.218112	0.0531458	1
YCL030C	-0.0192561	0.814848	0.839445	-0.251815	0.0054007	0.00846744	-0.112669	0.179779	0.218761	0.294148	0.00158144	0.00437261	0.20619	0.019023	0.0365754	-0.0879577	0.290898	0.560421	0.232559	0.0557086	0.999983	0.0934132	0.425024	0.999216	-0.139146	0.239157	1
YCL031C	-0.549914	3.53269e-06	8.94602e-06	-0.45513	2.54465e-05	5.5302e-05	-0.415299	8.19164e-05	0.000165127	-0.715957	4.16151e-08	6.31852e-07	-0.602117	6.56222e-07	6.08534e-06	0.113839	0.193911	0.461955	-0.0947835	0.448237	0.999983	-0.134615	0.286089	0.999216	-0.0398312	0.74431	1
YCL032W	0.0300408	0.762106	0.793326	0.0567656	0.551252	0.599632	0.226542	0.0248582	0.0351694	-0.395248	0.000495471	0.00158583	-0.4107	0.000343815	0.00114735	-0.0154516	0.871457	0.949282	-0.0267248	0.845669	0.999983	-0.196501	0.162043	0.999216	-0.169776	0.214376	1
YCL033C	0.75338	2.27352e-05	5.05131e-05	0.724791	2.813e-05	6.0774e-05	0.612282	0.000174634	0.000336761	0.0212201	0.882759	0.916183	-0.317306	0.0350117	0.0616804	-0.338526	0.0237091	0.140295	0.0285886	0.884926	0.999983	0.141097	0.474664	0.999216	0.112509	0.56331	1
YCL034W	0.33964	0.00224528	0.00373366	0.186221	0.0674085	0.0888388	0.381438	0.000713683	0.00126108	-0.0427732	0.666306	0.739221	-0.125898	0.212068	0.289027	-0.0831244	0.401648	0.661352	0.153419	0.276785	0.999983	-0.041798	0.763771	0.999216	-0.195217	0.167212	1
YCL035C	2.23497	1.14785e-16	1.2032e-14	2.19525	1.16115e-16	1.25983e-14	2.31165	4.32736e-17	6.3504e-15	-0.41267	0.000253645	0.000877886	-0.500356	2.77749e-05	0.000134966	-0.0876865	0.354181	0.619869	0.0397244	0.761596	0.999983	-0.0766851	0.560455	0.999216	-0.116409	0.373923	1
YCL036W	-1.37866	4.41825e-06	1.09616e-05	-1.5342	7.20183e-07	1.96535e-06	-1.61048	3.74184e-07	1.07881e-06	-0.141136	0.515061	0.607487	-0.294246	0.181581	0.25366	-0.15311	0.476495	0.717738	0.155541	0.624601	0.999983	0.231817	0.467455	0.999216	0.0762763	0.808138	1
YCL037C	-1.45091	2.81074e-09	1.28899e-08	-1.54528	1.01225e-09	4.97645e-09	-1.39321	5.58279e-09	2.31433e-08	0.393263	0.0129587	0.02686	0.200675	0.180065	0.251962	-0.192587	0.197739	0.466718	0.0943659	0.654714	0.999983	-0.057697	0.783984	0.999216	-0.152063	0.472434	1
YCL038C	1.07848	3.19308e-10	1.98133e-09	0.999188	2.03847e-09	9.17626e-09	0.894959	1.23598e-08	4.78575e-08	0.793514	1.27667e-07	1.52318e-06	0.567858	1.49923e-05	7.94266e-05	-0.225656	0.0409374	0.19114	0.0792887	0.578788	0.999983	0.183517	0.20381	0.999216	0.104229	0.470532	1
YCL039W	0.59199	0.000157789	0.000307204	0.835662	2.19376e-06	5.58429e-06	0.998777	1.66474e-07	5.09756e-07	0.645697	6.78249e-05	0.000282363	0.785079	6.03772e-06	3.67269e-05	0.139382	0.301777	0.570509	-0.243673	0.196667	0.999983	-0.406787	0.0374726	0.999216	-0.163114	0.384761	1
YCL040W	3.38676	4.32601e-11	3.57154e-10	3.29351	6.72589e-11	4.7972e-10	3.36307	4.87104e-11	3.69419e-10	0.794288	0.00512825	0.0120171	0.678723	0.0142312	0.0283081	-0.115565	0.65289	0.833649	0.0932439	0.796595	0.999983	0.0236869	0.947771	0.999216	-0.069557	0.847506	1
YCL041C	1.34982	0.010004	0.0152172	1.29597	0.0303736	0.0423097	0.876854	0.101128	0.129161	1.48096	0.015996	0.0322115	0.680434	0.208692	0.285288	-0.800528	0.185344	0.449614	0.0538509	0.94945	0.999983	0.472963	0.509049	0.999216	0.419112	0.586338	1
YCL042W	3.03679	4.09372e-09	1.78796e-08	2.35366	5.06888e-07	1.42365e-06	2.52784	2.9329e-07	8.5866e-07	0.767534	0.046138	0.0801509	1.02015	0.0125963	0.0254966	0.252618	0.522891	0.749541	0.683132	0.152692	0.999983	0.508955	0.29439	0.999216	-0.174177	0.722172	1
YCL043C	0.511292	1.1886e-05	2.7643e-05	0.524856	8.44844e-06	1.97029e-05	0.556358	3.82185e-06	9.4143e-06	0.993255	3.37085e-10	2.10499e-08	0.75281	3.90091e-08	6.66371e-07	-0.240446	0.0141949	0.102996	-0.0135641	0.916054	0.999983	-0.0450654	0.726534	0.999216	-0.0315013	0.806796	1
YCL044C	0.939017	5.85021e-05	0.000122602	1.16319	4.47424e-06	1.08528e-05	1.2692	1.37221e-06	3.61206e-06	1.11955	7.90921e-06	4.4857e-05	1.14108	6.24936e-06	3.78183e-05	0.0215264	0.911576	0.966675	-0.224177	0.407559	0.999983	-0.330186	0.227363	0.999216	-0.106009	0.695553	1
YCL045C	-0.386134	1.06385e-05	2.49293e-05	-0.435634	2.05807e-06	5.25711e-06	-0.467652	7.35374e-07	2.01901e-06	0.575926	2.66642e-08	4.64448e-07	0.548591	5.93645e-08	9.34235e-07	-0.0273354	0.689357	0.855417	0.0494998	0.609181	0.999983	0.0815182	0.402464	0.999216	0.0320184	0.740693	1
YCL047C	0.498112	2.68325e-05	5.89251e-05	0.516582	1.13576e-05	2.60427e-05	0.639123	6.16244e-07	1.71357e-06	-0.162874	0.0968305	0.150409	-0.109583	0.258056	0.339121	0.0532902	0.571252	0.782954	-0.0184701	0.888676	0.999983	-0.141011	0.292683	0.999216	-0.122541	0.351516	1
YCL048W	0.499859	0.319563	0.368824	0.864499	0.0709583	0.0930783	1.9877	0.00117065	0.00200459	0.145087	0.779531	0.834857	1.22982	0.0500286	0.0840011	1.08473	0.076766	0.276713	-0.36464	0.594276	0.999983	-1.48784	0.0560007	0.999216	-1.1232	0.130226	1
YCL048W-A	7.43374	6.8213e-18	1.884e-15	6.71018	1.06726e-16	1.20478e-14	8.36153	3.6981e-17	5.86698e-15	0.386342	0.527295	0.618928	1.87391	0.0239585	0.0446891	1.48757	0.0718132	0.266367	0.723563	0.279244	0.999983	-0.927783	0.244161	0.999216	-1.65135	0.0517869	1
YCL049C	1.15535	1.19467e-12	1.7188e-11	1.06982	5.83625e-12	6.29758e-11	0.897734	1.47501e-10	9.57776e-10	0.392904	8.49566e-05	0.000338558	0.190046	0.0284334	0.0517533	-0.202858	0.0206314	0.128773	0.0855256	0.448558	0.999983	0.257615	0.0296146	0.999216	0.172089	0.135029	1
YCL050C	0.784427	1.40977e-07	4.50483e-07	0.938645	7.34308e-09	2.89094e-08	1.02923	1.53107e-09	7.24205e-09	0.00120287	0.990665	0.994222	0.117464	0.260527	0.341676	0.116262	0.264853	0.535545	-0.154217	0.294005	0.999983	-0.244801	0.102342	0.999216	-0.090584	0.533954	1
YCL051W	0.357448	0.0108634	0.0164266	0.18929	0.150375	0.185988	0.399719	0.00493415	0.00777752	0.0713577	0.584306	0.668407	0.135295	0.305664	0.390053	0.0639372	0.622922	0.814461	0.168158	0.361215	0.999983	-0.0422705	0.816994	0.999216	-0.210428	0.254669	1
YCL052C	0.675885	7.88648e-07	2.21713e-06	0.721364	2.11322e-07	6.32566e-07	0.768181	7.91943e-08	2.58837e-07	-0.264792	0.0135559	0.0279204	-0.319524	0.00382158	0.00904909	-0.054732	0.579018	0.788099	-0.0454786	0.743526	0.999983	-0.0922954	0.508435	0.999216	-0.0468167	0.733414	1
YCL054W	-1.7226	4.94804e-10	2.83643e-09	-1.76622	2.44117e-10	1.43728e-09	-1.78515	2.21336e-10	1.35621e-09	-0.513962	0.00304894	0.00773436	-0.355233	0.0309727	0.0556503	0.158729	0.311029	0.580731	0.0436176	0.845362	0.999983	0.0625473	0.780245	0.999216	0.0189297	0.931931	1
YCL055W	0.14845	0.273159	0.320305	-0.175412	0.178263	0.216782	-0.147283	0.253919	0.298459	-0.636737	7.15575e-05	0.000294488	-0.807718	3.31016e-06	2.24113e-05	-0.170981	0.187909	0.453164	0.323861	0.0901908	0.999983	0.295732	0.119239	0.999216	-0.0281291	0.875812	1
YCL056C	-0.261093	0.0220451	0.0317948	-0.225576	0.0343753	0.0475007	-0.199127	0.0632315	0.083672	-0.380392	0.00123195	0.00353458	-0.211712	0.052422	0.0872709	0.16868	0.107338	0.33127	-0.0355171	0.809038	0.999983	-0.0619658	0.676626	0.999216	-0.0264487	0.854473	1
YCL057C-A	0.330612	0.0411977	0.0564892	0.367024	0.0259266	0.0366279	0.167261	0.277197	0.323102	0.460828	0.00716103	0.0159891	-0.11223	0.469627	0.556574	-0.573058	0.00120087	0.0205447	-0.0364122	0.867499	0.999983	0.163351	0.452755	0.999216	0.199763	0.361806	1
YCL057W	0.912482	1.57767e-12	2.16884e-11	0.94986	7.34333e-13	1.07227e-11	0.903114	1.95256e-12	2.54463e-11	0.412891	1.45693e-06	1.08945e-05	0.375616	5.56576e-06	3.43544e-05	-0.0372748	0.557375	0.775619	-0.0373784	0.67557	0.999983	0.00936777	0.916423	0.999216	0.0467462	0.601378	1
YCL058C	-0.125146	0.492781	0.543569	-0.185895	0.313734	0.361811	-0.0835962	0.641323	0.684964	0.348652	0.0651564	0.107405	0.095631	0.596701	0.673325	-0.253021	0.170371	0.430568	0.060749	0.813132	0.999983	-0.0415498	0.870585	0.999216	-0.102299	0.689214	1
YCL058W-A	-0.859339	5.96301e-05	0.000124743	-0.998051	1.72662e-06	4.45505e-06	-1.02253	1.16134e-06	3.10009e-06	-0.898146	9.45663e-06	5.1976e-05	-1.07015	7.79956e-07	7.03278e-06	-0.172001	0.254895	0.526237	0.138712	0.55558	0.999983	0.16319	0.488116	0.999216	0.0244783	0.910987	1
YCL059C	-2.6711	7.77443e-16	5.36893e-14	-2.89781	5.55935e-17	6.94327e-15	-2.89874	5.23955e-17	7.04895e-15	-0.612922	1.16268e-05	6.19883e-05	-0.783677	3.50576e-07	3.68161e-06	-0.170755	0.121903	0.355828	0.226707	0.198229	0.999983	0.227633	0.195893	0.999216	0.000925902	0.996104	1
YCL061C	-0.584003	2.59272e-07	7.88971e-07	-0.525664	8.59414e-07	2.32263e-06	-0.518475	1.32575e-06	3.49916e-06	-0.512902	1.35093e-06	1.02454e-05	-0.0323356	0.681423	0.745704	0.480566	3.24701e-06	0.000238888	-0.0583389	0.601035	0.999983	-0.0655278	0.560459	0.999216	-0.00718895	0.948358	1
YCL063W	-0.97011	1.11848e-09	5.73698e-09	-0.74556	7.50693e-08	2.43322e-07	-0.749369	6.82282e-08	2.25e-07	0.205392	0.035813	0.0643473	0.0783295	0.401913	0.490688	-0.127063	0.178748	0.441791	-0.224551	0.104682	0.999983	-0.220741	0.11018	0.999216	0.0038096	0.97727	1
YCL064C	1.98388	7.45843e-15	3.06161e-13	1.99051	6.35058e-15	2.64382e-13	1.86507	2.10857e-14	6.51436e-13	-0.170057	0.109006	0.166675	-0.457868	0.000189046	0.00069443	-0.287811	0.00957397	0.0793466	-0.00663202	0.96331	0.999983	0.118804	0.41221	0.999216	0.125436	0.385696	1
YCL067C	0.40771	0.366394	0.416324	0.534647	0.185845	0.225208	0.010554	0.978482	0.982668	-0.592867	0.182449	0.259003	-0.988042	0.0296739	0.0536286	-0.395175	0.330754	0.598498	-0.126937	0.832902	0.999983	0.397156	0.507097	0.999216	0.524093	0.352311	1
YCR002C	-0.260657	0.000353518	0.000653179	-0.378084	3.47748e-06	8.55883e-06	-0.240658	0.000719072	0.00126946	-0.103039	0.105508	0.162128	-0.0732553	0.243227	0.322872	0.0297841	0.628927	0.818531	0.117428	0.188463	0.999983	-0.0199984	0.819331	0.999216	-0.137426	0.125172	1
YCR003W	0.00941854	0.937499	0.94767	0.0612505	0.586603	0.63402	0.153042	0.185715	0.225284	-0.584747	4.93335e-05	0.000214192	-0.50745	0.000257927	0.000904441	0.0772973	0.497882	0.732841	-0.051832	0.752832	0.999983	-0.143623	0.388548	0.999216	-0.0917915	0.56629	1
YCR004C	0.631012	4.00487e-09	1.75467e-08	0.603469	8.28723e-09	3.21733e-08	0.713508	4.34613e-10	2.4136e-09	0.143989	0.0413346	0.0729507	0.0224242	0.738458	0.793329	-0.121564	0.080314	0.283765	0.0275433	0.770793	0.999983	-0.082496	0.38641	0.999216	-0.110039	0.250653	1
YCR005C	2.30249	7.24006e-15	2.9929e-13	2.17719	1.9006e-14	6.04821e-13	2.16765	2.09185e-14	6.49691e-13	-0.174656	0.149001	0.217951	-0.21256	0.0826913	0.129311	-0.0379042	0.747341	0.887136	0.125298	0.450779	0.999983	0.134835	0.417743	0.999216	0.00953704	0.953793	1
YCR006C	-0.439985	0.0952595	0.122037	-0.209655	0.381739	0.432171	0.0392882	0.871887	0.892411	-0.129217	0.594943	0.677988	0.105578	0.66959	0.736461	0.234795	0.334602	0.601197	-0.23033	0.510552	0.999983	-0.479274	0.183594	0.999216	-0.248944	0.466716	1
YCR007C	0.981962	0.000971336	0.00169594	0.9444	0.000656239	0.00116908	1.04521	0.00021871	0.000415882	-0.401776	0.139894	0.20612	-0.567907	0.0406799	0.070212	-0.166131	0.509561	0.742803	0.0375618	0.914184	0.999983	-0.0632474	0.859821	0.999216	-0.100809	0.766033	1
YCR008W	-0.175596	0.124302	0.156309	-0.088545	0.42923	0.48056	-0.00965788	0.930958	0.942031	0.534167	8.28228e-05	0.000330728	0.682749	3.69311e-06	2.46347e-05	0.148582	0.191298	0.45911	-0.0870515	0.58092	0.999983	-0.165939	0.297786	0.999216	-0.0788871	0.617351	1
YCR009C	-0.0395378	0.516017	0.565693	-0.04115	0.49307	0.543739	-0.0250314	0.676162	0.715922	-0.446671	2.08569e-07	2.21393e-06	-0.434884	3.20215e-07	3.48731e-06	0.0117867	0.843762	0.94054	0.00161214	0.984886	0.999983	-0.0145064	0.864699	0.999216	-0.0161186	0.848777	1
YCR010C	3.22291	1.11172e-07	3.61341e-07	2.36657	1.73264e-05	3.86861e-05	4.06422	8.71227e-08	2.82235e-07	0.305955	0.577097	0.661852	1.70646	0.0171915	0.0335597	1.4005	0.0465484	0.205907	0.856343	0.201493	0.999983	-0.841308	0.254164	0.999216	-1.69765	0.0328967	1
YCR011C	0.95261	3.51636e-12	4.25455e-11	0.915618	7.45521e-12	7.6108e-11	0.976316	2.33003e-12	2.94769e-11	0.295082	0.000282883	0.00096767	0.569561	3.82205e-08	6.57931e-07	0.274479	0.000597688	0.0127579	0.0369925	0.703332	0.999983	-0.0237054	0.807093	0.999216	-0.0606979	0.533676	1
YCR012W	0.92222	4.43601e-07	1.29807e-06	0.556564	0.000282559	0.00053195	0.627872	7.53271e-05	0.000152841	0.810352	2.87281e-06	1.92285e-05	0.406993	0.00449552	0.0103852	-0.403359	0.0048047	0.0498296	0.365656	0.0561589	0.999983	0.294348	0.118547	0.999216	-0.0713085	0.697421	1
YCR013C	1.6362	0.00689671	0.0107727	0.360543	0.57564	0.623578	0.379993	0.493435	0.543324	0.942801	0.146522	0.214753	-0.241386	0.678484	0.743775	-1.18419	0.065427	0.253913	1.27565	0.144047	0.999983	1.2562	0.117566	0.999216	-0.0194502	0.982863	1
YCR014C	-0.657252	4.70833e-06	1.16272e-05	-0.420024	0.000376515	0.000696109	-0.422261	0.000436161	0.000794866	-0.63546	3.30842e-06	2.17231e-05	-0.418304	0.000536733	0.00166876	0.217156	0.0405427	0.190541	-0.237228	0.120944	0.999983	-0.234992	0.127721	0.999216	0.0022369	0.987417	1
YCR015C	-0.0962256	0.655117	0.697413	0.161751	0.413571	0.464802	0.0842329	0.674643	0.71483	-0.506062	0.0217028	0.0420585	-0.394413	0.0690586	0.110366	0.111649	0.578111	0.787854	-0.257976	0.379862	0.999983	-0.180458	0.540818	0.999216	0.0775177	0.782398	1
YCR016W	-1.62074	6.02426e-11	4.72759e-10	-1.65459	1.08652e-11	1.05072e-10	-1.56143	3.30401e-11	2.68623e-10	-0.940421	1.62618e-07	1.82517e-06	-0.924565	2.17476e-07	2.55317e-06	0.0158561	0.896219	0.959252	0.033856	0.855972	0.999983	-0.0593078	0.747477	0.999216	-0.0931638	0.600538	1
YCR017C	-0.576126	6.25181e-08	2.11883e-07	-0.653636	8.43922e-09	3.27201e-08	-0.618089	2.22903e-08	8.11185e-08	0.899569	2.55427e-11	5.17019e-09	0.95775	8.04011e-12	1.8933e-09	0.0581807	0.423308	0.678356	0.0775098	0.449916	0.999983	0.0419625	0.681273	0.999216	-0.0355474	0.728598	1
YCR018C	0.332964	0.0134422	0.0200217	0.338825	0.0094819	0.0143598	0.448759	0.00118526	0.00202842	-0.231555	0.0733346	0.118784	-0.151561	0.233902	0.312828	0.0799941	0.516133	0.746382	-0.00586159	0.973141	0.999983	-0.115796	0.508314	0.999216	-0.109934	0.521663	1
YCR018C-A	0.196473	0.728451	0.7633	0.820204	0.157536	0.194027	0.895756	0.133126	0.166301	0.647519	0.279638	0.369452	0.711	0.244375	0.324031	0.0634813	0.918409	0.969268	-0.623731	0.438865	0.999983	-0.699284	0.392338	0.999216	-0.0755523	0.926003	1
YCR019W	0.0776953	0.387184	0.437576	0.215826	0.0190547	0.0274818	0.349923	0.000511769	0.000923527	-0.110676	0.217981	0.301141	-0.0736858	0.409548	0.497939	0.0369901	0.672376	0.846528	-0.13813	0.271647	0.999983	-0.272227	0.0375493	0.999216	-0.134097	0.278628	1
YCR020C	-0.0467602	0.776191	0.805132	-0.0355355	0.822718	0.849192	0.0594628	0.702979	0.741373	0.0124685	0.938584	0.957339	-0.231872	0.159003	0.227146	-0.24434	0.132442	0.373119	-0.0112247	0.960763	0.999983	-0.106223	0.639743	0.999216	-0.0949983	0.669658	1
YCR020C-A	-1.37907	1.23627e-06	3.35348e-06	-1.00374	6.38615e-05	0.000130889	-1.12065	1.46476e-05	3.29303e-05	0.39955	0.0503295	0.08646	0.107373	0.580172	0.65847	-0.292176	0.142421	0.388249	-0.375329	0.208821	0.999983	-0.258419	0.379474	0.999216	0.116909	0.686491	1
YCR020W-B	-0.466225	0.299791	0.348332	-0.186112	0.632832	0.677622	-0.229063	0.583965	0.630588	-0.887146	0.0399728	0.07076	-0.214407	0.612567	0.686478	0.672739	0.103869	0.324487	-0.280113	0.635377	0.999983	-0.237162	0.696769	0.999216	0.0429508	0.939735	1
YCR021C	5.16447	6.04495e-10	3.35921e-09	5.2472	1.23032e-09	5.91965e-09	5.15564	1.63836e-09	7.69372e-09	0.909367	0.200494	0.280815	0.766162	0.277215	0.359841	-0.143204	0.848337	0.941665	-0.0827327	0.912728	0.999983	0.0088292	0.994237	0.999216	0.0915618	0.911912	1
YCR022C	-0.782855	0.280627	0.328406	-1.17649	0.123563	0.155713	-1.71948	0.0436957	0.059305	0.25804	0.697721	0.764965	0.254075	0.704873	0.765655	-0.00396486	0.99535	0.99773	0.393634	0.70132	0.999983	0.936624	0.393287	0.999216	0.54299	0.628046	1
YCR023C	-0.493109	1.36245e-05	3.13384e-05	-0.515792	8.99889e-06	2.09119e-05	-0.595285	1.27493e-06	3.37567e-06	0.605789	7.32939e-07	6.17267e-06	0.516621	7.09677e-06	4.22067e-05	-0.0891671	0.322472	0.589876	0.0226824	0.85729	0.999983	0.102176	0.423018	0.999216	0.0794932	0.534801	1
YCR024C	0.775883	1.96115e-07	6.0942e-07	1.06458	6.75722e-10	3.51328e-09	1.10494	4.85084e-10	2.6562e-09	0.0917685	0.391608	0.486712	0.297932	0.0106117	0.0219541	0.206163	0.0636	0.249054	-0.288695	0.0577276	0.999983	-0.329055	0.0340811	0.999216	-0.0403605	0.781262	1
YCR024C-A	-0.947751	0.183246	0.222979	-0.469026	0.517417	0.56739	-0.85334	0.27103	0.316543	1.0763	0.128797	0.192387	1.06344	0.132048	0.193995	-0.0128621	0.985564	0.995242	-0.478725	0.634888	0.999983	-0.0944111	0.927688	0.999216	0.384314	0.715093	1
YCR024C-B	-1.31597	3.87513e-06	9.7376e-06	-0.771006	0.00154799	0.00261638	-1.10901	3.7054e-05	7.8636e-05	1.02038	8.54987e-05	0.000340256	0.690337	0.00342007	0.00819421	-0.330041	0.130388	0.369927	-0.544966	0.0820626	0.999983	-0.20696	0.495185	0.999216	0.338006	0.271314	1
YCR025C	-0.901151	0.00162524	0.00274695	-0.527627	0.0459098	0.0622667	-0.160614	0.524185	0.573526	0.534714	0.0362423	0.0649992	0.586154	0.0241998	0.0450247	0.0514408	0.835353	0.935716	-0.373525	0.303149	0.999983	-0.740537	0.0475928	0.999216	-0.367013	0.307909	1
YCR026C	0.0966479	0.153938	0.190235	0.0951309	0.15767	0.194111	0.103347	0.128213	0.160642	0.0673954	0.313643	0.406689	0.176962	0.0132625	0.0266339	0.109566	0.107927	0.331824	0.00151697	0.987024	0.999983	-0.00669956	0.942855	0.999216	-0.00821653	0.929735	1
YCR027C	-0.208422	0.0143591	0.021301	-0.165804	0.0431164	0.0587223	-0.00853391	0.913253	0.926031	0.155416	0.0574157	0.096515	0.187657	0.0248461	0.0460229	0.0322414	0.680797	0.850125	-0.0426177	0.701769	0.999983	-0.199888	0.0833471	0.999216	-0.15727	0.164505	1
YCR028C	-0.585771	1.00121e-06	2.75792e-06	-0.549874	3.43413e-06	8.45569e-06	-0.613624	7.49828e-07	2.05389e-06	0.833746	3.40091e-09	1.00318e-07	0.766981	1.43086e-08	3.14574e-07	-0.0667653	0.453183	0.701272	-0.0358965	0.774721	0.999983	0.0278537	0.823684	0.999216	0.0637501	0.616002	1
YCR028C-A	-0.968659	4.79488e-09	2.06803e-08	-1.13453	2.82534e-10	1.63017e-09	-0.951256	5.76133e-09	2.37994e-08	0.125129	0.226468	0.310165	-0.012305	0.90362	0.92683	-0.137434	0.184519	0.448314	0.165868	0.262765	0.999983	-0.0174026	0.904871	0.999216	-0.183271	0.215772	1
YCR030C	0.655359	8.27486e-06	1.97293e-05	0.663107	7.85548e-06	1.84226e-05	0.733652	1.89932e-06	4.87923e-06	1.07836	4.51879e-09	1.22236e-07	0.867829	1.55447e-07	1.98797e-06	-0.210527	0.0773434	0.27751	-0.00774783	0.961461	0.999983	-0.0782925	0.627154	0.999216	-0.0705446	0.662865	1
YCR031C	-2.54909	6.54342e-11	5.08067e-10	-2.73564	2.09433e-11	1.82942e-10	-2.66308	3.19813e-11	2.6169e-10	0.677578	0.00292514	0.00745898	0.312845	0.134208	0.196754	-0.364733	0.0837978	0.289426	0.186555	0.520941	0.999983	0.113989	0.693698	0.999216	-0.0725652	0.802035	1
YCR032W	0.191926	0.0096319	0.0147161	0.381475	1.00242e-05	2.3148e-05	0.418116	3.75219e-06	9.25434e-06	-0.0813424	0.240138	0.325095	0.379809	1.49233e-05	7.91826e-05	0.461151	9.03913e-07	9.14823e-05	-0.18955	0.058036	0.999983	-0.22619	0.0274316	0.999216	-0.0366408	0.702608	1
YCR033W	-0.246621	0.00682782	0.0106736	-0.119941	0.156886	0.193268	-0.0449324	0.589872	0.635447	-0.154855	0.0726656	0.11788	0.16406	0.0588362	0.0963591	0.318915	0.000829458	0.0158082	-0.12668	0.286922	0.999983	-0.201688	0.0971748	0.999216	-0.0750083	0.524228	1
YCR034W	-1.9604	1.14138e-11	1.14528e-10	-1.97191	1.27274e-11	1.18965e-10	-2.07454	5.13857e-12	5.68049e-11	0.907624	2.83268e-06	1.90033e-05	0.726156	5.05413e-05	0.000222898	-0.181468	0.219558	0.49191	0.0115124	0.955558	0.999983	0.114141	0.585915	0.999216	0.102628	0.626817	1
YCR035C	-0.153848	0.0443849	0.0604125	-0.241308	0.00230944	0.00380585	-0.175016	0.0204284	0.0292642	-0.466036	1.50655e-06	1.12084e-05	-0.487398	7.94619e-07	7.11039e-06	-0.0213619	0.762095	0.896085	0.0874601	0.392631	0.999983	0.0211678	0.834957	0.999216	-0.0662923	0.508979	1
YCR036W	1.02042	8.89691e-12	9.27618e-11	1.04941	4.0504e-12	4.64372e-11	1.10317	1.69204e-12	2.24712e-11	-0.169237	0.0388605	0.0690827	-0.0960575	0.226299	0.304534	0.0731794	0.348856	0.614292	-0.0289903	0.789295	0.999983	-0.082755	0.449066	0.999216	-0.0537647	0.618914	1
YCR037C	-0.414129	9.2536e-05	0.00018679	-0.393276	0.000170983	0.000333113	-0.46029	2.93186e-05	6.31792e-05	0.472316	1.81322e-05	8.99712e-05	0.515607	5.85428e-06	3.57592e-05	0.0432912	0.620826	0.813449	-0.0208528	0.866001	0.999983	0.0461608	0.709604	0.999216	0.0670136	0.59027	1
YCR038C	0.365444	0.000332256	0.000617783	0.486927	8.42078e-06	1.96463e-05	0.590057	6.7634e-07	1.86829e-06	-0.00871328	0.920132	0.941463	0.173895	0.0578183	0.0949883	0.182608	0.0450524	0.201712	-0.121483	0.321156	0.999983	-0.224613	0.0760945	0.999216	-0.10313	0.395936	1
YCR039C	0.407876	0.423912	0.475137	0.36729	0.409406	0.460386	0.123365	0.777587	0.808437	-0.747111	0.136311	0.201548	-1.08323	0.0336937	0.0598976	-0.336117	0.45492	0.701992	0.0405864	0.950919	0.999983	0.284512	0.670415	0.999216	0.243925	0.694746	1
YCR041W	0.564057	0.514216	0.564091	1.64444	0.0675749	0.0890381	0.126623	0.869272	0.8902	0.853227	0.390273	0.485361	-0.475749	0.5784	0.65684	-1.32898	0.154058	0.406802	-1.08038	0.385828	0.999983	0.437435	0.704669	0.999216	1.51782	0.201323	1
YCR042C	0.155914	0.0635081	0.0838867	0.196298	0.0206153	0.0296018	0.235466	0.00737777	0.0113015	-0.295578	0.00122739	0.00352657	0.184068	0.0313668	0.0562724	0.479646	5.08522e-06	0.00032097	-0.0403842	0.72151	0.999983	-0.0795518	0.487178	0.999216	-0.0391676	0.72922	1
YCR043C	-1.12564	4.67632e-09	2.01987e-08	-0.937332	9.12275e-08	2.91352e-07	-1.02845	2.08478e-08	7.65333e-08	0.396369	0.00234776	0.00616892	0.264007	0.0314947	0.0564402	-0.132362	0.261934	0.532472	-0.188306	0.273596	0.999983	-0.0971842	0.568549	0.999216	0.0911223	0.591767	1
YCR044C	0.0560319	0.441054	0.492578	-0.0578815	0.435578	0.487018	-0.109849	0.14559	0.180336	0.805592	2.54379e-10	1.77763e-08	0.632847	1.68663e-08	3.54858e-07	-0.172745	0.0271792	0.149945	0.113913	0.276431	0.999983	0.165881	0.118224	0.999216	0.0519673	0.6188	1
YCR045C	2.25278	0.00109333	0.00189509	1.8084	0.00639576	0.00992679	2.10374	0.000647831	0.00115096	0.166478	0.828432	0.875882	-0.47349	0.513481	0.598043	-0.639969	0.36772	0.634298	0.444387	0.636547	0.999983	0.149045	0.852479	0.999216	-0.295342	0.748045	1
YCR045W-A	-0.640461	0.000134957	0.000265483	-0.646425	0.000175971	0.000341811	-0.436918	0.00514817	0.00808448	0.694053	4.81543e-05	0.000209693	0.528922	0.000844493	0.00245648	-0.165131	0.245407	0.518884	0.00596389	0.97469	0.999983	-0.203544	0.312285	0.999216	-0.209507	0.305964	1
YCR046C	0.133535	0.195829	0.237014	0.0927337	0.359946	0.409712	0.175453	0.087875	0.113393	0.146564	0.157835	0.228708	-0.156798	0.13022	0.191722	-0.303362	0.00589896	0.0580015	0.0408008	0.77477	0.999983	-0.0419186	0.767618	0.999216	-0.0827194	0.559231	1
YCR047C	-1.9354	2.67041e-10	1.70014e-09	-1.71615	1.69179e-09	7.80109e-09	-1.59247	6.49077e-09	2.65601e-08	0.238959	0.15552	0.225798	0.29799	0.081159	0.127244	0.0590308	0.719952	0.872528	-0.219244	0.37334	0.999983	-0.342922	0.170339	0.999216	-0.123678	0.611018	1
YCR048W	0.0451848	0.651241	0.693665	0.140993	0.17192	0.209764	0.179271	0.0854604	0.110594	0.948658	4.27086e-09	1.17712e-07	0.709076	4.63276e-07	4.5628e-06	-0.239583	0.0257236	0.146033	-0.095808	0.501722	0.999983	-0.134086	0.348614	0.999216	-0.0382783	0.788336	1
YCR051W	-1.50417	2.14341e-12	2.81473e-11	-1.42742	4.79153e-12	5.35739e-11	-1.31068	2.0932e-11	1.83663e-10	0.192752	0.0668366	0.109692	0.0275161	0.785164	0.832534	-0.165236	0.111458	0.338994	-0.0767531	0.605129	0.999983	-0.193492	0.198215	0.999216	-0.116739	0.429171	1
YCR052W	-0.552664	7.31149e-07	2.06637e-06	-0.484823	4.32046e-06	1.05015e-05	-0.471537	6.27621e-06	1.49216e-05	0.0450779	0.574549	0.660177	-0.0724758	0.369444	0.456652	-0.117554	0.150597	0.401417	-0.0678413	0.552526	0.999983	-0.0811271	0.478135	0.999216	-0.0132858	0.906579	1
YCR053W	-1.215	7.69063e-13	1.20384e-11	-1.24871	4.68097e-13	7.42777e-12	-1.29023	2.48379e-13	4.85996e-12	0.653664	4.94626e-08	7.24053e-07	0.369086	0.000134221	0.000516978	-0.284578	0.00172247	0.0261941	0.0337101	0.767139	0.999983	0.0752279	0.510519	0.999216	0.0415178	0.715733	1
YCR054C	-0.273642	0.0490948	0.066265	-0.40445	0.00459512	0.00726262	-0.388704	0.00690082	0.0106264	-0.201218	0.13208	0.196231	0.00915704	0.944312	0.958684	0.210375	0.114201	0.343787	0.130809	0.48234	0.999983	0.115063	0.539445	0.999216	-0.0157459	0.93197	1
YCR057C	-1.64798	2.64619e-09	1.22598e-08	-1.74441	1.00958e-09	4.97166e-09	-1.81346	5.59855e-10	3.00398e-09	0.249153	0.140491	0.206738	0.224955	0.181371	0.253427	-0.0241977	0.883143	0.956467	0.096433	0.684317	0.999983	0.165484	0.488005	0.999216	0.0690505	0.771107	1
YCR059C	-1.38923	1.79524e-10	1.20849e-09	-1.31022	7.43976e-10	3.83082e-09	-1.37687	2.09331e-10	1.30029e-09	0.732266	3.68769e-06	2.37615e-05	0.229668	0.0629132	0.101988	-0.502597	0.000348054	0.00928672	-0.0790115	0.655415	0.999983	-0.0123633	0.943694	0.999216	0.0666482	0.706203	1
YCR060W	-0.610741	0.000797395	0.00141113	-0.502328	0.00302379	0.00489511	-0.557455	0.00119161	0.0020387	-0.0417388	0.783249	0.838073	-0.267668	0.0869574	0.134894	-0.225929	0.138907	0.382585	-0.108413	0.621765	0.999983	-0.0532861	0.807045	0.999216	0.0551269	0.797004	1
YCR061W	1.65732	1.53941e-09	7.62345e-09	1.68694	1.60106e-09	7.41772e-09	1.86399	2.47133e-10	1.4777e-09	1.30221	1.24812e-07	1.49825e-06	0.876965	2.92577e-05	0.00014112	-0.425241	0.0193666	0.123972	-0.0296162	0.898474	0.999983	-0.206671	0.377391	0.999216	-0.177055	0.454022	1
YCR063W	-0.708622	1.92418e-05	4.34086e-05	-0.606473	0.000130926	0.000258157	-0.696631	2.41843e-05	5.27934e-05	0.448174	0.00188968	0.00512941	0.244825	0.0650327	0.104874	-0.203349	0.12276	0.357264	-0.10215	0.584965	0.999983	-0.0119916	0.949222	0.999216	0.0901582	0.629105	1
YCR065W	-0.63633	9.34093e-09	3.77106e-08	-0.669721	3.87847e-09	1.61297e-08	-0.648827	6.27576e-09	2.57613e-08	0.317774	0.000160187	0.000586637	0.0790311	0.267002	0.348599	-0.238743	0.00240958	0.0316426	0.0333917	0.739021	0.999983	0.0124977	0.900487	0.999216	-0.020894	0.8344	1
YCR066W	0.259009	0.00312974	0.00510321	0.263746	0.00163834	0.00275482	0.424944	1.04463e-05	2.40752e-05	-0.491014	2.16088e-06	1.5264e-05	-0.313041	0.00055572	0.0017176	0.177973	0.0265567	0.147509	-0.00473734	0.965386	0.999983	-0.165935	0.137366	0.999216	-0.161198	0.136426	1
YCR067C	0.431452	3.89948e-06	9.79039e-06	0.435095	3.68789e-06	9.05392e-06	0.507768	4.00799e-07	1.14934e-06	0.801727	1.73076e-10	1.39159e-08	0.945699	8.386e-12	1.8933e-09	0.143972	0.054032	0.226225	-0.00364298	0.970934	0.999983	-0.0763155	0.4504	0.999216	-0.0726725	0.473069	1
YCR068W	0.867244	8.5653e-09	3.47947e-08	0.904377	5.47901e-09	2.2074e-08	0.789248	6.23825e-08	2.07236e-07	0.729145	2.25658e-07	2.34031e-06	0.779433	8.51982e-08	1.21979e-06	0.0502877	0.616722	0.810339	-0.0371326	0.785567	0.999983	0.0779955	0.572155	0.999216	0.115128	0.409695	1
YCR069W	0.383734	0.000265921	0.000500628	0.339719	0.000916593	0.00159798	0.377584	0.000328351	0.000609942	0.602904	9.26076e-07	7.46712e-06	0.51498	8.50456e-06	4.8895e-05	-0.0879246	0.33191	0.599481	0.0440157	0.727225	0.999983	0.00615035	0.961119	0.999216	-0.0378653	0.764468	1
YCR071C	-0.0661359	0.597238	0.643737	0.0270579	0.821522	0.848106	0.264203	0.0379291	0.0520074	-0.222835	0.0800098	0.127972	-0.0975653	0.432673	0.520342	0.12527	0.307546	0.576219	-0.0931938	0.591375	0.999983	-0.330339	0.067705	0.999216	-0.237145	0.172924	1
YCR072C	-1.20152	1.05888e-08	4.22201e-08	-1.43318	4.67418e-10	2.55232e-09	-1.47824	2.54436e-10	1.50862e-09	0.0792301	0.543931	0.63401	-0.163773	0.215341	0.292402	-0.243003	0.0709025	0.264588	0.231656	0.228538	0.999983	0.276718	0.152564	0.999216	0.0450625	0.811088	1
YCR073C	-0.28166	0.0250195	0.0357422	-0.510472	0.000185478	0.000358615	-0.486582	0.000407196	0.000744855	-0.268782	0.0277487	0.0519072	0.0442355	0.704671	0.765578	0.313017	0.0114407	0.0885976	0.228812	0.173625	0.999983	0.204921	0.227025	0.999216	-0.0238906	0.884478	1
YCR073W-A	1.00752	1.72235e-10	1.17152e-09	0.874475	2.12441e-09	9.5236e-09	0.986386	2.28799e-10	1.39032e-09	0.269161	0.00683843	0.0154154	0.0607352	0.5053	0.590271	-0.208426	0.0298778	0.158512	0.133044	0.298167	0.999983	0.0211326	0.866756	0.999216	-0.111911	0.378386	1
YCR075C	0.261535	0.0435835	0.0594689	0.0665391	0.601827	0.64904	0.075382	0.548491	0.596206	0.645658	3.92474e-05	0.000173873	0.340486	0.0119622	0.0244066	-0.305171	0.0239972	0.140725	0.194996	0.277791	0.999983	0.186153	0.295622	0.999216	-0.00884295	0.960505	1
YCR075W-A	0.845417	0.00371988	0.00600047	0.711427	0.0100176	0.0151049	0.486649	0.0517605	0.0693053	0.00595454	0.982646	0.988371	-0.822835	0.00445062	0.010318	-0.82879	0.0035429	0.0401483	0.133991	0.715274	0.999983	0.358769	0.317505	0.999216	0.224778	0.520543	1
YCR076C	0.734014	2.27849e-08	8.46501e-08	0.678237	6.05425e-08	1.9943e-07	0.745662	1.32162e-08	5.10389e-08	-0.012257	0.888502	0.919194	-0.0485091	0.58116	0.659337	-0.0362521	0.675906	0.847775	0.0557773	0.644905	0.999983	-0.011648	0.923315	0.999216	-0.0674253	0.574681	1
YCR077C	-0.32042	3.59659e-05	7.76175e-05	-0.256091	0.000436253	0.000798255	-0.209623	0.00266797	0.00435511	0.373302	4.84188e-06	2.99177e-05	0.362661	7.23871e-06	4.28772e-05	-0.0106403	0.864435	0.946694	-0.0643294	0.468179	0.999983	-0.110797	0.217261	0.999216	-0.0464678	0.599395	1
YCR079W	0.671049	0.000229045	0.000435393	0.703546	0.000146287	0.000286731	0.901465	8.28422e-06	1.94125e-05	0.474011	0.00586557	0.013497	0.66696	0.000336688	0.00113064	0.192949	0.231621	0.504682	-0.0324978	0.880878	0.999983	-0.230417	0.297703	0.999216	-0.197919	0.371012	1
YCR081W	0.203767	0.126418	0.158699	0.310791	0.0220337	0.0315074	0.233123	0.0869385	0.112284	-0.0551769	0.670233	0.742437	0.50007	0.00092444	0.00265093	0.555247	0.000308159	0.0084749	-0.107024	0.557394	0.999983	-0.0293559	0.873498	0.999216	0.0776685	0.671994	1
YCR082W	0.793547	1.90182e-09	9.19579e-09	0.834527	5.72203e-10	3.03967e-09	0.851345	4.04801e-10	2.27003e-09	-0.219312	0.0121527	0.0254138	-0.296406	0.00130294	0.00355568	-0.0770941	0.341046	0.607201	-0.0409801	0.717061	0.999983	-0.0577974	0.609957	0.999216	-0.0168173	0.880604	1
YCR083W	1.53015	4.70488e-11	3.83047e-10	1.49278	5.96652e-11	4.3574e-10	1.13155	5.2064e-09	2.1752e-08	0.156549	0.246391	0.331647	-0.46193	0.00167355	0.00439542	-0.618479	8.08592e-05	0.00291192	0.0373684	0.833966	0.999983	0.398606	0.0316706	0.999216	0.361238	0.0478712	1
YCR084C	-0.754279	4.13802e-06	1.03231e-05	-0.540946	0.000243763	0.000462921	-0.437379	0.00181815	0.00303111	1.14641	6.59285e-09	1.63684e-07	1.03874	3.36242e-08	5.96296e-07	-0.107665	0.389384	0.651934	-0.213333	0.231697	0.999983	-0.316901	0.0814521	0.999216	-0.103568	0.55664	1
YCR086W	0.354527	0.0136569	0.0203157	0.0968281	0.441904	0.493245	0.294812	0.0245356	0.0347464	-0.502847	0.000856476	0.00256768	-0.725387	1.36603e-05	7.30955e-05	-0.22254	0.0868088	0.294548	0.257699	0.168374	0.999983	0.059715	0.742118	0.999216	-0.197984	0.266666	1
YCR087C-A	-2.32291	2.41449e-12	3.11496e-11	-2.14774	3.32583e-12	3.91235e-11	-2.05371	9.02187e-12	8.94568e-11	-0.327532	0.0320005	0.0585915	-0.228896	0.124705	0.1849	0.0986365	0.49265	0.728941	-0.175167	0.437742	0.999983	-0.2692	0.240114	0.999216	-0.0940324	0.665827	1
YCR087W	-1.57207	0.00214068	0.00357084	-1.45176	0.00428769	0.00680237	-0.949034	0.0339187	0.0470137	0.442367	0.276443	0.36589	0.166103	0.672861	0.739089	-0.276264	0.491076	0.728888	-0.120313	0.863563	0.999983	-0.623037	0.327273	0.999216	-0.502724	0.425349	1
YCR088W	0.436296	3.68084e-05	7.93192e-05	0.327647	0.000812347	0.00142513	0.388654	0.000140894	0.000275132	0.447348	2.76214e-05	0.000128071	0.156036	0.0772285	0.121537	-0.291312	0.00228277	0.0305933	0.108649	0.370481	0.999983	0.0476415	0.692059	0.999216	-0.0610074	0.612598	1
YCR089W	-1.02517	2.12324e-08	7.9486e-08	-0.71029	6.05544e-06	1.44435e-05	-0.798709	1.36998e-06	3.60779e-06	1.03429	1.77553e-08	3.43401e-07	1.39504	1.07309e-10	1.0268e-08	0.360751	0.00611707	0.0592528	-0.314877	0.0732121	0.999983	-0.226457	0.192101	0.999216	0.0884196	0.60548	1
YCR090C	-0.449965	0.00232186	0.00385336	-0.538745	0.000250441	0.000474682	-0.492992	0.000676367	0.0012002	-0.592836	0.000105542	0.000407586	-0.485349	0.000867718	0.00251531	0.107488	0.387767	0.651085	0.08878	0.624864	0.999983	0.0430264	0.813259	0.999216	-0.0457535	0.795529	1
YCR091W	1.86486	1.06167e-10	7.72247e-10	1.63314	9.44278e-10	4.70536e-09	1.68592	6.5278e-10	3.43046e-09	0.113439	0.49913	0.592976	0.210399	0.220165	0.297849	0.0969604	0.562843	0.778494	0.231723	0.308381	0.999983	0.178942	0.432163	0.999216	-0.0527804	0.814415	1
YCR092C	-0.260617	0.00138873	0.00237732	-0.260198	0.00112909	0.00194419	-0.249294	0.00181064	0.00302175	-0.25554	0.00143268	0.00401807	-0.0653286	0.362204	0.449405	0.190212	0.0121247	0.0922977	-0.000418467	0.996596	0.999983	-0.0113228	0.910543	0.999216	-0.0109043	0.912828	1
YCR093W	0.187247	0.018012	0.0263207	0.410927	1.32743e-05	3.01548e-05	0.392873	2.51337e-05	5.47643e-05	0.163717	0.0358597	0.0644114	0.836364	1.73781e-10	1.35244e-08	0.672647	8.00245e-09	3.13163e-06	-0.22368	0.0417494	0.999983	-0.205626	0.0599576	0.999216	0.0180543	0.863152	1
YCR094W	-0.447756	0.00014832	0.000289536	-0.456652	0.000113725	0.000226064	-0.441823	0.000161409	0.000312698	0.23543	0.0231355	0.044541	0.0907369	0.35565	0.443336	-0.144693	0.14627	0.394085	0.00889617	0.948761	0.999983	-0.00593279	0.965879	0.999216	-0.014829	0.914545	1
YCR095C	-0.306336	0.0543331	0.0727997	0.150026	0.299149	0.346489	-0.0390659	0.789881	0.818898	-0.364752	0.0202822	0.039593	-0.120207	0.422154	0.509991	0.244546	0.102979	0.322564	-0.456363	0.0378573	0.999983	-0.267271	0.214017	0.999216	0.189092	0.359856	1
YCR096C	-0.192191	0.318429	0.367586	0.118417	0.47562	0.52697	0.216985	0.201892	0.2427	-1.03426	7.44886e-06	4.26167e-05	-0.93544	2.88185e-05	0.000139419	0.0988184	0.556829	0.775281	-0.310608	0.225914	0.999983	-0.409176	0.116373	0.999216	-0.098568	0.67507	1
YCR097W	0.219474	0.587735	0.634308	1.03634	0.00941977	0.0142731	0.47593	0.21491	0.256995	-0.443563	0.267127	0.355241	-0.392151	0.328063	0.413691	0.0514116	0.892795	0.958432	-0.816869	0.144255	0.999983	-0.256456	0.642366	0.999216	0.560413	0.292477	1
YCR098C	1.05891	0.000696291	0.00124535	0.721444	0.0176415	0.0256072	0.833571	0.00711966	0.0109433	0.648835	0.0349648	0.0630598	0.586384	0.0551923	0.0911846	-0.0624502	0.834833	0.935383	0.337469	0.395742	0.999983	0.225342	0.569187	0.999216	-0.112127	0.780777	1
YCR099C	0.167346	0.492519	0.543437	-0.0120106	0.958955	0.968025	0.431695	0.0854572	0.110594	-0.12176	0.613281	0.694838	0.327609	0.194477	0.268418	0.449369	0.0740713	0.270397	0.179357	0.59553	0.999983	-0.264349	0.443562	0.999216	-0.443705	0.196355	1
YCR100C	0.216546	0.140319	0.174544	0.10627	0.439224	0.490627	0.111101	0.4262	0.476714	-0.234475	0.108166	0.165649	-0.147672	0.306541	0.390918	0.0868031	0.533363	0.75606	0.110276	0.578268	0.999983	0.105445	0.597669	0.999216	-0.00483072	0.980112	1
YCR101C	-0.0537491	0.794559	0.821861	0.31586	0.11824	0.149391	0.465073	0.0279033	0.0391473	0.041942	0.836716	0.881306	0.149434	0.470614	0.557442	0.107492	0.597049	0.798694	-0.369609	0.203003	0.999983	-0.518822	0.0813089	0.999216	-0.149213	0.595051	1
YCR102C	-0.301713	0.176231	0.215023	-0.812022	0.00101584	0.00176056	-0.798191	0.00128773	0.00219801	-0.0527231	0.803483	0.854119	-0.0754974	0.722701	0.781088	-0.0227742	0.913166	0.967127	0.51031	0.106803	0.999983	0.496478	0.117416	0.999216	-0.0138318	0.963934	1
YCR102W-A	-0.859301	0.312468	0.361346	0.360917	0.628806	0.673925	0.706657	0.47072	0.521345	0.382114	0.623064	0.703478	1.60475	0.0870069	0.134935	1.22263	0.192382	0.460368	-1.22022	0.284495	0.999983	-1.56596	0.232093	0.999216	-0.34574	0.772503	1
YCR104W	0.467152	0.45	0.501614	0.480146	0.439483	0.490823	0.536885	0.362176	0.41193	0.35594	0.58633	0.670125	-0.0455105	0.943153	0.958005	-0.401451	0.531849	0.755518	-0.0129943	0.985248	0.999983	-0.0697331	0.934724	0.999216	-0.0567388	0.950296	1
YCR105W	0.443611	0.106341	0.135348	0.522036	0.0562968	0.0751563	0.730856	0.00956735	0.0144223	0.246143	0.374667	0.469337	0.163275	0.554515	0.635416	-0.0828679	0.762162	0.896085	-0.0784251	0.833014	0.999983	-0.287245	0.443758	0.999216	-0.20882	0.574132	1
YCR106W	-0.495739	0.000893187	0.00156742	-0.426385	0.00280825	0.0045714	-0.461116	0.00216771	0.00358031	0.132793	0.3025	0.394682	0.606912	0.000110668	0.000438934	0.474118	0.00125804	0.0212982	-0.0693541	0.70383	0.999983	-0.0346232	0.853224	0.999216	0.034731	0.850575	1
YCR107W	-0.686862	2.12286e-06	5.55311e-06	-0.558373	2.7456e-05	5.94712e-05	-0.9294	1.89577e-08	7.05179e-08	0.212345	0.0528331	0.0901598	0.0747812	0.477555	0.563694	-0.137564	0.196052	0.464981	-0.12849	0.400503	0.999983	0.242538	0.122694	0.999216	0.371028	0.0216319	1
YDL001W	-0.597229	1.57022e-05	3.58785e-05	-0.449199	0.000238645	0.000453642	-0.22441	0.0412473	0.0562028	-0.459866	0.000212496	0.000748651	-0.175593	0.106139	0.160825	0.284273	0.0109313	0.0859463	-0.14803	0.328194	0.999983	-0.372819	0.020552	0.999216	-0.224789	0.135733	1
YDL002C	-0.291154	0.0328492	0.0458016	-0.167865	0.167553	0.204923	-0.276013	0.0294226	0.0411903	-0.735947	5.18444e-06	3.14958e-05	-0.792978	1.85683e-06	1.39203e-05	-0.0570313	0.632374	0.820159	-0.123288	0.484599	0.999983	-0.0151405	0.931074	0.999216	0.108148	0.523307	1
YDL003W	-1.58365	3.53408e-15	1.71447e-13	-1.75755	1.97611e-16	1.84123e-14	-1.65618	7.09469e-16	4.47804e-14	-0.748096	1.74254e-09	6.47387e-08	-0.620427	4.32916e-08	7.28142e-07	0.127669	0.0979794	0.31394	0.173897	0.127535	0.999983	0.0725335	0.517068	0.999216	-0.101363	0.355449	1
YDL004W	0.316171	0.00741644	0.0115384	0.170257	0.12171	0.153576	0.158797	0.14366	0.178096	0.0168712	0.876214	0.9113	-0.363953	0.00256048	0.0063876	-0.380824	0.001648	0.0252579	0.145914	0.342189	0.999983	0.157374	0.3041	0.999216	0.0114603	0.939204	1
YDL005C	-0.607763	2.1936e-07	6.76282e-07	-0.415082	3.06766e-05	6.5912e-05	-0.236342	0.00691273	0.0106419	-0.530347	1.23845e-06	9.59067e-06	-0.377283	0.000107805	0.000429903	0.153064	0.0650534	0.25373	-0.192681	0.102724	0.999983	-0.371422	0.00352751	0.999216	-0.17874	0.123773	1
YDL006W	-0.11153	0.26778	0.314751	-0.105958	0.273175	0.319175	-0.238496	0.02029	0.0290848	-0.280769	0.00806299	0.0177706	-0.299197	0.00527701	0.0119373	-0.0184285	0.847137	0.941619	-0.0055722	0.96763	0.999983	0.126967	0.362873	0.999216	0.132539	0.333087	1
YDL007W	0.79546	3.61923e-10	2.18569e-09	0.727645	1.63231e-09	7.55057e-09	0.781297	4.7068e-10	2.58456e-09	-0.505201	6.84324e-07	5.85566e-06	-0.399277	1.81699e-05	9.34772e-05	0.105924	0.158253	0.413175	0.0678147	0.514979	0.999983	0.0141621	0.89131	0.999216	-0.0536525	0.605203	1
YDL008W	-0.216118	0.104971	0.133794	-0.158015	0.204673	0.245591	-0.179745	0.147902	0.182853	-0.254146	0.0522797	0.0893657	-0.496786	0.000584253	0.0017909	-0.24264	0.055912	0.230477	-0.0581028	0.743893	0.999983	-0.0363729	0.837032	0.999216	0.0217299	0.899605	1
YDL010W	0.327771	0.00471496	0.00752906	0.25683	0.0180668	0.0261728	0.390308	0.000848139	0.00148084	-0.258189	0.0206833	0.0402422	-0.260003	0.0202333	0.0385365	-0.00181336	0.98592	0.995242	0.0709414	0.627995	0.999983	-0.0625366	0.669689	0.999216	-0.133478	0.35768	1
YDL012C	-0.994961	2.97853e-05	6.48756e-05	-0.715131	0.000937403	0.00163135	-0.384609	0.0508858	0.0682274	0.339712	0.0772295	0.123998	0.412231	0.0355981	0.0624883	0.0725184	0.696827	0.860219	-0.279829	0.301226	0.999983	-0.610352	0.0309252	0.999216	-0.330523	0.221984	1
YDL013W	-0.0315705	0.676131	0.71576	-0.0159828	0.827356	0.853379	0.0222006	0.763396	0.795656	-0.332271	0.000184384	0.00066279	-0.267293	0.00157585	0.00418185	0.0649784	0.381732	0.645808	-0.0155877	0.882145	0.999983	-0.0537711	0.611135	0.999216	-0.0381835	0.713644	1
YDL014W	-2.61227	2.98659e-14	9.17868e-13	-2.23285	5.24087e-13	8.09576e-12	-2.3926	1.47926e-13	3.1461e-12	0.865634	3.30414e-06	2.17231e-05	0.37519	0.0127665	0.0257729	-0.490444	0.00187582	0.0273907	-0.379422	0.0672365	0.999983	-0.219669	0.27619	0.999216	0.159754	0.425656	1
YDL015C	-0.282146	0.0677918	0.0891039	-0.142031	0.345785	0.394894	-0.331204	0.036098	0.0497291	0.881424	6.04e-06	3.59582e-05	0.844178	1.07214e-05	5.93165e-05	-0.0372463	0.802906	0.917651	-0.140115	0.507255	0.999983	0.0490579	0.815669	0.999216	0.189173	0.374878	1
YDL016C	-0.602728	0.0236384	0.0339178	-0.347532	0.21751	0.25972	-0.209695	0.450273	0.501062	1.45147	1.26484e-05	6.63782e-05	1.39466	2.13331e-05	0.000107397	-0.056807	0.835449	0.935716	-0.255196	0.497704	0.999983	-0.393033	0.298568	0.999216	-0.137837	0.724592	1
YDL017W	0.47269	0.000271194	0.000509574	0.0625345	0.552065	0.600227	0.150666	0.162552	0.199286	-0.491097	0.000163678	0.000597219	-0.463525	0.000316871	0.00107454	0.027572	0.794448	0.914499	0.410155	0.0123089	0.999983	0.322024	0.0439732	0.999216	-0.0881315	0.554662	1
YDL018C	0.108853	0.220462	0.26405	0.0609267	0.479629	0.530811	0.146953	0.0973098	0.124718	-0.000613765	0.994369	0.996236	-0.059754	0.494693	0.580305	-0.0591403	0.494974	0.730575	0.0479261	0.69564	0.999983	-0.0381003	0.755702	0.999216	-0.0860264	0.480467	1
YDL019C	0.692223	9.54708e-06	2.257e-05	0.713534	6.34199e-06	1.50353e-05	0.791304	1.56888e-06	4.09303e-06	0.324824	0.0130378	0.027005	0.605215	5.4276e-05	0.00023727	0.280391	0.0294526	0.157456	-0.0213107	0.900737	0.999983	-0.0990806	0.564138	0.999216	-0.0777699	0.650294	1
YDL020C	0.867027	0.00107252	0.00186097	1.02439	0.000183558	0.000355137	1.22683	2.40911e-05	5.26096e-05	-0.30463	0.19652	0.276504	-0.134995	0.56187	0.641843	0.169635	0.463432	0.707319	-0.157366	0.627572	0.999983	-0.359801	0.273815	0.999216	-0.202435	0.53119	1
YDL021W	3.13684	1.99325e-15	1.01743e-13	3.14296	4.83195e-16	3.22313e-14	3.20077	4.19808e-16	3.15933e-14	-0.562232	0.0029032	0.00740626	-0.508182	0.0066363	0.0145681	0.0540496	0.734142	0.879493	-0.00611563	0.979642	0.999983	-0.0639288	0.767706	0.999216	-0.0578132	0.775675	1
YDL022W	1.42077	8.28907e-07	2.32252e-06	1.37188	1.38911e-06	3.64672e-06	1.43152	7.5096e-07	2.05603e-06	0.700753	0.00253516	0.00660515	0.448975	0.0391072	0.0677766	-0.251777	0.231035	0.503966	0.0488939	0.866657	0.999983	-0.0107446	0.970505	0.999216	-0.0596385	0.837784	1
YDL024C	3.95432	1.56078e-15	8.7255e-14	3.10123	4.9161e-14	1.29406e-12	3.65097	6.30057e-15	2.64174e-13	-0.408093	0.0938259	0.147065	0.0801224	0.749992	0.802913	0.488216	0.0445956	0.200903	0.853085	0.00525277	0.999983	0.303341	0.30604	0.999216	-0.549744	0.0554948	1
YDL025C	1.37738	9.5864e-12	9.90707e-11	1.3077	2.52656e-11	2.14319e-10	1.39893	7.64263e-12	7.87057e-11	0.339285	0.0038025	0.00928094	0.35903	0.00248782	0.00621955	0.0197449	0.852193	0.941902	0.0696756	0.636213	0.999983	-0.0215594	0.88325	0.999216	-0.091235	0.536993	1
YDL027C	1.05485	6.94776e-10	3.78324e-09	1.19637	4.29468e-11	3.33904e-10	1.05304	4.97574e-10	2.71194e-09	-0.219996	0.0412523	0.0728932	-0.193829	0.0701105	0.111804	0.0261662	0.795794	0.915225	-0.141524	0.320998	0.999983	0.00181287	0.989586	0.999216	0.143337	0.309656	1
YDL028C	-0.407141	2.50243e-06	6.48532e-06	-0.276486	0.000190694	0.000368215	-0.140128	0.0343768	0.0475872	-0.461871	2.54585e-07	2.57214e-06	-0.263477	0.000388871	0.00126866	0.198394	0.00404757	0.0441021	-0.130654	0.155364	0.999983	-0.267013	0.00680927	0.999216	-0.136358	0.132833	1
YDL029W	0.179794	0.0228382	0.0328499	0.154378	0.0461616	0.0625649	0.088205	0.238827	0.282644	-0.00462598	0.950206	0.965001	-0.270489	0.00131546	0.00358324	-0.265863	0.00149566	0.0236009	0.025416	0.808084	0.999983	0.0915886	0.385017	0.999216	0.0661727	0.527452	1
YDL030W	-0.550238	1.95439e-05	4.39888e-05	-0.493542	3.83181e-05	8.10258e-05	-0.375999	0.000833082	0.00145715	-0.473871	7.29178e-05	0.000297655	-0.264192	0.0128672	0.0259287	0.209679	0.0386976	0.183931	-0.0566967	0.686319	0.999983	-0.17424	0.225323	0.999216	-0.117543	0.396267	1
YDL031W	-2.00885	2.98367e-13	5.6135e-12	-2.02384	2.07708e-13	3.87062e-12	-1.97241	3.56839e-13	6.48496e-12	-0.273981	0.0327948	0.0597658	-0.154055	0.213205	0.290225	0.119927	0.327633	0.59575	0.0149891	0.931999	0.999983	-0.0364394	0.835533	0.999216	-0.0514285	0.768179	1
YDL033C	0.148954	0.163564	0.20116	0.182632	0.0851264	0.110259	0.159093	0.131331	0.164303	0.0501005	0.63196	0.710788	-0.0346626	0.740121	0.794679	-0.0847631	0.415883	0.672701	-0.0336779	0.817941	0.999983	-0.0101383	0.944792	0.999216	0.0235396	0.870964	1
YDL035C	0.497492	3.34173e-06	8.49544e-06	0.66335	3.87142e-08	1.3197e-07	0.762439	4.15379e-09	1.77458e-08	0.0951297	0.247521	0.33294	0.412015	4.33419e-05	0.000196309	0.316885	0.000716633	0.0146529	-0.165858	0.155051	0.999983	-0.264947	0.0286573	0.999216	-0.0990886	0.388635	1
YDL036C	-0.583366	1.56573e-06	4.18718e-06	-0.594909	7.57205e-07	2.06045e-06	-0.518142	5.82114e-06	1.38959e-05	-0.239748	0.0111269	0.0235539	-0.195609	0.0342857	0.0606562	0.0441387	0.610558	0.806293	0.0115434	0.926623	0.999983	-0.0652243	0.603909	0.999216	-0.0767677	0.535969	1
YDL037C	1.35012	0.0007317	0.00130351	1.56091	0.000265191	0.000500698	0.955185	0.0214069	0.0305589	0.934589	0.0195089	0.0382488	1.29819	0.00270271	0.00668841	0.363597	0.368873	0.635726	-0.210793	0.672498	0.999983	0.394932	0.451445	0.999216	0.605725	0.262729	1
YDL039C	1.3668	4.57351e-06	1.13181e-05	1.43992	3.18571e-06	7.88037e-06	1.13245	7.51911e-05	0.000152618	0.885475	0.00106869	0.00312802	0.777075	0.00319955	0.00773248	-0.1084	0.653844	0.833744	-0.0731259	0.820052	0.999983	0.234346	0.471704	0.999216	0.307472	0.353736	1
YDL040C	-0.823398	2.37452e-10	1.53002e-09	-0.814142	2.7432e-10	1.58959e-09	-0.820212	2.43823e-10	1.46794e-09	-0.0563118	0.449315	0.544934	-0.0598671	0.42178	0.509967	-0.00355527	0.961606	0.985453	-0.00925513	0.92966	0.999983	-0.00318575	0.975763	0.999216	0.00606938	0.953788	1
YDL042C	-0.655741	1.79804e-07	5.63797e-07	-0.598807	5.24019e-07	1.46476e-06	-0.563357	1.35558e-06	3.57147e-06	-0.0861086	0.318839	0.412152	-0.109207	0.209969	0.286766	-0.023098	0.785486	0.908175	-0.0569337	0.642413	0.999983	-0.0923844	0.453743	0.999216	-0.0354507	0.76998	1
YDL043C	-0.308446	0.027099	0.0383923	-0.231913	0.0702201	0.0922336	-0.316677	0.0174472	0.0253126	-0.568001	0.00017269	0.000626896	-0.550344	0.000250429	0.000882365	0.0176568	0.885956	0.956632	-0.0765328	0.671241	0.999983	0.00823124	0.963956	0.999216	0.084764	0.628818	1
YDL044C	0.0917203	0.33728	0.38661	0.0538518	0.540663	0.589796	0.141934	0.120031	0.15136	-0.673064	2.48267e-07	2.53842e-06	-0.552776	4.93889e-06	3.1232e-05	0.120288	0.18436	0.448283	0.0378685	0.769044	0.999983	-0.0502134	0.699085	0.999216	-0.0880819	0.482415	1
YDL045C	0.305926	7.70183e-05	0.000158021	0.21606	0.00192405	0.00320129	0.266146	0.000286429	0.000536825	-0.191205	0.00588231	0.0135249	-0.160492	0.0181388	0.0351286	0.0307132	0.62406	0.814461	0.0898663	0.315987	0.999983	0.0397797	0.654867	0.999216	-0.0500866	0.569184	1
YDL045W-A	0.476844	1.16427e-06	3.17134e-06	0.414333	4.81654e-06	1.16446e-05	0.350193	4.14615e-05	8.72325e-05	-0.273996	0.000898707	0.00268196	-0.448239	2.70185e-06	1.89484e-05	-0.174242	0.0198426	0.12563	0.0625109	0.532619	0.999983	0.126651	0.212119	0.999216	0.0641402	0.513026	1
YDL046W	0.881289	1.8868e-09	9.13069e-09	0.81437	7.71343e-09	3.02457e-08	0.955121	4.90994e-10	2.68296e-09	0.749024	3.20326e-08	5.28178e-07	0.805931	9.6048e-09	2.32017e-07	0.056907	0.52814	0.75302	0.066919	0.597236	0.999983	-0.0738318	0.560159	0.999216	-0.140751	0.272634	1
YDL047W	-0.250519	0.0030163	0.00492592	-0.384511	3.73293e-05	7.91343e-05	-0.481237	1.79008e-06	4.61677e-06	0.00200257	0.978709	0.985762	-0.25672	0.0022655	0.00572224	-0.258723	0.00202868	0.028974	0.133992	0.216997	0.999983	0.230718	0.0394587	0.999216	0.0967266	0.365655	1
YDL048C	0.754536	0.000346156	0.000640586	0.982198	2.04468e-05	4.51894e-05	0.594338	0.00338532	0.00543987	0.773271	0.000358406	0.0011826	0.568384	0.00499055	0.0113633	-0.204887	0.277232	0.548044	-0.227662	0.376281	0.999983	0.160199	0.532205	0.999216	0.38786	0.141907	1
YDL049C	-0.266156	0.110799	0.140564	-0.483142	0.00492703	0.00776628	-0.461747	0.00659551	0.010183	-0.175829	0.268599	0.357051	-0.315263	0.0540339	0.0894722	-0.139434	0.366643	0.632999	0.216986	0.339586	0.999983	0.195591	0.387417	0.999216	-0.0213946	0.922218	1
YDL051W	-1.92767	2.02872e-14	6.76623e-13	-2.04823	4.6193e-15	2.06987e-13	-1.97228	8.97612e-15	3.48939e-13	-0.423991	0.000368489	0.0012111	-0.601092	5.78407e-06	3.53785e-05	-0.177101	0.0898835	0.298933	0.120556	0.416408	0.999983	0.0446095	0.762076	0.999216	-0.0759463	0.602436	1
YDL052C	-0.112021	0.165281	0.202929	-0.155134	0.0621543	0.082358	-0.0883864	0.273421	0.318892	0.877524	2.45658e-10	1.77763e-08	0.702734	1.17991e-08	2.77043e-07	-0.174791	0.0373301	0.179908	0.0431129	0.701132	0.999983	-0.0236343	0.833021	0.999216	-0.0667471	0.555004	1
YDL053C	0.259949	0.00547841	0.00867501	0.339331	0.000486617	0.0008838	0.294752	0.00175049	0.00292746	-0.0788636	0.358168	0.452918	-0.246828	0.00770394	0.0165892	-0.167964	0.0560543	0.230581	-0.0793822	0.50764	0.999983	-0.0348033	0.770357	0.999216	0.0445789	0.705948	1
YDL054C	0.845278	1.93348e-10	1.28679e-09	0.74517	2.71595e-09	1.18269e-08	0.848986	2.84122e-10	1.66597e-09	0.817319	6.00417e-10	2.96172e-08	0.821287	5.84514e-10	2.85695e-08	0.00396797	0.959993	0.984621	0.100108	0.359263	0.999983	-0.00370799	0.97198	0.999216	-0.103816	0.347926	1
YDL055C	-1.35229	9.98284e-12	1.02089e-10	-1.58466	5.21607e-13	8.09576e-12	-1.59311	4.70794e-13	8.01033e-12	0.12331	0.233345	0.31751	-0.143378	0.168296	0.23822	-0.266688	0.0148121	0.105646	0.232368	0.117262	0.999983	0.240819	0.10523	0.999216	0.00845082	0.953216	1
YDL056W	-0.183552	0.0268498	0.0380973	0.118403	0.129679	0.162618	0.0289023	0.706706	0.744502	-0.36738	8.87197e-05	0.000350933	-0.187086	0.0231998	0.0435784	0.180294	0.0265263	0.147509	-0.301956	0.0105553	0.999983	-0.212455	0.0627084	0.999216	0.0895012	0.410894	1
YDL057W	0.771122	2.64245e-07	8.02024e-07	0.770888	1.18797e-07	3.72509e-07	0.994684	2.06636e-09	9.38816e-09	-0.271838	0.0173803	0.0345956	-0.128623	0.24094	0.320271	0.143215	0.180269	0.442939	0.000233627	0.998074	0.999983	-0.223563	0.13762	0.999216	-0.223796	0.127214	1
YDL058W	-0.351125	0.00106624	0.00185114	-0.329684	0.0017383	0.00291122	-0.343445	0.00130762	0.00223131	-0.185488	0.0571544	0.0961584	0.27364	0.00747449	0.0161663	0.459128	6.22399e-05	0.00243566	-0.0214414	0.871121	0.999983	-0.00768086	0.953865	0.999216	0.0137606	0.917058	1
YDL059C	0.654837	0.000824147	0.00145671	0.665724	0.000245578	0.000465916	0.810963	2.77276e-05	6.00152e-05	-0.717472	0.000291	0.000991393	-0.67646	0.000562332	0.00173457	0.0410121	0.796243	0.915321	-0.010887	0.963462	0.999983	-0.156126	0.500743	0.999216	-0.145239	0.506289	1
YDL060W	-1.98626	2.34428e-10	1.51219e-09	-2.02714	1.30755e-10	8.51864e-10	-1.90359	4.04893e-10	2.27003e-09	-0.264475	0.12987	0.193633	-0.184258	0.284751	0.367712	0.0802171	0.63631	0.82256	0.040879	0.868221	0.999983	-0.0826659	0.737465	0.999216	-0.123545	0.614014	1
YDL061C	-2.89105	4.93905e-11	3.98575e-10	-2.84677	8.86673e-11	6.0828e-10	-2.91315	4.65222e-11	3.56974e-10	0.756937	0.00203759	0.00548907	0.30387	0.169839	0.240057	-0.453067	0.047123	0.207045	-0.0442863	0.894669	0.999983	0.0220958	0.945978	0.999216	0.0663821	0.842202	1
YDL063C	-2.05542	1.09081e-08	4.33225e-08	-2.1	4.73337e-09	1.93353e-08	-2.17527	3.28198e-09	1.43236e-08	-0.207618	0.331984	0.426048	-0.178895	0.402332	0.490995	0.0287231	0.891416	0.958246	0.0445742	0.888291	0.999983	0.119845	0.706989	0.999216	0.0752705	0.810342	1
YDL064W	-0.68336	7.4619e-07	2.10482e-06	-0.706434	3.20132e-07	9.25703e-07	-0.676451	5.62751e-07	1.57227e-06	-0.12138	0.220619	0.30407	-0.360547	0.00113902	0.00317024	-0.239167	0.0199536	0.125944	0.0230744	0.868963	0.999983	-0.00690825	0.960216	0.999216	-0.0299827	0.82753	1
YDL065C	-0.0710751	0.286418	0.334382	-0.140747	0.0340292	0.0470779	-0.0840811	0.192362	0.232434	-0.881649	4.27509e-12	1.93037e-09	-0.771553	5.54607e-11	7.07727e-09	0.110095	0.0914838	0.301183	0.0696719	0.446975	0.999983	0.013006	0.886692	0.999216	-0.0566659	0.526895	1
YDL066W	-0.201515	0.0829006	0.107423	-0.424334	0.00092731	0.00161427	-0.326591	0.00727995	0.0111692	-0.0162204	0.884535	0.916987	-0.278735	0.0194279	0.0371957	-0.262515	0.0263876	0.147509	0.222818	0.168386	0.999983	0.125075	0.431668	0.999216	-0.0977431	0.536897	1
YDL067C	-0.25213	0.119722	0.151075	-0.191009	0.248696	0.293318	-0.271823	0.110528	0.14019	0.817065	3.84026e-05	0.000171164	0.811987	4.35148e-05	0.000196789	-0.00507793	0.975148	0.991189	-0.0611207	0.787782	0.999983	0.0196937	0.930804	0.999216	0.0808144	0.727957	1
YDL069C	-0.063122	0.734421	0.768184	0.245319	0.154233	0.190359	0.103759	0.535907	0.584371	-0.480746	0.012468	0.0259621	-0.745597	0.000340699	0.0011389	-0.264851	0.128298	0.367013	-0.308441	0.226395	0.999983	-0.166881	0.506218	0.999216	0.14156	0.551495	1
YDL070W	-0.382909	0.00775955	0.0120276	0.171927	0.194409	0.234666	-0.000331217	0.997968	0.99916	-0.428872	0.00322488	0.00810709	-0.305834	0.0275385	0.0503586	0.123038	0.349463	0.614292	-0.554836	0.00623936	0.999983	-0.382577	0.0486532	0.999216	0.172259	0.353857	1
YDL072C	1.26877	3.51358e-11	2.98045e-10	1.27096	3.92764e-11	3.09052e-10	1.14783	2.36926e-10	1.43082e-09	0.79768	1.3154e-07	1.55218e-06	0.524521	4.48924e-05	0.00020186	-0.273159	0.0149436	0.105813	-0.00219177	0.987688	0.999983	0.120943	0.409144	0.999216	0.123135	0.402485	1
YDL073W	-0.477834	0.00271981	0.00446706	-0.349875	0.0201506	0.0289699	-0.359982	0.0187003	0.0269973	0.0679973	0.630241	0.70999	0.394217	0.0104119	0.0215964	0.32622	0.0294456	0.157456	-0.127959	0.52482	0.999983	-0.117852	0.560671	0.999216	0.0101067	0.959774	1
YDL074C	-0.743387	2.06019e-05	4.61577e-05	-0.573663	0.000283704	0.000533935	-0.593692	0.000212959	0.000405735	-0.519605	0.0007978	0.00241272	-0.384525	0.00876732	0.0186262	0.13508	0.31634	0.585963	-0.169725	0.380963	0.999983	-0.149696	0.440074	0.999216	0.0200289	0.915829	1
YDL075W	-2.97447	6.94855e-11	5.36335e-10	-3.05039	4.18631e-11	3.26831e-10	-3.08287	3.46042e-11	2.78637e-10	-0.247735	0.291521	0.383115	-0.638004	0.011191	0.0230252	-0.390269	0.102639	0.321983	0.075921	0.819796	0.999983	0.1084	0.744941	0.999216	0.0324794	0.921981	1
YDL076C	0.12751	0.232919	0.277668	0.035224	0.731019	0.767498	0.195723	0.0684377	0.0901345	-0.287627	0.0107893	0.0229717	-0.13147	0.217625	0.295093	0.156157	0.140502	0.384907	0.0922859	0.531071	0.999983	-0.0682132	0.643959	0.999216	-0.160499	0.276125	1
YDL077C	0.0269274	0.812755	0.837583	0.111953	0.316815	0.365076	0.102582	0.364027	0.413796	-0.331946	0.00695915	0.0156334	-0.0856474	0.451969	0.539129	0.246298	0.0364729	0.17714	-0.0850258	0.592977	0.999983	-0.0756543	0.636012	0.999216	0.00937149	0.952507	1
YDL078C	0.0877102	0.219325	0.262957	0.0472897	0.500051	0.550713	0.00711054	0.918837	0.930729	0.00114715	0.986926	0.991486	-0.0933005	0.191915	0.265443	-0.0944477	0.185492	0.449748	0.0404206	0.683329	0.999983	0.0805997	0.418856	0.999216	0.0401791	0.684404	1
YDL079C	1.06139	4.69335e-06	1.15951e-05	1.19385	6.66614e-07	1.8328e-06	1.20247	7.09794e-07	1.95243e-06	0.190895	0.308028	0.400559	0.206678	0.274192	0.356621	0.0157834	0.931951	0.974795	-0.13246	0.593495	0.999983	-0.141088	0.57216	0.999216	-0.00862807	0.972071	1
YDL080C	-0.10679	0.13534	0.168995	-0.192479	0.00925822	0.0140428	-0.198852	0.00784215	0.0119692	-0.161007	0.0273055	0.0511923	-0.112814	0.112558	0.168722	0.0481924	0.482118	0.722042	0.0856895	0.383008	0.999983	0.0920624	0.35105	0.999216	0.00637289	0.947378	1
YDL081C	-2.98544	1.92984e-11	1.78677e-10	-3.12999	9.80064e-12	9.62036e-11	-3.03265	1.55436e-11	1.42341e-10	0.7494	0.00231123	0.00610023	0.417251	0.0664581	0.106733	-0.332149	0.13836	0.382018	0.14455	0.645421	0.999983	0.0472097	0.879927	0.999216	-0.09734	0.756711	1
YDL082W	-2.79164	3.3203e-10	2.04328e-09	-2.84814	2.25274e-10	1.33707e-09	-2.79219	3.08651e-10	1.78853e-09	-0.253583	0.295538	0.387753	-0.457108	0.0669357	0.107383	-0.203525	0.398422	0.660101	0.0565016	0.868782	0.999983	0.000551513	0.998812	1	-0.0559501	0.869512	1
YDL083C	-3.23864	2.20753e-10	1.4398e-09	-3.20036	2.65745e-10	1.54754e-09	-3.24174	2.09053e-10	1.30029e-09	0.263014	0.328065	0.421756	-0.0442689	0.867679	0.899713	-0.307283	0.255078	0.526237	-0.0382735	0.920404	0.999983	0.00310748	0.99352	0.999216	0.041381	0.913768	1
YDL084W	-1.45212	7.73412e-12	8.18006e-11	-1.50186	4.06318e-12	4.64929e-11	-1.52427	3.08526e-12	3.68849e-11	0.0602294	0.57579	0.66078	-0.125287	0.250185	0.330688	-0.185516	0.0943912	0.305108	0.0497379	0.744104	0.999983	0.0721456	0.636351	0.999216	0.0224077	0.882911	1
YDL085C-A	-0.727658	0.000527077	0.000954377	-0.682718	0.000420817	0.000772178	-0.754727	0.000138666	0.000271323	-0.530253	0.00429339	0.0103161	-0.764336	0.000142214	0.000542781	-0.234083	0.156362	0.411038	-0.0449403	0.853583	0.999983	0.0270684	0.91288	0.999216	0.0720087	0.758021	1
YDL085W	4.75932	6.2858e-16	4.53814e-14	5.07828	3.92695e-16	2.74419e-14	5.07335	3.50375e-16	2.74226e-14	0.73086	0.0246859	0.0469711	0.57217	0.0699427	0.111627	-0.15869	0.62135	0.813772	-0.318962	0.36242	0.999983	-0.314028	0.367313	0.999216	0.00493368	0.98736	1
YDL086C-A	-0.146711	0.747423	0.779839	-0.612424	0.231603	0.275092	0.0138417	0.976043	0.981057	0.692358	0.147675	0.216334	0.39208	0.396773	0.485018	-0.300278	0.527034	0.752173	0.465713	0.492907	0.999983	-0.160553	0.804505	0.999216	-0.626266	0.362828	1
YDL086W	0.176675	0.0534623	0.071682	0.124171	0.168215	0.205627	0.178967	0.051281	0.0687259	0.579935	1.30203e-06	9.92874e-06	0.328609	0.00107137	0.00301483	-0.251326	0.00883842	0.075519	0.0525042	0.672895	0.999983	-0.00229246	0.985199	0.999216	-0.0547967	0.65996	1
YDL087C	0.219806	0.0683583	0.0898082	0.248835	0.0387973	0.0531586	0.221212	0.0631643	0.0836019	0.181966	0.129104	0.192687	0.0435357	0.708908	0.769043	-0.13843	0.23958	0.51385	-0.0290287	0.858371	0.999983	-0.00140551	0.993086	0.999216	0.0276232	0.864226	1
YDL088C	-0.193667	0.0581559	0.0774796	-0.0340554	0.724037	0.761667	0.00304272	0.97495	0.980394	-0.138174	0.16422	0.236906	0.0112174	0.908259	0.930612	0.149391	0.132927	0.3734	-0.159611	0.252391	0.999983	-0.196709	0.162916	0.999216	-0.0370982	0.786147	1
YDL089W	0.329466	0.0246883	0.0353034	0.60007	0.000196999	0.000379515	0.535064	0.000730454	0.00128684	0.0459844	0.739862	0.801734	0.21398	0.135231	0.197907	0.167996	0.232665	0.505456	-0.270603	0.170621	0.999983	-0.205597	0.296454	0.999216	0.0650058	0.73609	1
YDL090C	0.0319641	0.720654	0.75648	0.0095687	0.912451	0.928586	0.0650523	0.458	0.508792	-0.125112	0.166869	0.240197	-0.199251	0.0331304	0.0590752	-0.0741392	0.400144	0.660992	0.0223954	0.857471	0.999983	-0.0330882	0.790891	0.999216	-0.0554836	0.653003	1
YDL091C	0.740459	1.30945e-08	5.12616e-08	0.804049	2.17328e-09	9.72346e-09	0.741726	1.05267e-08	4.13048e-08	-0.0935136	0.277755	0.367294	0.00890275	0.917049	0.937329	0.102416	0.232816	0.505597	-0.0635904	0.590149	0.999983	-0.00126707	0.991444	0.999216	0.0623234	0.595415	1
YDL092W	-0.466761	0.0010258	0.00178466	-0.338908	0.00883595	0.013465	-0.373676	0.00464173	0.00735609	-0.507553	0.000350149	0.0011632	-0.503223	0.000385866	0.00126121	0.00432985	0.970885	0.989494	-0.127853	0.459838	0.999983	-0.093085	0.590069	0.999216	0.0347684	0.836629	1
YDL093W	-0.784459	5.28062e-10	2.99298e-09	-0.623355	3.4789e-08	1.19842e-07	-0.593941	8.46936e-08	2.75278e-07	0.75714	9.01216e-10	4.19852e-08	0.799856	3.55656e-10	2.13358e-08	0.0427161	0.567548	0.781451	-0.161104	0.137124	0.999983	-0.190518	0.0827094	0.999216	-0.029414	0.782661	1
YDL094C	-0.0553956	0.945631	0.954739	0.117187	0.861189	0.882846	0.612543	0.396969	0.447343	-0.415147	0.580678	0.664829	0.0193866	0.980458	0.985721	0.434533	0.553228	0.771915	-0.172583	0.870027	0.999983	-0.667938	0.540755	0.999216	-0.495356	0.614888	1
YDL095W	-0.64628	5.02148e-08	1.72982e-07	-0.63732	6.38602e-08	2.09068e-07	-0.580062	2.8511e-07	8.36798e-07	0.744218	4.71821e-09	1.2589e-07	0.859594	3.77692e-10	2.13358e-08	0.115376	0.156591	0.411086	-0.00895981	0.936519	0.999983	-0.0662171	0.557608	0.999216	-0.0572573	0.611885	1
YDL096C	0.690011	0.329288	0.378781	-1.50049	0.114667	0.145447	-0.371228	0.62255	0.667221	0.399335	0.604913	0.687481	-0.0357714	0.96147	0.971901	-0.435106	0.562663	0.778494	2.1905	0.0689448	0.999983	1.06124	0.308956	0.999216	-1.12926	0.345656	1
YDL097C	0.862924	4.08218e-10	2.40586e-09	0.734265	6.46782e-09	2.57223e-08	0.851235	4.91343e-10	2.68296e-09	-0.298026	0.00114109	0.00330937	-0.360052	0.00017463	0.000647145	-0.0620252	0.441601	0.691621	0.128659	0.262562	0.999983	0.0116884	0.917646	0.999216	-0.116971	0.306413	1
YDL098C	0.387749	0.039404	0.0542198	0.335822	0.0475939	0.0643132	0.431217	0.0144563	0.0211723	-0.762291	0.000226326	0.000791737	-0.650455	0.0011557	0.00320602	0.111836	0.501906	0.735627	0.0519267	0.828949	0.999983	-0.0434685	0.858391	0.999216	-0.0953952	0.679014	1
YDL099W	0.182904	0.00839124	0.012935	0.362923	5.76735e-06	1.37956e-05	0.337417	1.58336e-05	3.538e-05	-1.0483	9.52094e-14	4.33725e-10	-0.982201	3.50118e-13	4.45055e-10	0.0661031	0.289905	0.560164	-0.180019	0.0517823	0.999983	-0.154513	0.0917815	0.999216	0.0255061	0.76912	1
YDL100C	0.123958	0.0879616	0.113505	0.0215146	0.758803	0.792417	0.127492	0.0792784	0.103345	-0.0944425	0.187004	0.264828	-0.206563	0.00705214	0.01538	-0.112121	0.119893	0.352768	0.102444	0.307206	0.999983	-0.00353404	0.971546	0.999216	-0.105978	0.290749	1
YDL101C	0.103431	0.391677	0.442229	0.0856523	0.458646	0.510186	0.171118	0.148394	0.183384	-0.433795	0.00124281	0.00355948	-0.403635	0.00235467	0.00592451	0.0301591	0.794539	0.914499	0.0177784	0.914605	0.999983	-0.0676876	0.684593	0.999216	-0.085466	0.600859	1
YDL102W	-0.681497	1.02349e-09	5.33482e-09	-0.726013	2.57752e-10	1.50848e-09	-0.688939	7.27298e-10	3.76476e-09	-0.00978814	0.881333	0.915488	0.0321255	0.625874	0.69859	0.0419137	0.523234	0.749688	0.0445155	0.636439	0.999983	0.00744187	0.93699	0.999216	-0.0370736	0.692378	1
YDL103C	0.212367	0.00857251	0.0131937	0.0698582	0.344808	0.393932	0.145684	0.0564722	0.0752023	-0.238112	0.00371277	0.00910915	-0.370825	4.85464e-05	0.000215721	-0.132714	0.0809737	0.284671	0.142509	0.180712	0.999983	0.0666833	0.523869	0.999216	-0.0758257	0.466186	1
YDL104C	0.0774064	0.639841	0.682637	-0.161921	0.30288	0.350395	-0.18081	0.249566	0.293814	-0.411342	0.0169738	0.0338899	-0.584288	0.00134291	0.00364275	-0.172946	0.269769	0.54032	0.239327	0.297065	0.999983	0.258217	0.260746	0.999216	0.0188896	0.931333	1
YDL105W	-0.551838	0.000121377	0.000240541	-0.629675	9.75282e-06	2.25835e-05	-0.557717	4.42229e-05	9.26244e-05	-0.586952	2.96148e-05	0.000135705	-0.686769	3.72673e-06	2.47745e-05	-0.0998171	0.362884	0.630029	0.0778371	0.633503	0.999983	0.00587877	0.972061	0.999216	-0.0719583	0.645503	1
YDL106C	-0.242199	0.0121491	0.018212	-0.0637344	0.465911	0.517316	0.0202381	0.817089	0.844124	-0.262794	0.00642692	0.0145999	-0.140448	0.122365	0.181935	0.122346	0.170607	0.430737	-0.178464	0.161915	0.999983	-0.262437	0.0455929	0.999216	-0.0839725	0.498012	1
YDL107W	0.735599	2.934e-05	6.40019e-05	0.483771	0.000862092	0.00150789	0.587462	0.000142951	0.00027887	-1.05917	1.19639e-07	1.46004e-06	-0.852886	3.59744e-06	2.40787e-05	0.206284	0.122949	0.357525	0.251828	0.191593	0.999983	0.148137	0.43956	0.999216	-0.103691	0.566254	1
YDL108W	-0.0485675	0.482892	0.534322	-0.0479119	0.469934	0.521162	-0.0819301	0.221827	0.264713	-0.317931	0.000100458	0.000391558	-0.452057	9.7208e-07	8.31794e-06	-0.134125	0.0520997	0.220972	-0.000655568	0.994474	0.999983	0.0333626	0.726616	0.999216	0.0340182	0.71545	1
YDL109C	0.200202	0.0173165	0.025393	0.322674	0.000304379	0.000569922	0.375129	7.21397e-05	0.000146729	-0.13417	0.0962889	0.149766	0.0952513	0.235483	0.314511	0.229422	0.00692559	0.0644266	-0.122472	0.268702	0.999983	-0.174927	0.122947	0.999216	-0.0524545	0.628899	1
YDL110C	2.60632	5.77054e-12	6.37911e-11	2.81913	1.08978e-12	1.48423e-11	2.82397	1.04405e-12	1.52452e-11	-0.0779411	0.689349	0.757625	-0.218501	0.268045	0.349884	-0.140559	0.465959	0.709406	-0.212804	0.420627	0.999983	-0.217641	0.410065	0.999216	-0.00483704	0.985252	1
YDL111C	-0.238055	0.00195164	0.00327506	-0.181709	0.0128276	0.0190243	-0.238948	0.00172476	0.00288689	0.165388	0.0220913	0.0427269	-0.0699208	0.307155	0.391361	-0.235309	0.00195585	0.028278	-0.0563457	0.559162	0.999983	0.00089294	0.992591	0.999216	0.0572386	0.550865	1
YDL112W	-1.6383	8.89799e-11	6.62832e-10	-1.64246	7.60284e-11	5.34475e-10	-1.78394	2.17851e-11	1.89449e-10	0.0611317	0.652214	0.727022	0.345282	0.0176444	0.0343069	0.28415	0.0458216	0.203767	0.00416173	0.98292	0.999983	0.145641	0.460363	0.999216	0.14148	0.471726	1
YDL113C	0.865844	2.18955e-09	1.03986e-08	0.93674	2.7387e-10	1.58959e-09	0.753246	1.36024e-08	5.22894e-08	-0.443177	5.33101e-05	0.000228943	-0.468703	2.74437e-05	0.000133467	-0.025526	0.769526	0.9009	-0.0708965	0.566062	0.999983	0.112598	0.365497	0.999216	0.183495	0.139091	1
YDL114W	1.40275	0.00834829	0.0128722	2.33871	5.33601e-05	0.000110563	2.3452	7.71598e-05	0.000156236	0.554982	0.356179	0.451278	0.596315	0.331861	0.41753	0.0413331	0.94719	0.979564	-0.935958	0.197841	0.999983	-0.94245	0.202204	0.999216	-0.00649222	0.997156	1
YDL115C	0.724932	1.93997e-07	6.03797e-07	1.0187	2.251e-10	1.33707e-09	0.77837	2.76381e-08	9.88038e-08	-0.559726	8.15786e-06	4.62226e-05	-0.580391	5.16196e-06	3.21328e-05	-0.020665	0.826167	0.930521	-0.293769	0.0371053	0.999983	-0.0534383	0.691355	0.999216	0.24033	0.0754298	1
YDL116W	-0.277237	0.0161407	0.0237757	-0.270283	0.0169704	0.024682	-0.328519	0.00497327	0.00783707	-0.162267	0.136519	0.201805	-0.153454	0.158575	0.226646	0.00881316	0.93343	0.975412	-0.00695352	0.963122	0.999983	0.0512825	0.734191	0.999216	0.058236	0.697568	1
YDL117W	0.344274	0.000107404	0.000214954	0.288537	0.000620806	0.00111034	0.372446	4.01379e-05	8.46907e-05	-0.152687	0.0473519	0.0819928	0.00189858	0.979418	0.985462	0.154586	0.0444218	0.200427	0.0557368	0.590962	0.999983	-0.0281723	0.785825	0.999216	-0.0839091	0.419416	1
YDL119C	1.0006	3.23734e-11	2.77693e-10	0.876531	1.45988e-10	9.2643e-10	0.914544	7.68772e-11	5.49658e-10	-0.483506	6.12469e-06	3.63151e-05	-0.442252	2.11234e-05	0.000106524	0.0412539	0.605587	0.803405	0.124069	0.275119	0.999983	0.0860563	0.447215	0.999216	-0.0380132	0.729029	1
YDL120W	-0.295546	0.0212873	0.0307623	-0.244492	0.0446965	0.0607615	-0.342876	0.00675223	0.0104085	-0.236632	0.0543242	0.0922961	-0.464069	0.000630066	0.00191731	-0.227438	0.0587984	0.236726	-0.0510541	0.76005	0.999983	0.0473298	0.776909	0.999216	0.0983839	0.549575	1
YDL121C	-2.1119	1.14053e-12	1.64899e-11	-2.36117	1.03649e-13	2.30462e-12	-2.4019	9.34541e-14	2.1653e-12	-0.133583	0.315602	0.408868	-0.0614656	0.641801	0.712573	0.0721173	0.58331	0.790768	0.249272	0.219806	0.999983	0.290002	0.158868	0.999216	0.0407295	0.837746	1
YDL122W	-0.517501	4.16279e-05	8.88243e-05	-0.559078	1.50062e-05	3.38665e-05	-0.545973	2.10646e-05	4.63279e-05	-0.0175437	0.862375	0.900577	0.0974466	0.341286	0.427427	0.11499	0.262592	0.532993	0.0415769	0.772209	0.999983	0.0284723	0.842973	0.999216	-0.0131046	0.927192	1
YDL123W	0.177419	0.383417	0.43382	0.266805	0.210787	0.252308	0.266637	0.211175	0.252875	1.05033	4.54165e-05	0.000198655	0.940714	0.00015972	0.000598204	-0.109617	0.60572	0.803405	-0.089386	0.758546	0.999983	-0.0892178	0.758913	0.999216	0.000168166	0.999516	1
YDL124W	1.92033	1.68745e-11	1.59506e-10	1.91101	1.8157e-11	1.61732e-10	1.97816	9.81864e-12	9.63803e-11	-0.0206004	0.888203	0.919194	-0.173947	0.242904	0.322517	-0.153347	0.301178	0.570197	0.00932321	0.964026	0.999983	-0.057825	0.779888	0.999216	-0.0671482	0.74551	1
YDL125C	-0.379767	6.68434e-07	1.89643e-06	-0.275682	5.62075e-05	0.000116298	-0.200832	0.00142175	0.00241694	0.652064	7.02541e-11	8.4861e-09	0.470047	2.23398e-08	4.34221e-07	-0.182017	0.00319412	0.0378778	-0.104085	0.193274	0.999983	-0.178935	0.0307551	0.999216	-0.0748502	0.34573	1
YDL126C	0.812579	2.80087e-10	1.7755e-09	0.683527	5.84684e-09	2.34113e-08	0.761067	9.02103e-10	4.54927e-09	0.186433	0.0185515	0.0366054	0.169757	0.0302526	0.0545011	-0.0166761	0.821713	0.927588	0.129051	0.225263	0.999983	0.0515122	0.623225	0.999216	-0.0775393	0.461209	1
YDL127W	-0.262493	0.00625456	0.00982716	-0.30231	0.00171979	0.00288269	-0.210104	0.0206892	0.0296064	-0.187984	0.0380311	0.0677725	-0.312666	0.0013696	0.00370316	-0.124682	0.151893	0.403444	0.0398173	0.744911	0.999983	-0.0523891	0.668291	0.999216	-0.0922063	0.44693	1
YDL128W	0.13265	0.0772931	0.100601	0.0718205	0.329596	0.378246	0.0347316	0.634044	0.678133	0.873928	5.29448e-11	7.32368e-09	0.684546	4.13582e-09	1.26016e-07	-0.189382	0.0156063	0.10866	0.06083	0.554995	0.999983	0.0979189	0.344936	0.999216	0.0370888	0.719062	1
YDL129W	-2.02217	5.67812e-10	3.19258e-09	-2.15859	1.02294e-10	6.89251e-10	-2.10291	1.3438e-10	8.90305e-10	-0.0212114	0.899539	0.928321	-0.212735	0.212684	0.289665	-0.191523	0.254851	0.526237	0.136424	0.613919	0.999983	0.0807372	0.764782	0.999216	-0.0556868	0.830984	1
YDL130W	-2.89045	4.46112e-10	2.59532e-09	-3.04358	2.21368e-10	1.3219e-09	-2.95596	3.3045e-10	1.89428e-09	0.811651	0.00375225	0.00918887	0.44841	0.0850132	0.132474	-0.363241	0.15815	0.413175	0.153132	0.67228	0.999983	0.0655103	0.855706	0.999216	-0.087622	0.808814	1
YDL130W-A	2.74908	8.0526e-16	5.49637e-14	2.85777	2.52834e-16	2.0187e-14	2.81991	3.41803e-16	2.74226e-14	-0.238262	0.081513	0.129987	-0.274675	0.047535	0.0805508	-0.0364131	0.778053	0.905397	-0.10869	0.539549	0.999983	-0.0708331	0.68921	0.999216	0.0378572	0.827574	1
YDL131W	-0.836498	2.79075e-09	1.28283e-08	-0.988007	1.39489e-10	9.02756e-10	-0.893749	7.7888e-10	4.00137e-09	0.116184	0.185108	0.262333	-0.187049	0.0384234	0.0667293	-0.303233	0.00172832	0.0262151	0.151509	0.223823	0.999983	0.0572512	0.63999	0.999216	-0.0942582	0.442532	1
YDL132W	0.57293	6.23066e-09	2.60498e-08	0.715987	1.14062e-10	7.59117e-10	0.733251	7.70791e-11	5.50431e-10	0.0818354	0.198522	0.278684	0.316731	4.3086e-05	0.000195452	0.234896	0.00101413	0.0183333	-0.143057	0.114639	0.999983	-0.160321	0.0795659	0.999216	-0.0172644	0.844483	1
YDL133C-A	-1.01187	0.0441202	0.0600949	-1.94378	0.000751087	0.00132918	-2.04117	0.000348235	0.000644433	0.0721252	0.875597	0.910981	-0.454523	0.32045	0.405571	-0.526648	0.250755	0.523309	0.931914	0.186054	0.999983	1.0293	0.139142	0.999216	0.0973862	0.888899	1
YDL133W	0.0628416	0.451816	0.503351	0.0753242	0.353931	0.40357	0.205293	0.0180147	0.0260973	-0.28201	0.00221154	0.00587409	-0.158053	0.0657858	0.105827	0.123958	0.13704	0.379985	-0.0124826	0.913995	0.999983	-0.142451	0.227462	0.999216	-0.129968	0.26215	1
YDL134C	0.227326	0.0169304	0.0248577	0.037196	0.674584	0.716837	0.117597	0.192218	0.232308	0.0772142	0.388727	0.483746	-0.0243571	0.784017	0.831536	-0.101571	0.25866	0.529221	0.19013	0.139282	0.999983	0.109729	0.385135	0.999216	-0.0804014	0.522049	1
YDL135C	-0.374676	0.000136148	0.000267555	-0.304973	0.000803131	0.00141065	-0.176904	0.0353674	0.0487569	-0.503745	2.44154e-06	1.68214e-05	-0.2859	0.00165199	0.00435046	0.217845	0.0110579	0.0865464	-0.0697036	0.54118	0.999983	-0.197772	0.0936582	0.999216	-0.128068	0.260899	1
YDL136W	-3.03104	4.95984e-10	2.83823e-09	-2.65339	3.10313e-09	1.33092e-08	-2.91032	7.40031e-10	3.8273e-09	-0.521598	0.0556103	0.0941541	-0.715065	0.0114158	0.0234221	-0.193467	0.458759	0.703545	-0.377644	0.320122	0.999983	-0.120719	0.747945	0.999216	0.256925	0.491768	1
YDL137W	-0.157347	0.0856172	0.110626	-0.132374	0.141838	0.176209	-0.240637	0.011136	0.0166163	0.0183486	0.834967	0.880254	-0.32773	0.00110044	0.0030822	-0.346079	0.000647386	0.0135237	-0.0249733	0.841108	0.999983	0.08329	0.505248	0.999216	0.108263	0.386815	1
YDL138W	0.573379	4.37731e-07	1.28154e-06	0.597241	2.40763e-07	7.12696e-07	0.608448	2.01787e-07	6.08991e-07	0.395132	7.8223e-05	0.000316887	0.483448	6.52067e-06	3.93385e-05	0.0883163	0.290807	0.560421	-0.0238625	0.834969	0.999983	-0.0350692	0.760504	0.999216	-0.0112067	0.922428	1
YDL139C	0.282632	0.173881	0.212686	0.171393	0.349825	0.399043	0.204546	0.264945	0.310239	-0.848208	0.000253198	0.000876857	-0.987334	4.47994e-05	0.000201666	-0.139126	0.450244	0.698072	0.111238	0.683152	0.999983	0.078086	0.773729	0.999216	-0.0331524	0.897011	1
YDL140C	0.0801289	0.458503	0.510221	0.145083	0.18623	0.225628	0.182015	0.101512	0.129594	0.750671	5.65538e-07	4.95479e-06	1.06054	2.10164e-09	7.59118e-08	0.309866	0.00824914	0.072628	-0.0649544	0.669611	0.999983	-0.101886	0.504893	0.999216	-0.0369313	0.808206	1
YDL141W	-0.404493	1.75115e-06	4.64493e-06	-0.392548	3.0587e-06	7.59177e-06	-0.352052	1.27058e-05	2.88522e-05	0.711843	1.5152e-10	1.32749e-08	0.469251	1.84022e-07	2.24576e-06	-0.242592	0.000815068	0.0156867	-0.0119447	0.893639	0.999983	-0.0524408	0.557289	0.999216	-0.0404961	0.651168	1
YDL142C	0.559771	9.80714e-06	2.31475e-05	0.439565	0.000142422	0.000279792	0.638496	1.27632e-06	3.37782e-06	-0.0448848	0.65172	0.726747	0.0375752	0.707277	0.767557	0.08246	0.406317	0.663999	0.120206	0.38639	0.999983	-0.0787255	0.569966	0.999216	-0.198932	0.154953	1
YDL143W	-0.0757403	0.132289	0.165608	-0.177684	0.00137464	0.0023382	-0.169321	0.00207187	0.00342974	0.0220589	0.652755	0.727349	-0.108821	0.0350494	0.0617138	-0.13088	0.0130049	0.0974952	0.101943	0.15061	0.999983	0.0935809	0.185309	0.999216	-0.00836259	0.903683	1
YDL144C	0.726632	3.54473e-08	1.2603e-07	0.742125	2.56074e-08	9.07154e-08	0.808541	6.41099e-09	2.62981e-08	0.394157	0.000187438	0.000670916	0.442722	5.13033e-05	0.000225919	0.0485654	0.585245	0.791759	-0.0154932	0.900271	0.999983	-0.0819084	0.510916	0.999216	-0.0664152	0.593667	1
YDL145C	-0.513779	2.22274e-07	6.83831e-07	-0.602622	1.7079e-08	6.25023e-08	-0.535657	1.18135e-07	3.73025e-07	0.649727	4.70779e-09	1.2589e-07	0.818343	7.75357e-11	8.51053e-09	0.168617	0.0227118	0.1359	0.0888436	0.370243	0.999983	0.0218781	0.823829	0.999216	-0.0669655	0.497992	1
YDL146W	0.886588	8.31707e-07	2.32926e-06	1.0084	1.45492e-07	4.48785e-07	0.931331	5.63658e-07	1.57406e-06	0.590547	0.000238691	0.000831031	0.60581	0.000192001	0.000703523	0.0152626	0.911759	0.966675	-0.121814	0.513894	0.999983	-0.0447434	0.810174	0.999216	0.0770705	0.682851	1
YDL147W	0.689177	1.93545e-08	7.31086e-08	0.744871	4.79679e-09	1.95508e-08	0.787953	1.84864e-09	8.54448e-09	-0.605757	1.55752e-07	1.78219e-06	-0.399624	5.15886e-05	0.000227005	0.206133	0.0161222	0.1103	-0.055694	0.62261	0.999983	-0.0987765	0.385918	0.999216	-0.0430824	0.702514	1
YDL148C	-2.14772	1.56017e-10	1.07239e-09	-1.99615	3.55586e-10	1.99932e-09	-1.92103	7.46279e-10	3.85621e-09	-0.479164	0.012403	0.0258545	-0.366148	0.0491254	0.082742	0.113016	0.523818	0.750136	-0.151576	0.558048	0.999983	-0.226695	0.384525	0.999216	-0.0751187	0.768229	1
YDL149W	1.38737	1.99526e-11	1.83003e-10	1.65702	6.2481e-13	9.38014e-12	1.54601	2.69079e-12	3.31678e-11	0.266429	0.0269768	0.0507381	0.278429	0.021999	0.0415089	0.0120007	0.916005	0.967932	-0.269643	0.090747	0.999983	-0.158636	0.310802	0.999216	0.111007	0.47417	1
YDL150W	-1.22511	7.90053e-12	8.31113e-11	-1.23758	3.60849e-12	4.19442e-11	-1.22718	4.42098e-12	4.98103e-11	-0.451503	3.8762e-05	0.000172199	-0.483497	1.66131e-05	8.63765e-05	-0.0319941	0.714717	0.869691	0.0124769	0.92279	0.999983	0.00207571	0.987545	0.999216	-0.0104012	0.93414	1
YDL153C	-2.44611	1.1545e-11	1.1545e-10	-2.43868	6.20911e-12	6.59575e-11	-2.27024	2.37888e-11	2.04153e-10	-0.809729	0.000103667	0.0004022	-0.613562	0.00163462	0.0043144	0.196168	0.256772	0.527074	-0.00742659	0.975866	0.999983	-0.175874	0.490044	0.999216	-0.168447	0.49878	1
YDL154W	-0.327865	0.00128657	0.00221471	-0.19401	0.030234	0.0421252	-0.131753	0.139227	0.173113	-0.363245	0.000346389	0.00115201	-0.0503289	0.566966	0.646356	0.312916	0.00130091	0.0215806	-0.133856	0.283408	0.999983	-0.196113	0.126134	0.999216	-0.062257	0.608559	1
YDL155W	-0.659531	8.83645e-08	2.91732e-07	-0.594343	3.0627e-07	8.90003e-07	-0.543432	1.21454e-06	3.22741e-06	-0.170307	0.047662	0.0824567	-0.197274	0.0239723	0.0447006	-0.0269665	0.74049	0.882844	-0.0651877	0.580171	0.999983	-0.116099	0.32887	0.999216	-0.0509111	0.661645	1
YDL156W	-0.345978	0.000997455	0.00173844	-0.308285	0.00203868	0.00338148	-0.406542	0.000180629	0.000347637	-0.139352	0.130212	0.193946	0.0622539	0.493375	0.579223	0.201606	0.0323618	0.16533	-0.0376935	0.767996	0.999983	0.0605632	0.640011	0.999216	0.0982567	0.442366	1
YDL157C	-1.1324	4.8604e-10	2.79711e-09	-1.10728	3.66553e-10	2.05116e-09	-1.26217	3.45885e-11	2.78637e-10	-0.213685	0.0435419	0.0763414	-0.403082	0.00056177	0.00173457	-0.189398	0.06689	0.256966	-0.0251229	0.86456	0.999983	0.129772	0.384805	0.999216	0.154895	0.291389	1
YDL158C	-1.62638	0.000230206	0.000437317	-0.764546	0.0295465	0.0412555	-1.29277	0.00174369	0.00291692	-0.0137099	0.966362	0.97651	0.328558	0.328422	0.413881	0.342268	0.301707	0.570509	-0.86183	0.0950778	0.999983	-0.333606	0.528666	0.999216	0.528224	0.289884	1
YDL159W	0.234358	0.00149976	0.00255029	0.161657	0.0172209	0.0250276	0.390295	3.51052e-06	8.69484e-06	-0.183813	0.00905274	0.0196015	-0.102513	0.125838	0.186251	0.0813006	0.213097	0.483525	0.072701	0.426831	0.999983	-0.155937	0.0975092	0.999216	-0.228638	0.0174347	1
YDL160C	0.0683645	0.362278	0.412126	0.109537	0.15183	0.18763	0.114911	0.133941	0.167177	0.583688	9.10592e-08	1.19312e-06	0.526639	4.56672e-07	4.52051e-06	-0.0570492	0.448291	0.695971	-0.0411726	0.696145	0.999983	-0.0465467	0.659143	0.999216	-0.00537409	0.959366	1
YDL160C-A	-0.391246	0.0978731	0.125249	-0.67583	0.00429808	0.006817	-1.01398	0.000129532	0.000254299	-0.444944	0.0496283	0.0854055	-0.500137	0.029397	0.0532429	-0.0551935	0.791557	0.912138	0.284584	0.368506	0.999983	0.622732	0.0603935	0.999216	0.338147	0.277142	1
YDL161W	-0.176431	0.0846609	0.109438	0.00867175	0.929109	0.942923	0.166911	0.0989173	0.126502	-0.32628	0.00289573	0.00739363	-0.0721264	0.466011	0.553294	0.254153	0.0156233	0.10866	-0.185103	0.191071	0.999983	-0.343342	0.0206916	0.999216	-0.158239	0.259222	1
YDL164C	-0.666858	7.98811e-10	4.26663e-09	-0.757554	7.34462e-11	5.18808e-10	-0.822191	1.76399e-11	1.5857e-10	0.180821	0.00901735	0.0195393	0.167767	0.0144635	0.0287119	-0.0130542	0.837478	0.937094	0.0906963	0.324844	0.999983	0.155334	0.0996618	0.999216	0.0646373	0.480793	1
YDL165W	-0.0986452	0.375328	0.425735	-0.139214	0.197188	0.237727	-0.141732	0.186143	0.225663	-0.340363	0.00436477	0.0104491	-0.617713	8.75881e-06	5.02092e-05	-0.27735	0.0144095	0.103529	0.0405689	0.790811	0.999983	0.0430866	0.777386	0.999216	0.00251769	0.986562	1
YDL166C	-0.993219	2.2382e-07	6.87886e-07	-1.09074	1.35657e-08	5.04629e-08	-1.18061	3.35224e-09	1.45868e-08	-0.668908	1.99282e-05	9.69651e-05	-0.891883	3.33506e-07	3.58274e-06	-0.222975	0.0729231	0.268304	0.0975245	0.596368	0.999983	0.18739	0.311901	0.999216	0.0898658	0.608846	1
YDL167C	-1.49785	2.87667e-09	1.31307e-08	-1.49525	2.4013e-09	1.06302e-08	-1.47233	3.50788e-09	1.51853e-08	-0.17072	0.262547	0.350022	-0.0119731	0.936519	0.953246	0.158747	0.295684	0.56445	-0.00259892	0.990319	0.999983	-0.0255143	0.906219	0.999216	-0.0229154	0.915262	1
YDL168W	0.244999	0.00861545	0.0132563	0.285229	0.00280592	0.00456886	0.234969	0.0111296	0.0166152	0.207968	0.022899	0.0441435	0.121883	0.165171	0.234475	-0.0860847	0.320875	0.589157	-0.0402298	0.73968	0.999983	0.0100294	0.933936	0.999216	0.0502592	0.678029	1
YDL169C	3.01167	6.13452e-14	1.66151e-12	3.1215	9.74282e-15	3.76252e-13	2.97804	2.23666e-14	6.73292e-13	-0.226489	0.271607	0.360301	-0.396581	0.0597212	0.0975413	-0.170092	0.378052	0.642813	-0.109827	0.661342	0.999983	0.0336319	0.889338	0.999216	0.143459	0.546881	1
YDL170W	0.298652	0.00160402	0.00271343	0.324659	0.000597763	0.00107206	0.267534	0.00326998	0.00526895	-0.0779868	0.355567	0.450599	-0.183994	0.0367902	0.0644267	-0.106007	0.207428	0.477893	-0.026007	0.823946	0.999983	0.0311179	0.790168	0.999216	0.057125	0.621713	1
YDL171C	-0.74033	2.274e-09	1.07561e-08	-0.716002	4.10431e-09	1.69426e-08	-0.940045	3.57756e-11	2.86889e-10	0.432337	9.36975e-06	5.16436e-05	0.86025	1.56322e-10	1.29241e-08	0.427913	1.11309e-05	0.000640572	-0.0243276	0.820729	0.999983	0.199716	0.0743089	0.999216	0.224044	0.0473694	1
YDL172C	0.41229	0.416124	0.467403	-0.254402	0.627927	0.673107	0.107897	0.816082	0.843232	0.205264	0.694663	0.762467	-0.345342	0.492939	0.578942	-0.550606	0.271028	0.540949	0.666692	0.363874	0.999983	0.304394	0.657664	0.999216	-0.362298	0.605043	1
YDL173W	-0.0141058	0.870348	0.888821	0.132622	0.128142	0.160862	0.251799	0.00665243	0.0102654	-0.435129	4.23622e-05	0.000186967	-0.536263	2.71988e-06	1.90294e-05	-0.101134	0.241552	0.51586	-0.146727	0.233398	0.999983	-0.265905	0.0371223	0.999216	-0.119178	0.325545	1
YDL174C	0.735254	1.92444e-07	5.99283e-07	0.573186	7.02996e-06	1.65726e-05	0.78878	6.20302e-08	2.06182e-07	0.159455	0.117394	0.177558	0.184401	0.0731743	0.116184	0.0249455	0.80077	0.916622	0.162068	0.250568	0.999983	-0.0535262	0.70034	0.999216	-0.215594	0.130607	1
YDL175C	0.501357	0.00144793	0.00246645	0.134954	0.308942	0.356776	0.0829017	0.527843	0.576776	-0.540531	0.000662238	0.00204138	-0.72532	2.4957e-05	0.000123004	-0.184788	0.170272	0.430568	0.366403	0.0652363	0.999983	0.418455	0.0370941	0.999216	0.0520528	0.77854	1
YDL176W	-0.163071	0.0229368	0.0329836	-0.303592	0.000116562	0.000231156	-0.199081	0.00569228	0.0088819	-0.23678	0.00154466	0.00428911	-0.22004	0.00290694	0.00712771	0.0167394	0.797305	0.915707	0.140521	0.144062	0.999983	0.0360092	0.701991	0.999216	-0.104512	0.26545	1
YDL177C	0.296529	0.0463105	0.0628538	0.23688	0.0787368	0.102594	0.367496	0.0100667	0.0151284	-0.747618	1.85659e-05	9.18128e-05	-0.591033	0.000314069	0.00106627	0.156584	0.24489	0.518644	0.0596487	0.756237	0.999983	-0.0709672	0.714652	0.999216	-0.130616	0.482241	1
YDL178W	-0.185727	0.0250571	0.0357796	-0.119072	0.130341	0.163309	-0.166172	0.040711	0.0555108	-0.239102	0.00496701	0.0116766	-0.0864434	0.271255	0.353445	0.152658	0.0572254	0.233435	-0.0666557	0.543562	0.999983	-0.0195551	0.858522	0.999216	0.0471006	0.665432	1
YDL179W	-0.136481	0.0653024	0.0860438	0.016804	0.808103	0.836313	0.0221846	0.749191	0.782797	-0.14534	0.048129	0.0831421	-0.188946	0.0126554	0.0255722	-0.0436051	0.531786	0.755518	-0.153285	0.132478	0.999983	-0.158666	0.120509	0.999216	-0.00538059	0.956163	1
YDL180W	0.686679	4.07013e-08	1.42978e-07	0.530705	2.37034e-06	6.00773e-06	0.695395	4.53933e-08	1.56098e-07	0.462296	1.74136e-05	8.68707e-05	0.692621	5.36078e-08	8.69276e-07	0.230325	0.0129418	0.0972704	0.155973	0.196742	0.999983	-0.00871621	0.941282	0.999216	-0.16469	0.177805	1
YDL181W	1.59458	2.60051e-08	9.5109e-08	1.3297	4.4583e-07	1.26487e-06	1.64891	1.61398e-08	6.09655e-08	0.242928	0.224504	0.308424	0.29003	0.15292	0.21958	0.0471017	0.811454	0.922392	0.264879	0.323196	0.999983	-0.0543297	0.837625	0.999216	-0.319209	0.237214	1
YDL182W	-0.269784	0.00963172	0.0147161	-0.342722	0.00156626	0.00264346	-0.372429	0.000679075	0.00120465	0.221858	0.0283143	0.0527467	-0.169636	0.0847899	0.132196	-0.391494	0.000416301	0.0101823	0.072938	0.591489	0.999983	0.102646	0.449675	0.999216	0.0297079	0.825538	1
YDL183C	0.415348	0.00358367	0.00579029	0.508693	0.000355052	0.000659542	0.795056	1.58763e-06	4.13278e-06	-0.240839	0.0705409	0.114989	-0.117305	0.369438	0.456652	0.123534	0.331216	0.598964	-0.0933453	0.598771	0.999983	-0.379708	0.0420241	0.999216	-0.286363	0.107542	1
YDL184C	-1.02895	0.0416543	0.0570487	-1.72901	0.00206798	0.00342813	-1.973	0.000513766	0.000926515	0.213537	0.64687	0.7223	-0.381505	0.407994	0.496461	-0.595042	0.202375	0.471563	0.70006	0.315399	0.999983	0.944042	0.174292	0.999216	0.243982	0.724875	1
YDL185W	-0.176579	0.0779366	0.101394	-0.309224	0.00388766	0.00621644	-0.34722	0.00152058	0.00257301	0.837424	1.78524e-08	3.43585e-07	0.641004	1.17039e-06	9.66273e-06	-0.196421	0.0519744	0.22076	0.132645	0.336369	0.999983	0.170641	0.219429	0.999216	0.0379966	0.780935	1
YDL188C	0.10339	0.15096	0.186869	0.0137819	0.844504	0.868016	0.112025	0.122349	0.154052	0.314037	0.000184904	0.000664251	0.376307	2.25382e-05	0.000112787	0.0622699	0.381315	0.645718	0.0896085	0.371538	0.999983	-0.0086351	0.930785	0.999216	-0.0982435	0.328895	1
YDL189W	-0.699836	3.53942e-10	2.14632e-09	-0.615232	2.76312e-09	1.20056e-08	-0.476635	1.99329e-07	6.01884e-07	-0.0878883	0.177387	0.253013	-0.0148242	0.816553	0.857608	0.0730642	0.257713	0.528019	-0.0846045	0.356771	0.999983	-0.223201	0.0214953	0.999216	-0.138596	0.135535	1
YDL190C	0.254878	0.0187943	0.0274025	0.387175	0.000875213	0.00152902	0.315751	0.00491763	0.00775564	0.285482	0.00965827	0.0207671	0.500129	6.34693e-05	0.000270366	0.214647	0.0447691	0.201067	-0.132297	0.360479	0.999983	-0.0608724	0.67218	0.999216	0.0714242	0.61977	1
YDL191W	-2.19466	7.44301e-09	3.066e-08	-2.6686	2.95107e-10	1.69168e-09	-2.34472	2.25407e-09	1.01313e-08	-0.274159	0.238881	0.323841	-0.627003	0.0115735	0.0237125	-0.352844	0.133015	0.37341	0.473942	0.159039	0.999983	0.150058	0.647644	0.999216	-0.323885	0.327223	1
YDL192W	-0.985096	3.75252e-10	2.24311e-09	-1.23496	5.20866e-12	5.73636e-11	-1.19657	8.68357e-12	8.69839e-11	-0.189442	0.0445004	0.0776739	-0.537059	5.01321e-06	3.15213e-05	-0.347616	0.000744613	0.0149672	0.249867	0.0617375	0.999983	0.211474	0.109082	0.999216	-0.0383926	0.763334	1
YDL193W	0.370678	0.00101948	0.00177471	0.297709	0.00563308	0.00882055	0.411716	0.000338953	0.000628246	0.118225	0.240511	0.32535	0.0156779	0.874278	0.904638	-0.102548	0.304436	0.572768	0.0729691	0.600388	0.999983	-0.0410376	0.767592	0.999216	-0.114007	0.413191	1
YDL194W	0.215192	0.0160521	0.0236511	0.267903	0.00369295	0.00592123	0.189458	0.0346383	0.0479205	0.329294	0.000691028	0.0021193	0.518172	3.78487e-06	2.51326e-05	0.188878	0.0351256	0.173851	-0.0527109	0.654742	0.999983	0.0257336	0.828972	0.999216	0.0784446	0.51145	1
YDL195W	0.0859722	0.576592	0.623774	0.202796	0.195447	0.235774	0.274909	0.084368	0.109325	1.07438	5.99609e-07	5.21669e-06	1.13908	2.48069e-07	2.82523e-06	0.0647031	0.674163	0.846852	-0.116823	0.591553	0.999983	-0.188936	0.388081	0.999216	-0.072113	0.740059	1
YDL196W	1.33397	0.0411761	0.0564728	0.880533	0.155997	0.192334	2.58224	0.0076425	0.0116827	0.0472012	0.94613	0.962361	2.24972	0.0260278	0.0479695	2.20252	0.0253016	0.145323	0.453438	0.612885	0.999983	-1.24827	0.262193	0.999216	-1.70171	0.132149	1
YDL197C	0.0601222	0.748516	0.78084	0.200732	0.273708	0.319735	0.298084	0.111445	0.141171	-0.355305	0.0653852	0.107752	-0.344368	0.074076	0.117362	0.0109374	0.952173	0.981609	-0.14061	0.590339	0.999983	-0.237962	0.366215	0.999216	-0.0973515	0.704367	1
YDL198C	-0.828969	1.06602e-09	5.52785e-09	-0.808772	2.12719e-09	9.52448e-09	-0.734082	1.15803e-08	4.51671e-08	0.700666	1.69948e-08	3.3589e-07	0.667245	3.89034e-08	6.66371e-07	-0.0334205	0.681869	0.851067	-0.0201966	0.86231	0.999983	-0.0948867	0.417587	0.999216	-0.0746901	0.524921	1
YDL199C	1.95249	1.53762e-11	1.47722e-10	1.85852	5.7724e-11	4.25678e-10	2.05332	1.25553e-11	1.19255e-10	0.626306	0.000855833	0.00256706	0.777643	0.000109009	0.000433526	0.151336	0.375395	0.640758	0.0939666	0.666237	0.999983	-0.100837	0.643914	0.999216	-0.194804	0.38341	1
YDL200C	0.650275	4.15249e-05	8.87014e-05	0.475582	0.00054827	0.000988739	0.546343	0.000139038	0.00027196	-0.678031	2.17438e-05	0.000104278	-0.65306	3.70485e-05	0.000172462	0.0249703	0.836884	0.936608	0.174693	0.321669	0.999983	0.103933	0.553509	0.999216	-0.0707603	0.674342	1
YDL201W	-1.56461	1.09455e-10	7.90281e-10	-1.70972	1.55915e-11	1.42336e-10	-1.7047	1.37672e-11	1.29095e-10	-0.118176	0.359693	0.454463	-0.450679	0.00175401	0.00458049	-0.332503	0.0145928	0.104417	0.145113	0.444656	0.999983	0.140089	0.458323	0.999216	-0.0050232	0.978003	1
YDL202W	-0.0380886	0.663576	0.705139	-0.107779	0.207387	0.248542	0.0676776	0.422188	0.472858	-0.395702	0.000126753	0.000477866	-0.47036	1.59199e-05	8.34374e-05	-0.0746581	0.378159	0.642813	0.0696903	0.566535	0.999983	-0.105766	0.386247	0.999216	-0.175456	0.148661	1
YDL203C	-0.239504	0.00194677	0.00326781	-0.242845	0.00163272	0.00274616	-0.117676	0.0957861	0.122953	0.161719	0.0255685	0.0484151	0.187369	0.0112664	0.0231643	0.02565	0.706969	0.865285	0.00334035	0.972393	0.999983	-0.121828	0.216653	0.999216	-0.125168	0.203237	1
YDL204W	5.24221	6.18575e-17	8.44426e-15	5.02554	1.13808e-16	1.25983e-14	5.19925	6.92998e-17	8.1358e-15	0.01743	0.928631	0.949166	0.103366	0.59796	0.674357	0.0859359	0.6587	0.837283	0.21667	0.418754	0.999983	0.0429589	0.872097	0.999216	-0.173711	0.515046	1
YDL205C	-1.02312	2.96189e-09	1.34154e-08	-0.933402	1.12322e-08	4.24828e-08	-0.849545	5.98625e-08	1.99542e-07	-0.0246243	0.81271	0.863145	0.150406	0.158844	0.226975	0.17503	0.102546	0.321983	-0.0897229	0.548914	0.999983	-0.17358	0.253427	0.999216	-0.0838569	0.573939	1
YDL206W	0.799133	1.34929e-06	3.63817e-06	1.0968	1.01371e-08	3.87332e-08	1.00183	6.77575e-08	2.23825e-07	0.538906	0.000267468	0.000921383	0.829979	1.45556e-06	1.14995e-05	0.291073	0.0314604	0.162564	-0.297671	0.0949782	0.999983	-0.202693	0.252901	0.999216	0.0949774	0.589565	1
YDL207W	-0.513277	3.67529e-08	1.30277e-07	-0.41758	5.68881e-07	1.58337e-06	-0.45452	1.68544e-07	5.15021e-07	-0.485714	6.12019e-08	8.65676e-07	-0.422461	5.65755e-07	5.3912e-06	0.0632532	0.297401	0.565515	-0.0956968	0.274548	0.999983	-0.0587566	0.499649	0.999216	0.0369402	0.665138	1
YDL208W	-2.24442	2.01924e-12	2.69385e-11	-2.24348	1.08426e-12	1.48015e-11	-2.06492	4.31236e-12	4.88679e-11	-0.457012	0.00420407	0.0101353	-0.659654	0.000143176	0.000545388	-0.202642	0.165663	0.423352	-0.000942538	0.99592	0.999983	-0.179499	0.403744	0.999216	-0.178557	0.396612	1
YDL209C	-0.379949	0.000973193	0.00169868	-0.177718	0.074065	0.0968504	-0.218074	0.0335188	0.046546	-0.228748	0.0268885	0.0506044	-0.139888	0.162953	0.231775	0.0888603	0.360003	0.626324	-0.20223	0.15502	0.999983	-0.161874	0.254084	0.999216	0.0403561	0.767383	1
YDL210W	0.195549	0.284034	0.331995	0.468949	0.0254604	0.03603	0.254357	0.179879	0.218837	1.27555	1.27159e-06	9.76998e-06	0.557289	0.00623655	0.0138107	-0.718256	0.00134621	0.0220734	-0.273401	0.310957	0.999983	-0.0588085	0.819575	0.999216	0.214592	0.43093	1
YDL211C	-1.21363	5.10717e-07	1.47826e-06	-1.24743	1.96475e-07	5.91745e-07	-1.11394	1.14189e-06	3.05231e-06	-0.0897079	0.579839	0.664257	-0.0797941	0.623261	0.696335	0.00991376	0.950565	0.981363	0.0338045	0.888464	0.999983	-0.0996911	0.679306	0.999216	-0.133496	0.573785	1
YDL212W	-1.1015	5.44924e-13	9.11312e-12	-1.10124	6.68885e-13	9.99073e-12	-1.18003	1.73325e-13	3.58813e-12	0.768819	3.94725e-10	2.41358e-08	0.570866	6.40432e-08	9.89299e-07	-0.197953	0.0107416	0.0851706	-0.000263945	0.998477	0.999983	0.07853	0.445316	0.999216	0.0787939	0.446629	1
YDL213C	-2.30084	1.68391e-15	9.06837e-14	-2.21211	9.82768e-16	5.88658e-14	-2.02116	5.52798e-15	2.38597e-13	-0.797348	7.64863e-08	1.03929e-06	-0.772569	1.29011e-07	1.70077e-06	0.0247791	0.802679	0.917651	-0.0887286	0.560828	0.999983	-0.279679	0.0770506	0.999216	-0.190951	0.200181	1
YDL214C	1.8854	1.83421e-11	1.71446e-10	1.57791	1.49697e-10	9.44863e-10	1.46795	6.92298e-10	3.60584e-09	-0.377412	0.0251331	0.0477138	-0.385434	0.0232844	0.0437094	-0.00802252	0.957666	0.984156	0.307493	0.143319	0.999983	0.41745	0.0530001	0.999216	0.109958	0.581403	1
YDL215C	1.68886	1.9506e-14	6.657e-13	1.52799	1.17147e-13	2.51888e-12	1.41058	6.03684e-13	9.65565e-12	0.0620607	0.513777	0.606937	0.102736	0.285639	0.368668	0.0406752	0.666909	0.842789	0.160877	0.224889	0.999983	0.278283	0.0427162	0.999216	0.117406	0.371435	1
YDL216C	0.546064	4.80943e-06	1.18569e-05	0.470993	1.23633e-05	2.82164e-05	0.41987	6.78807e-05	0.000138547	-0.679875	1.51245e-07	1.734e-06	-0.475712	2.84081e-05	0.0001377	0.204163	0.0265769	0.147509	0.0750709	0.546004	0.999983	0.126194	0.319419	0.999216	0.0511232	0.672113	1
YDL217C	-0.409453	0.00208983	0.00349197	0.0574454	0.620596	0.666343	-0.290527	0.018781	0.0271071	0.274556	0.0266321	0.0501703	-0.0372484	0.747992	0.801079	-0.311804	0.012487	0.0946976	-0.466899	0.00941339	0.999983	-0.118927	0.474372	0.999216	0.347972	0.0429505	1
YDL218W	0.619804	0.00575711	0.00909425	0.653838	0.00515364	0.00810824	0.609669	0.00885442	0.0134096	0.739852	0.00223528	0.00592908	0.699755	0.0035884	0.00856258	-0.040097	0.856364	0.942784	-0.0340344	0.906544	0.999983	0.0101342	0.974077	0.999216	0.0441686	0.883508	1
YDL219W	-0.871084	0.000146412	0.000286288	-0.698058	0.000686945	0.00122193	-0.835896	0.000119182	0.000235526	-0.48105	0.0129338	0.0268274	-0.502828	0.00993311	0.0207869	-0.0217781	0.90093	0.961684	-0.173026	0.508827	0.999983	-0.0351883	0.892676	0.999216	0.137837	0.586535	1
YDL220C	-0.180712	0.0411247	0.0564155	-0.135028	0.120842	0.152514	-0.115849	0.183293	0.222484	0.466491	1.40796e-05	7.32687e-05	0.517539	3.65992e-06	2.44411e-05	0.0510482	0.549081	0.7684	-0.0456843	0.702227	0.999983	-0.0648629	0.589358	0.999216	-0.0191786	0.873099	1
YDL221W	0.834597	0.0780471	0.101515	0.115265	0.809481	0.837296	0.227634	0.651207	0.694384	0.227555	0.645953	0.721962	0.392637	0.444246	0.531646	0.165081	0.74421	0.88503	0.719332	0.286799	0.999983	0.606963	0.381677	0.999216	-0.112369	0.870972	1
YDL222C	6.0028	1.65861e-17	3.27764e-15	5.95894	2.21084e-17	4.05551e-15	6.05831	1.75754e-17	3.51063e-15	0.669453	0.00668361	0.0151011	0.613812	0.0120056	0.0244783	-0.0556415	0.80938	0.920748	0.0438632	0.882362	0.999983	-0.0555094	0.847659	0.999216	-0.0993726	0.737378	1
YDL223C	4.47948	7.39688e-17	9.43906e-15	3.81627	1.05225e-15	6.11556e-14	4.06256	3.69816e-16	2.85634e-14	0.1543	0.371086	0.465942	0.124476	0.469627	0.556574	-0.0298238	0.861265	0.945153	0.66321	0.00965726	0.999983	0.416923	0.0881603	0.999216	-0.246287	0.302248	1
YDL224C	-0.00566603	0.953658	0.962016	0.0535667	0.58585	0.633439	0.0538799	0.584192	0.630646	0.740463	1.6181e-07	1.8201e-06	0.718227	2.61962e-07	2.95715e-06	-0.0222362	0.820884	0.927105	-0.0592327	0.668893	0.999983	-0.0595459	0.667457	0.999216	-0.000313207	0.998196	1
YDL225W	-0.235348	0.000268157	0.000504352	-0.224218	0.000361279	0.000670474	-0.179147	0.002849	0.00463001	-0.478868	1.1372e-08	2.4908e-07	-0.366653	8.34849e-07	7.40566e-06	0.112215	0.0461119	0.20458	-0.0111296	0.884248	0.999983	-0.0562015	0.466117	0.999216	-0.0450719	0.554174	1
YDL226C	-0.700917	1.94119e-09	9.3553e-09	-0.745138	5.81271e-10	3.08505e-09	-0.633667	9.51793e-09	3.76992e-08	0.0149044	0.832523	0.878467	-0.12545	0.0856809	0.133337	-0.140354	0.0559207	0.230477	0.0442208	0.660242	0.999983	-0.0672501	0.504673	0.999216	-0.111471	0.271507	1
YDL227C	-4.75218	4.09971e-19	3.24183e-16	-4.69194	1.24567e-19	1.21868e-16	-4.6457	1.71426e-19	1.67711e-16	-0.494407	0.000310449	0.00104732	-0.466958	0.000555674	0.0017176	0.027449	0.811995	0.92265	-0.0602368	0.778132	0.999983	-0.106481	0.624002	0.999216	-0.0462445	0.820068	1
YDL228C	-1.79989	0.0154469	0.0228167	-3.13947	0.00229415	0.0037817	-2.83635	0.00185649	0.00309326	0.973474	0.134737	0.199573	0.429717	0.48461	0.570529	-0.543758	0.400441	0.660992	1.33958	0.266043	0.999983	1.03645	0.348815	0.999216	-0.303127	0.804171	1
YDL229W	-3.33206	2.8332e-14	8.7994e-13	-3.50118	1.24999e-14	4.50149e-13	-3.44634	1.64553e-14	5.48821e-13	0.828567	8.76445e-05	0.000347148	0.481212	0.0102957	0.021381	-0.347355	0.0546373	0.227785	0.169123	0.492049	0.999983	0.114278	0.641411	0.999216	-0.0548454	0.822867	1
YDL230W	0.85049	1.38304e-07	4.42663e-07	0.82841	1.52408e-07	4.68886e-07	0.853528	9.47538e-08	3.05104e-07	-0.0129228	0.909278	0.933776	-0.11625	0.311219	0.39568	-0.103328	0.360922	0.627366	0.0220808	0.887496	0.999983	-0.00303751	0.98459	0.999216	-0.0251183	0.870934	1
YDL231C	-0.423208	3.62801e-05	7.82381e-05	-0.336909	0.000452441	0.000824444	-0.40585	6.84616e-05	0.000139635	0.350909	0.000288222	0.000982499	0.579914	4.77779e-07	4.68208e-06	0.229005	0.0103829	0.0832617	-0.0862986	0.461359	0.999983	-0.0173573	0.882289	0.999216	0.0689413	0.557404	1
YDL232W	0.522878	0.210592	0.25321	-0.147969	0.732646	0.768519	-0.416087	0.312202	0.361038	0.510513	0.240549	0.32535	-0.296406	0.473509	0.55989	-0.806919	0.0638085	0.249538	0.670847	0.267064	0.999983	0.938965	0.11451	0.999216	0.268118	0.652666	1
YDL233W	1.0265	2.95444e-09	1.33919e-08	0.979818	4.29777e-09	1.7679e-08	0.986565	3.38059e-09	1.46993e-08	-0.0398867	0.716672	0.782091	-0.257861	0.0261955	0.0482332	-0.217974	0.0524414	0.22178	0.0466814	0.754842	0.999983	0.0399352	0.788193	0.999216	-0.00674615	0.963726	1
YDL234C	1.21594	6.99088e-12	7.47477e-11	1.15974	1.26446e-11	1.18379e-10	1.2633	2.83751e-12	3.45483e-11	-0.130644	0.165088	0.237982	-0.0267729	0.772232	0.821643	0.103871	0.262696	0.53302	0.0561989	0.65906	0.999983	-0.0473593	0.710827	0.999216	-0.103558	0.416409	1
YDL235C	-0.092559	0.313637	0.362554	0.0288168	0.7435	0.778235	0.170138	0.065222	0.0861312	-0.362255	0.0005047	0.00160831	-0.211456	0.0266572	0.0490373	0.150799	0.0994917	0.316704	-0.121376	0.341985	0.999983	-0.262697	0.0481691	0.999216	-0.141321	0.264607	1
YDL236W	-0.697155	5.71123e-07	1.64177e-06	-0.783059	9.08256e-08	2.90226e-07	-0.730096	2.47437e-07	7.33768e-07	0.22441	0.0315033	0.0577888	-0.0208333	0.832366	0.870612	-0.245243	0.0195525	0.124488	0.0859037	0.54512	0.999983	0.0329404	0.815306	0.999216	-0.0529633	0.706902	1
YDL237W	0.25218	0.00524975	0.00833317	0.19991	0.0228212	0.0325779	0.111455	0.184606	0.223984	0.498486	4.44714e-06	2.78006e-05	0.261403	0.00416572	0.00976106	-0.237083	0.0084289	0.0735616	0.0522701	0.653854	0.999983	0.140726	0.233692	0.999216	0.0884556	0.450524	1
YDL238C	1.67758	1.6403e-09	8.03719e-09	1.41198	1.76194e-08	6.42396e-08	1.41804	2.58873e-08	9.31119e-08	-0.154912	0.384234	0.479578	0.0833513	0.643889	0.714485	0.238263	0.182326	0.446124	0.265592	0.264465	0.999983	0.259537	0.282418	0.999216	-0.00605495	0.978722	1
YDL239C	1.00602	8.66354e-07	2.41821e-06	1.20887	3.20844e-08	1.11244e-07	1.17972	7.22069e-08	2.37321e-07	-0.0820135	0.58928	0.672972	0.244101	0.123655	0.183622	0.326114	0.0410614	0.191294	-0.202853	0.332519	0.999983	-0.173694	0.411217	0.999216	0.029159	0.888275	1
YDL240W	-0.917772	1.16802e-10	8.34096e-10	-0.703947	8.16535e-09	3.17632e-08	-0.759529	2.75514e-09	1.21599e-08	-0.0884799	0.260185	0.347269	0.0676702	0.388313	0.476364	0.15615	0.0532077	0.224213	-0.213826	0.0654551	0.999983	-0.158244	0.167801	0.999216	0.0555821	0.616415	1
YDL241W	-2.2075	1.86094e-08	7.05666e-08	-1.72688	1.29018e-07	4.02195e-07	-1.38334	5.75538e-06	1.37613e-05	-0.367072	0.0951731	0.14866	0.0882815	0.68497	0.748469	0.455354	0.0409201	0.19114	-0.480623	0.171477	0.999983	-0.824164	0.0267898	0.999216	-0.343541	0.298637	1
YDL243C	0.324619	0.0237289	0.0340226	0.594233	0.000183311	0.000354776	0.444723	0.00287414	0.00466829	0.289787	0.0444823	0.0776654	0.168812	0.226606	0.304877	-0.120974	0.381622	0.645808	-0.269614	0.164335	0.999983	-0.120104	0.528794	0.999216	0.14951	0.431232	1
YDL244W	1.25637	0.00157486	0.00266795	1.66856	0.000257602	0.000487154	0.765442	0.0353806	0.0487636	1.11642	0.0122084	0.025503	-0.0835562	0.822832	0.862658	-1.19997	0.00653303	0.061953	-0.412192	0.431434	0.999983	0.49093	0.326449	0.999216	0.903122	0.0931498	1
YDL246C	1.24327	0.156022	0.192648	1.60237	0.069155	0.0909567	0.283712	0.735343	0.770247	0.316835	0.731585	0.794402	-0.375809	0.672657	0.739004	-0.692644	0.438559	0.688645	-0.3591	0.766958	0.999983	0.95956	0.422716	0.999216	1.31866	0.278113	1
YDL247W	0.133034	0.812745	0.837583	-0.440281	0.475773	0.52704	-0.26497	0.671857	0.712392	0.710329	0.234237	0.318502	0.830037	0.168081	0.237972	0.119708	0.844159	0.940626	0.573316	0.492805	0.999983	0.398004	0.636067	0.999216	-0.175311	0.841495	1
YDL248W	0.396703	0.0493477	0.0665451	0.073912	0.712712	0.751368	0.267884	0.193528	0.233746	0.675183	0.00248973	0.0064983	0.707054	0.00181743	0.00472671	0.0318711	0.875913	0.95226	0.322791	0.253113	0.999983	0.128819	0.645279	0.999216	-0.193972	0.497873	1
YDR001C	2.69153	8.63373e-14	2.19394e-12	2.59351	1.64564e-13	3.21996e-12	2.68031	9.18355e-14	2.13918e-12	0.00856179	0.955325	0.96886	0.0129953	0.932271	0.950075	0.00443354	0.976844	0.991875	0.0980137	0.649251	0.999983	0.0112131	0.958412	0.999216	-0.0868005	0.68679	1
YDR002W	-0.460391	0.000132261	0.000260353	-0.643538	1.43071e-06	3.74588e-06	-0.726328	2.27263e-07	6.80283e-07	-0.562536	9.76855e-06	5.34402e-05	-0.82369	3.27673e-08	5.86414e-07	-0.261154	0.0132196	0.0986014	0.183147	0.200187	0.999983	0.265937	0.0682256	0.999216	0.0827902	0.552606	1
YDR003W	0.899508	1.1986e-06	3.26185e-06	0.846562	2.51039e-06	6.33807e-06	0.956875	3.9272e-07	1.12672e-06	0.166231	0.240508	0.32535	0.0232878	0.867054	0.899224	-0.142943	0.307137	0.575821	0.0529465	0.782048	0.999983	-0.0573671	0.763703	0.999216	-0.110314	0.562674	1
YDR003W-A	0.564068	0.13676	0.170639	1.01281	0.0125706	0.0186572	0.840223	0.0339379	0.0470292	0.64258	0.120463	0.181498	0.451689	0.264339	0.345815	-0.190891	0.64372	0.826835	-0.44874	0.398625	0.999983	-0.276154	0.600353	0.999216	0.172585	0.746427	1
YDR004W	0.364425	7.77947e-05	0.000159447	0.166314	0.030181	0.0420814	0.313377	0.000285823	0.000535861	-0.50046	1.0204e-06	8.06388e-06	-0.345032	0.000139185	0.000532954	0.155428	0.0439306	0.198955	0.198111	0.0690928	0.999983	0.0510487	0.628312	0.999216	-0.147062	0.162934	1
YDR005C	0.085744	0.251564	0.298019	0.249235	0.00179961	0.00300447	0.240717	0.002532	0.00414469	-0.315793	0.000244832	0.000850394	-0.290709	0.00058523	0.00179295	0.0250837	0.726183	0.875324	-0.163491	0.119864	0.999983	-0.154973	0.140467	0.999216	0.00851758	0.932361	1
YDR006C	0.269561	0.00427369	0.00685425	0.404319	9.12705e-05	0.000183353	0.510068	5.17656e-06	1.24688e-05	0.149267	0.0911335	0.143573	0.41048	8.33006e-05	0.000341463	0.261213	0.00548838	0.0552604	-0.134759	0.269872	0.999983	-0.240508	0.0564494	0.999216	-0.105749	0.384241	1
YDR007W	0.0992711	0.27313	0.320305	0.163928	0.0734081	0.0960556	0.295651	0.00257823	0.00421684	0.108774	0.230761	0.314723	-0.0473049	0.596609	0.673325	-0.156079	0.0888014	0.297434	-0.0646567	0.607301	0.999983	-0.19638	0.126937	0.999216	-0.131724	0.295343	1
YDR008C	0.366554	0.423746	0.475055	-1.0373	0.0637006	0.0842737	-0.311468	0.538274	0.586427	0.37866	0.43627	0.531088	0.391373	0.422662	0.510394	0.0127124	0.978154	0.992309	1.40385	0.0559454	0.999983	0.678022	0.323914	0.999216	-0.725828	0.330187	1
YDR009W	1.75721	5.19518e-09	2.2211e-08	1.20325	1.01743e-06	2.7246e-06	1.38705	1.41466e-07	4.39835e-07	-0.330788	0.107156	0.164189	-0.24154	0.238059	0.317448	0.0892482	0.643629	0.826835	0.553953	0.0437529	0.999983	0.370153	0.169459	0.999216	-0.1838	0.475652	1
YDR011W	0.827703	1.3321e-09	6.71774e-09	0.855189	7.60433e-10	3.91202e-09	0.803634	2.35122e-09	1.05436e-08	0.689262	3.09996e-08	5.14033e-07	1.00982	3.90424e-11	5.72948e-09	0.320555	0.000750105	0.0149672	-0.0274865	0.812987	0.999983	0.0240683	0.83618	0.999216	0.0515548	0.658433	1
YDR012W	-2.36484	7.83079e-10	4.20171e-09	-2.59578	1.77322e-10	1.09107e-09	-2.56368	2.17185e-10	1.33635e-09	0.875211	0.000577564	0.00181009	0.551548	0.0182104	0.0352556	-0.323663	0.14749	0.396233	0.230942	0.457897	0.999983	0.198838	0.521874	0.999216	-0.0321039	0.917314	1
YDR013W	-0.22594	0.147197	0.182597	-0.452373	0.00418247	0.00664621	-0.589163	0.000427589	0.000780161	-0.429854	0.0070143	0.0157272	-0.591312	0.000481568	0.00151979	-0.161458	0.257635	0.528019	0.226432	0.284221	0.999983	0.363223	0.0927361	0.999216	0.13679	0.500871	1
YDR014W	-0.195873	0.437131	0.48866	0.250823	0.287063	0.333675	0.0184689	0.939282	0.949636	-0.450746	0.0729781	0.118272	-0.0318906	0.896791	0.922321	0.418855	0.0908504	0.299939	-0.446696	0.200036	0.999983	-0.214341	0.53976	0.999216	0.232354	0.49187	1
YDR014W-A	2.95974	2.00854e-09	9.6482e-09	2.86387	6.47644e-10	3.38227e-09	2.98128	3.37136e-10	1.92696e-09	-0.351421	0.355433	0.450527	-0.413537	0.279875	0.362513	-0.0621157	0.855909	0.942784	0.0958639	0.816814	0.999983	-0.0215393	0.984862	0.999216	-0.117403	0.775204	1
YDR016C	0.158082	0.503996	0.55423	-0.334994	0.141517	0.17596	-0.149468	0.493364	0.543324	-0.476831	0.0473059	0.0819373	-0.766452	0.00262161	0.00651517	-0.289621	0.193369	0.461413	0.493075	0.137754	0.999983	0.30755	0.341715	0.999216	-0.185525	0.551547	1
YDR017C	-0.773101	2.05449e-11	1.87849e-10	-0.682729	1.47647e-10	9.34937e-10	-0.71615	6.90236e-11	5.00827e-10	-0.261955	0.000241012	0.000838613	-0.129706	0.0409446	0.0706273	0.132249	0.0364153	0.177099	-0.0903719	0.298731	0.999983	-0.0569511	0.510596	0.999216	0.0334208	0.695835	1
YDR018C	3.19171	1.10731e-12	1.61893e-11	2.84455	6.04485e-12	6.47505e-11	2.63071	1.37224e-11	1.29087e-10	0.0310215	0.906024	0.931412	-0.418728	0.10998	0.165349	-0.449749	0.0784514	0.279945	0.347165	0.279156	0.999983	0.561001	0.0787561	0.999216	0.213836	0.477675	1
YDR019C	2.39051	2.65999e-18	1.1153e-15	2.40387	2.04435e-18	7.50021e-16	2.3934	2.26472e-18	8.3087e-16	-0.310838	0.00112004	0.00325799	-0.318523	0.000905375	0.00260389	-0.00768548	0.926129	0.972731	-0.0133576	0.908736	0.999983	-0.0028871	0.980456	0.999216	0.0104705	0.927852	1
YDR020C	-1.33738	7.22483e-08	2.42758e-07	-1.54895	2.64823e-09	1.15577e-08	-1.36712	2.16711e-08	7.92088e-08	-0.357231	0.0283732	0.052823	-0.347325	0.0330269	0.0589085	0.00990598	0.947599	0.979722	0.211572	0.3682	0.999983	0.0297397	0.899201	0.999216	-0.181833	0.424293	1
YDR021W	-1.53517	8.86307e-08	2.92446e-07	-1.49033	4.2404e-08	1.433e-07	-1.46876	5.79377e-08	1.9434e-07	-0.547325	0.004951	0.0116529	-0.570479	0.00368507	0.00877185	-0.0231542	0.893252	0.958682	-0.0448359	0.865262	0.999983	-0.0664059	0.802615	0.999216	-0.02157	0.932761	1
YDR022C	1.30618	6.05551e-09	2.54262e-08	1.01349	1.09331e-07	3.43744e-07	1.25477	2.76733e-09	1.22045e-08	-0.611756	0.000329777	0.0011049	-0.750083	3.22116e-05	0.000152609	-0.138327	0.315837	0.585909	0.292695	0.140141	0.999983	0.0514152	0.787788	0.999216	-0.24128	0.200046	1
YDR023W	-1.99045	9.45561e-12	9.80644e-11	-2.10936	3.1196e-12	3.72196e-11	-2.08217	3.96694e-12	4.56587e-11	-0.335835	0.0297144	0.054902	-0.431751	0.00685728	0.0150027	-0.0959152	0.512067	0.743651	0.118915	0.567887	0.999983	0.0917233	0.659053	0.999216	-0.0271912	0.895443	1
YDR025W	-2.8524	4.39993e-10	2.56735e-09	-2.8837	3.60907e-10	2.0273e-09	-2.86795	3.90477e-10	2.19761e-09	-0.0173893	0.944129	0.961035	-0.390691	0.12623	0.186736	-0.373301	0.142812	0.388975	0.0313063	0.929567	0.999983	0.0155555	0.965009	0.999216	-0.0157508	0.964363	1
YDR026C	-0.518316	1.64613e-05	3.74964e-05	-0.478357	2.26958e-05	4.97477e-05	-0.243818	0.012157	0.0180571	-0.683869	1.77499e-07	1.94625e-06	-0.555672	4.08881e-06	2.67411e-05	0.128196	0.161147	0.416228	-0.0399592	0.759053	0.999983	-0.274499	0.0453273	0.999216	-0.234539	0.0754622	1
YDR027C	-0.00237352	0.976296	0.980987	0.192595	0.0211526	0.0303584	0.268135	0.00248287	0.00407107	-0.316049	0.00058746	0.00183718	0.021308	0.789448	0.835568	0.337357	0.000296062	0.00823642	-0.194969	0.0921335	0.999983	-0.270508	0.0237825	0.999216	-0.0755396	0.499403	1
YDR028C	0.28251	0.000204491	0.000392532	0.348672	1.5591e-05	3.50649e-05	0.411229	1.67688e-06	4.34583e-06	-0.451688	4.35956e-07	4.02368e-06	-0.212782	0.00285854	0.00702076	0.238906	0.00103285	0.0184176	-0.0661621	0.465328	0.999983	-0.128719	0.163058	0.999216	-0.0625566	0.488593	1
YDR030C	0.144847	0.35838	0.408325	0.0397761	0.781483	0.813063	0.115564	0.430823	0.481518	-0.667257	0.000207241	0.000732835	-0.524084	0.00220586	0.00559086	0.143172	0.330422	0.598498	0.105071	0.62093	0.999983	0.029283	0.890721	0.999216	-0.0757878	0.711063	1
YDR031W	1.33395	4.15278e-07	1.21945e-06	1.37288	6.82096e-08	2.22069e-07	1.07036	2.55688e-06	6.43883e-06	-0.491087	0.0180328	0.0357127	-0.807343	0.000338537	0.00113481	-0.316255	0.0909116	0.299973	-0.0389254	0.881111	0.999983	0.263594	0.304921	0.999216	0.30252	0.219949	1
YDR032C	1.5341	1.6178e-15	8.95893e-14	1.50143	2.71136e-15	1.31535e-13	1.46441	4.3783e-15	1.97697e-13	0.740046	1.85805e-09	6.77521e-08	0.593255	7.63616e-08	1.13767e-06	-0.146791	0.0614798	0.242858	0.0326744	0.756331	0.999983	0.0696878	0.509321	0.999216	0.0370134	0.725474	1
YDR033W	-1.10458	8.45925e-11	6.34985e-10	-1.18626	2.34518e-11	2.0126e-10	-1.25214	8.6746e-12	8.69839e-11	0.855236	7.5678e-09	1.76985e-07	0.663241	4.51105e-07	4.4823e-06	-0.191995	0.0504974	0.216852	0.0816773	0.53963	0.999983	0.147566	0.272655	0.999216	0.0658883	0.620507	1
YDR034C	-0.21932	0.0463241	0.0628578	-0.090328	0.382045	0.432423	-0.0729727	0.482976	0.533109	-0.198468	0.0656575	0.10817	-0.0339591	0.744223	0.797915	0.164509	0.12062	0.354374	-0.128992	0.383088	0.999983	-0.146348	0.325785	0.999216	-0.0173553	0.905087	1
YDR034C-C	-0.315441	0.770421	0.800412	0.326344	0.752063	0.785937	0.00419503	1	1	0.108978	0.916418	0.938482	9.5262	0.00251972	0.00629126	9.41722	0.0027285	0.0342962	-0.641785	0.657803	0.999983	-0.319636	0.999995	1	0.322149	0.999988	1
YDR034C-D	-0.247704	0.0555979	0.0743416	-0.00706986	0.953693	0.96404	0.0312116	0.802236	0.830094	-0.213163	0.0931593	0.146176	0.568168	0.000142807	0.000544629	0.781331	2.39521e-06	0.000187465	-0.240634	0.175136	0.999983	-0.278916	0.122667	0.999216	-0.0382815	0.826099	1
YDR034W-B	5.01355	3.52837e-08	1.25601e-07	5.04946	1.48371e-06	3.87084e-06	4.16154	5.09424e-07	1.43765e-06	1.4711	0.248964	0.334727	-0.174266	0.865671	0.898107	-1.64537	0.177229	0.440057	-0.0359185	0.798284	0.999983	0.852003	0.475124	0.999216	0.887921	0.416682	1
YDR035W	-0.691962	4.75769e-10	2.74608e-09	-0.640654	1.71432e-09	7.88641e-09	-0.765275	6.76522e-11	4.91484e-10	0.124095	0.0647126	0.106853	-0.141459	0.0371466	0.064954	-0.265554	0.000413798	0.0101823	-0.0513073	0.577192	0.999983	0.0733132	0.427112	0.999216	0.12462	0.182002	1
YDR036C	0.283938	5.96298e-05	0.000124743	0.23161	0.000513469	0.000930267	0.299326	2.91527e-05	6.28678e-05	0.114824	0.056912	0.0959155	-0.0125938	0.827302	0.866725	-0.127418	0.035801	0.175712	0.052328	0.521533	0.999983	-0.0153877	0.849749	0.999216	-0.0677157	0.406972	1
YDR037W	-1.92418	1.17811e-15	7.12941e-14	-1.95757	8.31926e-16	5.08688e-14	-1.98546	6.45325e-16	4.18259e-14	-0.0602253	0.505595	0.598596	-0.111707	0.222787	0.300841	-0.0514814	0.568685	0.782141	0.0333903	0.793713	0.999983	0.0612776	0.632059	0.999216	0.0278873	0.827021	1
YDR038C	-0.256548	0.0389134	0.0535949	-0.634458	2.47794e-05	5.40169e-05	-0.461669	0.000831558	0.00145492	0.652118	1.51281e-05	7.74887e-05	0.765462	1.78622e-06	1.34944e-05	0.113345	0.345823	0.612177	0.37791	0.0331644	0.999983	0.20512	0.23062	0.999216	-0.17279	0.313378	1
YDR039C	-0.440814	0.00161527	0.00273167	-0.273261	0.0362077	0.0498216	-0.539221	0.000266092	0.000500788	0.615371	5.3316e-05	0.000228943	0.879833	4.36613e-07	4.37358e-06	0.264463	0.0424609	0.194571	-0.167553	0.342483	0.999983	0.0984071	0.576128	0.999216	0.26596	0.14007	1
YDR040C	2.24311	6.51896e-12	7.03424e-11	2.21654	9.83239e-12	9.63542e-11	1.96127	8.1485e-11	5.77677e-10	0.915545	1.62793e-05	8.25924e-05	0.623358	0.00102447	0.00290095	-0.292187	0.0920782	0.301721	0.0265639	0.908589	0.999983	0.281838	0.22795	0.999216	0.255274	0.276674	1
YDR041W	0.0522021	0.507205	0.557337	0.00427689	0.954159	0.964345	0.0838824	0.269005	0.314449	-0.493299	1.78934e-06	1.30102e-05	-0.468799	3.8619e-06	2.54999e-05	0.0244993	0.743855	0.884874	0.0479252	0.657978	0.999983	-0.0316803	0.770122	0.999216	-0.0796055	0.453494	1
YDR042C	-0.811734	0.00993826	0.0151408	-0.848918	0.00586668	0.00915158	-0.64682	0.036184	0.0498241	0.0882667	0.74438	0.80529	0.388484	0.171214	0.241651	0.300217	0.27973	0.551011	0.0371835	0.925965	0.999983	-0.164915	0.692281	0.999216	-0.202098	0.621197	1
YDR043C	1.90548	3.48166e-10	2.12446e-09	1.92182	9.41266e-11	6.40978e-10	2.11073	2.68334e-11	2.25339e-10	-0.456212	0.0203746	0.0397339	-0.18807	0.323405	0.408607	0.268142	0.144178	0.391274	-0.0163369	0.947267	0.999983	-0.205243	0.405772	0.999216	-0.188906	0.425348	1
YDR044W	-0.879383	9.27798e-09	3.75081e-08	-0.932124	4.70924e-09	1.92502e-08	-1.03419	6.65551e-10	3.48221e-09	0.737625	1.44312e-07	1.66426e-06	0.385417	0.000577239	0.00177284	-0.352208	0.00141066	0.0228808	0.0527414	0.705199	0.999983	0.154811	0.271639	0.999216	0.10207	0.469534	1
YDR045C	-0.992503	6.80415e-05	0.000140983	-1.2066	2.40404e-06	6.08789e-06	-1.15777	4.23861e-06	1.03497e-05	-0.430231	0.0302787	0.0558041	-0.524507	0.0099622	0.020833	-0.0942757	0.60577	0.803405	0.214093	0.447139	0.999983	0.165267	0.55634	0.999216	-0.0488257	0.856198	1
YDR046C	-0.543707	2.6926e-08	9.78066e-08	-0.516767	6.69694e-08	2.18152e-07	-0.525076	5.29791e-08	1.79969e-07	0.706174	2.83434e-10	1.89811e-08	0.695428	3.7798e-10	2.13358e-08	-0.0107465	0.867947	0.948266	-0.0269401	0.768507	0.999983	-0.0186305	0.838792	0.999216	0.00830965	0.927786	1
YDR047W	-0.548406	6.20222e-07	1.77595e-06	-0.562559	3.84344e-07	1.10054e-06	-0.631791	6.33654e-08	2.10263e-07	0.176128	0.0334152	0.0605953	0.0697749	0.377246	0.465119	-0.106353	0.182681	0.446249	0.0141527	0.899171	0.999983	0.0833848	0.458753	0.999216	0.0692321	0.536549	1
YDR049W	-0.328709	7.68678e-05	0.000157767	-0.30655	0.000113641	0.000225974	-0.278817	0.000335709	0.000622822	-0.460432	6.19259e-07	5.36935e-06	-0.394145	6.00815e-06	3.65849e-05	0.0662868	0.318825	0.587594	-0.0221597	0.814855	0.999983	-0.0498919	0.600245	0.999216	-0.0277323	0.766355	1
YDR050C	-0.505583	0.000572766	0.00103387	-0.748129	6.06425e-06	1.44528e-05	-0.772104	3.93585e-06	9.68291e-06	0.382991	0.00583174	0.013435	0.0120423	0.923964	0.943083	-0.370949	0.00725372	0.0668435	0.242546	0.183568	0.999983	0.266521	0.145559	0.999216	0.0239748	0.893209	1
YDR051C	-0.13822	0.12094	0.152524	-0.22997	0.0106299	0.0159666	-0.211833	0.0181563	0.0262765	-0.588903	5.69125e-07	4.97613e-06	-0.472805	1.3278e-05	7.12448e-05	0.116098	0.17242	0.433449	0.0917507	0.447644	0.999983	0.0736139	0.542902	0.999216	-0.0181368	0.877812	1
YDR052C	-0.518529	1.89266e-07	5.90639e-07	-0.512417	1.65275e-07	5.04768e-07	-0.33545	6.14801e-05	0.000126096	-0.501912	2.47004e-07	2.53039e-06	-0.344329	4.71618e-05	0.000210525	0.157583	0.028563	0.154418	-0.00611254	0.949651	0.999983	-0.183079	0.0704784	0.999216	-0.176967	0.0767882	1
YDR054C	0.43104	8.15021e-05	0.00016629	0.270691	0.00523508	0.00822756	0.356597	0.000509876	0.000921198	-0.422343	9.91174e-05	0.000387363	-0.456178	4.04114e-05	0.000185324	-0.0338349	0.702555	0.864043	0.160349	0.210494	0.999983	0.0744435	0.555305	0.999216	-0.0859059	0.492676	1
YDR055W	2.27499	1.89925e-18	8.65478e-16	2.342	1.11233e-18	4.66382e-16	2.36547	9.33452e-19	4.56614e-16	0.726269	4.62559e-09	1.24552e-07	0.776798	1.45271e-09	5.68494e-08	0.0505295	0.517111	0.746382	-0.0670103	0.540924	0.999983	-0.0904793	0.410932	0.999216	-0.023469	0.830005	1
YDR056C	-0.354257	0.000335582	0.000622784	-0.752963	7.85125e-09	3.06836e-08	-0.530065	1.80702e-06	4.65432e-06	-0.195717	0.0258612	0.0488907	-0.354237	0.000282674	0.000973765	-0.158521	0.0631703	0.248033	0.398705	0.00254832	0.999983	0.175807	0.14517	0.999216	-0.222898	0.0670189	1
YDR057W	0.360798	1.2722e-05	2.93661e-05	0.241575	0.000898114	0.00156716	0.259537	0.000496569	0.000898816	-0.153277	0.0255974	0.0484544	-0.0355408	0.585598	0.663346	0.117736	0.0773195	0.27751	0.119223	0.196789	0.999983	0.101261	0.272573	0.999216	-0.0179623	0.841941	1
YDR058C	1.47992	9.77076e-11	7.18726e-10	1.34338	1.44007e-10	9.18825e-10	1.43893	5.74186e-11	4.25565e-10	-0.629583	7.71049e-05	0.000312789	-0.445192	0.00264457	0.00656112	0.184392	0.150651	0.401417	0.136544	0.434729	0.999983	0.0409923	0.814228	0.999216	-0.0955518	0.571565	1
YDR059C	1.65768	9.31659e-14	2.31478e-12	2.08231	2.58642e-15	1.26519e-13	1.89634	1.42753e-14	4.99681e-13	1.07692	1.52994e-09	6.02733e-08	0.842323	8.48288e-08	1.21791e-06	-0.234593	0.0456786	0.203286	-0.424628	0.00678957	0.999983	-0.238655	0.105067	0.999216	0.185973	0.212939	1
YDR060W	-2.44478	7.77298e-12	8.20636e-11	-2.47467	5.00392e-12	5.57363e-11	-2.42008	7.94102e-12	8.12087e-11	-0.477024	0.0106926	0.022799	-0.347593	0.0540025	0.0894666	0.129431	0.454334	0.701272	0.0298969	0.904355	0.999983	-0.0246963	0.920687	0.999216	-0.0545931	0.825039	1
YDR061W	0.440703	5.77158e-06	1.40811e-05	0.260172	0.00144581	0.00245429	0.30146	0.000364757	0.000673097	-0.430388	7.39515e-06	4.24341e-05	-0.487544	1.30063e-06	1.0524e-05	-0.0571553	0.434295	0.686591	0.180531	0.0919912	0.999983	0.139243	0.188013	0.999216	-0.0412879	0.685751	1
YDR062W	-0.824121	6.18032e-10	3.4225e-09	-0.78433	1.5115e-09	7.081e-09	-0.830723	5.63778e-10	3.01675e-09	0.48827	2.77346e-06	1.867e-05	0.47346	4.28448e-06	2.76981e-05	-0.0148103	0.84989	0.941721	-0.0397916	0.720157	0.999983	0.0066015	0.952449	0.999216	0.0463931	0.676669	1
YDR063W	0.412653	8.07964e-05	0.000165022	0.114908	0.17683	0.215172	0.41188	5.82305e-05	0.000119808	-0.514976	4.42026e-06	2.77211e-05	-0.463063	1.89228e-05	9.67566e-05	0.0519128	0.537514	0.759193	0.297744	0.0198135	0.999983	0.000772791	0.994675	0.999216	-0.296972	0.0184884	1
YDR064W	-2.82119	2.05201e-09	9.8329e-09	-3.012	7.6649e-10	3.93295e-09	-2.90573	1.29925e-09	6.26674e-09	0.504922	0.0711874	0.11585	-0.0530987	0.843037	0.879131	-0.558021	0.0478976	0.209031	0.190816	0.619523	0.999983	0.0845419	0.825171	0.999216	-0.106274	0.781427	1
YDR065W	0.54567	0.00143085	0.00244159	0.660807	0.000113887	0.000226308	0.740003	4.03324e-05	8.504e-05	-0.534498	0.00158727	0.00438667	-0.192219	0.213836	0.290582	0.342279	0.0278431	0.152178	-0.115137	0.579214	0.999983	-0.194333	0.35799	0.999216	-0.0791967	0.696241	1
YDR066C	0.383064	0.0750928	0.0981069	0.405825	0.0494683	0.0666465	0.458651	0.0271368	0.038154	-0.121413	0.559539	0.647446	-0.296674	0.160597	0.228979	-0.175262	0.387764	0.651085	-0.0227604	0.936779	0.999983	-0.0755867	0.791404	0.999216	-0.0528263	0.849451	1
YDR067C	0.508722	0.011557	0.0173814	0.472788	0.0122235	0.018165	0.41755	0.0255118	0.0360506	-0.494248	0.0130805	0.0270839	-0.515854	0.0102096	0.0212294	-0.0216063	0.903585	0.962472	0.0359336	0.887732	0.999983	0.091172	0.72192	0.999216	0.0552384	0.823664	1
YDR068W	-0.242479	0.00144622	0.00246423	-0.0975147	0.129851	0.162799	-0.055449	0.384375	0.43482	-1.05454	1.47777e-13	4.33725e-10	-0.867127	7.01519e-12	1.87178e-09	0.187417	0.00655586	0.0620623	-0.144964	0.124631	0.999983	-0.18703	0.0524519	0.999216	-0.0420658	0.637166	1
YDR069C	0.505319	1.24554e-05	2.883e-05	0.731085	4.19388e-08	1.42055e-07	0.731747	5.27364e-08	1.79249e-07	0.0684426	0.455178	0.550906	0.302854	0.003116	0.00755822	0.234411	0.0167122	0.113543	-0.225766	0.0858429	0.999983	-0.226427	0.0871622	0.999216	-0.000661275	0.995667	1
YDR070C	5.89011	9.1709e-17	1.04392e-14	6.15645	2.85112e-17	4.78174e-15	6.24653	2.10485e-17	3.86108e-15	0.0701709	0.827717	0.875441	-0.0698523	0.82772	0.866854	-0.140023	0.653427	0.833649	-0.266335	0.47363	0.999983	-0.35642	0.339312	0.999216	-0.0900845	0.803254	1
YDR071C	0.013289	0.897896	0.913775	0.0250572	0.804037	0.832838	-0.0291089	0.773615	0.805164	-0.63488	3.17085e-06	2.10493e-05	-0.667558	1.54894e-06	1.19951e-05	-0.0326781	0.746884	0.887136	-0.0117681	0.935161	0.999983	0.0423979	0.769759	0.999216	0.054166	0.705027	1
YDR072C	-0.305051	0.000332764	0.000618478	-0.332369	0.000147047	0.000288106	-0.433939	5.50628e-06	1.3198e-05	0.681703	4.16532e-09	1.16431e-07	0.563316	9.93572e-08	1.38534e-06	-0.118387	0.113985	0.343652	0.0273187	0.790123	0.999983	0.128888	0.217812	0.999216	0.10157	0.330414	1
YDR073W	-0.248434	0.0224822	0.0323854	-0.22096	0.033488	0.0463948	-0.118687	0.230434	0.273926	-0.185208	0.073977	0.119594	-0.430003	0.000256066	0.000898988	-0.244795	0.0190677	0.122824	-0.0274736	0.846323	0.999983	-0.129747	0.362288	0.999216	-0.102273	0.462473	1
YDR074W	2.11618	2.16309e-08	8.08231e-08	2.14084	1.79017e-08	6.51474e-08	2.22228	1.00386e-08	3.94952e-08	0.162718	0.499278	0.593031	0.158749	0.509855	0.594646	-0.00396897	0.986772	0.99542	-0.0246555	0.941685	0.999983	-0.106097	0.753303	0.999216	-0.0814418	0.809209	1
YDR075W	-0.865966	5.71621e-06	1.39576e-05	-0.76864	1.71109e-05	3.82487e-05	-0.728043	4.00898e-05	8.465e-05	-0.237192	0.101283	0.156414	-0.0622463	0.659382	0.728098	0.174946	0.217122	0.488503	-0.0973263	0.631531	0.999983	-0.137924	0.500897	0.999216	-0.0405974	0.839415	1
YDR076W	-1.33602	6.55337e-08	2.2165e-07	-1.37314	1.52208e-08	5.61221e-08	-1.40081	1.51435e-08	5.74611e-08	-0.281088	0.0744364	0.120138	-0.201873	0.194597	0.268516	0.0792151	0.596474	0.798622	0.0371135	0.873592	0.999983	0.0647867	0.781743	0.999216	0.0276732	0.901499	1
YDR077W	1.36205	1.59006e-06	4.24451e-06	1.52447	3.0741e-07	8.9243e-07	1.70788	5.526e-08	1.85995e-07	1.32892	2.25178e-06	1.57732e-05	1.28028	3.706e-06	2.46927e-05	-0.0486482	0.813714	0.92326	-0.16242	0.579156	0.999983	-0.345831	0.243509	0.999216	-0.183411	0.531445	1
YDR078C	0.0700662	0.829451	0.852992	-0.478072	0.112275	0.142696	0.130017	0.659611	0.701434	-0.802768	0.0151117	0.0306199	-0.515415	0.11079	0.166369	0.287353	0.330938	0.598645	0.548138	0.218157	0.999983	-0.0599508	0.891802	0.999216	-0.608089	0.152636	1
YDR079C-A	-0.191203	0.616664	0.662	-0.138948	0.674215	0.716574	0.150563	0.636571	0.680509	-0.55464	0.126701	0.189583	-0.848234	0.0229222	0.0430985	-0.293594	0.372111	0.638122	-0.0522553	0.916681	0.999983	-0.341766	0.493394	0.999216	-0.28951	0.529323	1
YDR079W	0.344519	0.0495491	0.0667861	0.390447	0.02176	0.0311615	0.336777	0.0463867	0.0626098	-0.216381	0.202847	0.283705	-0.222367	0.192807	0.266488	-0.00598633	0.970747	0.989494	-0.045928	0.842785	0.999983	0.00774165	0.973278	0.999216	0.0536697	0.812987	1
YDR080W	0.198356	0.0415717	0.0569491	0.385847	0.000302819	0.000567543	0.221484	0.0236977	0.0336248	-0.139515	0.140421	0.206688	0.0947164	0.313476	0.398204	0.234231	0.0174441	0.116758	-0.187491	0.157478	0.999983	-0.0231282	0.859277	0.999216	0.164362	0.211409	1
YDR081C	-0.411207	4.17658e-05	8.90863e-05	-0.228811	0.00841526	0.0128673	-0.118037	0.151559	0.187058	-0.0343375	0.6684	0.741145	0.154895	0.0643785	0.103956	0.189233	0.0258719	0.146175	-0.182396	0.118909	0.999983	-0.29317	0.0165218	0.999216	-0.110774	0.332949	1
YDR082W	0.109646	0.214064	0.257228	0.0762137	0.357854	0.407647	0.131697	0.123463	0.155255	-0.42543	4.92112e-05	0.000213978	-0.311929	0.00133694	0.00363157	0.113501	0.181388	0.444942	0.0334319	0.779437	0.999983	-0.0220512	0.854378	0.999216	-0.0554831	0.635547	1
YDR083W	-2.3657	3.88421e-11	3.22962e-10	-2.22944	4.52096e-11	3.49184e-10	-2.24036	4.9946e-11	3.76358e-10	-0.65523	0.00107065	0.00313141	-0.497529	0.00909927	0.0192132	0.157701	0.367503	0.634297	-0.136253	0.60299	0.999983	-0.125334	0.634118	0.999216	0.0109185	0.965699	1
YDR084C	0.275519	0.00777375	0.0120464	0.0582298	0.547875	0.596371	0.162874	0.100509	0.128426	0.577235	4.90396e-06	3.0206e-05	0.421295	0.000224976	0.000807217	-0.15594	0.117809	0.350678	0.217289	0.118843	0.999983	0.112644	0.407762	0.999216	-0.104645	0.445208	1
YDR085C	1.77702	3.80126e-11	3.17615e-10	1.85249	1.1795e-11	1.12033e-10	1.89188	8.63784e-12	8.69839e-11	-0.1101	0.463735	0.560224	-0.117789	0.435189	0.522726	-0.00768814	0.958338	0.984255	-0.0754643	0.70851	0.999983	-0.114859	0.571039	0.999216	-0.0393945	0.84332	1
YDR086C	-0.913338	2.96413e-07	8.89996e-07	-1.11451	6.17918e-09	2.46412e-08	-1.1383	3.43948e-09	1.49222e-08	-0.365536	0.00540042	0.0125796	-0.741478	2.85267e-06	1.97933e-05	-0.375942	0.00371108	0.0415267	0.201176	0.256098	0.999983	0.224965	0.203156	0.999216	0.0237896	0.888952	1
YDR087C	-2.47456	4.57157e-12	5.25149e-11	-2.37844	2.92263e-12	3.52276e-11	-2.30928	5.27808e-12	5.78029e-11	-0.514879	0.00347318	0.00861324	-0.5211	0.00320303	0.00773736	-0.00622059	0.968253	0.9887	-0.0961194	0.694946	0.999983	-0.165277	0.502957	0.999216	-0.0691577	0.769694	1
YDR088C	-0.342605	0.000774119	0.00137283	-0.0742638	0.361932	0.411587	0.00648683	0.936677	0.947328	-0.861632	9.17946e-10	4.23982e-08	-0.682889	5.47716e-08	8.82054e-07	0.178743	0.0370786	0.178842	-0.268341	0.0337981	0.999983	-0.349092	0.0078532	0.999216	-0.0807506	0.484277	1
YDR089W	0.227108	0.0171803	0.0252059	0.327008	0.00116447	0.00200159	0.335671	0.000962181	0.00166805	0.19022	0.0426283	0.0749185	0.215776	0.0236117	0.0441403	0.0255565	0.774904	0.903413	-0.0999002	0.428501	0.999983	-0.108563	0.391429	0.999216	-0.00866268	0.944799	1
YDR090C	0.194374	0.0426631	0.0583215	0.172724	0.0733166	0.0959573	0.183399	0.0576488	0.0766648	0.618302	1.07409e-06	8.45161e-06	0.461618	5.23939e-05	0.000229859	-0.156684	0.104521	0.325485	0.0216505	0.868013	0.999983	0.0109749	0.932798	0.999216	-0.0106756	0.935103	1
YDR091C	-1.74109	1.25926e-10	8.9203e-10	-1.83127	5.45167e-11	4.0766e-10	-1.81494	6.6854e-11	4.86889e-10	0.482528	0.00327518	0.00820894	0.465236	0.0043363	0.0101008	-0.0172929	0.906546	0.964712	0.0901744	0.66945	0.999983	0.0738519	0.726633	0.999216	-0.0163224	0.93848	1
YDR092W	0.499048	7.30153e-05	0.000150439	0.446603	0.000203567	0.000391398	0.535364	2.35334e-05	5.15067e-05	-0.233009	0.0322816	0.0590138	-0.445515	0.000252494	0.000888574	-0.212506	0.0461403	0.20458	0.052445	0.716174	0.999983	-0.0363159	0.800856	0.999216	-0.088761	0.534891	1
YDR093W	-0.586045	1.13654e-07	3.68795e-07	-0.529191	5.91455e-07	1.64076e-06	-0.615827	5.97479e-08	1.99273e-07	0.748006	1.90734e-09	6.78792e-08	0.922849	4.46099e-11	6.38683e-09	0.174843	0.0301347	0.159126	-0.0568544	0.598267	0.999983	0.0297816	0.782334	0.999216	0.0866359	0.426068	1
YDR094W	-0.715679	0.00237743	0.00394	-0.573992	0.014349	0.0211046	-0.546955	0.0137074	0.020166	0.837729	0.000559508	0.00176564	0.0570213	0.779634	0.828018	-0.780707	0.00103833	0.0184176	-0.141687	0.640777	0.999983	-0.168724	0.567253	0.999216	-0.0270371	0.927452	1
YDR096W	0.762927	2.45346e-05	5.42442e-05	1.16322	5.62335e-08	1.85967e-07	1.17222	5.73971e-08	1.92857e-07	0.385216	0.0137879	0.0283387	0.599472	0.000447162	0.00142422	0.214256	0.152741	0.404782	-0.400296	0.0584692	0.999983	-0.409289	0.0544657	0.999216	-0.0089922	0.964624	1
YDR097C	-1.72689	8.31463e-16	5.60999e-14	-1.75598	4.11072e-16	2.79641e-14	-1.87257	1.62852e-16	1.51737e-14	-0.148816	0.0649586	0.107147	0.0774639	0.32415	0.409371	0.22628	0.00733929	0.06721	0.0290863	0.797973	0.999983	0.14568	0.211731	0.999216	0.116594	0.30926	1
YDR098C	-0.558647	2.222e-05	4.9462e-05	-0.581919	9.87933e-06	2.28404e-05	-0.540819	2.50293e-05	5.45772e-05	-0.359294	0.00189461	0.00513859	-0.504993	6.04811e-05	0.000259521	-0.145699	0.160931	0.416174	0.0232726	0.873515	0.999983	-0.0178277	0.902598	0.999216	-0.0411003	0.775966	1
YDR098C-A	0.426612	0.621741	0.665868	0.0286199	0.968954	0.975267	0.945156	0.271671	0.317088	-1.02113	0.219534	0.302859	0.287511	0.751778	0.804107	1.30864	0.123033	0.357525	0.397993	0.72482	0.999983	-0.518544	0.669443	0.999216	-0.916536	0.416788	1
YDR098C-B	-0.364801	0.320091	0.36936	0.324014	0.329688	0.378277	0.296342	0.364525	0.414281	0.0713932	0.83705	0.8815	-0.14944	0.663205	0.730983	-0.220833	0.513611	0.744823	-0.688815	0.169246	0.999983	-0.661142	0.182805	0.999216	0.0276727	0.952493	1
YDR099W	0.392557	7.00887e-06	1.68823e-05	0.487375	2.98447e-07	8.68744e-07	0.506137	1.65936e-07	5.08373e-07	-0.0335957	0.61837	0.699659	-0.103821	0.133013	0.195294	-0.0702258	0.302115	0.570811	-0.0948182	0.323856	0.999983	-0.11358	0.239646	0.999216	-0.0187617	0.843399	1
YDR100W	0.893159	1.38731e-07	4.43546e-07	1.0485	1.44623e-08	5.35269e-08	1.02953	2.30983e-08	8.37472e-08	0.848415	5.16338e-07	4.58533e-06	0.914343	1.80831e-07	2.22569e-06	0.0659285	0.595123	0.797574	-0.155344	0.357005	0.999983	-0.136367	0.420029	0.999216	0.0189771	0.911081	1
YDR101C	-2.00796	3.45609e-11	2.93593e-10	-2.158	8.88184e-12	8.85168e-11	-2.25387	4.3066e-12	4.88679e-11	0.0912277	0.557904	0.646192	-0.0489057	0.752619	0.804859	-0.140133	0.36998	0.636701	0.150043	0.507809	0.999983	0.245915	0.282467	0.999216	0.0958723	0.671082	1
YDR102C	0.342998	0.547802	0.596918	-0.224671	0.6772	0.718836	0.529194	0.337021	0.385937	-0.172649	0.759762	0.818463	0.132119	0.822532	0.862498	0.304768	0.586126	0.792391	0.567669	0.471105	0.999983	-0.186196	0.813335	0.999216	-0.753865	0.330971	1
YDR103W	0.233691	0.000600289	0.00108122	0.298155	4.0369e-05	8.50256e-05	0.281068	8.83919e-05	0.000177509	0.236015	0.000564062	0.00177591	0.356497	4.5411e-06	2.90647e-05	0.120482	0.0515825	0.219731	-0.0644644	0.440237	0.999983	-0.0473777	0.570591	0.999216	0.0170867	0.837177	1
YDR104C	0.62643	2.65323e-10	1.69287e-09	0.546633	1.70983e-09	7.87192e-09	0.683929	4.14191e-11	3.23742e-10	-0.375878	1.28291e-06	9.8312e-06	0.00365185	0.949673	0.963059	0.37953	1.00436e-06	9.82603e-05	0.0797972	0.320764	0.999983	-0.057499	0.476265	0.999216	-0.137296	0.0926564	1
YDR105C	0.375102	6.55407e-06	1.58714e-05	0.215404	0.00295016	0.00478514	0.297361	0.000144866	0.000282325	0.72895	1.75553e-10	1.39159e-08	0.750184	1.08452e-10	1.0268e-08	0.0212342	0.746088	0.886546	0.159698	0.0905507	0.999983	0.0777412	0.398657	0.999216	-0.0819571	0.377439	1
YDR106W	0.114936	0.741984	0.775014	-0.227004	0.475503	0.52694	-0.195896	0.543856	0.591959	-0.512329	0.135269	0.200259	-0.485095	0.159371	0.227617	0.0272334	0.931447	0.974795	0.341941	0.470401	0.999983	0.310833	0.514176	0.999216	-0.0311081	0.945031	1
YDR107C	-0.0807323	0.342596	0.391786	-0.182928	0.0423531	0.0577363	-0.124161	0.158227	0.194585	0.714457	2.80285e-08	4.81074e-07	0.68174	6.19565e-08	9.64681e-07	-0.032717	0.703104	0.864339	0.102196	0.398827	0.999983	0.043429	0.718285	0.999216	-0.0587669	0.629087	1
YDR108W	-0.158807	0.0893034	0.115059	-0.208591	0.0254167	0.0359855	-0.0451907	0.611457	0.656171	-0.184632	0.0475396	0.0822692	-0.0152212	0.864866	0.897589	0.169411	0.065404	0.253913	0.0497844	0.693105	0.999983	-0.113616	0.373746	0.999216	-0.163401	0.199257	1
YDR109C	0.312308	0.000305798	0.000569671	0.298665	0.000393911	0.000726025	0.471106	1.59609e-06	4.15109e-06	-0.0940338	0.208524	0.290262	0.0783722	0.295062	0.378548	0.172406	0.0263559	0.147509	0.0136427	0.894367	0.999983	-0.158798	0.134385	0.999216	-0.172441	0.102396	1
YDR110W	-0.868262	5.52781e-08	1.89697e-07	-0.926752	8.44717e-09	3.27293e-08	-0.878416	2.68726e-08	9.61843e-08	-0.561196	1.65443e-05	8.35758e-05	-0.315237	0.00547662	0.0123313	0.245959	0.0225791	0.135765	0.0584901	0.694574	0.999983	0.0101539	0.946204	0.999216	-0.0483362	0.740903	1
YDR111C	-1.67197	7.53793e-16	5.26758e-14	-1.63645	1.09512e-15	6.20824e-14	-1.64679	1.03026e-15	5.92907e-14	0.320052	0.000293496	0.00099758	0.26187	0.00193836	0.00499042	-0.0581828	0.440862	0.690833	-0.0355264	0.748847	0.999983	-0.0251795	0.820747	0.999216	0.010347	0.925577	1
YDR113C	-0.643875	3.90696e-07	1.1542e-06	-0.689356	6.33718e-08	2.07585e-07	-0.619695	3.57807e-07	1.03414e-06	-0.516837	5.28644e-06	3.20241e-05	-0.518723	5.16071e-06	3.21328e-05	-0.00188614	0.982317	0.994883	0.0454807	0.716281	0.999983	-0.0241804	0.846128	0.999216	-0.0696611	0.569167	1
YDR115W	0.457382	0.0100603	0.015295	-0.061452	0.703675	0.742909	0.247219	0.125648	0.157799	-0.0893102	0.58904	0.67296	-0.452502	0.0104904	0.0217363	-0.363192	0.0320535	0.164614	0.518834	0.0327655	0.999983	0.210163	0.358835	0.999216	-0.308671	0.179547	1
YDR116C	0.229471	0.0241201	0.0345414	0.207642	0.0341938	0.0472721	0.292792	0.00425479	0.00676479	-0.221398	0.0280287	0.0523153	-0.356357	0.0010364	0.00292907	-0.134958	0.158434	0.413175	0.0218289	0.869873	0.999983	-0.0633206	0.635146	0.999216	-0.0851495	0.518166	1
YDR117C	-0.393773	4.41233e-06	1.09515e-05	-0.45869	2.98511e-07	8.68744e-07	-0.326429	3.62749e-05	7.7122e-05	-0.499724	8.91933e-08	1.17655e-06	-0.386896	4.33636e-06	2.79105e-05	0.112828	0.0845289	0.290694	0.0649168	0.477628	0.999983	-0.0673444	0.462267	0.999216	-0.132261	0.150046	1
YDR118W	-0.195342	0.138464	0.172456	-0.0310316	0.799815	0.829197	-0.122638	0.334183	0.383435	-0.246027	0.0597126	0.0998613	-0.00962438	0.939371	0.95532	0.236403	0.0672602	0.257461	-0.164311	0.358796	0.999983	-0.0727042	0.686068	0.999216	0.0916065	0.602325	1
YDR118W-A	0.0430149	0.932892	0.943988	-0.511026	0.294129	0.34128	-0.304387	0.544948	0.593038	-0.272047	0.580361	0.664726	-0.0470916	0.925601	0.944261	0.224955	0.639253	0.824405	0.554041	0.433126	0.999983	0.347402	0.628069	0.999216	-0.206639	0.766701	1
YDR119W	-0.941339	7.50186e-07	2.11406e-06	-0.970594	5.21701e-07	1.46036e-06	-0.990879	4.10797e-07	1.17743e-06	0.694178	4.22572e-05	0.000186644	0.711374	3.17153e-05	0.000150744	0.0171968	0.900006	0.961315	0.0292553	0.880195	0.999983	0.0495396	0.799054	0.999216	0.0202843	0.917298	1
YDR119W-A	3.00569	0.000555967	0.0010054	2.62275	0.000813306	0.00142638	3.054	0.000269108	0.000505817	-0.260455	0.794426	0.847417	0.00314836	0.998262	0.998262	0.263604	0.785126	0.907937	0.382946	0.735468	0.999983	-0.0483067	0.968869	0.999216	-0.431252	0.695486	1
YDR120C	-2.32223	3.57295e-13	6.41382e-12	-2.52718	5.78374e-14	1.45711e-12	-2.32646	2.5577e-13	4.98794e-12	-0.246694	0.0848433	0.134894	-0.285867	0.048469	0.0818978	-0.0391739	0.775919	0.904417	0.20495	0.320132	0.999983	0.00422336	0.983712	0.999216	-0.200727	0.324741	1
YDR121W	-0.658266	1.22242e-05	2.83396e-05	-0.8213	2.32046e-07	6.8898e-07	-0.707193	2.18049e-06	5.5433e-06	-0.499386	0.000181079	0.000652505	-0.532228	9.10858e-05	0.000368486	-0.032842	0.763564	0.897037	0.163034	0.319898	0.999983	0.0489267	0.763345	0.999216	-0.114108	0.47101	1
YDR122W	1.25724	1.41666e-08	5.49893e-08	1.23068	1.90031e-08	6.88146e-08	1.24426	1.64864e-08	6.21148e-08	0.0507944	0.722236	0.787284	0.156948	0.279051	0.361836	0.106154	0.459639	0.704269	0.0265535	0.894526	0.999983	0.0129754	0.948432	0.999216	-0.0135781	0.945892	1
YDR123C	-0.748526	0.000173396	0.000335808	-0.853922	2.52106e-05	5.48707e-05	-0.574669	0.00168946	0.00283589	-0.323673	0.0537727	0.0914916	-0.172656	0.29055	0.373937	0.151017	0.346951	0.613736	0.105397	0.649852	0.999983	-0.173857	0.456482	0.999216	-0.279253	0.228811	1
YDR124W	-0.889699	2.32165e-05	5.15044e-05	-1.33463	2.08012e-08	7.49097e-08	-0.852826	1.47042e-05	3.30451e-05	-0.597103	0.00071465	0.00217922	-0.481178	0.00463584	0.0106548	0.115925	0.436882	0.687901	0.444929	0.0625726	0.999983	-0.0368736	0.869306	0.999216	-0.481803	0.0370916	1
YDR125C	0.840336	3.70861e-08	1.31221e-07	0.979088	1.89228e-09	8.584e-09	0.873379	1.91605e-08	7.11849e-08	0.126303	0.236468	0.321089	0.218699	0.0491378	0.082742	0.0923963	0.38292	0.645903	-0.138752	0.334968	0.999983	-0.0330434	0.817822	0.999216	0.105708	0.460793	1
YDR126W	-0.420598	0.0081043	0.0125256	-0.363016	0.0241266	0.0342912	-0.318622	0.0427303	0.0581156	0.812471	1.42432e-05	7.39889e-05	0.605522	0.000399284	0.00129635	-0.20695	0.173803	0.43562	-0.0575825	0.784719	0.999983	-0.101976	0.626463	0.999216	-0.0443932	0.834527	1
YDR127W	-0.52272	2.18841e-05	4.88253e-05	-0.671182	7.1806e-07	1.96138e-06	-0.757294	1.1786e-07	3.72357e-07	0.521686	2.21707e-05	0.000106152	0.659347	9.05256e-07	7.86073e-06	0.137661	0.168029	0.426429	0.148462	0.288684	0.999983	0.234574	0.100572	0.999216	0.0861118	0.535658	1
YDR128W	-0.0843526	0.145919	0.181088	-0.0958107	0.0997212	0.127822	-0.0995876	0.089212	0.115043	0.134686	0.0248213	0.0471983	0.250358	0.000201635	0.000734698	0.115672	0.0505002	0.216852	0.0114581	0.885853	0.999983	0.015235	0.848988	0.999216	0.00377689	0.962258	1
YDR129C	0.70634	2.24266e-09	1.06336e-08	0.52081	3.35741e-07	9.69789e-07	0.568548	8.49966e-08	2.7611e-07	0.105143	0.156315	0.226785	0.0733012	0.317113	0.402042	-0.0318421	0.660631	0.83864	0.18553	0.0802889	0.999983	0.137792	0.186857	0.999216	-0.047738	0.641282	1
YDR130C	0.0102044	0.932188	0.943439	-0.0955142	0.396386	0.447029	-0.0546392	0.628929	0.673565	-0.664075	9.21544e-06	5.09366e-05	-0.592216	4.23206e-05	0.000192277	0.0718586	0.52434	0.750518	0.105719	0.520774	0.999983	0.0648435	0.69411	0.999216	-0.0408751	0.796853	1
YDR131C	0.336104	0.0755322	0.0986152	0.52403	0.00611964	0.00952594	0.642694	0.00146118	0.0024775	-0.249485	0.17705	0.252683	0.0384086	0.834092	0.871816	0.287894	0.119467	0.35222	-0.187926	0.458457	0.999983	-0.30659	0.235831	0.999216	-0.118664	0.634146	1
YDR132C	-0.423373	0.00841556	0.0129685	-0.377255	0.0139914	0.0206252	-0.196156	0.180349	0.219364	-0.0593167	0.679384	0.749689	0.000767246	0.995746	0.996765	0.0600839	0.672761	0.846722	-0.0461173	0.822117	0.999983	-0.227217	0.275915	0.999216	-0.1811	0.37465	1
YDR133C	-0.0553641	0.854465	0.875189	-0.734746	0.02408	0.0342481	-0.251986	0.408845	0.459403	0.606424	0.0553977	0.0938213	0.28059	0.356111	0.44354	-0.325834	0.287309	0.55878	0.679382	0.124086	0.999983	0.196622	0.645163	0.999216	-0.48276	0.26826	1
YDR134C	-0.405167	0.00074714	0.0013286	-0.302418	0.00788994	0.0120956	-0.182791	0.0907934	0.116862	0.952815	7.47379e-09	1.769e-07	1.06519	1.11259e-09	4.59922e-08	0.112379	0.287789	0.559007	-0.102749	0.488082	0.999983	-0.222376	0.141645	0.999216	-0.119627	0.421079	1
YDR135C	-0.313687	0.000138224	0.000271453	-0.318792	0.000115997	0.000230268	-0.432609	2.49622e-06	6.29957e-06	0.398742	7.17355e-06	4.13642e-05	0.755521	2.57259e-10	1.75595e-08	0.356779	3.10316e-05	0.00140977	0.00510483	0.957924	0.999983	0.118922	0.228251	0.999216	0.113817	0.248351	1
YDR137W	-0.255114	0.0272718	0.0386213	-0.244796	0.0266938	0.0376123	-0.225672	0.0413807	0.0563714	-0.579133	1.70683e-05	8.5633e-05	-0.416014	0.000719108	0.00214818	0.163119	0.128456	0.367106	-0.0103186	0.945231	0.999983	-0.029442	0.845666	0.999216	-0.0191233	0.897201	1
YDR138W	-0.384412	5.89492e-05	0.000123495	-0.411824	1.9463e-05	4.31123e-05	-0.374859	7.13935e-05	0.000145312	-0.224009	0.00742685	0.0165135	0.0222231	0.773173	0.822304	0.246232	0.00366004	0.0411579	0.0274121	0.801584	0.999983	-0.00955243	0.930578	0.999216	-0.0369645	0.733705	1
YDR139C	-0.157936	0.251798	0.298235	-0.371414	0.00770352	0.0118314	-0.324191	0.0180931	0.026198	-0.592377	0.000160301	0.000586637	-0.630232	8.16264e-05	0.000335537	-0.0378551	0.765684	0.898601	0.213478	0.259075	0.999983	0.166255	0.377471	0.999216	-0.047223	0.794094	1
YDR140W	-0.127882	0.0964219	0.123445	-0.14719	0.0503187	0.067668	-0.0206984	0.774629	0.805933	-0.271481	0.00112185	0.00326004	-0.19624	0.0130647	0.0262815	0.0752409	0.302489	0.570936	0.0193078	0.851981	0.999983	-0.107184	0.307253	0.999216	-0.126492	0.222382	1
YDR141C	0.324989	7.29e-05	0.000150254	0.325352	6.8959e-05	0.000140943	0.298734	0.000204652	0.000390668	0.102916	0.135598	0.200596	0.603749	1.01973e-08	2.4432e-07	0.500832	2.08615e-07	2.72127e-05	-0.000363003	0.996926	0.999983	0.0262541	0.78293	0.999216	0.0266171	0.779622	1
YDR142C	0.201956	0.105443	0.134321	0.0076671	0.94887	0.960156	0.178222	0.146505	0.181394	0.0862201	0.478849	0.574697	0.0624747	0.607974	0.682418	-0.0237454	0.843696	0.94054	0.194289	0.260335	0.999983	0.0237346	0.889034	0.999216	-0.170555	0.319112	1
YDR143C	-0.581142	2.48478e-06	6.44243e-06	-0.59582	1.76255e-06	4.54179e-06	-0.499405	1.86291e-05	4.12497e-05	0.347117	0.000964468	0.00286341	0.185678	0.0529014	0.0878945	-0.161439	0.0890954	0.297742	0.0146781	0.910352	0.999983	-0.0817367	0.53247	0.999216	-0.0964149	0.462436	1
YDR144C	-1.8317	1.83438e-14	6.40941e-13	-1.88329	1.18305e-14	4.31337e-13	-1.74794	4.97259e-14	1.28942e-12	0.521771	2.23713e-05	0.000107025	0.53537	1.62956e-05	8.51027e-05	0.0135993	0.889339	0.957476	0.0515917	0.713817	0.999983	-0.0837563	0.553638	0.999216	-0.135348	0.342533	1
YDR145W	-0.533171	8.50422e-05	0.000172852	-0.362943	0.00290671	0.00471727	-0.245175	0.0340367	0.047155	-0.490251	0.000185331	0.000665378	-0.342702	0.00475999	0.0109017	0.147549	0.185671	0.449809	-0.170228	0.281329	0.999983	-0.287996	0.0758165	0.999216	-0.117768	0.449236	1
YDR146C	-0.94247	2.27018e-11	2.05175e-10	-0.776129	5.39756e-10	2.89348e-09	-0.746312	1.15249e-09	5.67065e-09	-0.350109	8.7264e-05	0.000345874	-0.287391	0.000703949	0.00211041	0.0627172	0.393977	0.656256	-0.166341	0.12312	0.999983	-0.196158	0.072465	0.999216	-0.0298171	0.774334	1
YDR147W	-0.468574	0.000276622	0.000518942	-0.486561	0.000119469	0.00023676	-0.489649	0.000125669	0.000247128	-0.405715	0.000846906	0.00254549	-0.284654	0.0129864	0.0261421	0.121062	0.253442	0.525121	0.0179865	0.90551	0.999983	0.0210749	0.889862	0.999216	0.00308835	0.983388	1
YDR148C	0.404019	1.89242e-05	4.2725e-05	0.334016	0.000172245	0.000335348	0.468563	2.43583e-06	6.16306e-06	0.0943309	0.215504	0.298281	0.0358863	0.632309	0.704321	-0.0584446	0.436877	0.687901	0.0700029	0.508485	0.999983	-0.064544	0.541725	0.999216	-0.134547	0.209195	1
YDR150W	-0.215745	0.00711797	0.0111005	0.128118	0.0902878	0.116558	0.163931	0.0343417	0.0475663	-0.0566014	0.442271	0.537249	0.509614	5.84831e-07	5.51037e-06	0.566215	1.12445e-07	1.98633e-05	-0.343863	0.00290327	0.999983	-0.379676	0.00129063	0.936702	-0.0358131	0.72964	1
YDR151C	0.53642	0.000391678	0.000720963	0.559907	0.000191288	0.000369118	0.630808	5.08975e-05	0.00010546	-0.19491	0.142116	0.208817	-0.205504	0.123557	0.183522	-0.0105939	0.933884	0.975412	-0.0234875	0.896319	0.999983	-0.094388	0.601907	0.999216	-0.0709005	0.690712	1
YDR152W	-0.908316	2.07426e-10	1.36044e-09	-0.994376	2.19927e-11	1.90972e-10	-0.967874	3.74989e-11	2.98264e-10	-0.665359	2.75308e-08	4.73918e-07	-0.685174	1.71894e-08	3.60364e-07	-0.0198151	0.799691	0.916475	0.0860601	0.450983	0.999983	0.0595586	0.601106	0.999216	-0.0265014	0.812336	1
YDR153C	0.0827853	0.229154	0.273623	0.01906	0.772183	0.8051	0.136733	0.0477827	0.0643756	-0.509466	1.39633e-07	1.61986e-06	-0.519059	1.05974e-07	1.45343e-06	-0.00959308	0.884419	0.956632	0.0637253	0.501714	0.999983	-0.0539475	0.569272	0.999216	-0.117673	0.214582	1
YDR154C	0.409807	0.000942784	0.00164903	0.36146	0.00279756	0.00455778	0.422272	0.000720445	0.0012715	1.03384	3.58506e-09	1.05221e-07	0.720494	1.12667e-06	9.421e-06	-0.31335	0.00795118	0.0709323	0.048347	0.751959	0.999983	-0.012465	0.934932	0.999216	-0.060812	0.691316	1
YDR155C	0.665141	2.92239e-05	6.38899e-05	0.366911	0.00800001	0.0122515	0.496229	0.000711118	0.00125693	0.832348	1.44278e-06	1.08025e-05	0.458138	0.00146397	0.00392477	-0.37421	0.00701129	0.0649152	0.29823	0.106986	0.999983	0.168912	0.35071	0.999216	-0.129318	0.473304	1
YDR156W	-0.484131	0.000874352	0.00153804	-0.613071	9.34706e-05	0.000187644	-0.503926	0.000624482	0.00111217	0.739713	7.05759e-06	4.08964e-05	0.332654	0.0140656	0.0280167	-0.407059	0.00380483	0.0424607	0.12894	0.478004	0.999983	0.0197949	0.912035	0.999216	-0.109145	0.548121	1
YDR157W	-0.552651	0.012534	0.0187309	-0.28761	0.18513	0.224389	-0.438373	0.0425574	0.0578939	0.847698	0.000428572	0.00139298	0.315717	0.12761	0.188307	-0.531982	0.0163618	0.111677	-0.265042	0.374358	0.999983	-0.114279	0.694516	0.999216	0.150763	0.611553	1
YDR158W	-1.0271	7.58824e-11	5.79232e-10	-1.21374	3.57744e-12	4.17487e-11	-1.11993	1.55332e-11	1.42341e-10	0.523793	4.38331e-06	2.75188e-05	0.228936	0.014051	0.0279971	-0.294857	0.00240111	0.0316426	0.186635	0.139028	0.999983	0.0928325	0.452516	0.999216	-0.0938026	0.448329	1
YDR159W	-0.253969	0.0120632	0.0180963	-0.137768	0.144063	0.178596	-0.111406	0.238023	0.281749	-0.36926	0.000589942	0.00184298	0.0132545	0.886774	0.914155	0.382514	0.000406162	0.0101186	-0.116201	0.380025	0.999983	-0.142563	0.286016	0.999216	-0.0263615	0.840159	1
YDR160W	0.063264	0.283823	0.331815	0.0942305	0.114275	0.145041	0.134513	0.0303429	0.0423775	0.223797	0.00083882	0.00252765	0.404939	6.41742e-07	5.97941e-06	0.181142	0.00502691	0.0513182	-0.0309665	0.706507	0.999983	-0.071249	0.39271	0.999216	-0.0402825	0.625967	1
YDR161W	-2.15234	1.99037e-14	6.71463e-13	-2.13509	1.34175e-14	4.68814e-13	-2.10877	1.70902e-14	5.60445e-13	-0.283258	0.0164036	0.0329081	-0.369531	0.00267902	0.00664117	-0.0862723	0.432912	0.685881	-0.0172557	0.915521	0.999983	-0.0435739	0.789539	0.999216	-0.0263182	0.869827	1
YDR162C	0.298631	0.000501111	0.00090928	0.556841	6.11376e-08	2.00715e-07	0.624789	1.04402e-08	4.09925e-08	-0.547797	1.61311e-07	1.8201e-06	-0.445403	3.82271e-06	2.52695e-05	0.102394	0.158442	0.413175	-0.25821	0.0173909	0.999983	-0.326158	0.00383655	0.999216	-0.0679483	0.493334	1
YDR163W	-0.033607	0.794789	0.821954	0.275904	0.0313175	0.0435624	0.439742	0.00159771	0.00269576	-0.663566	2.62273e-05	0.000122477	-0.355651	0.00985411	0.020629	0.307915	0.0195533	0.124488	-0.309511	0.0911451	0.999983	-0.473349	0.0137608	0.999216	-0.163838	0.347594	1
YDR164C	-0.248858	0.0165646	0.0243633	-0.124399	0.198974	0.239634	-0.120875	0.21424	0.256389	-0.17965	0.0711164	0.115766	-0.0882458	0.362544	0.449638	0.0914044	0.342305	0.608418	-0.124459	0.363284	0.999983	-0.127982	0.351472	0.999216	-0.00352348	0.979136	1
YDR165W	-2.20601	4.70456e-08	1.62925e-07	-1.84024	4.17105e-07	1.18855e-06	-1.88334	3.60876e-07	1.04249e-06	-0.160145	0.519174	0.611713	-0.0603052	0.807786	0.850683	0.0998403	0.685863	0.853512	-0.365771	0.324724	0.999983	-0.322669	0.386105	0.999216	0.0431024	0.905038	1
YDR166C	0.178167	0.125155	0.157314	0.0934137	0.404245	0.455106	0.020829	0.853108	0.876706	-0.230486	0.0502945	0.0864252	0.0451731	0.689801	0.752068	0.275659	0.021197	0.130507	0.0847529	0.593879	0.999983	0.157338	0.328714	0.999216	0.0725847	0.646963	1
YDR167W	-0.33976	0.00937591	0.0143437	-0.507334	0.000175814	0.000341731	-0.513463	0.000165351	0.000319911	-0.713307	3.27512e-06	2.16254e-05	-0.705584	3.96368e-06	2.61425e-05	0.00772323	0.945171	0.978855	0.167573	0.31622	0.999983	0.173703	0.300686	0.999216	0.00612943	0.969511	1
YDR168W	0.489963	5.80094e-05	0.000121743	0.760216	1.08475e-07	3.41236e-07	0.640844	1.52403e-06	3.97955e-06	-0.552658	1.26782e-05	6.64475e-05	-0.333261	0.00263803	0.00655045	0.219397	0.0347831	0.172738	-0.270252	0.0627693	0.999983	-0.150881	0.285849	0.999216	0.119372	0.393531	1
YDR169C	0.281238	0.00931773	0.0142658	0.467266	9.7256e-05	0.000194777	0.477867	7.7689e-05	0.000157253	0.10217	0.311336	0.404145	0.11463	0.258184	0.339123	0.0124604	0.900396	0.961445	-0.186028	0.193424	0.999983	-0.196629	0.170831	0.999216	-0.010601	0.939564	1
YDR170C	-0.606732	1.47407e-09	7.36407e-09	-0.537424	1.16039e-08	4.37491e-08	-0.668451	2.7007e-10	1.59311e-09	0.0253502	0.67625	0.747536	0.485782	6.30207e-08	9.76073e-07	0.460432	1.4698e-07	2.21224e-05	-0.0693075	0.422732	0.999983	0.0617192	0.475381	0.999216	0.131027	0.137354	1
YDR170W-A	0.0560667	0.710375	0.747428	0.000952996	0.994835	0.995684	0.142577	0.362749	0.412422	0.0625658	0.676971	0.747909	0.562544	0.00134928	0.00365663	0.499979	0.00325832	0.0384836	0.0551137	0.794061	0.999983	-0.0865106	0.689611	0.999216	-0.141624	0.510215	1
YDR171W	4.58203	3.55813e-09	1.57814e-08	4.70042	2.28381e-09	1.01869e-08	4.92539	1.24359e-09	6.03794e-09	-0.296257	0.488377	0.583865	-0.216844	0.611468	0.685507	0.0794129	0.851023	0.941721	-0.118396	0.841536	0.999983	-0.343363	0.563584	0.999216	-0.224967	0.703453	1
YDR172W	-0.884945	2.02345e-10	1.33307e-09	-0.990464	2.42502e-11	2.07203e-10	-0.987613	2.56298e-11	2.16783e-10	-0.289082	0.00126411	0.0036107	-0.400766	4.09921e-05	0.000187256	-0.111684	0.165147	0.422218	0.105519	0.349477	0.999983	0.102668	0.362412	0.999216	-0.00285112	0.979564	1
YDR173C	0.743777	8.58703e-08	2.84458e-07	0.466622	3.44309e-05	7.34677e-05	0.722075	7.03753e-08	2.3169e-07	-0.374907	0.000663438	0.00204215	-0.316351	0.00306601	0.00744621	0.0585558	0.529879	0.754502	0.277156	0.0440218	0.999983	0.021702	0.868184	0.999216	-0.255454	0.056552	1
YDR174W	0.299115	0.000341168	0.000631951	0.199003	0.00965283	0.0145886	0.213552	0.00586603	0.00913357	0.126781	0.0856139	0.135862	-0.17525	0.0208183	0.0395097	-0.302031	0.000301973	0.00836123	0.100112	0.323786	0.999983	0.0855629	0.39681	0.999216	-0.0145493	0.884326	1
YDR175C	-0.0471326	0.585131	0.631963	-0.102711	0.225675	0.268759	-0.0546553	0.514947	0.564787	-0.246948	0.00759056	0.0168329	-0.278936	0.00317287	0.00768665	-0.0319884	0.702024	0.864043	0.0555789	0.643407	0.999983	0.00752262	0.949998	0.999216	-0.0480562	0.684255	1
YDR176W	-0.110848	0.0907098	0.116743	-0.101041	0.109509	0.1395	-0.00352015	0.954373	0.962738	-0.83038	7.18828e-12	2.48207e-09	-0.63654	1.01422e-09	4.28306e-08	0.193839	0.00431597	0.0460631	-0.00980689	0.911242	0.999983	-0.107328	0.231977	0.999216	-0.0975213	0.268128	1
YDR177W	0.299484	0.000267714	0.00050368	0.202586	0.00622116	0.00967627	0.273086	0.000507119	0.0009165	-0.546181	7.40351e-08	1.0127e-06	-0.653268	3.67568e-09	1.15381e-07	-0.107087	0.124674	0.360155	0.0968976	0.322797	0.999983	0.0263983	0.785184	0.999216	-0.0704992	0.462994	1
YDR178W	1.21762	5.91823e-10	3.29602e-09	1.25204	4.77709e-10	2.59644e-09	1.36279	1.12276e-10	7.59266e-10	0.88659	1.85558e-07	2.01708e-06	0.902303	1.47612e-07	1.90018e-06	0.0157127	0.895815	0.959252	-0.0344218	0.833258	0.999983	-0.145172	0.380564	0.999216	-0.11075	0.505947	1
YDR179C	-1.34929	0.0312005	0.0437105	-0.702341	0.134932	0.168521	-0.873051	0.083553	0.108412	-1.25934	0.0160694	0.0323371	-0.868489	0.0898876	0.138816	0.390849	0.39483	0.656932	-0.646953	0.390316	0.999983	-0.476244	0.534514	0.999216	0.17071	0.79718	1
YDR179W-A	-1.05185	0.00249227	0.00411755	-0.689568	0.0239168	0.0340427	-0.848308	0.00854818	0.0129692	-0.283985	0.327867	0.421756	-0.107856	0.709456	0.769153	0.17613	0.535828	0.758442	-0.362279	0.394347	0.999983	-0.203538	0.63502	0.999216	0.15874	0.699907	1
YDR180W	-0.127241	0.467919	0.519615	0.00493305	0.977021	0.981102	-0.0845506	0.632538	0.676691	0.021484	0.901083	0.929424	0.462196	0.0142455	0.0283269	0.440712	0.0181946	0.119173	-0.132174	0.589894	0.999983	-0.0426903	0.863158	0.999216	0.0894837	0.716427	1
YDR181C	-0.182433	0.0503341	0.0677508	-0.0964255	0.24727	0.291754	-0.0671712	0.420056	0.470829	-0.807869	3.72699e-09	1.06719e-07	-0.747466	1.49973e-08	3.26052e-07	0.0604026	0.46628	0.709406	-0.0860074	0.479644	0.999983	-0.115262	0.347598	0.999216	-0.0292543	0.801781	1
YDR182W	0.101395	0.0662441	0.0872258	0.0669415	0.213513	0.25531	0.0642288	0.23288	0.27633	0.159241	0.00616639	0.0140953	0.146046	0.0110111	0.022679	-0.0131945	0.803402	0.918005	0.0344539	0.645981	0.999983	0.0371666	0.620723	0.999216	0.00271266	0.971058	1
YDR183C-A	-0.928296	0.275607	0.322852	-0.900738	0.225154	0.268302	-1.11476	0.206946	0.248269	-0.499078	0.496891	0.591154	0.320068	0.680098	0.744531	0.819146	0.273521	0.544261	-0.0275583	0.978487	0.999983	0.186465	0.875345	0.999216	0.214023	0.846968	1
YDR183W	0.566726	0.000167647	0.000324889	0.361536	0.00441567	0.0069884	0.545796	9.96485e-05	0.000199161	-0.80167	1.57072e-06	1.15831e-05	-0.735597	5.7691e-06	3.53493e-05	0.0660726	0.574942	0.785287	0.20519	0.236099	0.999983	0.0209307	0.90155	0.999216	-0.184259	0.265313	1
YDR184C	-1.34594	7.59092e-08	2.53896e-07	-1.18697	2.37797e-07	7.04272e-07	-1.03558	1.94298e-06	4.98528e-06	-0.44222	0.0102698	0.0219613	-0.349995	0.0371695	0.0649747	0.0922255	0.557709	0.775619	-0.158967	0.497125	0.999983	-0.310356	0.192776	0.999216	-0.15139	0.507113	1
YDR185C	0.00544278	0.974226	0.979256	0.102104	0.53029	0.579571	-0.127131	0.436694	0.487245	0.0217048	0.896099	0.925585	-0.175705	0.294624	0.378268	-0.197409	0.233461	0.506437	-0.0966608	0.679357	0.999983	0.132574	0.571964	0.999216	0.229234	0.323014	1
YDR186C	0.500012	2.92947e-07	8.81395e-07	0.514536	1.72526e-07	5.25274e-07	0.589023	2.04967e-08	7.53858e-08	-0.0637295	0.359699	0.454463	0.145896	0.0443067	0.0758031	0.209626	0.00561872	0.0560916	-0.0145236	0.881046	0.999983	-0.0890111	0.36454	0.999216	-0.0744875	0.445417	1
YDR188W	0.18994	0.0101767	0.01545	0.0539326	0.432153	0.483464	0.118872	0.0916361	0.11791	0.303668	0.000190031	0.000678519	0.0777987	0.260979	0.342181	-0.225869	0.00298236	0.036396	0.136008	0.167826	0.999983	0.0710685	0.463481	0.999216	-0.064939	0.502524	1
YDR189W	-0.527043	2.33833e-08	8.65449e-08	-0.502234	4.57028e-08	1.53828e-07	-0.414505	9.41737e-07	2.54512e-06	-0.161042	0.0149691	0.0303938	-0.0759672	0.225758	0.304084	0.0850746	0.175494	0.438105	-0.0248084	0.776478	0.999983	-0.112537	0.206539	0.999216	-0.0877289	0.319395	1
YDR190C	-0.770168	9.65306e-10	5.06829e-09	-0.781867	5.96254e-10	3.14749e-09	-0.822621	2.47401e-10	1.4777e-09	-0.286259	0.000806878	0.00243766	-0.311639	0.000353769	0.00117723	-0.0253805	0.731655	0.878465	0.0116987	0.911958	0.999983	0.0524525	0.621042	0.999216	0.0407537	0.698731	1
YDR191W	0.292258	0.057437	0.0765913	0.162823	0.253237	0.298076	0.311988	0.0350041	0.0483355	-0.267674	0.0771929	0.123998	-0.327014	0.0340926	0.0604968	-0.0593397	0.676691	0.848031	0.129436	0.52629	0.999983	-0.0197298	0.922899	0.999216	-0.149165	0.454888	1
YDR192C	0.0451095	0.571214	0.618753	-0.0261414	0.737964	0.773683	-0.0252779	0.746683	0.780855	-0.0323503	0.682389	0.75223	-0.10672	0.185705	0.258377	-0.0743694	0.346978	0.613736	0.071251	0.524078	0.999983	0.0703874	0.529385	0.999216	-0.000863548	0.993757	1
YDR194C	0.131793	0.112232	0.142259	0.0550702	0.490215	0.541098	0.118333	0.146854	0.181749	-0.601272	1.77715e-07	1.94625e-06	-0.529691	1.2372e-06	1.01147e-05	0.0715807	0.372677	0.638534	0.0767225	0.499592	0.999983	0.01346	0.905283	0.999216	-0.0632625	0.574803	1
YDR195W	0.048552	0.624181	0.667628	-0.0930924	0.331282	0.379809	0.041914	0.66155	0.703242	-0.56722	6.8838e-06	4.00078e-05	-0.408485	0.000360715	0.00119492	0.158735	0.106528	0.330121	0.141644	0.306772	0.999983	0.00663804	0.961454	0.999216	-0.135006	0.321254	1
YDR196C	0.447476	0.000465449	0.000847452	0.297233	0.00879033	0.0134024	0.250954	0.0238059	0.03377	-0.601207	1.39333e-05	7.2701e-05	-0.719763	1.15206e-06	9.52479e-06	-0.118556	0.266545	0.537485	0.150243	0.325903	0.999983	0.196521	0.20253	0.999216	0.0462786	0.753824	1
YDR197W	0.264705	0.0261428	0.0372111	0.289029	0.0130259	0.0192735	0.455283	0.000369055	0.000680386	-0.296295	0.013338	0.0275103	-0.146391	0.199318	0.273875	0.149904	0.181063	0.44433	-0.0243243	0.875814	0.999983	-0.190578	0.230659	0.999216	-0.166254	0.284723	1
YDR198C	-0.61281	6.6778e-05	0.000138658	-0.604355	4.66139e-05	9.74095e-05	-0.479101	0.000654014	0.00116124	-0.337708	0.00987163	0.0211948	-0.163381	0.187465	0.260208	0.174327	0.153534	0.405966	-0.0084545	0.960852	0.999983	-0.133709	0.446627	0.999216	-0.125254	0.465838	1
YDR200C	0.0521913	0.503854	0.55423	0.270383	0.00137199	0.00233437	0.231644	0.00503952	0.00793295	-0.576338	1.61856e-07	1.8201e-06	-0.466098	4.02192e-06	2.64375e-05	0.11024	0.152041	0.403654	-0.218191	0.0525233	0.999983	-0.179453	0.10711	0.999216	0.0387385	0.714055	1
YDR201W	-0.206922	0.167786	0.205702	-0.210196	0.138014	0.172004	-0.351139	0.018069	0.0261695	-0.396448	0.00989706	0.0212416	-0.511653	0.00146005	0.00391885	-0.115204	0.405982	0.663891	0.00327411	0.987212	0.999983	0.144218	0.477591	0.999216	0.140944	0.473939	1
YDR202C	0.725048	6.58502e-08	2.22393e-07	0.705811	5.13151e-08	1.71148e-07	0.761896	1.49948e-08	5.70074e-08	-0.447123	6.1506e-05	0.000259182	-0.487281	2.19017e-05	0.000110071	-0.0401579	0.651472	0.833206	0.0192365	0.878057	0.999983	-0.0368482	0.77045	0.999216	-0.0560847	0.649643	1
YDR204W	1.49442	4.34927e-11	3.58022e-10	1.41715	1.02164e-10	6.89251e-10	1.40493	1.17934e-10	7.92072e-10	0.145006	0.252999	0.338988	0.00899871	0.942504	0.957511	-0.136008	0.280133	0.551435	0.0772644	0.654156	0.999983	0.0894841	0.603847	0.999216	0.0122197	0.943068	1
YDR205W	0.0940269	0.329782	0.379201	0.288525	0.00667694	0.0103332	0.210791	0.0403751	0.0551295	0.894653	5.98073e-09	1.51323e-07	0.8755	8.89142e-09	2.18379e-07	-0.0191533	0.845435	0.940975	-0.194498	0.162782	0.999983	-0.116765	0.39635	0.999216	0.0777333	0.573978	1
YDR206W	-0.768777	5.58274e-08	1.91306e-07	-0.803221	2.22519e-08	7.96942e-08	-0.792707	3.17535e-08	1.12285e-07	-0.142139	0.139213	0.205373	0.0832639	0.379736	0.467614	0.225403	0.0235571	0.139818	0.0344434	0.796791	0.999983	0.0239295	0.858478	0.999216	-0.0105139	0.937256	1
YDR207C	-0.445014	0.00127768	0.00220005	-0.276682	0.0301944	0.0420901	-0.090407	0.457521	0.508357	0.154586	0.208109	0.289753	0.297266	0.0211543	0.040101	0.142681	0.244458	0.518644	-0.168332	0.330157	0.999983	-0.354607	0.048267	0.999216	-0.186275	0.281746	1
YDR208W	0.24674	0.000333325	0.000619182	0.289018	5.31798e-05	0.000110267	0.350469	4.60356e-06	1.11803e-05	-0.108592	0.0737627	0.119366	0.0137753	0.814034	0.85588	0.122368	0.0456356	0.203286	-0.0422781	0.608969	0.999983	-0.103729	0.217082	0.999216	-0.0614508	0.457748	1
YDR209C	0.667399	0.52708	0.576908	-1.43863	0.143393	0.177878	-0.340554	0.7089	0.746545	-1.17229	0.241081	0.325845	-0.87208	0.395576	0.483959	0.300213	0.727882	0.875906	2.10603	0.148771	0.999983	1.00795	0.470355	0.999216	-1.09808	0.412563	1
YDR210C-D	0.47144	0.0466719	0.0632857	0.360102	0.11218	0.142655	0.535646	0.0366994	0.0504156	-0.12903	0.569377	0.65547	1.13	0.000104876	0.000419359	1.25903	2.46528e-05	0.00117652	0.111338	0.724588	0.999983	-0.0642053	0.845843	0.999216	-0.175544	0.593341	1
YDR210W	-0.391375	0.156553	0.193223	-0.846647	0.00298128	0.00483162	-0.818252	0.00335822	0.00539927	-0.598937	0.0284553	0.0529582	-0.974001	0.000919966	0.00264198	-0.375065	0.138768	0.382456	0.455273	0.228136	0.999983	0.426878	0.253449	0.999216	-0.0283947	0.93633	1
YDR210W-B	0.532618	0.0131143	0.0195731	0.18877	0.326662	0.375172	0.252084	0.214899	0.256995	-0.458428	0.0290089	0.0537677	0.127745	0.531621	0.614294	0.586173	0.00667698	0.0629115	0.343849	0.219818	0.999983	0.280534	0.325109	0.999216	-0.063314	0.818206	1
YDR211W	-0.91193	8.1588e-09	3.33047e-08	-0.943085	3.66713e-09	1.53758e-08	-0.940251	4.07537e-09	1.74489e-08	-0.349569	0.00175736	0.00480248	-0.296945	0.0062333	0.0138107	0.052624	0.594243	0.797206	0.0311543	0.82528	0.999983	0.0283202	0.841119	0.999216	-0.00283416	0.983891	1
YDR212W	0.0696905	0.278643	0.326149	0.00531056	0.933208	0.946102	-0.00355164	0.955285	0.963492	0.186902	0.00706091	0.0158257	0.0296625	0.640815	0.711613	-0.157239	0.0202224	0.127093	0.0643799	0.475387	0.999983	0.0732421	0.417531	0.999216	0.0088622	0.921212	1
YDR213W	-0.304455	0.000803043	0.00142069	-0.287031	0.00106995	0.00184887	-0.158052	0.0513879	0.0688535	-0.185067	0.0245684	0.0468235	-0.0302758	0.69782	0.758977	0.154791	0.0543142	0.22676	-0.0174241	0.874164	0.999983	-0.146403	0.194476	0.999216	-0.128979	0.244524	1
YDR214W	2.65889	1.25855e-15	7.38767e-14	2.67496	1.10807e-15	6.20824e-14	2.72138	8.14211e-16	5.03097e-14	0.0751483	0.541141	0.631761	-0.0522472	0.670203	0.736721	-0.127395	0.303779	0.572084	-0.0160707	0.925669	0.999983	-0.0624973	0.717204	0.999216	-0.0464266	0.787643	1
YDR216W	0.412328	0.00179577	0.00302559	0.528595	0.000167681	0.000326898	0.49259	0.000391698	0.000718971	0.537898	0.000140856	0.000522977	1.08597	7.05864e-09	1.81729e-07	0.548073	0.000125389	0.00425454	-0.116267	0.484645	0.999983	-0.0802616	0.630229	0.999216	0.0360052	0.828964	1
YDR217C	-0.511866	8.71005e-06	2.06745e-05	-0.386	0.000175899	0.000341782	-0.394075	0.000167265	0.000323294	-0.532837	3.61678e-06	2.34332e-05	-0.134701	0.134272	0.196795	0.398136	0.000130036	0.00436179	-0.125866	0.315122	0.999983	-0.117791	0.350263	0.999216	0.00807528	0.947412	1
YDR218C	3.48816	2.5456e-05	5.61754e-05	3.47017	1.26187e-06	3.33507e-06	2.82697	7.35892e-06	1.73342e-05	-0.855473	0.325534	0.419748	-1.66377	0.0446008	0.0761953	-0.8083	0.231963	0.504867	0.0179994	0.953149	0.999983	0.661192	0.449913	0.999216	0.643193	0.401919	1
YDR219C	-0.222134	0.0153626	0.0227092	-0.0798136	0.323638	0.37199	0.0693085	0.394467	0.44495	-0.64544	8.91044e-08	1.17655e-06	-0.482286	7.34581e-06	4.3228e-05	0.163154	0.0528526	0.223191	-0.14232	0.23127	0.999983	-0.291443	0.0201343	0.999216	-0.149122	0.198045	1
YDR221W	0.210516	0.00141734	0.00242017	0.231936	0.000546006	0.000985261	0.270854	0.000115871	0.000229397	0.10515	0.0813645	0.129785	0.302457	3.29753e-05	0.000155599	0.197307	0.00249373	0.0321719	-0.0214197	0.793851	0.999983	-0.0603374	0.46584	0.999216	-0.0389178	0.635797	1
YDR222W	-1.23543	1.33413e-07	4.28411e-07	-1.23604	8.74187e-08	2.79797e-07	-1.30961	4.19064e-08	1.44956e-07	-0.0500451	0.743402	0.804678	-0.0186918	0.902855	0.926531	0.0313533	0.836455	0.93653	0.000614186	0.997913	0.999983	0.0741803	0.743468	0.999216	0.0735661	0.742007	1
YDR223W	1.22736	1.8687e-06	4.9389e-06	1.08096	2.56022e-06	6.45277e-06	1.23535	4.49647e-07	1.2757e-06	-0.626919	0.00378859	0.00925856	-0.530526	0.0128363	0.0258842	0.0963936	0.601558	0.801259	0.146403	0.569622	0.999983	-0.00798519	0.995509	0.999425	-0.154388	0.531556	1
YDR224C	-0.68448	3.05283e-06	7.81101e-06	-0.826835	1.74356e-07	5.30021e-07	-0.885095	5.86166e-08	1.96168e-07	-0.436303	0.000604369	0.0018811	-0.695605	2.27734e-06	1.65445e-05	-0.259302	0.0256712	0.146033	0.142355	0.36412	0.999983	0.200616	0.205031	0.999216	0.0582603	0.707255	1
YDR225W	-1.03556	1.3312e-06	3.59437e-06	-1.48525	4.21829e-09	1.73886e-08	-1.45859	4.88149e-09	2.04674e-08	-0.149825	0.335398	0.429398	-0.672988	0.000228304	0.000816664	-0.523164	0.00230691	0.0307064	0.449694	0.0519467	0.999983	0.423029	0.0649077	0.999216	-0.0266644	0.902965	1
YDR226W	-1.09685	1.05946e-08	4.22201e-08	-1.22314	1.57856e-09	7.33662e-09	-1.22306	1.53757e-09	7.26693e-09	-0.0789937	0.517059	0.609465	-0.418779	0.00214791	0.00546024	-0.339785	0.00979206	0.0805034	0.126285	0.466519	0.999983	0.126204	0.466463	0.999216	-8.0997e-05	0.999561	1
YDR227W	-0.402882	1.06059e-05	2.48729e-05	-0.428998	3.80412e-06	9.31979e-06	-0.399566	1.08982e-05	2.50283e-05	-0.139928	0.0571742	0.0961641	0.0224613	0.750735	0.803179	0.16239	0.0291544	0.156407	0.0261157	0.794191	0.999983	-0.00331638	0.973638	0.999216	-0.0294321	0.768107	1
YDR228C	-0.251404	0.00208492	0.00348476	-0.0938932	0.195188	0.235509	0.0865395	0.233416	0.276855	-0.233611	0.00339733	0.00845372	-0.078843	0.279969	0.362545	0.154768	0.0393571	0.186161	-0.157511	0.131314	0.999983	-0.337944	0.00293674	0.999216	-0.180433	0.0839928	1
YDR229W	0.153589	0.0604394	0.080285	0.190207	0.018909	0.0272985	0.342531	0.000168759	0.000326075	-0.444949	8.74954e-06	4.88676e-05	-0.352122	0.000158122	0.000593842	0.0928273	0.232398	0.505439	-0.0366174	0.737296	0.999983	-0.188941	0.094521	0.999216	-0.152324	0.165657	1
YDR231C	1.43028	1.17486e-08	4.64404e-08	1.07172	5.01836e-07	1.41081e-06	1.21661	7.54481e-08	2.47143e-07	-0.467304	0.00923771	0.0199211	-0.463833	0.00998588	0.0208676	0.00347114	0.982576	0.994883	0.358567	0.116681	0.999983	0.213674	0.341588	0.999216	-0.144893	0.504691	1
YDR232W	-0.252896	0.00255918	0.00422096	-0.258974	0.00231229	0.0038084	-0.249824	0.00292745	0.00474491	1.02254	5.39121e-12	2.10976e-09	0.550618	2.49994e-07	2.83842e-06	-0.471926	2.67662e-06	0.000206733	0.00607813	0.954365	0.999983	-0.00307221	0.976959	0.999216	-0.00915034	0.931621	1
YDR233C	-0.72584	4.13859e-08	1.45203e-07	-0.81809	5.79127e-09	2.32363e-08	-0.6992	7.71121e-08	2.52312e-07	0.872318	1.86982e-09	6.77521e-08	0.733693	3.47424e-08	6.0877e-07	-0.138625	0.126319	0.362411	0.0922502	0.462313	0.999983	-0.0266401	0.830901	0.999216	-0.11889	0.345795	1
YDR234W	-2.33791	1.97654e-15	1.01743e-13	-2.29241	2.85617e-15	1.36307e-13	-2.38888	1.454e-15	7.75908e-14	0.369906	0.00232984	0.00613692	0.338404	0.0046609	0.010704	-0.0315021	0.771317	0.900958	-0.0455005	0.775303	0.999983	0.0509743	0.749074	0.999216	0.0964748	0.546712	1
YDR235W	-0.371314	0.137836	0.171783	-0.0198443	0.932017	0.945058	-0.214413	0.374775	0.424861	-0.199506	0.403815	0.499031	0.0423292	0.859584	0.893687	0.241835	0.311157	0.580731	-0.35147	0.302807	0.999983	-0.156901	0.646116	0.999216	0.194569	0.561354	1
YDR236C	0.579039	1.6604e-09	8.12745e-09	0.606085	8.39636e-10	4.24519e-09	0.522277	1.18762e-08	4.62288e-08	0.489255	4.11089e-08	6.31852e-07	0.415103	5.58889e-07	5.33444e-06	-0.0741518	0.224305	0.497421	-0.0270459	0.744211	0.999983	0.056762	0.497142	0.999216	0.0838079	0.320592	1
YDR237W	0.0734554	0.44878	0.50054	0.0435734	0.639765	0.684297	0.090357	0.336867	0.385836	-0.364796	0.000842516	0.00253619	-0.407771	0.000284069	0.000977423	-0.0429758	0.645943	0.828191	0.029882	0.823341	0.999983	-0.0169016	0.89964	0.999216	-0.0467837	0.722311	1
YDR238C	-0.455699	6.68021e-07	1.89617e-06	-0.526329	6.99726e-08	2.2743e-07	-0.481081	2.91186e-07	8.53352e-07	0.138032	0.046608	0.0808957	0.136038	0.0496105	0.0834087	-0.00199414	0.975928	0.991467	0.0706293	0.453318	0.999983	0.0253814	0.786365	0.999216	-0.0452479	0.629525	1
YDR239C	-0.27518	0.000716728	0.00127821	-0.30587	0.000228746	0.000436238	-0.323891	0.000123228	0.000242815	0.14995	0.041318	0.07295	0.0342678	0.624648	0.697618	-0.115682	0.107199	0.331117	0.0306901	0.757373	0.999983	0.0487111	0.62464	0.999216	0.018021	0.855502	1
YDR240C	-0.431468	0.0119307	0.0179022	-0.419939	0.0102272	0.0154011	-0.228119	0.142919	0.17729	-0.356051	0.0280292	0.0523153	-0.260342	0.100983	0.154006	0.0957088	0.525729	0.751174	-0.0115297	0.957751	0.999983	-0.203349	0.359024	0.999216	-0.19182	0.373968	1
YDR242W	1.24327	3.55143e-09	1.57692e-08	0.954326	9.77512e-08	3.1033e-07	0.860241	5.76547e-07	1.60929e-06	-0.526287	0.000653122	0.00201886	-0.527859	0.000662159	0.00200561	-0.00157252	0.990167	0.995837	0.288942	0.117776	0.999983	0.383027	0.0432605	0.999216	0.0940851	0.590157	1
YDR243C	-0.562655	7.71092e-06	1.84747e-05	-0.615154	1.40908e-06	3.69418e-06	-0.585367	3.40373e-06	8.44815e-06	-0.167569	0.0851101	0.135245	-0.0663714	0.484575	0.570529	0.101197	0.283493	0.554846	0.0524984	0.698261	0.999983	0.022712	0.867389	0.999216	-0.0297864	0.823911	1
YDR244W	0.232994	0.0139129	0.0206756	0.152129	0.0836274	0.108533	0.146316	0.0970048	0.124354	-0.486998	1.22119e-05	6.44059e-05	-0.453621	3.12486e-05	0.000148766	0.0333777	0.696575	0.860219	0.0808649	0.510161	0.999983	0.0866786	0.481746	0.999216	0.00581375	0.961443	1
YDR245W	-0.932442	6.70186e-10	3.68697e-09	-1.08914	3.2996e-11	2.68264e-10	-1.02329	1.04798e-10	7.17809e-10	-0.133057	0.138307	0.20414	-0.179134	0.0506032	0.0847478	-0.0460765	0.597831	0.798935	0.156702	0.219284	0.999983	0.0908482	0.471237	0.999216	-0.0658538	0.598316	1
YDR246W	0.451042	0.00188805	0.00317288	0.516099	0.000407972	0.00075025	0.633467	4.43502e-05	9.28444e-05	-0.296023	0.0296289	0.0547957	-0.268779	0.0467283	0.0794368	0.0272445	0.829741	0.932526	-0.0650571	0.716923	0.999983	-0.182425	0.315281	0.999216	-0.117368	0.508436	1
YDR247W	0.157475	0.289659	0.337696	0.346179	0.0274555	0.0386114	0.173527	0.248418	0.292755	0.530993	0.00163925	0.0045091	0.357232	0.0239511	0.0446891	-0.173761	0.253307	0.52504	-0.188704	0.369441	0.999983	-0.0160514	0.938536	0.999216	0.172652	0.412919	1
YDR248C	0.399486	0.00141098	0.00241307	0.403945	0.000605668	0.00108525	0.297609	0.00749299	0.0114631	-0.847037	8.45166e-08	1.13268e-06	-0.946833	1.35597e-08	3.05361e-07	-0.0997961	0.337197	0.60409	-0.00445923	0.976819	0.999983	0.101877	0.499184	0.999216	0.106336	0.462597	1
YDR249C	-0.164205	0.450508	0.502085	-0.0852246	0.700923	0.740669	-0.221302	0.329325	0.379121	0.654843	0.0063346	0.014446	0.593455	0.0121612	0.0247524	-0.0613889	0.78274	0.906303	-0.0789804	0.798909	0.999983	0.0570974	0.854233	0.999216	0.136078	0.666736	1
YDR251W	0.190581	0.0251166	0.0358457	0.150797	0.0700663	0.0920728	0.237952	0.00670193	0.0103364	0.292556	0.00133282	0.00376682	0.344234	0.000282507	0.000973762	0.0516771	0.521519	0.74875	0.0397838	0.725493	0.999983	-0.047371	0.676279	0.999216	-0.0871548	0.444587	1
YDR252W	-0.516164	0.00187473	0.00315229	-0.523557	0.00177183	0.00296315	-0.431022	0.00779772	0.0119045	0.409964	0.00909233	0.0196654	0.359224	0.0202896	0.0386313	-0.0507398	0.72762	0.875855	0.00739313	0.970481	0.999983	-0.0851415	0.685201	0.999216	-0.0925346	0.659724	1
YDR253C	0.00350735	0.989903	0.991975	0.463846	0.0663905	0.0876151	0.716394	0.00819209	0.0124547	-0.623742	0.0262456	0.0495376	-0.365585	0.183558	0.255693	0.258157	0.314883	0.585295	-0.460339	0.221177	0.999983	-0.712886	0.0668007	0.999216	-0.252547	0.469436	1
YDR254W	-0.393064	0.00465249	0.00743133	-0.359405	0.00560511	0.00878088	-0.12618	0.303484	0.351441	-0.453401	0.00101001	0.00297777	-0.0733762	0.550487	0.631989	0.380025	0.00397514	0.0437788	-0.0336595	0.844911	0.999983	-0.266884	0.136619	0.999216	-0.233224	0.177162	1
YDR255C	1.08943	6.77556e-08	2.28447e-07	0.953442	3.31434e-07	9.5791e-07	0.984237	2.47506e-07	7.33768e-07	-0.182941	0.198464	0.278684	-0.0828018	0.557655	0.637885	0.100139	0.469105	0.711468	0.135991	0.47653	0.999983	0.105196	0.583449	0.999216	-0.030795	0.869776	1
YDR256C	0.449935	0.0249237	0.035614	0.14055	0.437998	0.489444	0.343277	0.0698909	0.0918834	-0.292411	0.130095	0.193822	-0.187592	0.328425	0.413881	0.104819	0.569815	0.782413	0.309385	0.242995	0.999983	0.106658	0.684523	0.999216	-0.202727	0.431682	1
YDR257C	0.109346	0.276426	0.323747	-0.168709	0.0881825	0.113965	-0.0946346	0.327266	0.377046	-0.478526	6.3398e-05	0.000266009	-0.555228	9.92364e-06	5.55308e-05	-0.0767017	0.425182	0.679744	0.278055	0.0534486	0.999983	0.20398	0.14826	0.999216	-0.0740748	0.584691	1
YDR258C	4.02316	1.42512e-11	1.38272e-10	4.04436	1.26171e-11	1.18311e-10	4.10694	1.01926e-11	9.97174e-11	-0.190506	0.502279	0.595632	-0.179391	0.527635	0.611132	0.011115	0.968488	0.9887	-0.0211981	0.957203	0.999983	-0.0837781	0.832083	0.999216	-0.06258	0.873785	1
YDR259C	0.742937	8.15793e-05	0.00016639	1.06902	2.89806e-07	8.4677e-07	1.27072	2.86316e-08	1.02045e-07	-0.24407	0.12886	0.192405	0.106869	0.505152	0.590215	0.350939	0.0324481	0.165626	-0.326082	0.136709	0.999983	-0.527784	0.0220906	0.999216	-0.201701	0.342638	1
YDR260C	-0.0798044	0.391321	0.441911	-0.0892818	0.319317	0.367456	0.0288074	0.746947	0.780869	-0.206847	0.0307581	0.0565632	-0.164885	0.0804467	0.126296	0.041962	0.638645	0.823922	0.00947733	0.94099	0.999983	-0.108612	0.401212	0.999216	-0.118089	0.3525	1
YDR261C	0.380399	1.93372e-06	5.09926e-06	0.170406	0.0084615	0.0129279	0.245423	0.000417324	0.000762195	0.238609	0.00056456	0.00177597	0.200885	0.00261089	0.00649403	-0.0377243	0.528594	0.753484	0.209993	0.0194259	0.999983	0.134976	0.11896	0.999216	-0.0750174	0.376583	1
YDR261C-D	-0.292691	0.411867	0.462975	-0.0327514	0.925057	0.939461	-0.0538448	0.878751	0.898497	-0.360451	0.310497	0.403412	0.146431	0.677273	0.742787	0.506882	0.159289	0.414313	-0.259939	0.60212	0.999983	-0.238846	0.631709	0.999216	0.0210934	0.966112	1
YDR261W-B	-0.586242	0.00889748	0.0136544	-0.409138	0.0503985	0.0677442	-0.513235	0.0193301	0.0278312	-0.285792	0.164101	0.236846	0.173005	0.397396	0.485476	0.458797	0.0307832	0.16045	-0.177104	0.538072	0.999983	-0.0730071	0.801536	0.999216	0.104097	0.715944	1
YDR262W	0.375757	0.000127549	0.000251923	0.406382	4.72932e-05	9.86886e-05	0.395047	7.00378e-05	0.000142751	0.178148	0.0389676	0.0692102	0.176005	0.0415796	0.0715544	-0.00214285	0.979108	0.992559	-0.0306245	0.789549	0.999983	-0.0192899	0.866703	0.999216	0.0113346	0.921183	1
YDR263C	-0.877604	3.96006e-05	8.49307e-05	-0.175225	0.285885	0.332503	-0.432194	0.0150788	0.0220564	0.078729	0.630298	0.70999	0.0943167	0.566599	0.64619	0.0155877	0.923453	0.971072	-0.702379	0.00662197	0.999983	-0.44541	0.0725983	0.999216	0.256969	0.273595	1
YDR264C	0.234554	0.000226623	0.000431627	0.114649	0.0423184	0.0577025	0.182335	0.0024862	0.0040754	0.550379	9.24527e-10	4.23982e-08	0.629486	8.25502e-11	8.65303e-09	0.0791075	0.151674	0.403227	0.119905	0.124441	0.999983	0.0522192	0.493992	0.999216	-0.0676859	0.377656	1
YDR265W	0.63916	0.000342522	0.000634061	0.607026	0.00029632	0.000555897	0.588359	0.000454666	0.000826538	-0.478941	0.0042772	0.0102814	-0.432312	0.00905842	0.0191545	0.0466293	0.750377	0.888766	0.032134	0.876703	0.999983	0.0508012	0.807679	0.999216	0.0186673	0.926479	1
YDR266C	-0.274593	0.00291326	0.00476878	-0.240667	0.00725419	0.011194	-0.173805	0.044441	0.0602608	-0.0877593	0.291925	0.383442	0.0680515	0.412303	0.500873	0.155811	0.0682714	0.258596	-0.0339261	0.770836	0.999983	-0.100788	0.391459	0.999216	-0.0668619	0.566371	1
YDR267C	-0.580247	1.02891e-07	3.361e-07	-0.706465	2.80047e-09	1.21141e-08	-0.806849	2.70313e-10	1.59311e-09	-0.042686	0.559465	0.647446	-0.185781	0.0172539	0.0336591	-0.143095	0.0575498	0.23427	0.126218	0.236158	0.999983	0.226602	0.0400772	0.999216	0.100385	0.339213	1
YDR268W	0.231033	0.019519	0.0283394	0.148336	0.104967	0.134093	0.203494	0.0313616	0.0437372	-0.380919	0.000380215	0.00124685	-0.318635	0.00205667	0.00525584	0.0622838	0.489796	0.728433	0.0826975	0.520576	0.999983	0.0275393	0.83043	0.999216	-0.0551582	0.661856	1
YDR270W	0.883839	3.8038e-11	3.17615e-10	0.901193	2.27932e-11	1.96759e-10	0.931005	1.52489e-11	1.4052e-10	0.131402	0.0843483	0.134248	0.309684	0.000362899	0.00120012	0.178281	0.0230349	0.137554	-0.0173545	0.864682	0.999983	-0.0471663	0.645879	0.999216	-0.0298118	0.770231	1
YDR272W	0.971526	3.64392e-11	3.07325e-10	0.971667	2.41904e-11	2.06994e-10	1.04492	6.27018e-12	6.71642e-11	-0.511871	1.76119e-06	1.28585e-05	-0.569602	3.62386e-07	3.78506e-06	-0.0577314	0.463679	0.707512	-0.000140808	0.999288	0.999983	-0.0733917	0.510096	0.999216	-0.0732509	0.505823	1
YDR273W	0.415519	0.00401125	0.00645032	0.455511	0.00100785	0.00174722	0.51314	0.000329682	0.000612222	-0.41718	0.00357031	0.00882802	-0.454756	0.00182685	0.00474707	-0.0375761	0.762275	0.896085	-0.0399915	0.822937	0.999983	-0.097621	0.585976	0.999216	-0.0576295	0.737183	1
YDR275W	0.0261734	0.823659	0.84763	-0.377362	0.00285884	0.00464601	-0.540023	9.03624e-05	0.000181281	-0.293193	0.0174577	0.0347143	-0.481323	0.000355035	0.0011801	-0.188129	0.103661	0.324145	0.403536	0.0205372	0.999983	0.566197	0.00205334	0.936702	0.162661	0.316241	1
YDR276C	0.959583	5.27245e-06	1.29063e-05	0.694346	0.000423292	0.000775992	0.625569	0.000920151	0.00160086	1.07437	2.13768e-06	1.51366e-05	0.588102	0.00171883	0.00449823	-0.486269	0.00877914	0.0754534	0.265237	0.261201	0.999983	0.334014	0.15562	0.999216	0.068777	0.769848	1
YDR277C	0.452607	0.0735941	0.0962991	0.736036	0.00434637	0.00688429	0.621507	0.0138658	0.0203888	-0.0424292	0.862617	0.90067	-0.132798	0.589421	0.667033	-0.0903688	0.707754	0.865885	-0.283429	0.404245	0.999983	-0.1689	0.618158	0.999216	0.114529	0.729143	1
YDR279W	-1.12396	3.17954e-10	1.97501e-09	-1.04577	5.45403e-10	2.92109e-09	-1.05233	5.58465e-10	2.99926e-09	-0.269264	0.010936	0.023242	-0.248046	0.0180419	0.0349526	0.0212179	0.826169	0.930521	-0.0781901	0.585223	0.999983	-0.0716287	0.618198	0.999216	0.00656132	0.96266	1
YDR280W	-0.788125	1.22933e-07	3.96491e-07	-0.769393	1.18456e-07	3.71639e-07	-0.685861	7.48699e-07	2.05176e-06	-0.245361	0.0209517	0.040697	-0.177418	0.0862826	0.134096	0.0679432	0.494052	0.729839	-0.0187322	0.895646	0.999983	-0.102264	0.478206	0.999216	-0.0835313	0.556395	1
YDR281C	-0.895314	0.0194033	0.0282133	-1.13196	0.00194441	0.00323059	-1.91045	2.58383e-05	5.61328e-05	-0.371348	0.24585	0.331223	-0.321257	0.318084	0.403185	0.0500912	0.868224	0.948266	0.236643	0.630619	0.999983	1.01514	0.060117	0.999216	0.778493	0.123581	1
YDR282C	0.848395	2.32178e-08	8.60402e-08	0.657436	4.94288e-07	1.39093e-06	0.737007	8.82392e-08	2.85222e-07	-0.534286	2.2455e-05	0.000107338	-0.555208	1.42853e-05	7.60934e-05	-0.0209219	0.827993	0.931053	0.190959	0.172335	0.999983	0.111387	0.419705	0.999216	-0.0795711	0.55046	1
YDR283C	-0.211455	0.00764494	0.0118594	-0.138492	0.0633943	0.0839063	-0.219456	0.00586235	0.00913027	-0.214888	0.00645848	0.0146602	0.161696	0.034476	0.0608827	0.376584	2.89733e-05	0.0013287	-0.0729631	0.476752	0.999983	0.00800053	0.937818	0.999216	0.0809637	0.4301	1
YDR284C	0.222315	0.0238736	0.0342218	0.0197733	0.832878	0.85817	0.0608864	0.518483	0.56824	0.553783	5.78189e-06	3.4597e-05	0.502284	2.12319e-05	0.00010698	-0.051499	0.585389	0.791759	0.202542	0.1342	0.999983	0.161429	0.228477	0.999216	-0.0411131	0.756748	1
YDR285W	1.01083	2.56481e-07	7.81904e-07	0.813751	1.27396e-06	3.36399e-06	0.831774	1.17701e-06	3.13865e-06	-1.07276	8.40631e-08	1.12918e-06	-0.910363	1.22599e-06	1.00651e-05	0.162402	0.212734	0.483525	0.197079	0.292884	0.999983	0.179056	0.341789	0.999216	-0.0180228	0.918184	1
YDR286C	0.533517	0.00603012	0.00949995	0.407829	0.0257233	0.0363758	0.387587	0.0337377	0.0467849	0.0016813	0.992548	0.995261	-0.0734076	0.683749	0.74755	-0.0750889	0.671336	0.846197	0.125688	0.611904	0.999983	0.145929	0.556846	0.999216	0.0202417	0.933702	1
YDR287W	0.688745	6.12769e-09	2.56559e-08	0.934036	1.64935e-11	1.49871e-10	0.815963	2.14225e-10	1.3209e-09	-0.0250772	0.74074	0.802241	-0.100367	0.194204	0.268104	-0.0752893	0.320477	0.58861	-0.245291	0.0272274	0.999983	-0.127218	0.233024	0.999216	0.118073	0.261546	1
YDR288W	-0.128785	0.289528	0.33761	-0.106049	0.346658	0.395815	-0.0805953	0.479058	0.529281	-0.666009	8.42463e-06	4.75049e-05	-0.501592	0.000270098	0.00093982	0.164417	0.153509	0.405966	-0.0227363	0.8895	0.999983	-0.0481899	0.770232	0.999216	-0.0254536	0.872766	1
YDR289C	0.176117	0.0646443	0.0851958	0.0863647	0.316876	0.365076	0.261274	0.0056671	0.00884495	-0.884964	1.59853e-09	6.19618e-08	-0.737878	3.90514e-08	6.66371e-07	0.147086	0.0984843	0.3147	0.089752	0.475351	0.999983	-0.085157	0.499874	0.999216	-0.174909	0.158275	1
YDR291W	-0.0376693	0.529971	0.579857	-0.0921418	0.125192	0.157496	-0.140284	0.0256954	0.0363013	-0.232187	0.000675238	0.00207521	-0.0238992	0.688159	0.750802	0.208288	0.00171695	0.026178	0.0544725	0.516369	0.999983	0.102615	0.230136	0.999216	0.0481427	0.564077	1
YDR292C	-0.861345	7.25299e-09	2.99402e-08	-0.759986	4.79345e-08	1.60786e-07	-0.750536	6.35323e-08	2.10698e-07	-0.220764	0.0255284	0.0483549	-0.0426832	0.647612	0.717667	0.17808	0.0655829	0.254011	-0.101359	0.44702	0.999983	-0.110809	0.407545	0.999216	-0.00945022	0.942946	1
YDR293C	0.744641	5.38891e-07	1.55521e-06	0.759547	3.98023e-07	1.13859e-06	0.859799	5.94073e-08	1.98588e-07	0.366107	0.00220841	0.00586844	0.804895	1.6938e-07	2.12449e-06	0.438788	0.000431882	0.01039	-0.0149062	0.92093	0.999983	-0.115158	0.446821	0.999216	-0.100252	0.507141	1
YDR294C	0.545856	7.71482e-08	2.576e-07	0.355337	3.55054e-05	7.5486e-05	0.451848	1.40542e-06	3.69283e-06	0.255457	0.00121011	0.00348374	0.184495	0.0134651	0.0269946	-0.0709623	0.311229	0.580731	0.190519	0.0613449	0.999983	0.0940076	0.340658	0.999216	-0.096511	0.328238	1
YDR295C	0.482901	1.70789e-06	4.5425e-06	0.418886	6.62106e-06	1.56338e-05	0.484475	9.09396e-07	2.46339e-06	-0.624933	2.68512e-08	4.66321e-07	-0.559913	1.68842e-07	2.12227e-06	0.0650198	0.373809	0.639477	0.0640149	0.537601	0.999983	-0.00157392	0.988244	0.999216	-0.0655889	0.519537	1
YDR296W	0.353064	0.000131164	0.000258453	0.283919	0.000793932	0.00139574	0.355221	7.38584e-05	0.000150017	-0.421077	1.40487e-05	7.32079e-05	-0.540368	4.0542e-07	4.12446e-06	-0.11929	0.118323	0.35104	0.0691446	0.517012	0.999983	-0.00215718	0.984111	0.999216	-0.0713018	0.494764	1
YDR297W	-1.23832	2.43476e-12	3.12361e-11	-1.22624	3.5873e-12	4.17806e-11	-1.28261	1.51211e-12	2.07699e-11	0.676789	8.57766e-08	1.14174e-06	0.511075	5.53794e-06	3.42186e-05	-0.165714	0.0654465	0.253913	-0.0120794	0.922975	0.999983	0.0442822	0.720973	0.999216	0.0563615	0.652171	1
YDR298C	-0.426853	6.75151e-05	0.00014009	-0.429086	7.11159e-05	0.000145251	-0.395003	0.000174566	0.000336742	0.694416	7.44753e-08	1.01432e-06	0.494175	1.0783e-05	5.95738e-05	-0.200241	0.0310981	0.16126	0.00223333	0.985484	0.999983	-0.0318495	0.797585	0.999216	-0.0340829	0.784618	1
YDR299W	-1.59479	1.46391e-10	1.01334e-09	-1.76605	1.20662e-11	1.13689e-10	-1.6875	2.91984e-11	2.41061e-10	-0.789698	5.43444e-06	3.28191e-05	-0.75656	9.78799e-06	5.49813e-05	0.0331382	0.8002	0.916521	0.171255	0.379377	0.999983	0.0927132	0.632615	0.999216	-0.0785414	0.67868	1
YDR300C	-1.7059	1.12852e-12	1.63749e-11	-1.75251	3.90607e-13	6.47701e-12	-1.72197	5.6679e-13	9.17563e-12	-0.244111	0.033087	0.0601294	-0.284058	0.0149012	0.0295008	-0.0399472	0.710562	0.867254	0.046618	0.772163	0.999983	0.0160779	0.920787	0.999216	-0.0305401	0.846813	1
YDR301W	-0.226701	0.000364111	0.000671906	-0.158044	0.00733701	0.0113129	-0.134923	0.0203597	0.0291776	0.184871	0.0022901	0.00605535	0.448815	3.64786e-08	6.3729e-07	0.263943	6.85637e-05	0.00256349	-0.0686572	0.373771	0.999983	-0.0917783	0.240032	0.999216	-0.023121	0.763215	1
YDR302W	-0.640639	0.000196038	0.000376921	-0.474102	0.00321036	0.00517714	-0.619889	0.000330998	0.000614472	0.483297	0.00246676	0.00644411	0.544738	0.000911447	0.00262007	0.0614407	0.669202	0.844777	-0.166537	0.417888	0.999983	-0.0207506	0.919909	0.999216	0.145787	0.481087	1
YDR303C	-0.0706391	0.633766	0.67677	0.221397	0.141658	0.176097	-0.00974142	0.947651	0.957108	0.188419	0.210328	0.29215	0.362493	0.0218893	0.0413417	0.174074	0.246963	0.519901	-0.292036	0.170551	0.999983	-0.0608977	0.771395	0.999216	0.231138	0.274894	1
YDR304C	0.0892299	0.117978	0.14906	0.0184595	0.73923	0.774595	0.0475337	0.394907	0.445313	0.233773	0.000335793	0.00112058	0.148633	0.0129487	0.026075	-0.0851391	0.134824	0.375434	0.0707704	0.370956	0.999983	0.0416962	0.595839	0.999216	-0.0290742	0.710947	1
YDR305C	-0.0262096	0.775678	0.804742	0.197142	0.0304095	0.0423396	0.107005	0.222984	0.265986	-0.403519	0.000164468	0.000599643	-0.506378	1.05549e-05	5.84501e-05	-0.102859	0.243943	0.518644	-0.223351	0.0867869	0.999983	-0.133215	0.296853	0.999216	0.0901363	0.462173	1
YDR306C	0.38407	0.00350874	0.00567909	0.474723	0.000406547	0.000748098	0.42141	0.00141049	0.00239918	-0.154425	0.200744	0.281032	-0.0403331	0.73524	0.790699	0.114092	0.335818	0.602645	-0.090653	0.583738	0.999983	-0.0373393	0.82199	0.999216	0.0533137	0.744362	1
YDR307W	0.479198	0.000219226	0.000418526	0.744605	8.49037e-07	2.2967e-06	0.588097	2.53367e-05	5.5186e-05	0.644647	7.21364e-06	4.15138e-05	0.809611	2.92348e-07	3.23329e-06	0.164964	0.150305	0.401068	-0.265407	0.0968662	0.999983	-0.1089	0.486137	0.999216	0.156507	0.321792	1
YDR308C	-0.293086	0.0386659	0.0533417	-0.337366	0.0109469	0.0163965	-0.441913	0.00159683	0.00269576	-0.80992	2.11287e-06	1.50334e-05	-0.828153	1.59015e-06	1.22496e-05	-0.0182329	0.88109	0.956361	0.0442807	0.808368	0.999983	0.148827	0.419435	0.999216	0.104546	0.549501	1
YDR309C	-1.3163	1.29821e-12	1.84963e-11	-1.33255	1.01047e-12	1.39245e-11	-1.1544	1.48334e-11	1.37338e-10	0.269021	0.00566223	0.0131114	0.257469	0.00768902	0.0165662	-0.0115523	0.896091	0.959252	0.0162474	0.897639	0.999983	-0.161902	0.208961	0.999216	-0.178149	0.168153	1
YDR310C	-0.269209	8.0375e-05	0.000164276	-0.302798	1.77509e-05	3.95737e-05	-0.27319	6.53685e-05	0.000133698	-0.134478	0.0235342	0.0451456	0.0150972	0.78707	0.833652	0.149575	0.0128235	0.0967532	0.0335886	0.67124	0.999983	0.00398117	0.959849	0.999216	-0.0296074	0.707757	1
YDR311W	0.0913883	0.174052	0.212851	0.0848438	0.190545	0.230286	0.0905414	0.167537	0.205012	-0.400724	3.22334e-06	2.13315e-05	-0.270996	0.000390456	0.00127191	0.129728	0.052979	0.22341	0.00654447	0.942874	0.999983	0.00084682	0.992605	0.999216	-0.00569765	0.949637	1
YDR312W	-1.00643	3.55556e-08	1.26338e-07	-1.0372	8.25017e-09	3.20506e-08	-1.07651	4.82478e-09	2.02731e-08	-0.723957	2.38605e-06	1.64972e-05	-0.731077	2.12209e-06	1.55903e-05	-0.00712098	0.949401	0.980814	0.0307715	0.854145	0.999983	0.0700753	0.676021	0.999216	0.0393038	0.808344	1
YDR313C	0.435078	0.0119183	0.0178926	0.503779	0.00354067	0.00569105	0.639197	0.00038426	0.000705849	-0.0281837	0.861067	0.899481	-0.289734	0.08104	0.127092	-0.26155	0.107813	0.331824	-0.0687014	0.758344	0.999983	-0.204119	0.361927	0.999216	-0.135418	0.537066	1
YDR314C	0.427442	0.00511156	0.00812699	0.709685	1.87012e-05	4.1519e-05	0.612312	0.000155189	0.000301342	-0.280921	0.0520127	0.0890389	-0.00860308	0.951141	0.963949	0.272318	0.0565057	0.231626	-0.282244	0.14895	0.999983	-0.18487	0.344576	0.999216	0.0973739	0.606015	1
YDR315C	0.381412	0.0257738	0.0367303	0.466438	0.00443645	0.00701751	0.314475	0.0499804	0.0671054	-0.558282	0.00176897	0.00482746	-0.321011	0.0555908	0.0917139	0.237271	0.13249	0.373119	-0.0850256	0.698676	0.999983	0.0669368	0.763184	0.999216	0.151962	0.478477	1
YDR316W	0.214042	0.0298658	0.0419407	0.333542	0.000899346	0.00156885	0.308153	0.00200377	0.00332828	-0.702297	1.16888e-07	1.42945e-06	-0.547022	5.22913e-06	3.25159e-05	0.155275	0.0913187	0.300808	-0.1195	0.354531	0.999983	-0.0941112	0.466689	0.999216	0.0253889	0.838504	1
YDR317W	0.395343	0.165489	0.20314	0.696181	0.0113116	0.0168998	0.846939	0.00381805	0.00609517	-0.392161	0.163689	0.236372	-0.0428638	0.879377	0.908793	0.349297	0.20481	0.475192	-0.300838	0.429583	0.999983	-0.451597	0.247612	0.999216	-0.150759	0.680631	1
YDR318W	0.0634437	0.646449	0.68881	-0.227942	0.0809621	0.10533	-0.149404	0.250925	0.295236	-0.827534	2.66591e-06	1.80912e-05	-0.658966	5.84714e-05	0.000252373	0.168568	0.192057	0.459964	0.291385	0.129064	0.999983	0.212848	0.265228	0.999216	-0.0785372	0.662551	1
YDR319C	0.329597	0.238753	0.284045	0.797261	0.0087245	0.0133089	0.374639	0.19837	0.23876	0.720078	0.0177629	0.0352376	0.71499	0.0189606	0.0364795	-0.00508765	0.98597	0.995242	-0.467664	0.240393	0.999983	-0.0450426	0.909173	0.999216	0.422621	0.296382	1
YDR320C	0.00752125	0.919399	0.932746	0.0369349	0.616872	0.663059	0.110378	0.142914	0.17729	0.0410185	0.581368	0.665364	-0.13106	0.0874862	0.135571	-0.172078	0.0277613	0.151913	-0.0294137	0.778771	0.999983	-0.102857	0.330307	0.999216	-0.0734431	0.482501	1
YDR320C-A	-0.165583	0.351864	0.401681	-0.513086	0.00536712	0.00841929	-0.293849	0.0894413	0.115288	-0.586078	0.00224403	0.00594693	-0.607277	0.0016884	0.00442847	-0.0211985	0.898239	0.960929	0.347503	0.162274	0.999983	0.128266	0.59844	0.999216	-0.219237	0.358475	1
YDR321W	-2.75838	1.21797e-14	4.64251e-13	-2.77416	1.47166e-14	4.85316e-13	-2.77886	1.29353e-14	4.63243e-13	0.812229	6.519e-06	3.81232e-05	0.514242	0.0010961	0.00307263	-0.297987	0.0403969	0.190008	0.0157791	0.937463	0.999983	0.0204759	0.919386	0.999216	0.00469676	0.982254	1
YDR322C-A	0.758671	0.00018684	0.000360298	0.564125	0.00212297	0.00350939	0.57541	0.00169836	0.0028492	-0.42958	0.0185371	0.0366003	-0.684238	0.000534622	0.00166396	-0.254658	0.133183	0.373557	0.194545	0.412419	0.999983	0.183261	0.437982	0.999216	-0.0112842	0.960941	1
YDR322W	0.148799	0.130441	0.163435	-0.0356211	0.701407	0.741047	0.0607239	0.517115	0.566847	-0.360919	0.000896475	0.00267802	-0.304476	0.00385179	0.0091096	0.0564424	0.546807	0.766967	0.184421	0.175876	0.999983	0.0880756	0.511911	0.999216	-0.0963449	0.466724	1
YDR323C	0.317867	0.0266835	0.037898	0.313594	0.0182904	0.0264705	0.176405	0.171899	0.209999	-0.643713	6.81114e-05	0.000283355	-0.568924	0.000285334	0.0009812	0.0747892	0.556736	0.775281	0.00427325	0.980894	0.999983	0.141462	0.447156	0.999216	0.137188	0.441629	1
YDR324C	-1.63752	1.43012e-08	5.54112e-08	-1.80106	2.41199e-09	1.06695e-08	-1.66625	9.6619e-09	3.82179e-08	-0.322714	0.0825254	0.131565	-0.0812607	0.651385	0.721304	0.241453	0.185976	0.450178	0.163548	0.52822	0.999983	0.0287313	0.911615	0.999216	-0.134817	0.601128	1
YDR325W	-0.463805	3.46252e-06	8.78349e-06	-0.514979	4.86992e-07	1.37171e-06	-0.434069	6.6593e-06	1.57748e-05	-0.343109	0.000115674	0.000441201	-0.136001	0.0772271	0.121537	0.207108	0.00917917	0.0771791	0.0511745	0.627663	0.999983	-0.029736	0.778715	0.999216	-0.0809105	0.440721	1
YDR326C	-0.448675	7.6545e-06	1.8347e-05	-0.190306	0.0212353	0.0304622	-0.228332	0.00757547	0.0115862	0.55627	3.40176e-07	3.27887e-06	1.06654	4.50887e-12	1.26034e-09	0.510266	1.37095e-06	0.000123808	-0.258368	0.026185	0.999983	-0.220342	0.0554854	0.999216	0.038026	0.730103	1
YDR328C	0.153758	0.0323417	0.0451691	0.0111047	0.868706	0.88931	0.111663	0.107375	0.136545	-0.365072	1.97545e-05	9.63915e-05	-0.390665	8.22614e-06	4.76678e-05	-0.0255926	0.704079	0.864614	0.142654	0.145507	0.999983	0.0420953	0.660308	0.999216	-0.100558	0.296174	1
YDR329C	0.610407	3.83578e-07	1.13374e-06	0.370967	0.000197846	0.000380773	0.565675	9.12091e-07	2.46841e-06	-0.285933	0.00279817	0.00718829	-0.234444	0.0116046	0.0237597	0.0514891	0.544587	0.765133	0.23944	0.0554463	0.999983	0.0447323	0.709074	0.999216	-0.194708	0.110855	1
YDR330W	1.31259	1.51821e-09	7.55768e-09	1.21527	4.67913e-09	1.91404e-08	1.24593	3.00601e-09	1.32175e-08	-0.112206	0.399374	0.494479	-0.30008	0.0314988	0.0564402	-0.187874	0.160625	0.416022	0.0973107	0.596875	0.999983	0.0666553	0.716229	0.999216	-0.0306554	0.866484	1
YDR331W	-0.444705	8.8315e-05	0.000179071	-0.56032	4.20722e-06	1.02432e-05	-0.558456	4.4072e-06	1.07521e-05	0.0802262	0.387145	0.482186	-0.0255032	0.7816	0.829655	-0.105729	0.255205	0.526237	0.115615	0.38273	0.999983	0.113751	0.390352	0.999216	-0.00186404	0.988557	1
YDR332W	-0.0476222	0.668232	0.70917	0.241999	0.0299259	0.0417554	0.228066	0.0406	0.0553851	-0.279819	0.0163988	0.0329081	-0.29341	0.0126054	0.0255063	-0.0135906	0.898558	0.960929	-0.289621	0.0687605	0.999983	-0.275688	0.0828855	0.999216	0.0139329	0.925616	1
YDR333C	-0.22236	0.00841736	0.0129685	-0.22571	0.00665316	0.0103045	-0.237695	0.00464967	0.00736669	-0.158375	0.0483689	0.0835074	-0.236004	0.00512506	0.0116289	-0.0776296	0.311954	0.581692	0.00335039	0.975392	0.999983	0.0153348	0.887734	0.999216	0.0119844	0.911238	1
YDR334W	0.433721	2.97034e-06	7.61393e-06	0.491946	3.98484e-07	1.13936e-06	0.574412	3.85812e-08	1.34166e-07	-0.439147	2.43354e-06	1.68057e-05	0.0817631	0.250445	0.330832	0.52091	1.86093e-07	2.54039e-05	-0.0582245	0.554833	0.999983	-0.140691	0.163183	0.999216	-0.0824665	0.404008	1
YDR335W	0.499656	7.42643e-08	2.49104e-07	0.508562	5.31187e-08	1.76561e-07	0.503196	6.78875e-08	2.24002e-07	0.0386767	0.541922	0.632296	0.347621	1.57448e-05	8.27114e-05	0.308945	6.61283e-05	0.0025206	-0.0089063	0.920299	0.999983	-0.00354003	0.968283	0.999216	0.00536627	0.952022	1
YDR336W	-0.372168	0.00236956	0.00392807	-0.229093	0.0309557	0.0430796	-0.286137	0.00913601	0.0138075	-0.48837	0.0001008	0.000392632	-0.545849	2.71253e-05	0.000132247	-0.0574788	0.567152	0.781315	-0.143075	0.339454	0.999983	-0.0860312	0.563845	0.999216	0.0570437	0.68909	1
YDR337W	-0.136997	0.118637	0.149827	0.0822946	0.318881	0.367098	0.0653684	0.42529	0.475878	-0.300352	0.00151212	0.00421669	-0.474529	9.83396e-06	5.5134e-05	-0.174177	0.0428808	0.195731	-0.219291	0.0737923	0.999983	-0.202365	0.0967206	0.999216	0.0169261	0.883225	1
YDR338C	-0.0565501	0.549736	0.598371	-0.148045	0.130586	0.163546	-0.120057	0.221197	0.264122	0.48498	3.78644e-05	0.000169022	0.564877	5.69763e-06	3.50211e-05	0.0798966	0.407767	0.665215	0.0914951	0.496785	0.999983	0.0635073	0.638156	0.999216	-0.0279877	0.836463	1
YDR339C	-0.518123	4.22345e-05	9.00206e-05	-0.697413	3.69461e-07	1.06051e-06	-0.62244	2.05009e-06	5.2299e-06	-0.699932	4.15124e-07	3.87185e-06	-0.711872	3.27551e-07	3.54792e-06	-0.0119397	0.901395	0.961684	0.179291	0.212231	0.999983	0.104317	0.463023	0.999216	-0.074973	0.587518	1
YDR341C	-1.98366	6.49354e-15	2.7529e-13	-1.97204	6.83372e-15	2.78434e-13	-1.95004	8.58502e-15	3.39812e-13	-0.0372676	0.710572	0.776878	-0.075756	0.453036	0.539947	-0.0384884	0.701407	0.8637	-0.011617	0.935201	0.999983	-0.0336146	0.814198	0.999216	-0.0219976	0.877503	1
YDR342C	3.08704	3.38164e-09	1.50609e-08	3.01097	5.2759e-09	2.12849e-08	3.09596	3.55133e-09	1.53394e-08	0.90548	0.00709396	0.0158816	0.976848	0.00421334	0.00985744	0.0713681	0.816575	0.925525	0.0760708	0.858929	0.999983	-0.00892183	0.983159	0.999216	-0.0849926	0.842982	1
YDR343C	0.00331355	0.993272	0.994797	-0.341726	0.414262	0.465401	-0.635798	0.13221	0.165227	0.789086	0.0603684	0.100757	0.419333	0.296934	0.380319	-0.369753	0.366293	0.632999	0.345039	0.547247	0.999983	0.639111	0.267542	0.999216	0.294072	0.615797	1
YDR344C	-2.98744	3.81179e-09	1.67856e-08	-1.72261	5.1283e-06	1.23373e-05	-2.32809	8.19628e-07	2.23258e-06	0.560142	0.0401463	0.0710243	1.26389	0.000111633	0.000442163	0.703744	0.0160491	0.109928	-1.26483	0.00779846	0.999983	-0.659351	0.193951	0.999216	0.605479	0.189622	1
YDR345C	-2.05427	1.01439e-15	6.54338e-14	-1.99746	1.78892e-15	9.37588e-14	-2.14279	4.74291e-16	3.39523e-14	0.826198	1.72932e-08	3.40396e-07	0.647217	8.07129e-07	7.18945e-06	-0.178981	0.0703977	0.263562	-0.0568054	0.674484	0.999983	0.0885252	0.513699	0.999216	0.145331	0.288457	1
YDR346C	-1.2384	1.03512e-14	4.02396e-13	-1.34186	1.83661e-15	9.46835e-14	-1.23243	9.99324e-15	3.76462e-13	-0.292518	0.000175604	0.000635116	-0.234818	0.0015099	0.00403052	0.057701	0.379726	0.644032	0.103462	0.272992	0.999983	-0.00596633	0.948765	0.999216	-0.109428	0.245384	1
YDR347W	0.180636	0.0101316	0.0153915	0.135603	0.0455149	0.0617739	0.125116	0.0630355	0.0834502	0.224879	0.00208335	0.00558668	0.0870576	0.188866	0.261843	-0.137821	0.0430216	0.196069	0.0450338	0.623464	0.999983	0.0555201	0.545443	0.999216	0.0104863	0.908551	1
YDR348C	-0.375865	1.06488e-05	2.49336e-05	-0.409254	3.10724e-06	7.70248e-06	-0.438626	1.18651e-06	3.16152e-06	0.118306	0.0838412	0.133532	0.0886148	0.188863	0.261843	-0.0296913	0.653079	0.833649	0.0333884	0.721932	0.999983	0.0627613	0.505709	0.999216	0.0293729	0.753855	1
YDR349C	-0.290196	6.81162e-05	0.000141088	-0.288852	7.84657e-05	0.000159265	-0.250932	0.000363035	0.00067013	0.724828	4.16572e-11	6.78628e-09	0.628552	5.64564e-10	2.80846e-08	-0.0962753	0.118356	0.35104	-0.00134414	0.987432	0.999983	-0.0392638	0.643024	0.999216	-0.0379197	0.655481	1
YDR350C	0.674305	3.27755e-08	1.17384e-07	0.660665	3.68066e-08	1.26127e-07	0.56423	4.67984e-07	1.32517e-06	0.0262991	0.748083	0.808254	-0.042359	0.605993	0.68067	-0.0686581	0.401656	0.661352	0.0136404	0.904534	0.999983	0.110075	0.33883	0.999216	0.0964345	0.397591	1
YDR351W	0.12573	0.0580255	0.0773235	0.291117	0.000127023	0.000251053	0.241691	0.000902867	0.00157172	0.122555	0.0641533	0.106079	0.237623	0.00109605	0.00307263	0.115068	0.0808962	0.284671	-0.165387	0.0752602	0.999983	-0.115962	0.205039	0.999216	0.0494253	0.581885	1
YDR352W	-0.227374	0.00964954	0.0147392	-0.371577	0.000177059	0.000343809	-0.393611	9.14064e-05	0.000183312	0.676524	3.42222e-08	5.58012e-07	0.5277	1.58372e-06	1.2216e-05	-0.148825	0.080686	0.284212	0.144203	0.221296	0.999983	0.166236	0.160695	0.999216	0.0220333	0.851031	1
YDR353W	-0.024947	0.674156	0.714572	-0.054579	0.361148	0.410921	0.0148295	0.80221	0.830094	0.155749	0.0144939	0.0295991	0.0193187	0.744447	0.798011	-0.13643	0.0295647	0.157482	0.0296321	0.723727	0.999983	-0.0397764	0.635526	0.999216	-0.0694085	0.410616	1
YDR354W	-0.437839	4.08009e-06	1.01967e-05	-0.556154	1.24361e-07	3.8871e-07	-0.393528	1.78443e-05	3.96464e-05	0.436775	4.01446e-06	2.55585e-05	0.375287	2.98197e-05	0.000143242	-0.0614871	0.397005	0.65897	0.118315	0.254308	0.999983	-0.0443112	0.665175	0.999216	-0.162626	0.122779	1
YDR356W	-0.613977	7.91234e-05	0.000162	-0.553808	0.000145478	0.000285413	-0.594024	8.04569e-05	0.000162464	-0.779999	2.27523e-06	1.58995e-05	-0.411288	0.00292511	0.00716628	0.368711	0.00571246	0.0566421	-0.0601691	0.732304	0.999983	-0.0199526	0.910272	0.999216	0.0402164	0.816135	1
YDR357C	0.284793	0.0328711	0.0458212	0.523799	0.000224412	0.000429087	0.749894	3.36164e-06	8.35428e-06	-0.488656	0.000692853	0.00212379	-0.153605	0.231653	0.310387	0.335051	0.0116759	0.0898807	-0.239007	0.178514	0.999983	-0.465102	0.0138047	0.999216	-0.226095	0.19358	1
YDR358W	1.69091	1.98661e-10	1.31027e-09	1.65574	1.39057e-10	9.00952e-10	1.86429	1.8991e-11	1.68905e-10	-0.549317	0.00154869	0.00429827	-0.395461	0.016888	0.0330221	0.153856	0.3087	0.577933	0.0351772	0.865023	0.999983	-0.173377	0.41018	0.999216	-0.208554	0.312012	1
YDR359C	0.0388722	0.542857	0.59219	0.0918123	0.15513	0.191346	0.109045	0.0946935	0.121657	-0.0507156	0.427349	0.521742	-0.106051	0.105414	0.159892	-0.0553352	0.385405	0.648604	-0.0529401	0.555956	0.999983	-0.0701728	0.436725	0.999216	-0.0172327	0.846821	1
YDR361C	-2.09056	8.68278e-13	1.34126e-11	-2.2386	8.18959e-14	1.90011e-12	-2.24911	7.45805e-14	1.78107e-12	-0.540891	0.000258758	0.000893558	-0.677877	1.86716e-05	9.56389e-05	-0.136986	0.271395	0.541315	0.14804	0.445788	0.999983	0.158555	0.414646	0.999216	0.0105148	0.955204	1
YDR362C	-0.0914418	0.227958	0.272307	-0.0407785	0.577205	0.625127	-0.0376819	0.609818	0.654651	-0.0761855	0.307654	0.400162	0.0188731	0.799159	0.843413	0.0950586	0.203783	0.474045	-0.0506633	0.627897	0.999983	-0.0537599	0.608942	0.999216	-0.00309659	0.97615	1
YDR363W	0.132776	0.149338	0.185021	0.0698688	0.419033	0.470311	0.0131149	0.879908	0.899209	-0.43324	6.37043e-05	0.000267103	-0.354434	0.000581264	0.00178267	0.0788052	0.367611	0.634297	0.0629072	0.6135	0.999983	0.119661	0.343171	0.999216	0.0567539	0.642721	1
YDR363W-A	0.479646	0.00159452	0.00269892	0.72412	1.29417e-05	2.94562e-05	0.702563	2.07122e-05	4.56212e-05	-0.691382	3.26756e-05	0.000147998	-0.543608	0.000491028	0.00154798	0.147773	0.267014	0.537496	-0.244474	0.198576	0.999983	-0.222917	0.241056	0.999216	0.0215568	0.906661	1
YDR364C	-0.602323	7.92952e-05	0.000162239	-0.409953	0.00212488	0.00351155	-0.480999	0.000580147	0.00103825	-0.448617	0.00109731	0.00319822	-0.310226	0.0167145	0.0327047	0.138391	0.250249	0.522763	-0.19237	0.271097	0.999983	-0.121324	0.486709	0.999216	0.0710461	0.67465	1
YDR365C	-1.15575	3.73441e-12	4.45549e-11	-1.09323	8.27904e-12	8.33584e-11	-1.10337	7.18228e-12	7.53423e-11	-0.657536	6.39196e-08	8.9978e-07	-0.605042	2.40842e-07	2.77204e-06	0.0524937	0.522855	0.749541	-0.0625204	0.593686	0.999983	-0.052387	0.654777	0.999216	0.0101333	0.930463	1
YDR365W-B	-1.38209	0.0301514	0.0423013	-1.79289	0.00994864	0.0150125	-1.68715	0.0120315	0.017886	0.999714	0.109138	0.166819	0.608199	0.303764	0.38822	-0.391514	0.513776	0.744842	0.410802	0.63638	0.999983	0.305069	0.721327	0.999216	-0.105733	0.904238	1
YDR366C	0.375489	0.201366	0.243064	-0.0136526	0.960229	0.968811	0.106867	0.700241	0.73915	-0.296171	0.306464	0.398879	-0.224067	0.441026	0.528331	0.072104	0.795305	0.915201	0.389141	0.332859	0.999983	0.268622	0.503912	0.999216	-0.12052	0.757253	1
YDR367W	-0.749181	1.22176e-06	3.32178e-06	-0.642078	1.40765e-05	3.18786e-05	-0.778737	8.93716e-07	2.42763e-06	0.752302	1.02207e-06	8.06388e-06	0.482286	0.000266745	0.000930014	-0.270016	0.0248147	0.14351	-0.107103	0.511221	0.999983	0.0295568	0.85434	0.999216	0.13666	0.407008	1
YDR368W	0.332339	1.91453e-06	5.05318e-06	0.320562	3.01813e-06	7.5105e-06	0.390451	1.60241e-07	4.93243e-07	0.143521	0.0108701	0.023127	0.111994	0.04098	0.0706469	-0.0315271	0.545825	0.766322	0.011777	0.872329	0.999983	-0.0581118	0.431166	0.999216	-0.0698888	0.344398	1
YDR369C	0.523095	1.64183e-06	4.37704e-06	0.453536	6.24376e-06	1.48324e-05	0.582824	1.90507e-07	5.77621e-07	-0.449754	1.23233e-05	6.4761e-05	-0.26805	0.00304658	0.00740209	0.181704	0.0296475	0.15778	0.0695589	0.534854	0.999983	-0.0597288	0.596564	0.999216	-0.129288	0.245994	1
YDR370C	-0.462809	0.00150358	0.00255605	-0.597745	7.33498e-05	0.000149605	-0.529772	0.000301822	0.000562979	-0.471176	0.000955154	0.00283743	-0.380137	0.00561548	0.0126053	0.0910391	0.459755	0.704269	0.134936	0.451777	0.999983	0.0669624	0.708513	0.999216	-0.0679734	0.698149	1
YDR371W	0.57905	6.78407e-05	0.000140616	0.551537	8.5248e-05	0.00017202	0.589413	4.72586e-05	9.82323e-05	-0.271822	0.0305605	0.0562881	0.000828355	0.994488	0.995845	0.272651	0.0291341	0.156407	0.0275125	0.867804	0.999983	-0.010363	0.950428	0.999216	-0.0378755	0.817621	1
YDR372C	-0.616031	1.06599e-07	3.47053e-07	-0.630749	6.09829e-08	2.00319e-07	-0.529472	9.79509e-07	2.64112e-06	-0.216085	0.0110675	0.0234534	-0.0413736	0.600328	0.675987	0.174711	0.0347207	0.172721	0.0147174	0.89525	0.999983	-0.0865598	0.442516	0.999216	-0.101277	0.36751	1
YDR373W	0.52391	2.44985e-07	7.49771e-07	0.436029	2.71691e-06	6.79518e-06	0.441162	2.47879e-06	6.26367e-06	-0.235824	0.00304392	0.00772495	-0.200671	0.00980165	0.0205265	0.0351529	0.619653	0.812456	0.0878813	0.382543	0.999983	0.0827479	0.411674	0.999216	-0.00513338	0.958588	1
YDR374C	2.16628	0.00434181	0.0069616	2.19946	0.00526468	0.00827186	1.83416	0.00537212	0.0084114	0.531128	0.56924	0.655441	-0.502428	0.54375	0.625355	-1.03356	0.228041	0.5006	-0.0331824	0.950988	0.999983	0.332115	0.723044	0.999216	0.365297	0.68402	1
YDR374W-A	0.423698	0.00510485	0.00811853	0.421458	0.00449979	0.00711386	0.412425	0.00510677	0.00802805	0.0997774	0.476013	0.572581	-0.0650713	0.63996	0.710802	-0.164849	0.237302	0.511023	0.00223959	0.990874	0.999983	0.0112728	0.953	0.999216	0.00903321	0.961694	1
YDR375C	0.139988	0.0593271	0.0788967	0.155966	0.0324103	0.0449866	-0.00205377	0.976286	0.981133	-0.220932	0.0045405	0.0108168	-0.360863	3.74097e-05	0.000173593	-0.139931	0.0536692	0.22551	-0.0159789	0.871905	0.999983	0.142041	0.161683	0.999216	0.15802	0.116085	1
YDR376W	0.342579	7.03939e-05	0.000145344	0.268127	0.000877016	0.00153171	0.266345	0.000940476	0.00163283	0.194035	0.0114094	0.0240654	0.106173	0.144509	0.209448	-0.0878612	0.222308	0.495096	0.0744518	0.456998	0.999983	0.0762333	0.446621	0.999216	0.00178152	0.985653	1
YDR377W	0.422062	0.00100036	0.00174298	0.445009	0.000479856	0.00087206	0.339667	0.00484546	0.00765209	-0.0756622	0.503367	0.59644	-0.227601	0.0526259	0.0875207	-0.151939	0.179436	0.442885	-0.0229466	0.883493	0.999983	0.0823956	0.599561	0.999216	0.105342	0.497797	1
YDR378C	-0.450336	0.0227033	0.0326718	-0.638992	0.00175394	0.00293612	-0.738809	0.000432384	0.000788472	-0.140477	0.438689	0.533369	-0.40865	0.0312437	0.0560687	-0.268173	0.139139	0.382908	0.188656	0.468825	0.999983	0.288473	0.270459	0.999216	0.0998175	0.695452	1
YDR379C-A	1.82166	8.30468e-10	4.41962e-09	2.24271	1.51452e-11	1.39564e-10	2.34345	9.10123e-12	9.00915e-11	0.248708	0.200329	0.280651	0.347452	0.0826841	0.129311	0.0987447	0.608824	0.805319	-0.421047	0.100303	0.999983	-0.521787	0.0468969	0.999216	-0.100739	0.685733	1
YDR379W	0.177002	0.0228049	0.03281	0.274015	0.000766615	0.00135299	0.383409	2.04045e-05	4.5011e-05	-0.50797	4.80779e-07	4.32392e-06	-0.287144	0.000635447	0.00193168	0.220826	0.00502632	0.0513182	-0.0970129	0.344749	0.999983	-0.206406	0.0531222	0.999216	-0.109393	0.282244	1
YDR380W	6.90786	6.16211e-17	8.44426e-15	6.71664	9.1136e-17	1.06994e-14	6.86346	7.82466e-17	8.83283e-15	0.22711	0.613208	0.694838	0.274783	0.549643	0.631266	0.0476732	0.915947	0.967932	0.191225	0.69819	0.999983	0.0444095	0.93195	0.999216	-0.146815	0.76525	1
YDR381C-A	0.573934	0.000515121	0.000933548	0.763871	6.20814e-06	1.47597e-05	0.800537	4.09178e-06	1.00203e-05	-0.666101	9.06021e-05	0.000357156	-0.515107	0.00135969	0.00367976	0.150994	0.268567	0.539709	-0.189937	0.329405	0.999983	-0.226603	0.250322	0.999216	-0.0366655	0.842553	1
YDR381W	-0.771903	5.17618e-06	1.26971e-05	-0.908748	4.19653e-07	1.19523e-06	-0.824711	1.73016e-06	4.47205e-06	-0.494802	0.000763941	0.00231868	-0.605746	9.29822e-05	0.000375382	-0.110944	0.385152	0.648431	0.136844	0.452983	0.999983	0.0528071	0.770829	0.999216	-0.0840371	0.64118	1
YDR382W	-2.9772	5.0204e-11	4.03143e-10	-3.04272	3.69044e-11	2.94733e-10	-3.05482	3.35392e-11	2.72303e-10	0.703539	0.00550494	0.0127875	0.206077	0.37337	0.460921	-0.497462	0.039801	0.18811	0.0655247	0.841446	0.999983	0.0776177	0.812582	0.999216	0.012093	0.970717	1
YDR383C	0.176159	0.273998	0.321096	0.199671	0.163469	0.200494	0.163311	0.250702	0.295032	-0.851922	1.15648e-05	6.17702e-05	-0.981436	1.61498e-06	1.24123e-05	-0.129514	0.364792	0.632033	-0.0235115	0.912191	0.999983	0.0128477	0.95098	0.999216	0.0363592	0.854241	1
YDR384C	-1.11426	7.7937e-09	3.20371e-08	-1.1329	8.00019e-09	3.11827e-08	-1.1007	1.12936e-08	4.41369e-08	0.927921	1.39357e-07	1.61986e-06	0.569374	0.000102856	0.000412408	-0.358548	0.0070598	0.0652614	0.0186422	0.914261	0.999983	-0.013563	0.937879	0.999216	-0.0322052	0.853785	1
YDR385W	-2.20902	2.23569e-11	2.02837e-10	-2.36698	6.84019e-12	7.08147e-11	-2.33142	8.89976e-12	8.86954e-11	0.888627	2.94491e-05	0.000135052	0.637276	0.00101857	0.002887	-0.251352	0.147006	0.395292	0.157957	0.511002	0.999983	0.1224	0.609764	0.999216	-0.0355567	0.881811	1
YDR386W	0.234194	0.0210143	0.0303828	0.122655	0.171898	0.209764	0.076813	0.391734	0.442292	-0.795906	1.88135e-08	3.56243e-07	-0.702413	1.57214e-07	2.00184e-06	0.093493	0.298989	0.567798	0.111539	0.392672	0.999983	0.157381	0.234468	0.999216	0.0458418	0.714113	1
YDR387C	0.470845	6.72076e-05	0.000139501	0.381727	0.00076157	0.0013457	0.370052	0.00107986	0.00185615	0.708214	3.56137e-07	3.41032e-06	0.721724	2.7794e-07	3.09819e-06	0.01351	0.892523	0.958432	0.0891177	0.520038	0.999983	0.100793	0.468703	0.999216	0.011675	0.933374	1
YDR388W	0.16258	0.0288905	0.0406489	0.281677	0.000553479	0.00099752	0.344021	6.47391e-05	0.000132549	0.399013	1.01831e-05	5.53471e-05	0.42285	4.66097e-06	2.96745e-05	0.0238373	0.734819	0.879565	-0.119097	0.238079	0.999983	-0.181441	0.0783976	0.999216	-0.0623441	0.531953	1
YDR389W	-0.247275	0.000656639	0.0011773	-0.307366	5.72464e-05	0.000118156	-0.130146	0.0462522	0.0624569	-0.0942767	0.140374	0.20667	-0.0401284	0.52217	0.605942	0.0541483	0.38741	0.651045	0.0600915	0.498433	0.999983	-0.117129	0.193945	0.999216	-0.17722	0.0539912	1
YDR390C	-0.679991	3.54993e-10	2.15048e-09	-0.728125	7.56904e-11	5.32737e-10	-0.684524	2.53287e-10	1.50485e-09	-0.27853	0.000167233	0.000608591	-0.19305	0.00475249	0.0108888	0.0854793	0.174348	0.436332	0.0481347	0.586726	0.999983	0.00453378	0.959196	0.999216	-0.0436009	0.620001	1
YDR391C	1.9195	1.57334e-13	3.33411e-12	1.40919	2.27692e-11	1.96759e-10	1.58379	2.50096e-12	3.11691e-11	-0.479707	0.000662174	0.00204138	-0.564779	0.00012234	0.000477168	-0.0850715	0.46913	0.711468	0.510314	0.00446953	0.999983	0.335713	0.0484757	0.999216	-0.174601	0.27621	1
YDR392W	0.114634	0.169494	0.20771	0.233623	0.00605007	0.00943014	0.135152	0.0929962	0.119581	-0.44039	1.56195e-05	7.96581e-05	-0.53587	1.0306e-06	8.76758e-06	-0.0954794	0.230086	0.503206	-0.118989	0.29675	0.999983	-0.0205187	0.855696	0.999216	0.0984704	0.374359	1
YDR393W	-0.095048	0.183086	0.222831	0.0702789	0.292119	0.33915	0.0855847	0.206461	0.247787	-0.574937	2.51114e-08	4.48704e-07	-0.479025	4.97165e-07	4.85584e-06	0.0959124	0.158695	0.413549	-0.165327	0.0958485	0.999983	-0.180633	0.0717166	0.999216	-0.0153058	0.870042	1
YDR394W	0.915793	1.34639e-11	1.31503e-10	0.833281	7.2523e-11	5.12904e-10	0.894157	1.96596e-11	1.7406e-10	-0.215424	0.00567691	0.0131402	-0.291911	0.000426728	0.00137029	-0.0764871	0.285701	0.557278	0.0825118	0.412271	0.999983	0.0216359	0.828465	0.999216	-0.0608759	0.543041	1
YDR395W	-1.28701	2.16128e-08	8.08071e-08	-1.27699	2.29799e-08	8.20012e-08	-1.29764	1.93007e-08	7.15698e-08	0.0931484	0.529404	0.620859	0.276561	0.0717894	0.114294	0.183413	0.221999	0.495096	-0.0100168	0.961969	0.999983	0.0106361	0.959613	0.999216	0.0206529	0.921663	1
YDR397C	-0.058023	0.634739	0.677563	-0.400529	0.0016416	0.00275872	-0.415857	0.00101528	0.00175389	-0.803846	6.63475e-07	5.70219e-06	-1.206	7.10398e-10	3.28349e-08	-0.402151	0.00136623	0.0223392	0.342506	0.0487831	0.999983	0.357835	0.038889	0.999216	0.0153286	0.92285	1
YDR398W	-1.20068	1.76153e-09	8.56686e-09	-1.34876	2.05265e-10	1.23961e-09	-1.33599	2.46888e-10	1.4777e-09	-0.0387666	0.74394	0.805112	-0.170026	0.161262	0.229815	-0.13126	0.273817	0.54448	0.148082	0.387351	0.999983	0.135314	0.428953	0.999216	-0.0127684	0.939817	1
YDR399W	-0.449615	0.000118873	0.000235978	-0.816611	2.31972e-08	8.27265e-08	-0.69612	2.8481e-07	8.36336e-07	-0.272303	0.00884034	0.0192124	-0.438437	0.000137055	0.000526512	-0.166135	0.0908083	0.299939	0.366996	0.012485	0.999983	0.246505	0.0804337	0.999216	-0.120491	0.377056	1
YDR400W	-0.484317	8.90976e-08	2.93822e-07	-0.741008	5.31435e-11	3.98916e-10	-0.485783	8.2968e-08	2.70118e-07	0.178357	0.00749755	0.0166581	0.195998	0.00388697	0.00918169	0.0176412	0.772832	0.901714	0.25669	0.00723978	0.999983	0.00146509	0.986472	0.999216	-0.255225	0.00748287	1
YDR401W	0.163262	0.712332	0.749218	-0.291977	0.518122	0.568057	-0.0959977	0.842129	0.867339	0.199987	0.655653	0.730024	0.536855	0.258069	0.339121	0.336868	0.468624	0.711412	0.455239	0.4728	0.999983	0.25926	0.692611	0.999216	-0.195979	0.767057	1
YDR402C	1.40746	1.42207e-05	3.2646e-05	0.848222	0.00194005	0.00322518	1.01892	0.000446443	0.000812343	-0.220294	0.429388	0.523852	-0.0955154	0.74104	0.795375	0.124779	0.636328	0.82256	0.559239	0.124795	0.999983	0.388541	0.285331	0.999216	-0.170698	0.631158	1
YDR403W	0.560978	0.0189032	0.0275545	0.90527	0.000448758	0.000818851	0.752252	0.00292778	0.00474491	0.342055	0.149425	0.218137	0.429947	0.0770057	0.121316	0.0878921	0.708483	0.866487	-0.344292	0.279725	0.999983	-0.191274	0.548845	0.999216	0.153018	0.630435	1
YDR404C	-0.219991	0.00724378	0.0112878	-0.388632	4.10085e-05	8.63415e-05	-0.376728	6.01348e-05	0.000123596	0.735148	2.25151e-09	7.46687e-08	0.647474	1.98018e-08	3.9269e-07	-0.0876744	0.255599	0.526444	0.168641	0.125484	0.999983	0.156737	0.153018	0.999216	-0.0119041	0.912253	1
YDR405W	0.200406	0.0730128	0.0955809	0.215937	0.0469531	0.0635203	0.283438	0.0113776	0.0169594	-0.353105	0.00294429	0.00749805	-0.458911	0.000266413	0.000929754	-0.105806	0.316138	0.585959	-0.0155316	0.917236	0.999983	-0.083032	0.579218	0.999216	-0.0675004	0.645658	1
YDR406W	1.72723	1.23944e-14	4.69386e-13	1.69353	2.00366e-14	6.28957e-13	1.69112	2.41543e-14	7.19724e-13	0.702662	1.72457e-07	1.90287e-06	1.0237	3.34456e-10	2.07154e-08	0.321033	0.00242494	0.0317571	0.0337055	0.796241	0.999983	0.0361134	0.783261	0.999216	0.00240791	0.985596	1
YDR406W-A	2.10717	6.54698e-06	1.58608e-05	2.18724	8.31725e-06	1.94356e-05	2.39132	3.3575e-06	8.34754e-06	0.703268	0.121399	0.182721	0.819456	0.0804099	0.126272	0.116188	0.806171	0.919052	-0.080067	0.86943	0.999983	-0.284144	0.594673	0.999216	-0.204077	0.719858	1
YDR407C	-0.111152	0.20553	0.247683	-0.0273739	0.749803	0.784134	0.0306803	0.72298	0.759737	0.127404	0.148355	0.217168	0.457594	2.48826e-05	0.000122843	0.330189	0.000861223	0.0163604	-0.0837784	0.493007	0.999983	-0.141833	0.252459	0.999216	-0.0580542	0.634384	1
YDR408C	-0.318444	0.000420113	0.000769922	-0.526573	6.67118e-07	1.83332e-06	-0.405062	2.30949e-05	5.06036e-05	0.0273675	0.72007	0.78536	-0.161607	0.0434118	0.0744239	-0.188975	0.0194765	0.124404	0.208129	0.0659942	0.999983	0.0866179	0.427445	0.999216	-0.121511	0.266764	1
YDR409W	0.26698	0.00565933	0.00894942	0.444238	3.69525e-05	7.83639e-05	0.508937	6.91875e-06	1.63499e-05	0.0134963	0.877918	0.912729	0.101395	0.257437	0.338673	0.0878991	0.321577	0.589159	-0.177258	0.160203	0.999983	-0.241958	0.0607208	0.999216	-0.0646996	0.599267	1
YDR410C	-0.394501	0.000189878	0.000365798	-0.240504	0.013105	0.0193769	-0.201659	0.0350664	0.0483987	0.725429	4.60461e-08	6.8428e-07	0.78406	1.35774e-08	3.05361e-07	0.0586308	0.516797	0.746382	-0.153996	0.230493	0.999983	-0.192841	0.138396	0.999216	-0.0388449	0.761126	1
YDR411C	-0.0191837	0.835272	0.858076	-0.0173324	0.852361	0.875168	0.0453571	0.62921	0.673744	0.623463	9.69531e-07	7.75361e-06	0.701368	1.70513e-07	2.13413e-06	0.0779051	0.409113	0.666526	-0.00185136	0.988736	0.999983	-0.0645408	0.624349	0.999216	-0.0626894	0.635902	1
YDR412W	-1.74818	4.95813e-12	5.64036e-11	-1.92508	3.73799e-13	6.26915e-12	-1.70475	3.80047e-12	4.42634e-11	-0.628255	2.64811e-05	0.000123466	-0.502254	0.000344727	0.00114974	0.126001	0.290706	0.560421	0.176904	0.32216	0.999983	-0.0434285	0.80527	0.999216	-0.220332	0.209821	1
YDR414C	-0.655673	3.82813e-06	9.63186e-06	-0.583404	2.42437e-05	5.29036e-05	-0.743732	8.98684e-07	2.43774e-06	0.737101	6.58623e-07	5.66879e-06	0.57306	2.09813e-05	0.000105899	-0.164041	0.138531	0.382312	-0.0722684	0.639517	0.999983	0.0880595	0.568015	0.999216	0.160328	0.308834	1
YDR415C	0.0894721	0.191677	0.23242	0.0400003	0.550523	0.599105	0.216731	0.00370264	0.00591898	0.166891	0.020042	0.0391763	0.324349	8.17697e-05	0.000335891	0.157458	0.02756	0.151477	0.0494718	0.602382	0.999983	-0.127259	0.189665	0.999216	-0.176731	0.0728231	1
YDR416W	-0.208191	0.0269227	0.0381822	-0.269615	0.00434165	0.00688054	-0.28431	0.00316142	0.00510523	-0.382048	0.000212607	0.000748651	-0.254941	0.00741181	0.0160485	0.127106	0.147733	0.396704	0.0614239	0.618951	0.999983	0.0761194	0.540511	0.999216	0.0146955	0.903736	1
YDR417C	-1.70091	0.00566774	0.0089579	-2.49431	0.000601795	0.00107864	-2.46934	0.000169459	0.000327319	0.46701	0.351396	0.446278	-0.403176	0.397196	0.485333	-0.870186	0.0807123	0.284212	0.793397	0.359379	0.999983	0.768433	0.345258	0.999216	-0.024964	0.958937	1
YDR418W	-2.62891	3.00288e-10	1.88523e-09	-2.79391	1.08617e-10	7.26665e-10	-2.81672	9.37821e-11	6.53026e-10	0.00768285	0.972902	0.981179	-0.389858	0.0959329	0.147184	-0.397541	0.0898433	0.298933	0.164996	0.609905	0.999983	0.187809	0.561536	0.999216	0.0228129	0.943565	1
YDR419W	-0.109252	0.10864	0.138123	0.0335807	0.601566	0.648877	-0.0181701	0.778637	0.809098	-0.137491	0.0444579	0.0776504	-0.121068	0.0745634	0.118007	0.0164226	0.799234	0.916241	-0.142833	0.131011	0.999983	-0.0910822	0.32947	0.999216	0.0517508	0.571025	1
YDR420W	-0.21937	0.0484496	0.0654845	-0.0132957	0.900435	0.91779	0.00322823	0.976009	0.981057	0.63697	4.96837e-06	3.05066e-05	1.15889	3.78011e-10	2.13358e-08	0.521915	6.83446e-05	0.00256349	-0.206074	0.179119	0.999983	-0.222598	0.150141	0.999216	-0.0165239	0.912894	1
YDR421W	0.618196	1.30916e-07	4.21313e-07	0.520785	1.04504e-06	2.79343e-06	0.682705	1.6753e-08	6.30788e-08	-0.42897	2.39362e-05	0.000113219	-0.25984	0.00393493	0.00928004	0.16913	0.0429677	0.195975	0.0974104	0.389773	0.999983	-0.064509	0.569144	0.999216	-0.161919	0.153702	1
YDR422C	0.0320927	0.59026	0.636682	0.078752	0.191145	0.230964	0.154706	0.0152627	0.0223199	0.131239	0.0360331	0.0646635	0.234507	0.000658224	0.00199472	0.103268	0.092704	0.302318	-0.0466593	0.578741	0.999983	-0.122613	0.154072	0.999216	-0.0759538	0.368682	1
YDR423C	0.409661	0.000368234	0.000679087	0.394245	0.000455109	0.000828625	0.412618	0.000285679	0.000535762	-0.032066	0.744578	0.80529	-0.146384	0.14641	0.211629	-0.114318	0.2477	0.520576	0.0154158	0.910663	0.999983	-0.00295665	0.982877	0.999216	-0.0183724	0.892744	1
YDR424C	-0.111636	0.345596	0.395063	-0.00378079	0.972586	0.97775	-0.189295	0.0978554	0.125299	-0.473074	0.000385982	0.00126506	-0.592812	3.02744e-05	0.000145188	-0.119738	0.284594	0.555928	-0.107855	0.504421	0.999983	0.077659	0.630795	0.999216	0.185514	0.242281	1
YDR425W	0.447667	0.00138117	0.00236507	0.793829	1.22885e-06	3.25219e-06	0.837668	7.34896e-07	2.01864e-06	-0.0994333	0.423954	0.518352	0.229144	0.0773356	0.121672	0.328578	0.0136031	0.100063	-0.346161	0.0541884	0.999983	-0.390001	0.0333344	0.999216	-0.0438397	0.797851	1
YDR427W	0.726323	0.00025865	0.000487409	1.08468	1.53903e-06	4.00093e-06	0.935201	1.28256e-05	2.91129e-05	-0.197153	0.247485	0.33294	0.0593723	0.724847	0.782574	0.256525	0.135947	0.377494	-0.358361	0.1381	0.999983	-0.208877	0.380553	0.999216	0.149483	0.526359	1
YDR428C	-0.615211	0.00153382	0.00260218	-0.60576	0.00129386	0.00220976	-0.626459	0.000927004	0.00161182	-0.0372355	0.820879	0.86993	-0.202032	0.226166	0.304494	-0.164796	0.31389	0.583811	-0.00945149	0.968246	0.999983	0.011248	0.962534	0.999216	0.0206995	0.929546	1
YDR429C	-1.24068	8.18564e-12	8.59565e-11	-1.28218	3.66814e-12	4.25533e-11	-1.32967	1.85469e-12	2.44653e-11	-0.377094	0.000431189	0.00139916	-0.501394	1.66038e-05	8.63765e-05	-0.1243	0.182567	0.446156	0.0415034	0.751217	0.999983	0.0889906	0.49843	0.999216	0.0474872	0.715307	1
YDR430C	0.820428	4.6745e-12	5.35924e-11	0.800782	6.76754e-12	7.05603e-11	0.922716	4.8159e-13	8.14678e-12	0.0236377	0.695922	0.763562	0.195305	0.00367425	0.00874964	0.171668	0.00894489	0.0760955	0.0196458	0.816833	0.999983	-0.102288	0.236264	0.999216	-0.121934	0.159897	1
YDR432W	-0.191199	0.12818	0.160772	-0.0777432	0.526869	0.576247	0.0492294	0.687556	0.726676	0.430175	0.00185623	0.00504916	0.349925	0.00860918	0.0183101	-0.0802499	0.513636	0.744823	-0.113456	0.513776	0.999983	-0.240429	0.173623	0.999216	-0.126973	0.465431	1
YDR433W	0.0313956	0.870079	0.888701	-0.114132	0.563654	0.611806	-0.0707084	0.716374	0.753729	0.559171	0.00841695	0.018415	0.323706	0.10562	0.16008	-0.235465	0.236992	0.510782	0.145528	0.597743	0.999983	0.102104	0.709068	0.999216	-0.0434239	0.875247	1
YDR434W	-0.0498974	0.58326	0.630406	-0.0873338	0.338095	0.387091	-0.130626	0.159675	0.196146	0.161369	0.085173	0.135309	0.208888	0.029668	0.0536286	0.0475186	0.600491	0.800745	0.0374364	0.769868	0.999983	0.0807284	0.53079	0.999216	0.043292	0.735327	1
YDR435C	0.914067	3.76271e-10	2.24691e-09	0.74845	1.05353e-08	4.0105e-08	0.782344	4.28668e-09	1.82798e-08	0.12547	0.159103	0.23026	-0.111906	0.204625	0.280382	-0.237375	0.0107015	0.085004	0.165616	0.174958	0.999983	0.131723	0.274526	0.999216	-0.0338936	0.775023	1
YDR436W	0.980469	6.86512e-09	2.84592e-08	0.919542	2.03641e-08	7.34709e-08	0.932337	1.69251e-08	6.36046e-08	0.330559	0.005694	0.0131745	0.300374	0.0109137	0.0225021	-0.0301843	0.781928	0.906276	0.0609268	0.687543	0.999983	0.0481323	0.750843	0.999216	-0.0127945	0.932663	1
YDR437W	-0.0690959	0.736816	0.770277	-0.0337508	0.872882	0.893118	-0.0101979	0.963138	0.970078	0.633159	0.00576538	0.0132978	0.930533	0.000240523	0.000853093	0.297374	0.179517	0.442885	-0.035345	0.904523	0.999983	-0.058898	0.845349	0.999216	-0.023553	0.938554	1
YDR438W	0.0651095	0.603628	0.64967	0.00614151	0.962705	0.970642	0.304757	0.0273602	0.0384313	0.881899	7.40012e-07	6.22077e-06	0.811198	2.55688e-06	1.81984e-05	-0.0707012	0.594669	0.797302	0.058968	0.745422	0.999983	-0.239647	0.193056	0.999216	-0.298615	0.117002	1
YDR439W	-0.20722	0.0158614	0.0233877	-0.114869	0.143879	0.178405	0.022687	0.770123	0.80224	-0.254992	0.00333617	0.00832979	-0.08965	0.261919	0.343165	0.165342	0.0418058	0.193076	-0.0923507	0.408108	0.999983	-0.229907	0.0490042	0.999216	-0.137556	0.21541	1
YDR440W	-0.831161	1.43655e-10	9.97936e-10	-0.87568	2.03715e-11	1.78478e-10	-0.778224	2.13942e-10	1.32055e-09	-0.612812	1.31695e-08	2.75106e-07	-0.464586	1.13827e-06	9.49097e-06	0.148226	0.0398427	0.188155	0.0445195	0.660474	0.999983	-0.0529371	0.601826	0.999216	-0.0974565	0.328214	1
YDR441C	-0.829271	3.72418e-07	1.10242e-06	-1.12876	7.69442e-09	3.01913e-08	-1.03559	2.57116e-08	9.25366e-08	0.967538	2.95524e-08	4.95636e-07	0.772396	9.49371e-07	8.16967e-06	-0.195142	0.106959	0.330971	0.299489	0.088499	0.999983	0.206317	0.228306	0.999216	-0.0931717	0.59446	1
YDR443C	0.20486	0.00322277	0.0052389	0.212061	0.00231965	0.00381838	0.268713	0.000298632	0.000557384	0.0603668	0.339132	0.433516	0.544913	1.7659e-08	3.6613e-07	0.484546	1.13931e-07	1.98633e-05	-0.00720092	0.934778	0.999983	-0.063853	0.474238	0.999216	-0.0566521	0.523588	1
YDR444W	-0.977559	3.45479e-10	2.11026e-09	-0.936397	4.27796e-10	2.36012e-09	-0.957747	3.43375e-10	1.95501e-09	-0.197762	0.0309107	0.0568261	-0.116342	0.189605	0.262681	0.0814203	0.348448	0.614224	-0.0411625	0.743024	0.999983	-0.0198117	0.8751	0.999216	0.0213508	0.863394	1
YDR446W	1.70604	0.005599	0.0088564	1.21456	0.0146938	0.0215631	1.16867	0.0212908	0.0304081	-0.781852	0.203406	0.284352	-0.772671	0.213594	0.290373	0.00918158	0.98622	0.995242	0.491484	0.506191	0.999983	0.537375	0.472941	0.999216	0.0458916	0.946155	1
YDR447C	-3.23761	4.00586e-09	1.75467e-08	-3.18281	3.73595e-09	1.56531e-08	-3.28992	2.11622e-09	9.57026e-09	-0.223144	0.466202	0.562857	-0.629301	0.048911	0.0824504	-0.406157	0.188927	0.454696	-0.0548008	0.903574	0.999983	0.0523072	0.908174	0.999216	0.107108	0.810136	1
YDR448W	-0.511521	9.51888e-06	2.25124e-05	-0.565839	1.50802e-06	3.9238e-06	-0.502657	8.298e-06	1.94293e-05	-0.303738	0.00198578	0.00535932	-0.292282	0.00276938	0.00682177	0.0114564	0.894243	0.958913	0.0543176	0.664235	0.999983	-0.00886434	0.943293	0.999216	-0.063182	0.608652	1
YDR449C	-1.16762	3.02811e-05	6.59067e-05	-1.22329	1.1032e-05	2.53355e-05	-1.11857	3.93911e-05	8.32346e-05	-0.366601	0.0956901	0.149079	-0.176055	0.413706	0.502228	0.190545	0.371144	0.637394	0.055671	0.857486	0.999983	-0.0490557	0.874697	0.999216	-0.104727	0.732347	1
YDR450W	-2.69241	6.27027e-10	3.46904e-09	-2.91346	1.63955e-10	1.02059e-09	-2.90483	1.66433e-10	1.06191e-09	-0.200458	0.406544	0.501769	-0.528257	0.0368473	0.0645075	-0.327798	0.180009	0.442885	0.221047	0.521929	0.999983	0.212422	0.537732	0.999216	-0.00862524	0.979791	1
YDR451C	0.0475798	0.561935	0.609696	-0.0834887	0.300348	0.347727	-0.0668857	0.404943	0.455242	-0.28945	0.0015659	0.00434192	-0.372684	0.000129347	0.000501166	-0.0832347	0.302151	0.570811	0.131069	0.257749	0.999983	0.114466	0.321423	0.999216	-0.016603	0.882754	1
YDR452W	-0.138687	0.0866148	0.111816	-0.0744222	0.344444	0.393593	-0.032949	0.673504	0.713751	0.0420004	0.591402	0.67487	0.187137	0.0242874	0.045159	0.145137	0.0733975	0.269109	-0.0642646	0.561689	0.999983	-0.105738	0.343404	0.999216	-0.0414732	0.707212	1
YDR453C	4.33831	2.21346e-22	1.2993e-18	4.28309	2.33917e-22	1.37309e-18	4.31618	1.72e-22	1.00964e-18	0.152198	0.167298	0.240637	-0.115073	0.286181	0.369286	-0.267271	0.0175706	0.117204	0.055223	0.683572	0.999983	0.0221269	0.867921	0.999216	-0.0330961	0.804764	1
YDR454C	-1.71334	3.46872e-12	4.212e-11	-1.85542	7.16414e-13	1.05518e-11	-1.82629	8.82613e-13	1.32505e-11	0.0465808	0.695055	0.762754	-0.253363	0.0420236	0.0722338	-0.299944	0.0178907	0.118264	0.142085	0.411336	0.999983	0.112952	0.511465	0.999216	-0.029133	0.864238	1
YDR456W	-0.0897348	0.254573	0.301024	-0.00352581	0.964085	0.971699	-0.0966951	0.226221	0.269409	0.85255	3.05154e-10	1.96841e-08	0.788643	1.231e-09	4.98343e-08	-0.0639071	0.419076	0.674336	-0.086209	0.437388	0.999983	0.00696033	0.949666	0.999216	0.0931693	0.40471	1
YDR457W	-0.0850766	0.179361	0.218569	0.031004	0.617215	0.663199	-0.154701	0.019991	0.0286983	0.0419527	0.500504	0.593971	0.589885	3.57416e-09	1.13574e-07	0.547933	1.24537e-08	4.06128e-06	-0.116081	0.193995	0.999983	0.0696246	0.431361	0.999216	0.185705	0.043951	1
YDR458C	-0.232807	0.00492129	0.00784573	-0.153614	0.0459337	0.0622848	-0.160178	0.0394375	0.0539749	-0.260098	0.00184812	0.00502942	-0.154479	0.0474163	0.0803968	0.105618	0.16061	0.416022	-0.0791931	0.453337	0.999983	-0.0726282	0.492683	0.999216	0.00656483	0.949673	1
YDR459C	-0.187547	0.135302	0.168989	-0.0757865	0.544537	0.593355	-0.0872591	0.490776	0.540701	0.66717	1.91826e-05	9.43856e-05	0.690532	1.30932e-05	7.03821e-05	0.023362	0.852205	0.941902	-0.111761	0.523927	0.999983	-0.100288	0.569133	0.999216	0.0114726	0.948328	1
YDR460W	-0.134434	0.214907	0.258188	0.081921	0.418534	0.469841	0.228535	0.0335258	0.046546	-0.517497	5.14307e-05	0.000221984	-0.319468	0.00539574	0.0121679	0.198029	0.0622231	0.245299	-0.216355	0.149373	0.999983	-0.362969	0.020863	0.999216	-0.146614	0.311119	1
YDR461C-A	2.26529	4.75614e-13	8.09233e-12	1.98397	1.88902e-12	2.40533e-11	2.1038	5.55382e-13	9.05581e-12	-0.396072	0.01915	0.0376459	-0.550988	0.00191475	0.00494266	-0.154916	0.305172	0.573242	0.281323	0.175518	0.999983	0.161486	0.427697	0.999216	-0.119838	0.54165	1
YDR461W	-0.888906	0.0217554	0.0314001	-1.29103	0.00175417	0.00293612	-1.17313	0.00278124	0.00452742	0.105834	0.760465	0.818919	-0.382524	0.270508	0.35275	-0.488358	0.160668	0.416022	0.402124	0.437518	0.999983	0.284229	0.574437	0.999216	-0.117896	0.81492	1
YDR462W	0.533088	4.86271e-06	1.19732e-05	0.461065	2.08283e-05	4.59286e-05	0.492888	8.89519e-06	2.07613e-05	-0.201245	0.0328508	0.0598383	-0.272782	0.00548541	0.0123464	-0.0715367	0.416941	0.673084	0.0720231	0.561516	0.999983	0.0402004	0.745219	0.999216	-0.0318228	0.793566	1
YDR463W	0.011789	0.872429	0.890774	0.0140347	0.847538	0.870982	0.134302	0.0768559	0.100455	0.0242847	0.740663	0.802241	0.0571874	0.438888	0.526199	0.0329027	0.653601	0.833689	-0.00224565	0.982706	0.999983	-0.122513	0.244555	0.999216	-0.120267	0.251647	1
YDR464W	-0.661537	3.86804e-09	1.70078e-08	-0.539802	9.62608e-08	3.05929e-07	-0.360478	3.16045e-05	6.77818e-05	-0.369823	2.27577e-05	0.000108432	-0.173006	0.0196955	0.0376465	0.196817	0.00888426	0.0758003	-0.121736	0.224013	0.999983	-0.30106	0.00545265	0.999216	-0.179324	0.0778822	1
YDR465C	-2.18493	3.10318e-13	5.78275e-12	-2.1795	2.11619e-13	3.90631e-12	-2.1647	2.67539e-13	5.20019e-12	-0.179529	0.171796	0.245962	-0.143729	0.270801	0.353009	0.0357995	0.779773	0.905672	-0.00543058	0.977056	0.999983	-0.0202306	0.91566	0.999216	-0.0148	0.937568	1
YDR466W	0.211319	0.0131464	0.019616	0.295259	0.000977884	0.00169878	0.450248	9.15872e-06	2.1334e-05	-0.161471	0.050651	0.086936	0.117331	0.14845	0.213893	0.278803	0.00173635	0.0262689	-0.0839396	0.453117	0.999983	-0.238929	0.0415517	0.999216	-0.154989	0.171662	1
YDR467C	-0.156689	0.743313	0.77613	-0.932343	0.037626	0.0516522	-1.55459	0.00466885	0.00739507	-0.563676	0.197486	0.27753	-0.335004	0.484053	0.570103	0.228672	0.57345	0.784103	0.775655	0.235104	0.999983	1.3979	0.0540051	0.999216	0.622245	0.352434	1
YDR468C	-0.0597557	0.431981	0.48318	0.0576793	0.426759	0.478068	0.0450572	0.538258	0.586427	-0.637836	1.80895e-08	3.45881e-07	-0.444012	5.09065e-06	3.18883e-05	0.193823	0.0133533	0.0993458	-0.117435	0.267409	0.999983	-0.104813	0.323554	0.999216	0.0126221	0.901993	1
YDR469W	-0.858227	1.08034e-05	2.52554e-05	-0.815768	6.84889e-06	1.61587e-05	-0.750527	2.13376e-05	4.68804e-05	-0.732095	3.2956e-05	0.000149038	-0.742737	2.81981e-05	0.000136796	-0.0106417	0.937962	0.976938	-0.0424587	0.835903	0.999983	-0.1077	0.602179	0.999216	-0.0652413	0.741077	1
YDR470C	0.253697	0.0113792	0.0171536	0.258287	0.00911291	0.0138403	0.264878	0.00794714	0.0121105	0.020285	0.826917	0.875068	-0.00249815	0.978558	0.985462	-0.0227831	0.804806	0.918749	-0.00458938	0.971806	0.999983	-0.0111806	0.931569	0.999216	-0.00659125	0.959283	1
YDR471W	-2.5035	1.47999e-08	5.71173e-08	-2.57871	7.91829e-09	3.0925e-08	-2.47632	1.38845e-08	5.32695e-08	-0.247249	0.357307	0.452024	-0.582217	0.0380804	0.066271	-0.334968	0.214824	0.486317	0.0752118	0.845399	0.999983	-0.027183	0.943407	0.999216	-0.102395	0.788487	1
YDR472W	-0.713184	2.92223e-08	1.0556e-07	-0.849958	9.73335e-10	4.83783e-09	-0.695203	3.19004e-08	1.12737e-07	-0.134037	0.114407	0.173576	-0.111014	0.188066	0.260981	0.0230233	0.778398	0.905397	0.136774	0.257223	0.999983	-0.0179814	0.879789	0.999216	-0.154755	0.197141	1
YDR473C	-0.309303	0.00281816	0.00462213	-0.250849	0.00696365	0.0107627	-0.0467144	0.589216	0.634856	-1.09563	2.86771e-11	5.61115e-09	-0.753483	2.53848e-08	4.83794e-07	0.342148	0.00057118	0.0124179	-0.0584536	0.64241	0.999983	-0.262589	0.0479159	0.999216	-0.204135	0.102496	1
YDR475C	1.03689	3.03581e-10	1.89981e-09	1.06013	1.70512e-10	1.05581e-09	1.07169	1.41406e-10	9.27431e-10	0.0476302	0.621106	0.701808	-0.0458785	0.634007	0.705788	-0.0935086	0.332915	0.600183	-0.0232406	0.861595	0.999983	-0.0347984	0.79428	0.999216	-0.0115577	0.930623	1
YDR476C	0.505565	0.000266605	0.000501754	0.670878	1.66577e-05	3.72923e-05	0.434265	0.00146994	0.00249091	1.2055	1.9634e-09	6.90318e-08	0.714538	5.69592e-06	3.50211e-05	-0.490958	0.000633356	0.0133254	-0.165313	0.334535	0.999983	0.0712998	0.672006	0.999216	0.236613	0.177672	1
YDR477W	-0.000557335	0.993673	0.995029	0.143892	0.0501218	0.0674186	0.230288	0.00321878	0.0051893	0.21803	0.00491719	0.0115919	0.224048	0.00405257	0.00952305	0.00601811	0.931776	0.974795	-0.144449	0.155584	0.999983	-0.230845	0.0284166	0.999216	-0.0863964	0.387983	1
YDR478W	-0.757484	7.43435e-07	2.10008e-06	-0.718819	4.71506e-07	1.33129e-06	-0.574106	1.1619e-05	2.6559e-05	-0.50874	5.92198e-05	0.000250267	-0.526915	4.01393e-05	0.00018422	-0.0181754	0.855767	0.942784	-0.0386646	0.796402	0.999983	-0.183378	0.231359	0.999216	-0.144714	0.321666	1
YDR479C	0.662185	5.11936e-07	1.48106e-06	0.722235	1.20398e-07	3.76926e-07	0.777667	4.412e-08	1.51986e-07	0.212775	0.0355078	0.063913	0.36273	0.0010384	0.00293332	0.149955	0.130017	0.369589	-0.0600502	0.652615	0.999983	-0.115482	0.392535	0.999216	-0.0554318	0.678462	1
YDR480W	-0.654378	3.93665e-05	8.44904e-05	-0.571848	9.17568e-05	0.000184267	-0.318575	0.0139433	0.0204823	-0.419385	0.0021536	0.00575143	-0.399188	0.0032992	0.00794026	0.0201976	0.865207	0.947	-0.0825296	0.639044	0.999983	-0.335803	0.0665188	0.999216	-0.253274	0.146463	1
YDR481C	0.700689	1.12583e-09	5.76166e-09	0.660508	3.38272e-09	1.43369e-08	0.735434	5.09903e-10	2.7671e-09	0.505293	3.03187e-07	2.97113e-06	0.430984	3.18725e-06	2.17044e-05	-0.0743088	0.293967	0.562686	0.0401807	0.681974	0.999983	-0.0347455	0.722678	0.999216	-0.0749263	0.447726	1
YDR482C	0.137366	0.400004	0.451022	-0.207138	0.188405	0.228075	0.129177	0.401769	0.452231	-0.423938	0.0132126	0.0273188	-0.498229	0.00455183	0.0104905	-0.0742911	0.629953	0.818553	0.344504	0.133645	0.999983	0.00818952	0.970526	0.999216	-0.336314	0.131732	1
YDR483W	-0.373665	3.69852e-06	9.31374e-06	-0.417584	7.44884e-07	2.02993e-06	-0.384369	2.50231e-06	6.31223e-06	0.328504	2.04618e-05	9.93473e-05	0.306273	4.87305e-05	0.000216375	-0.022231	0.716209	0.87033	0.0439187	0.612319	0.999983	0.0107039	0.901409	0.999216	-0.0332148	0.701223	1
YDR484W	-0.033363	0.856626	0.876943	0.357375	0.0495922	0.0667981	0.243437	0.176413	0.215066	-0.422494	0.0273007	0.0511923	-0.321928	0.0866939	0.134592	0.100566	0.570754	0.782954	-0.390738	0.133535	0.999983	-0.2768	0.2844	0.999216	0.113938	0.645853	1
YDR485C	-0.0110177	0.893627	0.909903	0.14407	0.0809124	0.105311	0.201568	0.0184651	0.0266971	-0.624046	1.21594e-07	1.4747e-06	-0.529762	1.52538e-06	1.19069e-05	0.0942839	0.246227	0.519163	-0.155087	0.184829	0.999983	-0.212586	0.074665	0.999216	-0.0574985	0.611128	1
YDR486C	0.266888	0.00139711	0.00239027	0.367675	3.4256e-05	7.3121e-05	0.422379	6.03372e-06	1.438e-05	-0.439531	4.53501e-06	2.83197e-05	-0.373826	3.88894e-05	0.000179592	0.0657058	0.365824	0.632818	-0.100787	0.33036	0.999983	-0.155492	0.139955	0.999216	-0.0547044	0.589167	1
YDR487C	-0.866236	1.00981e-09	5.26899e-09	-0.746466	1.25439e-08	4.71098e-08	-0.719038	2.31922e-08	8.4036e-08	0.308486	0.00122295	0.00351553	0.193379	0.0292188	0.0529857	-0.115107	0.178294	0.441226	-0.11977	0.322352	0.999983	-0.147198	0.226456	0.999216	-0.0274279	0.818328	1
YDR488C	-0.71265	1.88059e-06	4.96809e-06	-0.56148	3.99739e-05	8.42841e-05	-0.485837	0.000213841	0.000407284	0.312458	0.00822545	0.0180499	0.273403	0.018725	0.0360616	-0.0390547	0.71959	0.872374	-0.151169	0.339146	0.999983	-0.226812	0.157329	0.999216	-0.0756432	0.628254	1
YDR489W	-0.284429	0.0114765	0.0172824	-0.0532876	0.609387	0.65647	-0.0573065	0.580132	0.627025	0.44599	0.000274429	0.000943148	0.240692	0.0279958	0.0511151	-0.205298	0.0583282	0.235641	-0.231141	0.126564	0.999983	-0.227122	0.131547	0.999216	0.00401896	0.978156	1
YDR490C	1.07147	2.10762e-11	1.92406e-10	1.03191	3.67677e-11	2.94041e-10	1.19944	2.44803e-12	3.06395e-11	0.0360452	0.674588	0.746293	0.181765	0.0444285	0.0759672	0.14572	0.0996414	0.316845	0.039561	0.740544	0.999983	-0.127966	0.291232	0.999216	-0.167527	0.169495	1
YDR492W	-1.61266	3.48881e-13	6.34248e-12	-1.56389	8.11103e-13	1.15844e-11	-1.47877	2.46336e-12	3.07658e-11	0.755869	1.64597e-07	1.84035e-06	0.763678	1.43475e-07	1.85915e-06	0.0078086	0.938161	0.976938	-0.0487683	0.738637	0.999983	-0.133886	0.36344	0.999216	-0.0851176	0.563761	1
YDR493W	0.720463	2.00126e-06	5.26552e-06	0.294612	0.0100043	0.0150887	0.416941	0.000607004	0.00108334	-0.549813	6.60995e-05	0.000276356	-0.665427	5.78591e-06	3.53785e-05	-0.115614	0.286881	0.558724	0.42585	0.0109017	0.999983	0.303522	0.0592485	0.999216	-0.122328	0.414715	1
YDR494W	0.121721	0.119727	0.151075	0.191334	0.0146125	0.0214653	0.277974	0.000928313	0.00161314	-0.54136	3.11405e-07	3.03143e-06	-0.483455	1.76898e-06	1.33986e-05	0.0579049	0.433858	0.686591	-0.0696133	0.510565	0.999983	-0.156253	0.148639	0.999216	-0.0866398	0.405216	1
YDR495C	0.0922521	0.566945	0.614356	0.214909	0.167569	0.204923	0.19559	0.215676	0.257792	-0.591006	0.00103474	0.00304	-0.302321	0.0674972	0.108136	0.288686	0.0727212	0.268304	-0.122657	0.580472	0.999983	-0.103338	0.643976	0.999216	0.0193192	0.929165	1
YDR496C	-1.81662	7.48316e-09	3.08038e-08	-1.85173	3.76753e-09	1.57405e-08	-1.92579	2.15377e-09	9.72508e-09	-0.544712	0.00827669	0.018142	-0.487324	0.0164845	0.0323302	0.0573876	0.760294	0.895616	0.0351095	0.898087	0.999983	0.109169	0.691151	0.999216	0.0740591	0.784576	1
YDR497C	-1.43156	4.09484e-13	7.17514e-12	-1.53843	1.07153e-13	2.3494e-12	-1.43365	4.07674e-13	7.14343e-12	0.75001	4.25541e-08	6.40494e-07	0.741701	5.10244e-08	8.38972e-07	-0.00830917	0.92739	0.973285	0.106874	0.411503	0.999983	0.00209199	0.986992	0.999216	-0.104782	0.420916	1
YDR498C	-0.277892	0.000669462	0.00119809	-0.436413	2.5922e-06	6.53058e-06	-0.284512	0.000454455	0.000826409	-0.0322188	0.644386	0.721034	-0.0843212	0.234352	0.313287	-0.0521024	0.454005	0.701272	0.158522	0.120469	0.999983	0.00661997	0.946779	0.999216	-0.151902	0.132844	1
YDR499W	-0.165673	0.0585038	0.0778724	-0.158732	0.0568067	0.0757544	-0.0286277	0.722943	0.759737	-0.535304	1.36232e-06	1.03185e-05	-0.34539	0.000347399	0.00115734	0.189914	0.0258782	0.146175	-0.00694072	0.952024	0.999983	-0.137045	0.246302	0.999216	-0.130104	0.258531	1
YDR500C	-3.08829	4.0433e-12	4.73735e-11	-2.93467	8.66478e-12	8.66478e-11	-2.96132	7.25891e-12	7.55493e-11	0.181081	0.381604	0.4767	-0.144979	0.481754	0.568193	-0.32606	0.12197	0.355846	-0.153617	0.606777	0.999983	-0.126972	0.669488	0.999216	0.0266449	0.928397	1
YDR501W	-0.583307	1.93848e-05	4.36809e-05	-0.757908	2.9008e-07	8.47148e-07	-0.462558	0.000212247	0.000404641	-0.18791	0.0804496	0.12857	-0.0307311	0.768866	0.8191	0.157179	0.135899	0.377494	0.174601	0.25229	0.999983	-0.120749	0.426123	0.999216	-0.29535	0.0561393	1
YDR502C	-2.82067	1.26412e-18	6.74582e-16	-2.96913	5.03689e-19	2.68787e-16	-2.95299	5.25223e-19	3.08306e-16	0.316473	0.00191483	0.00518451	0.0407201	0.653016	0.7227	-0.275753	0.00554272	0.0556167	0.148465	0.264616	0.999983	0.132325	0.317909	0.999216	-0.0161406	0.901639	1
YDR503C	0.717876	7.01231e-06	1.68836e-05	0.701267	9.66363e-06	2.24034e-05	0.692741	1.02861e-05	2.37248e-05	0.332152	0.014497	0.0295991	0.102406	0.418414	0.506411	-0.229746	0.0782992	0.279811	0.0166089	0.924235	0.999983	0.0251352	0.884704	0.999216	0.00852638	0.960495	1
YDR504C	0.576729	0.260118	0.30679	1.87786	0.0012127	0.00207901	1.34375	0.0179922	0.0260712	0.842247	0.129957	0.193714	0.914877	0.105614	0.16008	0.07263	0.89846	0.960929	-1.30113	0.0808404	0.999983	-0.767024	0.298722	0.999216	0.534107	0.474056	1
YDR505C	0.887073	1.08671e-11	1.09417e-10	0.918945	5.43107e-12	5.92572e-11	0.850496	2.60082e-11	2.19667e-10	0.227754	0.00282027	0.00723314	0.469207	7.21883e-07	6.62102e-06	0.241453	0.001789	0.0265187	-0.0318717	0.739687	0.999983	0.0365771	0.704213	0.999216	0.0684489	0.47878	1
YDR506C	0.773862	2.2442e-08	8.34818e-08	0.742982	3.53257e-08	1.21406e-07	0.760537	3.32309e-08	1.17016e-07	0.0757295	0.415569	0.510386	0.313096	0.00272839	0.00674059	0.237366	0.0169376	0.114941	0.03088	0.808838	0.999983	0.0133249	0.917986	0.999216	-0.0175552	0.89058	1
YDR507C	-0.762299	2.01511e-11	1.84535e-10	-0.875705	1.18447e-12	1.58018e-11	-0.839344	2.86568e-12	3.47552e-11	-0.255112	0.000286463	0.00097707	-0.137487	0.0296345	0.0535903	0.117624	0.0580312	0.235426	0.113407	0.19057	0.999983	0.0770453	0.36952	0.999216	-0.0363616	0.667961	1
YDR508C	0.0852047	0.179152	0.21836	0.0023578	0.969745	0.975896	0.0193357	0.755965	0.788751	0.785031	2.06619e-11	5.05356e-09	0.57914	4.94719e-09	1.43762e-07	-0.20589	0.00299624	0.036419	0.0828469	0.350676	0.999983	0.065869	0.456294	0.999216	-0.0169779	0.846907	1
YDR510W	-0.399256	2.30001e-05	5.10823e-05	-0.319365	0.00027796	0.000523795	-0.31262	0.000341438	0.000632452	0.0416219	0.577176	0.661852	-0.142172	0.0664028	0.106673	-0.183793	0.0203144	0.127395	-0.0798911	0.451978	0.999983	-0.0866357	0.414913	0.999216	-0.00674454	0.948779	1
YDR511W	0.929588	4.04158e-08	1.4206e-07	0.706846	2.30022e-06	5.84009e-06	0.656189	5.33434e-06	1.2812e-05	0.113562	0.335084	0.429089	-0.207644	0.0826971	0.129311	-0.321205	0.00957934	0.0793466	0.222742	0.170914	0.999983	0.273398	0.0940263	0.999216	0.0506567	0.746663	1
YDR512C	1.06888	4.65667e-08	1.61744e-07	1.2786	1.37943e-09	6.55117e-09	1.06892	2.7657e-08	9.8811e-08	-0.108275	0.421578	0.516631	-0.320168	0.0238982	0.044619	-0.211893	0.115819	0.346865	-0.209715	0.257289	0.999983	-4.17678e-05	0.999829	1	0.209673	0.249057	1
YDR513W	2.11014	2.11908e-13	4.27457e-12	2.02693	4.69456e-13	7.42777e-12	1.97991	6.45265e-13	1.02094e-11	0.376807	0.00902438	0.0195473	0.0401741	0.760801	0.81154	-0.336633	0.0174019	0.116758	0.0832129	0.648873	0.999983	0.130227	0.475716	0.999216	0.0470136	0.795702	1
YDR514C	-0.964873	2.49132e-07	7.61603e-07	-0.917563	2.49592e-07	7.36236e-07	-0.818879	1.71195e-06	4.43085e-06	-0.489839	0.000673598	0.00207125	-0.233994	0.0727493	0.115697	0.255845	0.0476037	0.208222	-0.0473099	0.793372	0.999983	-0.145994	0.42649	0.999216	-0.0986839	0.579789	1
YDR515W	0.648505	1.05928e-07	3.45251e-07	0.814958	8.80343e-10	4.41676e-09	0.767588	2.92726e-09	1.28808e-08	-0.780572	4.20271e-09	1.16919e-07	-0.659915	7.5986e-08	1.13496e-06	0.120656	0.145124	0.392571	-0.166453	0.158522	0.999983	-0.119082	0.309603	0.999216	0.0473706	0.674224	1
YDR516C	1.64671	8.02053e-07	2.25266e-06	1.62541	9.40196e-07	2.52815e-06	1.71646	4.47068e-07	1.26967e-06	0.228778	0.34317	0.43763	0.271759	0.262924	0.344194	0.0429807	0.857211	0.94335	0.0213048	0.949219	0.999983	-0.0697516	0.834879	0.999216	-0.0910564	0.785572	1
YDR517W	-0.017432	0.844491	0.866031	-0.0805697	0.369362	0.419129	0.0412716	0.642868	0.686365	0.334221	0.00102501	0.00301444	0.241899	0.0118634	0.0242388	-0.0923216	0.30541	0.573499	0.0631377	0.616384	0.999983	-0.0587036	0.641046	0.999216	-0.121841	0.337461	1
YDR518W	-0.395651	1.79528e-05	4.0657e-05	-0.415144	9.79075e-06	2.26623e-05	-0.369584	4.51092e-05	9.43324e-05	0.386427	2.33357e-05	0.000110915	0.45974	2.33127e-06	1.68737e-05	0.0733124	0.319464	0.587853	0.0194922	0.849855	0.999983	-0.0260671	0.800862	0.999216	-0.0455594	0.659922	1
YDR519W	-0.545177	2.49885e-05	5.51853e-05	-0.326804	0.00430093	0.00681969	-0.497493	9.47039e-05	0.000189666	0.57134	1.2741e-05	6.67171e-05	0.615128	4.98597e-06	3.1403e-05	0.0437882	0.672183	0.846528	-0.218372	0.144666	0.999983	-0.0476838	0.746167	0.999216	0.170689	0.254037	1
YDR520C	-0.16455	0.193808	0.234761	0.0560389	0.642583	0.686697	-0.0316414	0.795835	0.824197	-0.0499653	0.683471	0.752857	0.0596775	0.628575	0.701204	0.109643	0.372345	0.63815	-0.220589	0.210882	0.999983	-0.132908	0.448324	0.999216	0.0876803	0.610511	1
YDR523C	-0.623076	0.0366503	0.0506921	-0.109455	0.677472	0.718865	-0.383072	0.151944	0.187456	0.0440837	0.868857	0.905413	-0.269468	0.313379	0.398167	-0.313552	0.235183	0.508428	-0.513621	0.192116	0.999983	-0.240003	0.533771	0.999216	0.273617	0.46279	1
YDR524C	-0.832594	7.43856e-10	4.01696e-09	-0.571684	2.58811e-07	7.62278e-07	-0.652705	3.52078e-08	1.23164e-07	-0.0792231	0.315073	0.408413	-0.0549994	0.483777	0.569892	0.0242236	0.754888	0.89123	-0.260911	0.0279135	0.999983	-0.179889	0.119777	0.999216	0.0810219	0.467334	1
YDR524C-B	-1.42143	2.06068e-10	1.35304e-09	-1.72798	6.53428e-12	6.88621e-11	-1.60368	2.42943e-11	2.07279e-10	0.8572	8.03812e-07	6.6456e-06	0.472927	0.00100349	0.00285116	-0.384273	0.00541496	0.0547909	0.306552	0.0960478	0.999983	0.182252	0.311371	0.999216	-0.1243	0.487426	1
YDR525W-A	0.994001	0.00285258	0.00467466	0.270505	0.392466	0.443119	0.542138	0.0843949	0.109335	0.482225	0.139444	0.20561	0.208285	0.509159	0.594048	-0.27394	0.392565	0.654461	0.723496	0.106247	0.999983	0.451863	0.295166	0.999216	-0.271633	0.536067	1
YDR527W	-0.387403	0.000121538	0.00024078	-0.430286	2.73503e-05	5.9264e-05	-0.313024	0.000886894	0.00154483	-0.536365	1.52332e-06	1.13046e-05	-0.470726	9.53875e-06	5.39427e-05	0.065639	0.425216	0.679744	0.0428827	0.714283	0.999983	-0.0743785	0.526952	0.999216	-0.117261	0.317034	1
YDR528W	-0.184207	0.189037	0.229503	-0.153917	0.257469	0.302329	-0.0807928	0.547752	0.595647	-0.195376	0.158631	0.229634	-0.2725	0.0543482	0.0899418	-0.0771241	0.565821	0.780396	-0.0302906	0.874484	0.999983	-0.103415	0.590808	0.999216	-0.073124	0.699697	1
YDR529C	0.458795	0.000185885	0.00035893	0.359346	0.00163932	0.00275567	0.506451	4.67436e-05	9.72996e-05	-0.317695	0.00498541	0.0117104	-0.491275	8.39198e-05	0.000343043	-0.17358	0.0974601	0.313131	0.0994488	0.492071	0.999983	-0.0476561	0.740626	0.999216	-0.147105	0.307501	1
YDR530C	0.376589	0.000939392	0.00164359	0.318746	0.00307352	0.00496876	0.463093	8.27258e-05	0.000166701	-0.0711938	0.476908	0.573188	-0.119019	0.240321	0.319795	-0.0478254	0.62696	0.816927	0.0578424	0.676819	0.999983	-0.0865047	0.534242	0.999216	-0.144347	0.296872	1
YDR531W	-0.159913	0.109239	0.138765	-0.220212	0.0285407	0.039927	-0.257513	0.0123675	0.0183094	-0.193997	0.0526391	0.0899014	-0.196595	0.050151	0.0841409	-0.00259744	0.978146	0.992309	0.0602994	0.657049	0.999983	0.0976002	0.475061	0.999216	0.0373008	0.781588	1
YDR532C	-0.366862	0.0233684	0.0335714	-0.266965	0.0605774	0.0804682	0.0692351	0.6228	0.667367	-1.02355	3.62502e-07	3.45998e-06	-0.46199	0.00409414	0.00960536	0.561564	0.000500731	0.0114143	-0.0998971	0.624926	0.999983	-0.436097	0.0446638	0.999216	-0.3362	0.0964692	1
YDR533C	3.4684	1.51786e-17	3.27764e-15	3.34526	2.66443e-17	4.73945e-15	3.5236	1.07696e-17	2.44983e-15	0.0617531	0.633686	0.711977	0.0194132	0.880762	0.909744	-0.04234	0.742405	0.883542	0.12314	0.489799	0.999983	-0.0551994	0.755851	0.999216	-0.178339	0.318947	1
YDR534C	-0.617501	0.00301244	0.00492152	-0.24685	0.204916	0.245832	0.146953	0.456595	0.507424	0.810302	0.000242922	0.000844757	1.15308	4.37788e-06	2.80854e-05	0.342777	0.0884443	0.297347	-0.370651	0.174902	0.999983	-0.764455	0.00934517	0.999216	-0.393803	0.160173	1
YDR535C	0.976103	0.0861689	0.11129	0.500521	0.362167	0.411761	2.15633	0.00741616	0.0113515	0.0822806	0.890394	0.920665	2.01359	0.0151479	0.0299388	1.93131	0.017206	0.116091	0.475582	0.54523	0.999983	-1.18023	0.212304	0.999216	-1.65581	0.0857127	1
YDR538W	-0.910668	6.22892e-08	2.11351e-07	-0.74995	1.43374e-06	3.75214e-06	-0.860089	2.21806e-07	6.64965e-07	0.553343	5.1489e-05	0.000222073	0.527794	9.26646e-05	0.000374357	-0.025549	0.819569	0.927105	-0.160719	0.325867	0.999983	-0.0505791	0.757169	0.999216	0.11014	0.502299	1
YDR539W	-0.0392997	0.517965	0.56741	-0.128218	0.0416254	0.0568103	-0.186228	0.00473343	0.00749332	0.0587251	0.334501	0.428529	-0.120265	0.0555546	0.0916799	-0.17899	0.0062737	0.0604707	0.0889185	0.302115	0.999983	0.146928	0.0947054	0.999216	0.0580096	0.495041	1
YDR540C	1.04673	2.70244e-06	6.96983e-06	1.46746	2.74216e-09	1.19322e-08	1.49987	3.25093e-09	1.42092e-08	-0.452497	0.0138892	0.0285368	-0.194794	0.271849	0.354062	0.257704	0.12997	0.369589	-0.420733	0.0750382	0.999983	-0.453145	0.060071	0.999216	-0.032412	0.881009	1
YDR541C	0.3018	0.00318502	0.00518471	0.252903	0.0117473	0.0174972	0.153387	0.111268	0.140977	0.499593	2.17833e-05	0.000104382	0.442744	9.5199e-05	0.000383277	-0.0568496	0.546964	0.767004	0.0488973	0.708727	0.999983	0.148413	0.264492	0.999216	0.0995155	0.452869	1
YDR545W	-0.794882	0.0052981	0.00840256	-0.544302	0.046148	0.0625609	-0.648124	0.035211	0.0485641	0.571306	0.0332925	0.0604102	1.5371	8.92869e-06	5.09714e-05	0.965792	0.0015423	0.0240141	-0.25058	0.496563	0.999983	-0.146758	0.708383	0.999216	0.103822	0.789637	1
YEL001C	-1.01227	9.08598e-11	6.72569e-10	-0.966887	2.17611e-10	1.30345e-09	-0.872879	1.34844e-09	6.46678e-09	0.550684	2.0142e-06	1.44187e-05	0.537229	2.8621e-06	1.98353e-05	-0.0134544	0.876014	0.95226	-0.0453846	0.711274	0.999983	-0.139393	0.261924	0.999216	-0.0940084	0.446022	1
YEL002C	-0.402421	4.77369e-05	0.000101015	-0.582018	3.08641e-07	8.94678e-07	-0.467683	7.23454e-06	1.70481e-05	0.611677	1.36172e-07	1.5923e-06	0.515424	1.8094e-06	1.36344e-05	-0.0962533	0.237396	0.511023	0.179597	0.123658	0.999983	0.0652614	0.566195	0.999216	-0.114335	0.319419	1
YEL003W	-0.866002	0.00010075	0.000202743	-0.780712	0.000109068	0.000217618	-1.14185	9.0524e-07	2.45326e-06	-0.918258	1.99261e-05	9.69651e-05	-1.02169	4.98168e-06	3.1403e-05	-0.103431	0.529034	0.753746	-0.0852894	0.730109	0.999983	0.275845	0.275964	0.999216	0.361134	0.137484	1
YEL004W	0.456681	0.00618153	0.00972283	0.230509	0.138288	0.17231	0.436689	0.00893199	0.0135166	0.191724	0.221708	0.305355	0.340459	0.0381576	0.0663463	0.148735	0.342769	0.608873	0.226172	0.298329	0.999983	0.0199916	0.926478	0.999216	-0.20618	0.344247	1
YEL005C	0.477857	0.000608548	0.00109523	0.725076	2.36131e-06	5.98742e-06	0.711424	3.40273e-06	8.44815e-06	-0.239022	0.0571225	0.0961584	-0.237434	0.0595579	0.0973287	0.00158783	0.989256	0.995613	-0.247219	0.147254	0.999983	-0.233567	0.171174	0.999216	0.013652	0.933184	1
YEL006W	-0.0960719	0.296891	0.345236	-0.108989	0.235939	0.279847	-0.116572	0.206947	0.248269	0.215375	0.0254117	0.0481494	0.150592	0.107635	0.162598	-0.064783	0.476784	0.71799	0.0129169	0.919744	0.999983	0.0205004	0.873115	0.999216	0.00758353	0.952765	1
YEL007W	0.141597	0.141696	0.17607	0.271182	0.00815806	0.0124838	0.485642	3.47961e-05	7.42469e-05	0.549158	7.16909e-06	4.13642e-05	0.635048	9.31448e-07	8.03538e-06	0.0858904	0.366567	0.632999	-0.129585	0.33467	0.999983	-0.344045	0.015918	0.999216	-0.21446	0.117408	1
YEL009C	-0.942651	2.21513e-07	6.81847e-07	-0.971921	1.36573e-07	4.23724e-07	-0.938239	2.35419e-07	7.01477e-07	0.392906	0.00486898	0.0114921	0.130875	0.306171	0.39053	-0.262031	0.0479311	0.209031	0.0292707	0.870054	0.999983	-0.00441128	0.980328	0.999216	-0.033682	0.850667	1
YEL009C-A	0.543207	0.460242	0.512059	1.32348	0.0523143	0.0701587	0.528443	0.439756	0.490196	0.160892	0.833973	0.879839	-0.0896891	0.905461	0.928232	-0.250582	0.734572	0.879493	-0.780272	0.436055	0.999983	0.0147631	0.987535	0.999216	0.795036	0.40878	1
YEL011W	3.7921	3.01213e-10	1.88902e-09	3.51701	1.23192e-09	5.92249e-09	3.69311	6.25402e-10	3.30136e-09	0.547462	0.139938	0.206131	0.57585	0.12434	0.184451	0.0283887	0.938756	0.976938	0.275097	0.559501	0.999983	0.0989968	0.834309	0.999216	-0.1761	0.711704	1
YEL012W	1.44998	2.39546e-08	8.84918e-08	1.31345	2.97818e-08	1.03935e-07	1.49033	4.33449e-09	1.84239e-08	-0.830603	7.99526e-05	0.000321233	-0.70238	0.000531024	0.00165364	0.128223	0.436664	0.687901	0.136535	0.555654	0.999983	-0.0403504	0.863729	0.999216	-0.176885	0.428481	1
YEL013W	0.42715	8.77759e-07	2.44539e-06	0.322707	4.14618e-05	8.72333e-05	0.392572	3.26602e-06	8.14079e-06	0.629906	1.69316e-09	6.33047e-08	0.686486	3.76332e-10	2.13358e-08	0.0565801	0.379424	0.643795	0.104443	0.25114	0.999983	0.0345782	0.70038	0.999216	-0.069865	0.440189	1
YEL015W	-0.773119	1.09723e-10	7.91244e-10	-0.67848	8.49424e-10	4.29098e-09	-0.59922	7.84781e-09	3.15741e-08	-0.295353	0.000175301	0.000634413	-0.20616	0.00465095	0.0106853	0.0891928	0.182936	0.446501	-0.0946391	0.319237	0.999983	-0.173899	0.0751957	0.999216	-0.0792598	0.39927	1
YEL016C	-0.564791	1.65117e-06	4.39961e-06	-0.633412	2.48394e-07	7.33805e-07	-0.593663	7.85993e-07	2.14794e-06	0.042216	0.623259	0.703563	0.196346	0.031221	0.056045	0.15413	0.08283	0.288192	0.0686212	0.577071	0.999983	0.0288724	0.814841	0.999216	-0.0397488	0.746105	1
YEL017C-A	-0.900186	0.0612277	0.0812034	-0.869731	0.0830405	0.107842	-0.808503	0.112603	0.142513	0.923361	0.0525894	0.089869	0.941812	0.0488888	0.0824504	0.0184506	0.968459	0.9887	-0.0304548	0.964684	0.999983	-0.091683	0.89223	0.999216	-0.0612282	0.929344	1
YEL017W	-0.0488227	0.580045	0.627277	-0.0418022	0.640713	0.68513	-0.0690393	0.43949	0.490084	0.929615	6.59182e-10	3.19785e-08	0.559724	2.26978e-06	1.651e-05	-0.369891	0.000394862	0.0100339	-0.00702046	0.955372	0.999983	0.0202166	0.871375	0.999216	0.0272371	0.828794	1
YEL018W	-0.379847	0.000875221	0.00153911	-0.374128	0.000442046	0.000808258	-0.157377	0.0967977	0.124197	-0.860439	7.03464e-09	1.69235e-07	-0.748324	7.78608e-08	1.15707e-06	0.112115	0.226206	0.498652	-0.00571903	0.96552	0.999983	-0.22247	0.110429	0.999216	-0.216751	0.10431	1
YEL019C	-0.204344	0.180484	0.219892	0.0370131	0.795289	0.825525	0.0680132	0.641127	0.68488	-0.0647273	0.658045	0.73227	0.0867764	0.557864	0.637962	0.151504	0.302326	0.570811	-0.241357	0.249814	0.999983	-0.272357	0.200334	0.999216	-0.0310001	0.879078	1
YEL020C	1.09264	2.91967e-12	3.61571e-11	0.81982	4.44733e-10	2.44208e-09	0.932501	5.09494e-11	3.83427e-10	-0.0955738	0.236749	0.321397	0.044097	0.58306	0.661109	0.139671	0.0877276	0.295955	0.272818	0.0197001	0.999983	0.160137	0.15556	0.999216	-0.112681	0.307574	1
YEL020W-A	0.240466	0.055049	0.0737084	0.347198	0.00502537	0.00791704	0.390387	0.00204129	0.00338293	-0.388722	0.00309985	0.00784654	-0.459932	0.000735715	0.00218776	-0.0712108	0.534798	0.757545	-0.106731	0.518147	0.999983	-0.149921	0.366616	0.999216	-0.0431891	0.786003	1
YEL022W	-0.571813	0.000136576	0.000268307	-0.553706	0.000178565	0.000346276	-0.578491	0.000124069	0.000244309	-0.169949	0.178092	0.253618	0.339391	0.0114433	0.0234703	0.509341	0.000431881	0.01039	-0.0181064	0.917672	0.999983	0.00667871	0.969689	0.999216	0.0247851	0.88761	1
YEL023C	0.156239	0.18549	0.225523	0.214973	0.0637573	0.0843297	0.202494	0.0839193	0.108815	-0.198896	0.0929913	0.146024	-0.0622506	0.59078	0.667927	0.136645	0.235332	0.508428	-0.0587339	0.714678	0.999983	-0.0462555	0.774927	0.999216	0.0124784	0.937313	1
YEL024W	0.831828	1.03727e-06	2.85146e-06	0.681009	1.86646e-05	4.14533e-05	0.827848	1.39136e-06	3.65918e-06	0.541293	0.000301646	0.00102291	0.578581	0.000155067	0.000583488	0.0372886	0.771281	0.900958	0.150819	0.396945	0.999983	0.0039798	0.982322	0.999216	-0.146839	0.412761	1
YEL025C	-0.00950535	0.860182	0.87951	0.112391	0.0454482	0.061712	0.0364669	0.503143	0.552769	0.0792096	0.151137	0.220416	0.383708	4.25658e-07	4.27844e-06	0.304499	1.10092e-05	0.000639844	-0.121896	0.11926	0.999983	-0.0459722	0.54933	0.999216	0.0759238	0.324384	1
YEL026W	-2.24978	1.17864e-11	1.17464e-10	-2.10743	3.87973e-11	3.06487e-10	-2.23515	1.30099e-11	1.23174e-10	0.604146	0.00128143	0.00364968	0.162853	0.326313	0.411838	-0.441293	0.0128861	0.0969758	-0.142352	0.549909	0.999983	-0.0146359	0.95069	0.999216	0.127716	0.591097	1
YEL027W	-0.850106	1.93287e-10	1.28679e-09	-0.991743	1.20115e-11	1.13689e-10	-0.979224	1.50801e-11	1.39402e-10	0.91577	4.93098e-11	7.23621e-09	0.739839	2.26523e-09	7.91481e-08	-0.175931	0.0286469	0.154556	0.141637	0.19587	0.999983	0.129118	0.236712	0.999216	-0.0125191	0.907258	1
YEL028W	-0.180344	0.245514	0.291439	-0.0440935	0.787983	0.818376	-0.276533	0.0777577	0.101498	0.367778	0.0233522	0.0448553	0.0630931	0.676103	0.741957	-0.304685	0.0539869	0.226198	-0.13625	0.529581	0.999983	0.0961889	0.688012	0.999216	0.232439	0.292248	1
YEL029C	-0.524019	2.86113e-05	6.26438e-05	-0.596344	4.08121e-06	9.96951e-06	-0.426372	0.00027532	0.000516666	-0.00646188	0.94722	0.963135	0.143763	0.153721	0.220513	0.150225	0.13359	0.373832	0.0723249	0.606817	0.999983	-0.0976464	0.490576	0.999216	-0.169971	0.231094	1
YEL030W	0.689735	5.52361e-06	1.35042e-05	0.614133	1.55674e-05	3.50385e-05	0.611797	1.70613e-05	3.8022e-05	-0.192655	0.111006	0.16938	-0.254788	0.0393782	0.068206	-0.062133	0.58907	0.793993	0.075602	0.639657	0.999983	0.0779383	0.629882	0.999216	0.00233623	0.988137	1
YEL031W	-0.141111	0.0242719	0.0347418	-0.20686	0.00186941	0.0031148	-0.269167	0.000144605	0.00028191	0.89456	6.18762e-13	6.92735e-10	0.815956	3.60941e-12	1.11195e-09	-0.0786039	0.191479	0.459136	0.0657488	0.433359	0.999983	0.128056	0.134671	0.999216	0.0623068	0.457896	1
YEL032W	-0.482858	1.32225e-08	5.16753e-08	-0.543543	1.75359e-09	8.03555e-09	-0.447788	4.82806e-08	1.65445e-07	0.373378	7.59573e-07	6.34412e-06	0.37319	7.75585e-07	7.00413e-06	-0.000187779	0.997266	0.99831	0.0606849	0.43806	0.999983	-0.0350697	0.652841	0.999216	-0.0957546	0.226579	1
YEL033W	-0.5325	0.00620313	0.00975419	-0.72116	0.000500212	0.000907088	-0.69493	0.000703893	0.00124491	0.414929	0.0276243	0.0517736	0.0440433	0.803421	0.846693	-0.370886	0.0460431	0.20458	0.18866	0.454068	0.999983	0.16243	0.518264	0.999216	-0.0262301	0.916534	1
YEL034C-A	0.361647	0.424862	0.475852	-0.71438	0.158711	0.19527	-0.432944	0.344425	0.393373	0.614731	0.198267	0.278494	-0.0569477	0.899859	0.924264	-0.671679	0.156311	0.411038	1.07603	0.117483	0.999983	0.794591	0.221576	0.999216	-0.281436	0.674568	1
YEL034W	-0.405474	0.00201181	0.00336928	-0.65324	1.2534e-05	2.85838e-05	-0.697304	5.20548e-06	1.2523e-05	0.568009	7.00484e-05	0.000289159	0.212581	0.0786468	0.12357	-0.355428	0.00555855	0.0556804	0.247766	0.14272	0.999983	0.29183	0.0872276	0.999216	0.0440636	0.789277	1
YEL035C	6.71997	6.63132e-07	1.88321e-06	4.35314	2.1006e-06	5.36342e-06	3.09027	0.000540939	0.000973127	-2.25772	0.124069	0.186309	-2.33804	0.113876	0.170523	-0.0803269	0.941605	0.977577	2.36683	0.113553	0.999983	3.6297	0.0374194	0.999216	1.26287	0.384869	1
YEL036C	-0.592684	2.30895e-08	8.56735e-08	-0.664419	3.48913e-09	1.47327e-08	-0.575892	3.96816e-08	1.37666e-07	0.487566	4.95779e-07	4.42885e-06	0.492587	4.28202e-07	4.29666e-06	0.00502149	0.942433	0.977731	0.0717343	0.469517	0.999983	-0.0167925	0.864969	0.999216	-0.0885268	0.374637	1
YEL037C	0.321364	0.000503922	0.000913816	0.306588	0.000783257	0.00137904	0.434829	1.59837e-05	3.57018e-05	0.141546	0.0853731	0.135553	0.113709	0.161845	0.230534	-0.0278375	0.726026	0.875324	0.0147758	0.89516	0.999983	-0.113466	0.317225	0.999216	-0.128241	0.259572	1
YEL038W	0.655215	1.69034e-06	4.4999e-06	0.454401	0.000206535	0.000396845	0.39728	0.000716118	0.00126462	0.565702	1.69848e-05	8.52875e-05	0.207223	0.0540779	0.0895197	-0.358479	0.00209865	0.0294714	0.200814	0.173796	0.999983	0.257935	0.0830548	0.999216	0.0571203	0.693275	1
YEL039C	4.46771	8.66181e-12	9.07943e-11	4.92488	5.63631e-13	8.61592e-12	4.57048	2.05324e-12	2.6606e-11	-0.176769	0.683076	0.752704	-0.340081	0.431188	0.518875	-0.163312	0.686741	0.854203	-0.457173	0.366631	0.999983	-0.102773	0.838148	0.999216	0.3544	0.456254	1
YEL040W	-1.34882	1.49095e-14	5.36924e-13	-1.31718	2.41952e-14	7.35884e-13	-1.28155	4.08942e-14	1.11134e-12	0.740773	1.10966e-09	4.745e-08	0.566352	1.02335e-07	1.41987e-06	-0.174421	0.02444	0.142466	-0.0316382	0.759552	0.999983	-0.0672671	0.516631	0.999216	-0.035629	0.730338	1
YEL041W	2.11438	1.38856e-11	1.34947e-10	2.21967	1.82534e-12	2.34458e-11	2.08726	6.80726e-12	7.23888e-11	-0.242622	0.182544	0.259075	-0.284625	0.122192	0.181725	-0.0420023	0.805963	0.918999	-0.105289	0.645753	0.999983	0.0271263	0.903911	0.999216	0.132415	0.549496	1
YEL042W	-1.4673	1.09239e-12	1.61114e-11	-1.43782	1.79518e-12	2.31291e-11	-1.60144	2.2281e-13	4.47909e-12	0.884469	9.12647e-09	2.05441e-07	0.407552	0.000382066	0.00125159	-0.476917	7.05208e-05	0.00261998	-0.0294762	0.833135	0.999983	0.134149	0.340857	0.999216	0.163625	0.249351	1
YEL043W	-0.108413	0.252661	0.299076	-0.0222059	0.812343	0.839665	0.0673431	0.474191	0.524595	0.543042	7.64089e-06	4.35791e-05	0.530116	1.05212e-05	5.83735e-05	-0.0129253	0.890151	0.957871	-0.0862073	0.516035	0.999983	-0.175756	0.192404	0.999216	-0.089549	0.500548	1
YEL044W	-0.518921	0.000214534	0.000410334	-0.209809	0.0756148	0.098789	-0.282555	0.0205001	0.0293501	-0.0989535	0.392387	0.487473	-0.156009	0.183374	0.25555	-0.0570556	0.616216	0.810339	-0.309112	0.0696231	0.999983	-0.236366	0.159473	0.999216	0.0727464	0.65234	1
YEL046C	-0.73432	3.17228e-08	1.14031e-07	-0.792295	9.3592e-09	3.5884e-08	-0.828345	4.314e-09	1.83634e-08	0.72664	3.75643e-08	5.93733e-07	0.466089	2.39403e-05	0.00011839	-0.260552	0.00669585	0.0629883	0.0579742	0.641442	0.999983	0.0940243	0.451883	0.999216	0.0360502	0.77211	1
YEL047C	0.530356	1.59256e-05	3.63466e-05	0.310633	0.003961	0.0063251	0.448589	0.000127516	0.000250593	0.704086	3.20867e-07	3.10807e-06	0.564018	7.78967e-06	4.54526e-05	-0.140069	0.16094	0.416174	0.219723	0.119451	0.999983	0.0817676	0.552028	0.999216	-0.137956	0.321089	1
YEL048C	-1.45408	4.41671e-05	9.37652e-05	-1.03936	0.000852612	0.00149175	-1.1965	0.000215959	0.000411184	0.122702	0.63738	0.715239	-0.0657822	0.799464	0.843584	-0.188484	0.465143	0.70864	-0.414721	0.30083	0.999983	-0.257579	0.516987	0.999216	0.157142	0.683483	1
YEL049W	2.02171	0.025879	0.0368624	1.98915	0.0406186	0.0555007	1.26009	0.143125	0.177508	0.667691	0.552959	0.641984	-0.174503	0.864408	0.897272	-0.842194	0.433028	0.685881	0.0325605	0.994904	0.999983	0.761617	0.54433	0.999216	0.729056	0.569357	1
YEL050C	0.187072	0.0279221	0.0394471	0.219721	0.0104245	0.0156862	0.384356	7.69839e-05	0.000155933	-0.00945968	0.90602	0.931412	0.130058	0.1169	0.174562	0.139518	0.0918984	0.301702	-0.0326492	0.772205	0.999983	-0.197284	0.0917368	0.999216	-0.164635	0.152489	1
YEL051W	-0.67954	3.33674e-07	9.94246e-07	-0.808693	1.76944e-08	6.4473e-08	-0.704715	1.64441e-07	5.04319e-07	-0.256599	0.0109525	0.0232601	-0.284905	0.00546248	0.0123042	-0.0283056	0.760544	0.895616	0.129153	0.335039	0.999983	0.0251751	0.84944	0.999216	-0.103978	0.433793	1
YEL052W	-0.0140439	0.831934	0.855245	-0.137057	0.0492677	0.0664068	-0.165327	0.0197907	0.0284385	0.456081	6.78917e-07	5.81788e-06	0.270376	0.000468114	0.00148131	-0.185705	0.00995474	0.0814984	0.123013	0.198535	0.999983	0.151283	0.117045	0.999216	0.0282704	0.763769	1
YEL053C	-0.903098	1.99351e-06	5.24984e-06	-0.715916	3.08164e-05	6.61882e-05	-0.735838	2.73893e-05	5.93266e-05	-0.0999794	0.466876	0.563438	0.149474	0.283656	0.366672	0.249454	0.0782358	0.279811	-0.187183	0.346319	0.999983	-0.16726	0.403206	0.999216	0.0199226	0.918797	1
YEL053W-A	-0.913446	0.239156	0.284351	-1.00338	0.209216	0.25053	-1.20706	0.0875818	0.11309	0.436541	0.541724	0.632296	-0.573757	0.392537	0.480741	-1.0103	0.142107	0.387805	0.0899294	0.931623	0.999983	0.293612	0.778667	0.999216	0.203682	0.852909	1
YEL054C	-3.04669	2.30495e-10	1.49009e-09	-2.95874	3.62616e-10	2.03495e-09	-2.95766	3.59886e-10	2.03912e-09	0.153989	0.545544	0.635386	-0.178064	0.485142	0.571042	-0.332053	0.199503	0.469111	-0.0879411	0.808378	0.999983	-0.0890244	0.805862	0.999216	-0.00108325	0.997541	1
YEL055C	-1.73302	1.30727e-10	9.20106e-10	-1.92867	1.73085e-11	1.5583e-10	-1.83233	4.70326e-11	3.5995e-10	-0.144179	0.327787	0.421756	0.0641002	0.661022	0.729223	0.208279	0.162182	0.41736	0.195652	0.355803	0.999983	0.0993079	0.637575	0.999216	-0.0963441	0.646433	1
YEL056W	-0.0588934	0.491781	0.542849	-0.0310106	0.712571	0.751355	-0.153165	0.079711	0.10384	0.00503877	0.952543	0.966608	-0.11279	0.191756	0.265286	-0.117829	0.171021	0.431198	-0.0278828	0.815862	0.999983	0.0942719	0.434526	0.999216	0.122155	0.310491	1
YEL057C	1.4069	0.000485488	0.000882022	2.15321	5.29702e-07	1.47994e-06	1.69736	1.43786e-05	3.23754e-05	-0.317241	0.393206	0.488387	-0.558741	0.135195	0.197904	-0.2415	0.483115	0.722887	-0.746308	0.124771	0.999983	-0.29046	0.541887	0.999216	0.455847	0.303775	1
YEL058W	-0.183397	0.0318335	0.0445335	-0.336341	0.000396382	0.00073008	-0.290376	0.00155407	0.00262514	0.399563	5.75121e-05	0.000243928	0.287945	0.00162944	0.00430266	-0.111618	0.176586	0.439348	0.152944	0.190272	0.999983	0.106979	0.354416	0.999216	-0.0459649	0.688666	1
YEL059C-A	0.246261	0.164459	0.202088	0.224849	0.197776	0.238338	0.592853	0.00206434	0.00341824	0.196051	0.268777	0.357193	0.238492	0.184589	0.256945	0.0424415	0.808504	0.920287	0.0214121	0.930026	0.999983	-0.346592	0.163976	0.999216	-0.368004	0.138545	1
YEL060C	2.48771	8.70988e-13	1.34192e-11	2.41039	1.55362e-12	2.04021e-11	2.55036	5.65894e-13	9.17563e-12	0.571523	0.00168459	0.00462081	0.361909	0.0329822	0.0588467	-0.209614	0.20089	0.470403	0.0773241	0.732131	0.999983	-0.0626522	0.781152	0.999216	-0.139976	0.536832	1
YEL061C	-0.786177	2.57276e-07	7.83304e-07	-0.603925	5.28922e-06	1.26933e-05	-0.674993	1.40764e-06	3.69701e-06	-0.675626	1.28275e-06	9.8312e-06	-0.400464	0.000758158	0.0022454	0.275162	0.0117472	0.0900445	-0.182252	0.224399	0.999983	-0.111184	0.457245	0.999216	0.0710684	0.623447	1
YEL062W	0.686267	4.92987e-08	1.70125e-07	0.696968	2.45733e-08	8.73684e-08	0.738127	1.1376e-08	4.44292e-08	-0.177768	0.0463766	0.0805178	-0.0308843	0.718969	0.777801	0.146884	0.092319	0.302048	-0.0107004	0.92782	0.999983	-0.0518599	0.662458	0.999216	-0.0411595	0.725052	1
YEL063C	-0.120768	0.159124	0.195983	0.0942317	0.271132	0.316978	0.0200406	0.812837	0.840175	0.96824	1.23243e-10	1.18596e-08	0.939503	2.15284e-10	1.52255e-08	-0.0287373	0.734466	0.879493	-0.215	0.0813206	0.999983	-0.140809	0.244397	0.999216	0.0741912	0.536526	1
YEL064C	-0.369435	0.00151062	0.00256652	-0.342227	0.00296615	0.00480976	-0.135899	0.207215	0.248504	0.421883	0.000410715	0.00134237	0.72161	5.58309e-07	5.33444e-06	0.299727	0.00815448	0.0721402	-0.0272074	0.852115	0.999983	-0.233536	0.123597	0.999216	-0.206328	0.17204	1
YEL065W	-0.248428	0.0806045	0.104582	-0.407838	0.00752947	0.0115853	-0.183537	0.196186	0.236471	0.742421	2.05979e-05	9.99254e-05	0.666758	7.58281e-05	0.000314122	-0.0756632	0.586821	0.792599	0.159409	0.418556	0.999983	-0.0648913	0.73992	0.999216	-0.224301	0.262191	1
YEL066W	0.235009	0.164039	0.201696	0.0802704	0.620551	0.666343	0.130564	0.414314	0.465102	0.0136657	0.934043	0.953868	-0.342585	0.0460118	0.0783776	-0.356251	0.0364043	0.177099	0.154738	0.505172	0.999983	0.104445	0.648879	0.999216	-0.0502934	0.824426	1
[truncated: 4,392 more rows]

## Sheet: edgeR RIN
ID	Phenol HS logFC	Phenol HS p.value	Phenol HS FDR	RNeasy HS logFC	RNeasy HS p.value	RNeasy HS FDR	Direct-zol HS logFC	Direct-zol HS p.value	Direct-zol HS FDR	P v R logFC	P v R p.value	P v R FDR	P v D logFC	P v D p.value	P v D FDR	R v D logFC	R v D p.value	R v D FDR
[truncated: 5,870 more rows]
