# Supplementary material for: Comparison of RNA isolation methods on RNA-Seq: implications for differential expression and meta-analyses
Source: BMC Genomics. 2020 Mar 20;21:249. doi: 10.1186/s12864-020-6673-2 (PMC7082934; doi:10.1186/s12864-020-6673-2)
Supplement: Supplementary file 4 — Additional file 4. GO enrichments for clusters in Fig. 3. [file 12864_2020_6673_MOESM4_ESM.xlsx]

## Sheet: Description
Description
Clusters for Figure 3B, ordered from top to bottom (i.e. Cluster 1 is top-most, Cluster 5 is bottom-most)

## Sheet: Cluster ID
Cluster 1	Cluster 2	Cluster 3	Cluster 4	Cluster 5
YAL054C	YBR117C	YCL048W-A	YBR246W	YDR425W
YHR175W	YLL006W	YMR046C	YIL059C	YIL071C
YOL026C	YDL037C	YMR117C	YLR118C	YDL154W
YHR140W	YDR302W	YER153C	YBR126W-B	YKL201C
YDL061C	YAL007C	YIL154C	YAL039C	YDR254W
YHR061C	YCR043C	YHL049C	YCR075W-A	YAL024C
YBR297W	YGL220W	YOR083W	YBR109C	YJL099W
YLR099W-A	YBR145W	YEL076C	YCR083W	YIL173W
YIL145C	YOL154W	YBL005W-A	YGR105W	YJR129C
YIL047C-A	YLR342W-A	YCR106W	YDL182W	YOR040W
YBL015W	YDR436W	YBR012W-B	YDR035W	YDL058W
YCL030C	YHR132C	YDR545W	YLR293C	YCR033W
YBR177C	YDR090C	YLR467W	YDL131W	YDR466W
YHL026C	YDR367W	YOR396W	YAL046C	YLR319C
YIR034C	YBR159W	YOR376W-A	YBR127C	YDR138W
YDR111C	YGR172C	YDR170W-A	YIL041W	YMR284W
YLR173W	YIL040W	YBL100W-B	YCR046C	YDR210W-B
YCR075C	YDL146W	YPR158W-B	YHR200W	YGR116W
YEL038W	YER096W	YIL014W	YML125C	YJR053W
YCL049C	YJL016W	YER114C	YBR106W	YAL001C
YKR100C	YGR026W	YLR133W	YAL003W	YDR104C
YGR177C	YOR297C	YDR505C	YOR185C	YGR170W
YIL114C	YOR103C	YLR234W	YDR174W	YLR247C
YKL080W	YOR378W	YNL339C	YHR179W	YCL061C
YBR220C	YDR249C	YDR210C-D	YIL053W	YDR334W
YHR032W-A	YBR110W	YER047C	YLR354C	YLR086W
YDR143C	YOR307C	YLR398C	YNL208W	YNL088W
YCR088W	YCL042W	YNL233W	YLR328W	YIL126W
YDL081C	YBR096W	YGL141W	YLR109W	YOR386W
YGR201C	YGR036C	YDL035C	YML081C-A	YDR097C
YML013W	YGR157W	YMR273C	YLR172C	YOR192C-B
YHR083W	YGR216C	YHR073W	YOR157C	YGR270W
YAL043C	YCL002C	YFL034W	YLR395C	YLR189C
YLR104W	YDR103W	YML010W	YOL008W	YGR070W
YLR380W	YGL160W	YJR033C	YDL111C	YHL009W-B
YNR046W	YGR149W	YKL064W	YMR264W	YER093C
YER010C	YNL008C	YDR034C-D	YJR135W-A	YFR019W
YHR199C	YGL084C	YKR017C	YML042W	YIL002C
YHL032C	YJL139C	YML117W	YDL191W	YHR164C
YIL066C	YFL025C	YER164W	YDR016C	YKL101W
YDL237W	YDR307W	YLL021W	YLR262C-A	YJR140C
YIL051C	YMR013C	YPL150W	YDR013W	YGL150C
YDR247W	YJL094C	YLR096W	YDR275W	YDR283C
YIL013C	YHL003C	YJR092W	YNL281W	YNL257C
YGL040C	YJL084C	YPR115W	YLR410W-B	YJR138W
YBL032W	YOR360C	YCR081W	YAR009C	YPL167C
YER089C	YHR078W	YJL207C	YGR161C-D	YER111C
YDR156W	YMR010W	YGR098C	YGL087C	YBR275C
YEL052W	YOR175C	YJR031C	YML014W	YHR023W
YER120W	YIL049W	YLL054C	YDL120W	YLR419W
YFR024C-A	YBR004C	YBR097W	YJL065C	YOR124C
YDL022W	YOL107W	YPR122W	YHR122W	YCR042C
YGR204W	YOR390W	YEL022W	YML124C	YMR218C
YLR299W	YKL057C	YPL125W	YDR073W	YPR097W
YFR021W	YBL040C	YOR093C	YAR015W	YPL242C
YAL012W	YLR381W	YBL088C	YDL201W	YMR076C
YCR053W	YMR274C	YCR032W	YBR089C-A	YDR027C
YLR340W	YLR212C	YBL105C	YGL105W	YGL013C
YDR044W	YCR077C	YDR150W	YBL098W	YIL130W
YLR058C	YGR106C	YLR310C	YDL029W	YGL095C
YJR045C	YGR284C	YBL034C	YGR078C	YMR160W
YEL017W	YDL015C	YOL138C	YDL047W	YBR150C
YMR083W	YJL091C	YCR093W	YDR225W	YIR033W
YLR059C	YKR088C	YDR141C	YDR226W	YPR055W
YHR042W	YOL136C	YEL025C	YAL044C	YDR159W
YPL246C	YMR292W	YDR457W	YKL024C	YKL092C
YEL060C	YOL002C	YAL029C	YER062C	YLR166C
YBL011W	YPL057C	YHR099W	YER183C	YOL090W
YKL141W	YLR402W	YLR024C	YGR181W	YOR076C
YBL082C	YKL126W	YBL079W	YLR193C	YNL250W
YGR060W	YPR003C	YLR422W	YDL137W	YML099C
YMR203W	YBR125C	YER172C	YNR059W	YBR179C
YGL026C	YML029W	YDR170C	YHR111W	YGL093W
YDL141W	YMR034C	YJR066W	YPL127C	YHR172W
YFL039C	YFL030W	YPL082C	YDL004W	YPR135W
YML056C	YGR268C	YKL203C	YLR351C	YMR106C
YHR007C	YJL062W-A	YNL172W	YMR194W	YPL022W
YGL253W	YLR201C	YKR054C	YOR286W	YOL112W
YKL035W	YKL192C	YNL139C	YMR062C	YER109C
YDL229W	YDL039C	YPR164W	YMR236W	YPR104C
YFR044C	YAL020C	YDR335W	YBR261C	YDR291W
YGR254W	YDL048C	YLR384C	YBL071W-A	YLR154C-G
YFL037W	YIL056W	YNR065C	YJR133W	YPL008W
YLR153C	YOR015W	YKL010C	YHR013C	YJL156C
YJR009C	YDR234W	YOR256C	YCL064C	YKL033W
YMR149W	YHR113W	YOR290C	YNL317W	YER014W
YLR259C	YDR126W	YGR271W	YLR244C	YBR233W-A
YDR012W	YDR298C	YNL262W	YOR101W	YGR153W
YJL026W	YBR230C	YMR176W	YER107C	YER077C
YNL046W	YLR324W	YBR136W	YNL252C	YJL102W
YOR204W	YDR032C	YPR117W	YLR192C	YCR092C
YHR019C	YDR352W	YPR158C-D	YPR035W	YDR325W
YHR216W	YDR059C	YCL019W	YHR112C	YKL188C
YOR335C	YDR236C	YFL002W-A	YGL068W	YGR212W
YFL031W	YKR059W	YGR161W-B	YNR018W	YKL003C
YML070W	YDR154C	YNR031C	YFL017W-A	YOR058C
YBR015C	YPL234C	YMR207C	YOR020C	YDR065W
YIL043C	YLR121C	YHR102W	YGR001C	YDR514C
YOR187W	YDR441C	YIL150C	YMR184W	YFR011C
YPL067C	YOL039W	YOR191W	YNL264C	YJL104W
YDR276C	YIR035C	YLR385C	YNR004W	YDR363W-A
YGL198W	YML035C	YHR165C	YJR063W	YHR201C
YOR136W	YPL271W	YOR326W	YHR176W	YIL127C
YCR031C	YDR517W	YIL151C	YMR173W-A	YKL061W
YER178W	YEL058W	YMR304W	YOL140W	YLR275W
YBL030C	YER017C	YFL036W	YJL173C	YDL235C
YNL069C	YHR033W	YPR049C	YDL085C-A	YOR075W
YCR012W	YDR481C	YHR119W	YBR288C	YPL193W
YNR043W	YLL061W	YKR031C	YDR424C	YGL242C
YEL042W	YLL012W	YLR227W-B	YJR084W	YKL195W
YDR232W	YGL063W	YJL197W	YFL029C	YJR060W
YDL130W	YLR438W	YPR189W	YGR033C	YMR244C-A
YKL096W	YLR315W	YNL054W-B	YBR123C	YPL118W
YBL099W	YDL218W	YHR080C	YGL157W	YGR252W
YER043C	YJL068C	YKR028W	YGR253C	YKR063C
YDL014W	YOR389W	YDR221W	YBR087W	YKR014C
YHR174W	YDR284C	YGL131C	YDR098C	YCL056C
YOL086C	YFR020W	YDR443C	YKL016C	YBR258C
YGR192C	YER057C	YBL111C	YDL166C	YGR013W
YNL209W	YML058W	YPR116W	YPL266W	YNL177C
YPL098C	YCR024C-B	YLR087C	YMR130W	YNR020C
YML106W	YDR414C	YCL014W	YMR131C	YAL010C
YHR021C	YMR304C-A	YBR208C	YFL017C	YDL001W
YLR155C	YNR061C	YGR281W	YPR094W	YGR140W
YLR157C	YER026C	YJL005W	YBR111C	YML020W
YLR158C	YLR231C	YJL129C	YKR085C	YHR154W
YLR160C	YIL006W	YKL197C	YBR034C	YBR065C
YMR120C	YBL042C	YGR217W	YDL192W	YOR054C
YML085C	YBR036C	YLR371W	YPL037C	YDR163W
YDR524C-B	YGL012W	YMR162C	YDR086C	YBR073W
YDR158W	YBR162C	YFL007W	YDR056C	YFR016C
YKL056C	YDR345C	YMR045C	YPR069C	YIR002C
YKL081W	YJL059W	YNR066C	YMR074C	YHR166C
YKL191W	YBR221C	YLR430W	YDR399W	YGL185C
YDR155C	YDR033W	YOR371C	YPR006C	YER176W
YPL218W	YDR072C	YOL104C	YDL103C	YPR185W
YLR432W	YGR295C	YPR202W	YBR061C	YDL161W
YBL002W	YHR094C	YHR186C	YFL038C	YMR219W
YJL060W	YGL077C	YBR140C	YER094C	YOL100W
YNR021W	YLR300W	YGL092W	YCR086W	YGR222W
YER009W	YMR011W	YHL035C	YHR003C	YGR274C
YML022W	YOR311C	YER105C	YER006W	YDR356W
YJL171C	YMR217W	YIL129C	YJL008C	YBL036C
YHR048W	YPL087W	YKR103W	YML008C	YFR031C
YLR187W	YPL162C	YPL115C	YER149C	YOL145C
YLR414C	YGR138C	YLR320W	YHR127W	YBL097W
YAL060W	YDL125C	YGR184C	YGL011C	YKR086W
YDL086W	YDR297W	YGL006W	YGR220C	YHR077C
YFR047C	YNR013C	YDR216W	YHR062C	YDR217C
YEL046C	YER019W	YHL030W	YKL120W	YIL105C
YFL041W	YIR022W	YJL039C	YPL158C	YJR035W
YJR077C	YPR098C	YOL081W	YOR074C	YIL026C
YER052C	YER004W	YAL002W	YER063W	YOR304W
YKL184W	YBR069C	YKL209C	YBL091C	YPL195W
YDR384C	YCL038C	YPR095C	YBR141C	YJL074C
YLR027C	YFL045C	YDR301W	YKR025W	YIL149C
YPR113W	YBR054W	YOL098C	YIL062C	YKR095W
YML086C	YGR175C	YMR129W	YMR226C	YLR032W
YJL134W	YGR124W	YNL242W	YBR039W	YFL008W
YMR116C	YBR187W	YJL109C	YLR007W	YOL034W
YOR133W	YER060W	YNL329C	YMR038C	YML065W
YPR016C	YLR375W	YER132C	YBR271W	YOR118W
YEL026W	YAL038W	YJR137C	YOR184W	YOR308C
YEL034W	YMR108W	YHR047C	YGR007W	YDL070W
YLR050C	YBR218C	YOR219C	YJR034W	YIL045W
YDR382W	YER083C	YER155C	YBL041W	YIL144W
YML126C	YNL104C	YBL004W	YMR090W	YOL009C
YLR180W	YLR110C	YLR454W	YBR058C-A	YDR147W
YDR157W	YCR061W	YMR259C	YBL003C	YDL056W
YHR133C	YFR018C	YDR407C	YDL075W	YKL134C
YJL052W	YIL123W	YML103C	YBL091C-A	YDR315C
YPR052C	YPR183W	YLR228C	YMR099C	YGL145W
YMR122W-A	YAL023C	YNL297C	YBR088C	YLR233C
YJL151C	YDR508C	YML081W	YJL167W	YLL003W
YMR079W	YGL202W	YDL132W	YLR175W	YOR059C
YCL017C	YJL172W	YPL084W	YFR049W	YHL023C
YCR059C	YLR044C	YGR218W	YGR085C	YBL063W
YHR041C	YJR073C	YML049C	YPR110C	YDR495C
YML028W	YNL280C	YER129W	YLR216C	YDR532C
YIR038C	YDL185W	YPL016W	YOR340C	YMR287C
YOR176W	YMR205C	YPR022C	YHR039C-A	YDR168W
YPL135W	YGL234W	YGL206C	YDR224C	YKR008W
YHR163W	YOL061W	YCL021W-A	YBR282W	YLR289W
YOR122C	YER091C	YOR343W-B	YDR397C	YFR002W
YNL037C	YPL274W	YLL040C	YHR193C	YGR150C
YKL127W	YDR321W	YOR151C	YGR095C	YJR089W
YOR230W	YJR121W	YML118W	YOL146W	YLR067C
YGR063C	YGL125W	YDR069C	YIL052C	YMR066W
YOR228C	YMR189W	YGR233C	YFL034C-A	YJL113W
YLR209C	YNL268W	YGL151W	YPL081W	YOR195W
YDL210W	YBR031W	YIL128W	YKR007W	YLR262C
YMR238W	YGR282C	YKR082W	YOL133W	YNL041C
YML101C	YDR385W	YIL119C	YBR010W	YOR144C
YNR036C	YKL148C	YOR030W	YNL244C	YPL268W
YOL126C	YBR092C	YGL094C	YDR210W	YGR108W
YBR265W	YPL028W	YMR094W	YOR236W	YPL070W
YFL022C	YGR279C	YKR096W	YLR287C-A	YDR030C
YKL163W	YMR261C	YOL045W	YLR301W	YDL030W
YJL083W	YJL080C	YML091C	YNL010W	YMR075W
YKR097W	YMR058W	YLR425W	YNL031C	YKR078W
YLR229C	YPR074C	YNL021W	YNL099C	YDR364C
YPL262W	YNL045W	YLR154W-E	YNL056W	YIL035C
YLR426W	YER086W	YOR363C	YJR069C	YOL049W
YJL116C	YOL092W	YNL267W	YDR322C-A	YKR064W
YPR036W-A	YER145C	YNL295W	YDR092W	YMR185W
YGR144W	YOR161C	YPR089W	YPL237W	YPR105C
YLL041C	YNL160W	YMR257C	YOR210W	YLR424W
YOL147C	YJR105W	YPL137C	YPR009W	YOR354C
YBR070C	YOR374W	YBR113W	YIL016W	YOR249C
YCL057C-A	YBL102W	YKR044W	YIL010W	YFL024C
YGR069W	YDL072C	YPR201W	YJR096W	YPL174C
YCR065W	YPR149W		YNL140C	YLR292C
YDR094W	YDR476C		YPR067W	YDR357C
YKL019W	YJL121C		YLR074C	YPL045W
YGR232W	YLR023C		YLR418C	YPR070W
YLR099C	YNL065W		YDR461C-A	YOR385W
YMR222C	YCR034W		YGR251W	YGR047C
YMR300C	YBR078W		YLR218C	YOR166C
YOR224C	YJR139C		YKR095W-A	YMR167W
YGL067W	YGL225W		YOR004W	YOR080W
YMR123W	YJL196C		YNL015W	YOL117W
YDR502C	YHR142W		YDL157C	YPR107C
YDR188W	YOR016C		YGR206W
YER003C	YKL008C		YLR038C
YIR037W	YFR030W		YJR144W
YIR036C	YGL186C		YOR357C
YER072W	YKL034W		YKL170W
YNR050C	YJR116W		YHR116W
YER165W	YDR107C		YGL070C
YLL018C	YNR019W		YML079W
YJR065C	YER023W		YMR286W
YLL024C	YER095W		YOR304C-A
YNL239W	YMR208W		YDL064W
YOR271C	YER125W		YGR132C
YPR058W	YBR196C		YBL018C
YGL030W	YLR304C		YLR306W
YGR082W	YGL008C		YHR051W
YLR355C	YLR249W		YJL136C
YOR375C	YDL212W		YNL179C
YLR291C	YER005W		YOL094C
YNL071W	YCR030C		YIR009W
YEL009C	YBR286W		YJL127C-B
YOR285W	YJL138C		YOR278W
YLR179C	YCR048W		YMR073C
YPR170W-B	YEL027W		YOL044W
YMR170C	YKL096W-A		YDL104C
YER084W	YBR241C		YKL214C
YGR004W	YCL009C		YIL110W
YKL046C	YER119C		YDR237W
YJL183W	YKL146W		YLR078C
YKL018W	YJL212C		YPR188C
YPL096C-A	YIL109C		YKL026C
YBR183W	YDR349C		YDL165W
YPL183W-A	YMR272C		YJR101W
YER154W	YNL055C		YML001W
YDR487C	YCL043C		YMR224C
YFL010C	YHR025W		YOR220W
YHL004W	YBR234C		YDL008W
YPR192W	YNL066W		YNL100W
YMR276W	YOR321W		YML011C
YNL185C	YMR296C		YER101C
YDL244W	YHR188C		YGL134W
YJR017C	YLR378C		YNL073W
YER156C	YBR243C		YKL189W
YIL124W	YHR098C		YER007C-A
YPR075C	YFR051C		YGR117C
YOL111C	YMR307W		YOR159C
YPR204W	YEL040W		YOR019W
YJR146W	YHR183W		YGL248W
YML101C-A	YJR019C		YBL043W
	YER056C		YOR226C
	YGL055W		YDL045W-A
	YDL052C		YIL044C
	YLR413W		YFL001W
	YBR222C		YGL018C
	YDR233C		YGR058W
	YOR085W		YHR076W
	YOR142W		YJL122W
	YEL002C		YNL137C
	YDR404C		YHR043C
	YMR215W		YDL127W
	YPL015C		YBR160W
	YOR099W		YHL034C
	YOR303W		YLR335W
	YJL186W		YOR042W
	YIL023C		YOR163W
	YLR350W		YMR197C
	YLL043W		YJR072C
	YGR061C		YLR268W
	YER070W		YPR034W
	YHL040C		YDR458C
	YMR145C		YDR058C
	YCR023C		YDR124W
	YDL160C		YDL133W
	YIL121W		YJL006C
	YAL022C		YLR226W
	YOL011W		YBL025W
	YNL291C		YGR168C
	YJR001W		YBR063C
	YCR044C		YGL251C
	YGL062W		YJR005W
	YER141W		YDR005C
	YNL241C		YDR370C
	YOL158C		YDL074C
	YCL025C		YGR122W
	YEL047C		YPL020C
	YGR055W		YLR165C
	YIL162W		YJR025C
	YLL028W		YER137C
	YMR243C		YOR057W
	YCL040W		YOR143C
	YMR297W		YLR107W
	YJL198W		YDR323C
	YLR056W		YER051W
	YDL128W		YPL052W
	YPR181C		YER024W
	YNL307C		YML068W
	YKL004W		YCL032W
	YOL030W		YBR024W
	YGR260W		YBR236C
	YPR156C		YGR053C
	YPR159W		YLR151C
	YHR026W		YNL181W
	YKR042W		YLR011W
	YMR202W		YDL017W
	YLR237W		YGR002C
	YCL057W		YNR029C
	YIL137C		YIL092W
	YPL048W		YKL023W
	YJR024C		YDR019C
	YKL207W		YDR173C
	YML018C		YDR242W
	YLL023C		YDR116C
	YMR015C		YGL191W
	YLR130C		YIL157C
	YNL320W		YDR405W
	YBL089W		YDR375C
	YLR203C		YDR493W
	YJR085C		YJR027W
	YNL095C		YML025C
	YNL305C		YKL145W
	YBR139W		YDR054C
	YHL048W		YOR179C
	YOL122C		YAL027W
	YJR040W		YMR180C
	YNL142W		YJL055W
	YKL039W		YDR480W
	YPR128C		YFR027W
	YDR354W		YMR121C
	YIL153W		YGR112W
	YOL110W		YLR321C
	YFR039C		YOL071W
	YCR028C		YML050W
	YJL093C		YNL314W
	YBR108W		YNL325C
	YCR037C		YOR114W
	YDR264C		YPL078C
	YBR074W		YBL107C
	YKL165C		YBR201W
	YDL054C		YJR050W
	YGL022W		YDR320C-A
	YDR411C		YLL009C
	YJL062W		YAL037W
	YLR089C		YDR265W
	YDL046W		YGR169C
	YIL047C		YGR076C
	YCR017C		YMR283C
	YGR240C		YPL060W
	YNR055C		YDL092W
	YHR039C		YJL181W
	YLR083C		YPL002C
	YNL130C		YBR111W-A
	YDR046C		YBR163W
	YER110C		YER142C
	YJR143C		YGL005C
	YGL114W		YMR268C
	YOL020W		YLR261C
	YHR032W		YPR010C-A
	YML052W		YBL055C
	YMR008C		YBR146W
	YLR088W		YER042W
	YBR287W		YJR086W
	YHR074W		YKR062W
	YKL176C		YKR080W
	YEL031W		YBR278W
	YLR347C		YEL020W-A
	YPL036W		YJR141W
	YKL104C		YGR207C
	YBR041W		YDR201W
	YGR065C		YPR120C
	YDR055W		YHR072W-A
	YBL020W		YCR082W
	YIL088C		YDR022C
	YHR181W		YDR383C
	YNL219C		YKR037C
	YLR459W		YNR022C
	YDR459C		YPL038W
	YNL101W		YBL038W
	YOR149C		YLR021W
	YOR002W		YLR412W
	YDR144C		YBR060C
	YAR019C		YJR142W
	YHR115C		YIL167W
	YLR356W		YJR052W
	YBR038W		YBR014C
	YPL184C		YJL155C
	YMR181C		YER180C
	YCR067C		YJL180C
	YDL095W		YOR241W
	YDR105C		YBR166C
	YAL053W		YHR207C
	YHR151C		YPL269W
	YLL051C		YPL175W
	YOR270C		YDR257C
	YPL154C		YCR035C
	YNL125C		YOR368W
	YPL265W		YMR060C
	YGL142C		YBR167C
	YJL002C		YDL139C
	YNL190W		YLR102C
	YML075C		YBR062C
	YBR086C		YBR253W
	YMR119W		YGR148C
	YBR068C		YBR009C
	YNR030W		YGR195W
	YLR241W		YDR002W
	YNL275W		YGR135W
	YLR034C		YDR392W
	YDR388W		YBR137W
	YAL042W		YKL142W
	YEL001C		YGR173W
	YIL033C		YML077W
	YEL036C		YOR094W
	YKR065C		YOR327C
	YER033C		YDR361C
	YDR134C		YDR023W
	YKL185W		YPL104W
	YPL229W		YJR130C
	YCL044C		YMR112C
	YNL300W		YDR172W
	YGR101W		YGR020C
	YJL193W		YLR438C-A
	YJL079C		YGR111W
	YDL195W		YJL124C
	YFL021W		YHR031C
	YGR014W		YJL145W
	YJL174W		YNL113W
	YNL169C		YHR069C
	YJR147W		YOR021C
	YPL128C		YML105C
	YNL288W		YLR417W
	YAL040C		YOL102C
	YHR143W		YFR037C
	YLR332W		YGL043W
	YLR286C		YML074C
	YNL283C		YPL212C
	YOR081C		YER046W
	YLR040C		YER059W
	YBR229C		YIR008C
	YIL108W		YLR154C
	YIL090W		YNL292W
	YCR068W		YNL147W
	YKR066C		YGR158C
	YBR207W		YHR192W
	YCL005W		YDR529C
	YDL224C		YKR056W
	YIL140W		YHR129C
	YDR497C		YOL124C
	YLR120C		YDR391C
	YJL078C		YPL173W
	YOR071C		YDL208W
	YDR178W		YER031C
	YHR050W		YLR026C
	YKR050W		YDL051W
	YOL129W		YCL059C
	YDR492W		YNL173C
	YGR189C		YNL175C
	YGL200C		YDR429C
	YCL045C		YMR072W
	YGL256W		YGR208W
	YKL175W		YJR067C
	YAR002C-A		YKL001C
	YNL263C		YDL108W
	YMR305C		YDR337W
	YBR214W		YDL069C
	YKL164C		YNL315C
	YDR077W		YDL175C
	YBR212W		YNL075W
	YNL074C		YDL136W
	YJL143W		YBR030W
	YML048W		YNL030W
	YJR117W		YLR128W
	YNR044W		YNL138W-A
	YKL051W		YFR046C
	YBR067C		YHR085W
	YJL159W		YHR187W
	YLR390W-A		YJR100C
	YER088C		YLR283W
	YJL210W		YPL178W
	YPR114W		YGR167W
	YCR084C		YIL079C
	YJL158C		YOR276W
	YJR015W		YJL179W
	YOR247W		YOR344C
	YNL322C		YDR202C
	YOL155C		YKR071C
	YNL321W		YCL055W
	YOL060C		YGL058W
	YOL059W		YML041C
	YPL206C		YIR025W
	YHL017W		YLR243W
	YML051W		YHR053C
	YLR164W		YHR055C
	YOR092W		YJL011C
	YDL025C		YPL034W
	YHR205W		YCL035C
	YML019W		YCL058W-A
	YER158C		YMR316W
	YPR176C		YBL090W
	YBR133C		YGR028W
	YPL244C		YKL208W
	YBR238C		YDR139C
	YDR518W		YMR289W
	YGR038W		YBR119W
	YKR067W		YOR174W
	YEL013W		YLR126C
	YGR077C		YKL002W
	YNL336W		YLR323C
	YBR302C		YOR281C
	YML132W		YMR225C
	YOL003C		YGL075C
	YPL145C		YLR183C
	YDR338C		YML005W
	YPR053C		YOL056W
	YDR519W		YOL116W
	YJR161C		YCL052C
	YNL003C		YDR071C
	YNL106C		YJL053W
	YDR091C		YKL007W
	YFR022W		YDR394W
	YDR205W		YDR296W
	YDR456W		YGR029W
	YDR062W		YDR381W
	YDR119W		YGL106W
	YMR191W		YGR283C
	YBR132C		YDL113C
	YDL198C		YMR240C
	YGR191W		YLL011W
	YKR046C		YMR153W
	YEL065W		YJL030W
	YLR152C		YPR057W
	YKL219W		YKR010C
	YLR144C		YNL255C
	YOR087W		YAL059W
	YPL092W		YGR275W
	YJL004C		YHR152W
	YBR283C		YER029C
	YOR067C		YER116C
	YKL174C		YDL059C
	YKL100C		YEL072W
	YJL097W		YLR022C
	YLR372W		YDL098C
	YLR064W		YKL186C
	YBR029C		YKR081C
	YFL026W		YMR211W
	YMR221C		YOL077C
	YPR028W		YDR339C
	YEL063C		YER012W
	YGL028C		YDR248C
	YPR004C		YGL117W
	YLR450W		YIL076W
	YMR006C		YPL199C
	YJR044C		YMR260C
	YGR227W		YGR202C
	YNR039C		YJL081C
	YBR293W		YDR272W
	YNR041C		YOR056C
	YHR123W		YER126C
	YNL044W		YBL031W
	YOR079C		YPL267W
	YJL163C		YDR478W
	YKL084W		YHR066W
	YGL104C		YJR068W
	YKR093W		YOR051C
	YKR039W		YKL110C
	YLR112W		YNR003C
	YBR021W		YJR080C
	YEL032W		YHR052W
	YDL093W		YJL148W
	YNL080C		YER182W
	YOR010C		YGL231C
	YOR316C		YOR305W
	YPL270W		YNL265C
	YLR019W		YBR120C
	YGR121C		YDR183W
	YMR148W		YHR038W
	YBL083C		YNL107W
	YOR049C		YMR132C
	YPL252C		YMR033W
	YER011W		YBL059C-A
	YGR197C		YGR093W
	YOR382W		YGL041W-A
	YNL251C		YJL218W
	YIL011W		YHR148W
	YOR383C		YLR097C
	YGL032C		YIL008W
	YIL055C		YJL096W
	YHR214W-A		YOR367W
	YIL135C		YLR093C
	YEL007W		YLR181C
	YPL190C		YJL031C
	YPL014W		YOL149W
	YDL067C		YPR180W
	YGL255W		YDR061W
	YJL101C		YDL150W
	YDR432W		YJR076C
	YHL008C		YBR155W
	YLR073C		YNL166C
	YDR251W		YJR002W
	YNR014W		YDR305C
	YDL123W		YGL153W
	YCR069W		YHR060W
	YGR054W		YKR022C
	YER087C-B		YNL153C
	YKL029C		YBR153W
	YEL043W		YPR051W
	YJL133W		YDR196C
	YER088C-A		YPL013C
	YIL034C		YKL059C
	YMR042W		YPL196W
	YNR017W		YKL144C
	YNR033W		YJR083C
	YER150W		YPR187W
	YMR086W		YPL124W
	YDL016C		YKL042W
	YDR483W		YKR003W
	YPL094C		YOL139C
	YKR013W		YJR099W
	YPR154W		YJR112W
	YPL163C		YKL094W
	YPL056C		YPL232W
	YLR437C		YPL108W
	YLR042C		YGR081C
	YER188C-A		YFR043C
	YIL087C		YPR046W
	YPL041C		YNR049C
	YJL118W		YPL011C
	YPR091C		YGL085W
	YBR006W		YDR153C
	YGR096W		YBR095C
	YER060W-A		YKL113C
	YMR119W-A		YDL002C
	YOR301W		YOR252W
	YDR040C		YER016W
	YMR147W		YKL028W
	YOR322C		YNL212W
	YJL217W		YBR242W
	YOL073C		YBL093C
	YPR063C		YPL227C
	YNL240C		YDL097C
	YPL279C		YLR009W
	YKR030W		YLR449W
	YLL053C		YBR188C
	YLR361C		YML034W
	YDR541C		YOR259C
	YKL025C		YMR183C
	YDR438W		YMR314W
	YLR046C		YDR328C
	YBR020W		YDR451C
	YDR489W		YGR193C
	YGL193C		YDL173W
	YPR106W		YDR161W
	YIL039W		YOL123W
	YDR084C		YPR173C
	YNL138W		YOR264W
	YGL236C		YJL125C
	YIL067C		YNL289W
	YHL036W		YOL115W
	YLL013C		YOR091W
	YML038C		YMR032W
	YNR047W		YDL202W
	YPL221W		YMR052W
	YMR088C		YDR177W
	YOR306C		YGR084C
	YDR261C		YAR002W
	YLR220W		YOR106W
	YMR253C		YPR133C
	YLR465C		YNR054C
	YEL077C		YLR145W
	YEL024W		YDR308C
	YLR248W		YKL090W
	YBR201C-A		YGL004C
	YHR092C		YJL110C
	YNL326C		YLR431C
	YLR370C		YBR156C
	YOR292C		YLR052W
	YLR113W		YLR003C
	YPL017C		YML094W
	YMR275C		YLR295C
	YHR137W		YPR134W
	YIR039C		YHL009C
	YGL188C		YKL193C
	YML116W		YMR158W
	YNL145W		YNL232W
	YOR152C		YIL021W
	YER147C		YKL069W
	YCR045W-A		YKL196C
	YNL116W		YMR059W
	YPL054W		YOR131C
	YLR116W		YLR457C
	YMR313C		YOR189W
	YGL038C		YOR284W
	YGL213C		YPL129W
	YOR231W		YBR256C
	YBL005W-B		YLR170C
	YEL064C		YHL014C
	YAL041W		YGL053W
	YDL206W		YOL066C
	YOR260W		YPR161C
	YIR020C		YNL310C
	YMR153C-A		YBR251W
	YBR109W-A		YNL253W
	YMR212C		YPL007C
	YLR352W		YGL081W
	YMR281W		YHR011W
	YJR062C		YOR171C
	YDR180W		YNL121C
	YMR247C		YNL005C
	YML104C		YBR022W
	YNL085W		YML098W
	YMR306W		YMR228W
	YBR295W		YKL167C
	YDR039C		YLR195C
	YHR028C		YOR039W
	YER113C		YPL260W
	YHR096C		YER065C
	YMR056C		YPR168W
	YOR178C		YMR026C
	YDR479C		YNL122C
	YFR034W-A		YOL043C
	YJL222W		YOR062C
	YGR134W		YLR132C
	YOL087C		YBL103C
	YHR079C		YGL044C
	YDL194W		YBR049C
	YOR137C		YDR460W
	YOR160W		YKL149C
	YDR100W		YMR198W
	YIL102C-A		YDR082W
	YHR175W-A		YDL119C
	YNL183C		YML021C
	YKL033W-A		YIL093C
	YDR006C		YKR036C
	YIL159W		YBR103W
	YGL036W		YOL017W
	YKL140W		YPL024W
	YGL021W		YER139C
	YLL067C		YJL023C
	YDR437W		YGR271C-A
	YDR415C		YGR057C
	YBL037W		YMR077C
	YDR351W		YDL101C
	YKR051W		YDR311W
	YDR128W		YDR416W
	YKL105C		YMR098C
	YAL026C-A		YER013W
	YKL129C		YJL087C
	YHL050C		YJL127C
	YNL143C		YGL110C
	YGL203C		YMR100W
	YHL028W		YCR096C
	YBR059C		YDR140W
	YHR158C		YLR363W-A
	YMR047C		YBR138C
	YIL080W		YOL028C
	YKL068W		YKL125W
	YMR164C		YFR048W
	YHL007C		YDR322W
	YNL294C		YDR049W
	YNL115C		YFR008W
	YML115C		YMR065W
	YJL092W		YDL207W
	YOR217W		YER173W
	YBR298C		YIR024C
	YFL054C		YMR113W
	YBL013W		YNL193W
	YGR068C		YJL154C
	YER152C		YLR423C
	YAR035W		YJR006W
	YGL126W		YDR381C-A
	YLR337C		YLR284C
	YOR084W		YER041W
	YIL155C		YJR088C
	YLR141W		YLR360W
	YKL198C		YDR117C
	YDR270W		YLR392C
	YDR422C		YLR451W
	YJL019W		YLR313C
	YPR194C		YKL133C
	YFL055W		YPL072W
	YGR141W		YOR196C
	YPL176C		YDL177C
	YPR024W		YDL200C
	YJL107C		YPL138C
	YNL148C		YER058W
	YPR196W		YDR121W
	YDL190C		YDR190C
	YGL178W		YDR087C
	YGR125W		YLR421C
	YBL005W		YBR267W
	YGL016W		YLR015W
	YER008C		YGL210W
	YDR326C		YOL054W
	YNL087W		YKL114C
	YLR084C		YNL081C
	YLR436C		YPL099C
	YGL215W		YKL137W
	YGR089W		YJL036W
	YOR014W		YOR253W
	YIL005W		YLR254C
	YNL048W		YOL108C
	YDL231C		YAR008W
	YIL048W		YLR442C
	YOR336W		YNL040W
	YJR132W		YBR152W
	YDR534C		YKL190W
	YHL016C		YGL136C
	YDR160W		YCR066W
	YHR072W		YGL098W
	YLR353W		YLR408C
	YKL215C		YAL034W-A
	YDR344C		YNL076W
	YBL017C		YCR003W
	YDL171C		YGL064C
	YAL017W		YPL204W
	YDR293C		YIR010W
	YKL020C		YOR257W
	YFL033C		YNL180C
	YPL085W		YBL019W
	YNL271C		YBR104W
	YDL019C		YDL021W
	YER166W		YDR130C
	YLR256W		YKL048C
	YGL197W		YML107C
	YML059C		YPL071C
	YGL195W		YPL209C
	YCR011C		YKL138C-A
	YDR135C		YBR211C
	YGR032W		YDL013W
	YNL192W		YOL095C
	YLL015W		YDR499W
	YLR305C		YBR192W
	YOL075C		YKL079W
	YOR086C		YDR145W
	YOR116C		YAL025C
	YDR420W		YFL046W
	YAR042W		YMR311C
	YIL147C		YPR179C
	YOL004W		YGL133W
	YIL156W		YDL147W
	YOR109W		YML093W
	YAL026C		YGL244W
	YOR291W		YGR186W
	YBR115C		YBR244W
	YOR328W		YBR215W
	YPL058C		YGL108C
	YJL095W		YKL021C
	YGL027C		YLR103C
	YJR131W		YCL054W
	YPR019W		YNL097C
	YDR096W		YOR123C
	YER144C		YKL179C
	YJR151C		YKR016W
	YLR001C		YOR274W
	YDL188C		YPL225W
	YDR387C		YDR468C
	YLR190W		YDR052C
	YGL161C		YKL049C
	YJR059W		YDL005C
	YER118C		YPL157W
	YBR043C		YEL015W
	YCR079W		YKL155C
	YLR138W		YKR083C
	YLL058W		YOL006C
	YNL167C		YOR089C
	YBR112C		YDR473C
	YOR267C		YJL112W
	YGL229C		YEL061C
	YJL225C		YBR098W
	YCL039W		YBR290W
	YKL187C		YMR061W
	YOR098C		YFL049W
	YGR097W		YPR141C
	YLR219W		YBL052C
	YML031W		YGR196C
	YIR019C		YGR188C
	YMR109W		YOR061W
	YLR207W		YHR214C-B
	YLR139C		YNL199C
	YCR008W		YDR464W
	YDL144C		YBR255W
	YOL019W		YLR369W
	YKL043W		YMR137C
	YKL032C		YMR188C
	YPL032C		YLR257W
	YNR052C		YLR182W
	YLR206W		YOL148C
	YMR016C		YNR023W
	YOR329C		YAR014C
	YKR040C		YMR001C
	YOR140W		YIL112W
	YOR373W		YMR078C
	YBL113C		YLR383W
	YBR008C		YDR229W
	YGR199W		YMR115W
	YAR050W		YNL091W
	YDL138W		YCR014C
	YKR102W		YPL210C
	YAL021C		YIL139C
	YJL020C		YKL017C
	YBL047C		YJL047C
	YJR091C		YLR117C
	YCR089W		YKL122C
	YDL140C		YPR137W
	YNR067C		YBR184W
	YGL014W		YDR017C
	YNL327W		YDL135C
	YDR093W		YGL050W
	YIR006C		YNL286W
	YJL042W		YOL053W
	YBL007C		YDR028C
	YGL173C		YBR081C
	YNL238W		YOR353C
	YBR235W		YDR379W
	YDR127W		YOR346W
	YNR016C		YDR088C
	YKL182W		YLR045C
	YPR184W		YNL224C
	YJR109C		YOL078W
	YDR406W		YOR069W
	YGL140C		YBR028C
	YKL038W		YJL162C
	YJL051W		YKR029C
	YLL048C		YKR101W
	YDR011W		YLR263W
	YIL030C		YJL046W
	YLR342W		YJL209W
	YOR153W		YIL068C
	YOR227W		YJR135C
	YML072C		YOR017W
	YMR054W		YDR211W
	YHL047C		YGL059W
	YKL210W		YMR178W
	YOL105C		YBR217W
	YHR204W		YCR090C
	YOL119C		YLR287C
	YOL137W		YEL012W
	YDL220C		YKL139W
	YPR042C		YLR225C
	YDL199C		YPL202C
	YFR042W		YOR158W
	YBL081W		YNL129W
	YGR023W		YKL074C
	YNL176C		YBR257W
	YJR004C		YPR060C
	YNL197C		YJL131C
	YJR127C		YBL050W
	YNL278W		YDR146C
	YDL145C		YIL070C
	YGL167C		YDR329C
	YPR198W		YER130C
	YPL207W		YJL115W
	YDL180W		YPL228W
	YLR047C		YOL070C
	YGL139W		YML053C
	YLR403W		YMR005W
	YLL031C		YMR255W
	YPL179W		YDR244W
	YFL009W		YER050C
	YPR119W		YGL246C
	YPR026W		YDR316W
	YML016C		YDR363W
	YLR389C		YJR055W
	YOL057W		YGR235C
	YDR342C		YHR156C
	YJR124C		YIR005W
	YHR211W		YIR011C
	YMR055C		YEL003W
	YMR155W		YDR336W
	YHR086W		YKL160W
	YBR023C		YNL110C
	YOR011W		YOR261C
	YPL006W		YMR233W
	YPR147C		YMR234W
	YDR410C		YOR115C
	YJR106W		YAL011W
	YOR034C		YFR041C
	YJL130C		YFR010W
	YPR138C		YDR346C
	YPL226W		YDL105W
	YMR266W		YDR282C
	YPL076W		YGR179C
	YBL066C		YPR056W
	YJR107W		YMR285C
	YIL115C		YDR194C
	YNL237W		YOR238W
	YOL084W		YMR004W
	YLR214W		YOR046C
	YGR263C		YPR108W
	YOR381W		YDR288W
	YCL008C		YFL027C
	YOR181W		YBL028C
	YJR013W		YHR132W-A
	YDR038C		YJR057W
	YDR538W		YDR496C
	YLL055W		YKL011C
	YOR349W		YPR186C
	YNR075W		YHR001W
	YJR103W		YBL046W
	YNL018C		YNL004W
	YIL101C		YAL055W
	YNR008W		YPL096W
	YLR317W		YMR029C
	YOR009W		YDL007W
	YAR003W		YDR219C
	YBR202W		YDR162C
	YER032W		YDR440W
	YMR136W		YJR056C
	YMR037C		YGL174W
	YPR013C		YNL213C
	YOR066W		YMR179W
	YIL146C		YGR278W
	YLR285C-A		YDL044C
	YJR115W		YNL133C
	YGR041W		YDR393W
	YLL018C-A		YLR135W
	YGR146C		YMR114C
	YMR312W		YDR485C
	YHL029C		YDL225W
	YOR359W		YNL231C
	YMR182C		YKL072W
	YLR349W		YKL088W
	YOR100C		YHL038C
	YLR137W		YDR113C
	YMR194C-A		YLR330W
	YBR175W		YGR280C
	YPL172C		YBR279W
	YNL024C-A		YNL059C
	YDL222C		YNR006W
	YNL194C		YDL227C
	YPL264C		YHR065C
	YDL248W		YGR005C
	YGR143W		YGL194C
	YLR134W		YDR527W
	YOR380W		YOR283W
	YOR348C		YLR387C
	YPL231W		YNL299W
	YJL185C		YDR063W
	YGL010W		YDR289C
	YGL180W		YHR081W
	YLL035W		YKR035W-A
	YOL001W		YHR146W
	YKL031W		YML071C
			YFL013C
			YDR318W
			YDR494W
			YIL019W
			YML069W
			YJL085W
			YBR057C
			YDR051C
			YDR068W
			YDR176W
			YLR309C
			YER159C
			YJL123C
			YNL136W
			YDL065C
			YDL099W
			YKL172W
			YBR130C
			YCL031C
			YER048C
			YDR026C
			YIR004W
			YLR223C
			YPL263C
			YEL018W
			YLR221C
			YKL143W
			YLR068W
			YGR246C
			YER100W
			YNL039W
			YPR018W
			YDL003W
			YNL227C
			YGR169C-A
			YKL082C
			YML097C
			YFL023W
			YHR005C
			YPL043W
			YNL308C
			YMR201C
			YFR001W
			YER002W
			YOR194C
			YMR044W
			YPR148C
			YNL151C
			YLR238W
			YMR039C
			YOR244W
			YPR101W
			YDL153C
			YKL089W
			YNL225C
			YPR112C
			YBL010C
			YGR017W
			YGL164C
			YGL113W
			YHL013C
			YOL093W
			YDR083W
			YDL107W
			YKR023W
			YKL063C
			YNL155W
			YOR279C
			YLR435W
			YMR014W
			YBR237W
			YBR066C
			YLR200W
			YER112W
			YGL061C
			YPL146C
			YNL084C
			YJR043C
			YNL188W
			YGL243W
			YJL140W
			YNL032W
			YLR276C
			YLR211C
			YDR167W
			YBR164C
			YKL138C
			YOR232W
			YER127W
			YIL104C
			YGR229C
			YDL043C
			YKR060W
			YOR078W
			YOR047C
			YDR041W
			YGL232W
			YER148W
			YJL013C
			YDL213C
			YDR299W
			YDR312W
			YHR090C
			YPL117C
			YPR143W
			YDR152W
			YOL080C
			YIL138C
			YOR052C
			YJL049W
			YKL040C
			YMR299C
			YOL109W
			YDR469W
			YDR181C
			YDR386W
			YGL029W
			YOR287C
			YLR312W-A
			YML062C
			YPL100W
			YCR009C
			YCR016W
			YPL168W
			YDR365C
			YNR024W
			YDL115C
			YPL064C
			YIL063C
			YMR227C
			YMR028W
			YNL272C
			YOL113W
			YOR212W
			YER030W
			YKL099C
			YER161C
			YLR051C
			YGR152C
			YNL079C
			YPR073C
			YHR195W
			YHR118C
			YOR215C
			YPL254W
			YKL108W
			YLR025W
			YMR269W
			YLR105C
			YLR427W
			YDR285W
			YLL036C
			YKL005C
			YFR004W
			YKL166C
			YOL029C
			YOR148C
			YBR154C
			YPL255W
			YPL243W
			YGR276C
			YNL215W
			YOR216C
			YMR263W
			YLR298C
			YMR097C
			YMR193W
			YNL050C
			YMR294W
			YGR072W
			YHR121W
			YKL012W
			YPL233W
			YPR158W
			YJL203W
			YJL187C
			YPL029W
			YPR031W
			YIL098C
			YIL161W
			YDR412W
			YJL168C
			YMR111C
			YNL164C
			YML061C
			YPL239W
			YDR195W
			YDR358W
			YIR001C
			YDR515W
			YOR036W
			YDR390C
			YNL260C
			YBL060W
			YKL045W
			YDR110W
			YJR022W
			YDL028C
			YDR369C
			YDR421W
			YGL086W
			YJR134C
			YIL091C
			YNL082W
			YPR045C
			YDR137W
			YER133W
			YLR033W
			YLR049C
			YLR314C
			YPL065W
			YER022W
			YOR258W
			YDR004W
			YLR271W
			YNL206C
			YML043C
			YMR239C
			YMR270C
			YPL253C
			YKL075C
			YHR088W
			YNL229C
			YDR295C
			YDR200C
			YPR169W
			YAL047C
			YNL002C
			YML007W
			YPR025C
			YPR072W
			YNL258C
			YOR037W
			YGR102C
			YDR486C
			YJR082C
			YLR168C
			YML015C
			YDR021W
			YKL009W
			YOL144W
			YPL120W
			YBR122C
			YDL216C
			YPR100W
			YLR082C
			YLR119W
			YMR030W
			YMR144W
			YFR007W
			YBR002C
			YPL107W
			YKL041W
			YML088W
			YPL077C
			YML121W
			YPL051W
			YDR507C
			YKR020W
			YMR048W
			YLR147C
			YOR033C
			YOL018C
			YOR265W
			YPR086W
			YDR268W
			YCL029C
			YLR077W
			YDR448W
			YOR073W
			YMR213W
			YLR376C
			YOR006C
			YBR227C
			YPL181W
			YLR288C
			YDR031W
			YFL028C
			YOR266W
			YMR023C
			YIL096C
			YOR295W
			YNL001W
			YGR021W
			YOR077W
			YPL213W
			YLR327C
			YDR482C
			YHR167W
			YLR005W
			YPL164C
			YPR199C

## Sheet: GO Cluster 1
Process
Gene Ontology term	Cluster frequency	Genome frequency	Corrected	FDR	FALSE	Genes annotated to the term
			P-value		Positives
small molecule metabolic process	94 of 270 genes, 34.8%	828 of 7166 genes, 11.6%	9.16e-22	0	0	YMR083W, YHR007C, YJL052W, YEL009C, YBL099W, YJL060W, YHR216W, YNL037C, YMR120C, YML028W, YBL015W, YLR209C, YNR050C, YKL184W, YMR170C, YKR097W, YCR012W, YJR009C, YDR044W, YGR144W, YOL126C, YKL141W, YDR502C, YAL054C, YGR192C, YHR174W, YOR335C, YFR047C, YBR177C, YDL244W, YDR111C, YIL066C, YIR034C, YKL035W, YLR380W, YCL030C, YOR136W, YBL011W, YPL262W, YML106W, YEL038W, YGR204W, YLR155C, YML126C, YLL…
carboxylic acid metabolic process	62 of 270 genes, 23.0%	441 of 7166 genes, 6.2%	1.46e-17	0	0	YGR204W, YEL038W, YLR155C, YMR083W, YJL052W, YEL009C, YLL018C, YLR355C, YGL026C, YNL071W, YLR157C, YJL060W, YGR254W, YOL086C, YNL037C, YLR160C, YNL239W, YBL015W, YER178W, YOR375C, YNR050C, YOL147C, YKL184W, YMR170C, YLR058C, YCR053W, YCR012W, YJR009C, YDR044W, YOL126C, YKL141W, YDR502C, YLR158C, YAL054C, YGR192C, YOR335C, YHR174W, YFR047C, YMR300C, YLR299W, YBR177C, YGL253W, YDR158W, YER043C, YEL…
oxoacid metabolic process	63 of 270 genes, 23.3%	459 of 7166 genes, 6.4%	2.42e-17	0	0	YGR204W, YEL038W, YLR155C, YMR083W, YJL052W, YEL009C, YLL018C, YLR355C, YGL026C, YNL071W, YLR157C, YJL060W, YGR254W, YOL086C, YNL037C, YLR160C, YNL239W, YBL015W, YER178W, YOR375C, YNR050C, YOL147C, YKL184W, YMR170C, YER072W, YLR058C, YCR053W, YCR012W, YJR009C, YDR044W, YOL126C, YKL141W, YDR502C, YLR158C, YAL054C, YGR192C, YOR335C, YHR174W, YFR047C, YMR300C, YLR299W, YBR177C, YGL253W, YDR158W, YER…
organic acid metabolic process	63 of 270 genes, 23.3%	461 of 7166 genes, 6.4%	3.05e-17	0	0	YGR204W, YEL038W, YLR155C, YMR083W, YJL052W, YEL009C, YLL018C, YLR355C, YGL026C, YNL071W, YLR157C, YJL060W, YGR254W, YOL086C, YNL037C, YLR160C, YNL239W, YBL015W, YER178W, YOR375C, YNR050C, YOL147C, YKL184W, YMR170C, YER072W, YLR058C, YCR053W, YCR012W, YJR009C, YDR044W, YOL126C, YKL141W, YDR502C, YLR158C, YAL054C, YGR192C, YOR335C, YHR174W, YFR047C, YMR300C, YLR299W, YBR177C, YGL253W, YDR158W, YER…
cellular amino acid metabolic process	42 of 270 genes, 15.6%	260 of 7166 genes, 3.6%	3.71e-13	0	0	YGR204W, YEL038W, YLR155C, YMR083W, YEL009C, YLL018C, YLR355C, YGL026C, YLR157C, YJL060W, YOL086C, YNL037C, YLR160C, YNL239W, YOR375C, YNR050C, YKL184W, YMR170C, YCR053W, YLR058C, YDR044W, YDR502C, YLR158C, YOR335C, YFR047C, YMR300C, YLR299W, YDR158W, YER043C, YDR111C, YEL046C, YIR034C, YCL030C, YER052C, YOR136W, YIL145C, YAL012W, YIL051C, YHR019C, YLR027C, YFL022C, YLR180W
small molecule biosynthetic process	53 of 270 genes, 19.6%	405 of 7166 genes, 5.7%	3.75e-13	0	0	YGR204W, YEL038W, YMR083W, YHR007C, YJL052W, YEL009C, YML126C, YLR355C, YLR432W, YGL026C, YML022W, YJL060W, YGR254W, YOL086C, YML056C, YHR216W, YNL037C, YML028W, YER178W, YOR375C, YNR050C, YKL184W, YMR170C, YKR097W, YCR053W, YLR058C, YDR487C, YCR012W, YJR009C, YGR144W, YOL126C, YHR174W, YGR192C, YLR299W, YGL067W, YBR177C, YGL253W, YDR158W, YDL244W, YAL060W, YGR060W, YEL046C, YIR034C, YER052C, YLR…
cofactor metabolic process	42 of 270 genes, 15.6%	269 of 7166 genes, 3.8%	1.3e-12	0	0	YGR204W, YMR083W, YJL052W, YFR044C, YML126C, YNL071W, YGR254W, YOL086C, YGL040C, YML086C, YML028W, YBL015W, YLR209C, YER178W, YKL184W, YMR170C, YPL135W, YLR058C, YCL017C, YCR012W, YDR044W, YJR009C, YDR502C, YAL054C, YHR174W, YGR192C, YFR047C, YPR058W, YLR299W, YOR176W, YGL067W, YGL253W, YHR163W, YDL244W, YER043C, YNR043W, YIL145C, YDL022W, YDR232W, YIR038C, YLR153C, YLR180W
organonitrogen compound biosynthetic process	103 of 270 genes, 38.1%	1332 of 7166 genes, 18.6%	1.4e-11	0	0	YJL052W, YOR187W, YEL009C, YBL099W, YKL056C, YJL060W, YFR021W, YGL040C, YHR216W, YNL037C, YMR120C, YMR149W, YLR209C, YNR050C, YKL184W, YMR170C, YMR116C, YDL061C, YCR012W, YJR009C, YDR044W, YGR144W, YBR183W, YNR036C, YAL054C, YNL209W, YOR204W, YGR192C, YHR174W, YOR335C, YFR047C, YBR015C, YPR058W, YBL082C, YDL081C, YGL030W, YDL244W, YEL042W, YBL032W, YDL130W, YIR034C, YLR380W, YCL030C, YDL229W, YMR…
alpha-amino acid metabolic process	34 of 270 genes, 12.6%	193 of 7166 genes, 2.7%	2.34e-11	0	0	YGR204W, YEL038W, YLR155C, YLR355C, YGL026C, YLR157C, YJL060W, YNL037C, YLR160C, YNL239W, YOR375C, YNR050C, YKL184W, YCR053W, YLR058C, YDR044W, YDR502C, YLR158C, YFR047C, YLR299W, YMR300C, YDR158W, YER043C, YDR111C, YEL046C, YIR034C, YCL030C, YER052C, YOR136W, YIL145C, YAL012W, YIL051C, YLR027C, YLR180W
oxidation-reduction process	50 of 270 genes, 18.5%	461 of 7166 genes, 6.4%	5.13e-09	0	0	YGR204W, YMR083W, YBL030C, YHR007C, YJL052W, YFL041W, YBL099W, YIR036C, YLR426W, YLR355C, YLR432W, YML070W, YOL086C, YML056C, YHR216W, YNL037C, YML086C, YML028W, YER178W, YIL124W, YOR375C, YNR050C, YOL147C, YMR170C, YBR265W, YDR487C, YCR012W, YDR044W, YJR009C, YJL026W, YOL126C, YKL141W, YAL054C, YIL043C, YGR177C, YGR192C, YKL127W, YDR158W, YAL060W, YGR060W, YKL035W, YIL066C, YIR034C, YCL030C, YOR…
organonitrogen compound metabolic process	147 of 270 genes, 54.4%	2464 of 7166 genes, 34.4%	5.52e-09	0	0	YDL014W, YMR083W, YJL052W, YOR187W, YEL009C, YFR044C, YKL056C, YMR120C, YMR149W, YOL111C, YBL015W, YLR209C, YKL184W, YJR009C, YBR183W, YDR502C, YLR179C, YNL209W, YOR204W, YBR015C, YPR058W, YBL082C, YDL081C, YDR111C, YBL032W, YDL130W, YIR034C, YLR380W, YCL030C, YMR079W, YOR136W, YML106W, YHR021C, YNL069C, YNR046W, YDR155C, YDR143C, YNL071W, YOL086C, YPR016C, YEL052W, YML056C, YJL183W, YOR375C, YLR…
organic acid biosynthetic process	34 of 270 genes, 12.6%	236 of 7166 genes, 3.3%	9.44e-09	0	0	YGR204W, YEL038W, YJL052W, YEL009C, YLR355C, YGL026C, YJL060W, YGR254W, YNL037C, YER178W, YOR375C, YNR050C, YKL184W, YMR170C, YCR053W, YLR058C, YCR012W, YJR009C, YHR174W, YGR192C, YLR299W, YBR177C, YGL253W, YDR158W, YEL046C, YIR034C, YLR380W, YCL030C, YER052C, YOR136W, YIL145C, YAL012W, YIL051C, YLR027C
carboxylic acid biosynthetic process	34 of 270 genes, 12.6%	236 of 7166 genes, 3.3%	9.44e-09	0	0	YGR204W, YEL038W, YJL052W, YEL009C, YLR355C, YGL026C, YJL060W, YGR254W, YNL037C, YER178W, YOR375C, YNR050C, YKL184W, YMR170C, YCR053W, YLR058C, YCR012W, YJR009C, YHR174W, YGR192C, YLR299W, YBR177C, YGL253W, YDR158W, YEL046C, YIR034C, YLR380W, YCL030C, YER052C, YOR136W, YIL145C, YAL012W, YIL051C, YLR027C
nucleobase-containing small molecule metabolic process	38 of 270 genes, 14.1%	297 of 7166 genes, 4.1%	2.04e-08	0	0	YGR204W, YMR083W, YJL052W, YBL099W, YML126C, YLR432W, YNL071W, YML022W, YGR254W, YOL086C, YML056C, YHR216W, YMR120C, YBL015W, YLR209C, YER178W, YJR009C, YCR012W, YJL026W, YKL141W, YAL054C, YHR174W, YGR192C, YFR047C, YMR300C, YGL067W, YKL127W, YGL253W, YHR163W, YER043C, YER003C, YNR043W, YKL035W, YIL066C, YBL011W, YML106W, YDL022W, YLR153C
biosynthetic process	143 of 270 genes, 53.0%	2413 of 7166 genes, 33.7%	2.84e-08	0	0	YMR083W, YHR007C, YJL052W, YOR187W, YEL009C, YBR297W, YKL056C, YMR120C, YMR149W, YML028W, YLR209C, YKL184W, YJR009C, YBR183W, YPR113W, YDR502C, YNL209W, YOR204W, YBR015C, YPR058W, YBL082C, YDL081C, YDR111C, YBL032W, YDL130W, YIR034C, YLR380W, YCL030C, YMR079W, YOR136W, YML106W, YHR021C, YNL069C, YFL031W, YNL071W, YOL086C, YPR016C, YML056C, YJL183W, YHR133C, YIL124W, YOR375C, YLR340W, YER072W, YCR…
organic substance biosynthetic process	142 of 270 genes, 52.6%	2402 of 7166 genes, 33.5%	4.5e-08	0	0	YMR083W, YHR007C, YJL052W, YOR187W, YEL009C, YBR297W, YKL056C, YMR120C, YMR149W, YML028W, YLR209C, YKL184W, YJR009C, YBR183W, YPR113W, YDR502C, YNL209W, YOR204W, YBR015C, YPR058W, YBL082C, YDL081C, YBL032W, YDL130W, YIR034C, YLR380W, YCL030C, YMR079W, YOR136W, YML106W, YHR021C, YNL069C, YFL031W, YNL071W, YOL086C, YPR016C, YML056C, YJL183W, YHR133C, YIL124W, YOR375C, YLR340W, YER072W, YCR053W, YDR…
coenzyme metabolic process	30 of 270 genes, 11.1%	201 of 7166 genes, 2.8%	7.19e-08	0	0	YGR204W, YAL054C, YMR083W, YGR192C, YHR174W, YJL052W, YFR047C, YML126C, YGL067W, YGL253W, YNL071W, YHR163W, YGR254W, YDL244W, YOL086C, YER043C, YNR043W, YBL015W, YLR209C, YIL145C, YER178W, YKL184W, YMR170C, YLR058C, YJR009C, YCR012W, YDL022W, YLR153C, YLR180W, YDR502C
organophosphate biosynthetic process	37 of 270 genes, 13.7%	298 of 7166 genes, 4.2%	9.48e-08	0	0	YGR204W, YJL052W, YBL099W, YML126C, YLR432W, YNL071W, YML022W, YGR254W, YML056C, YHR216W, YLR099C, YMR120C, YLR209C, YER178W, YIL124W, YJR009C, YCR012W, YJL026W, YPR113W, YAL054C, YHR174W, YGR192C, YFR047C, YMR300C, YGL253W, YDL244W, YER043C, YNR043W, YIL066C, YLR380W, YBL011W, YMR079W, YPL096C-A, YER120W, YML106W, YLR153C, YHL032C
nucleotide metabolic process	34 of 270 genes, 12.6%	259 of 7166 genes, 3.6%	1.3e-07	0	0	YGR204W, YMR083W, YJL052W, YBL099W, YML126C, YLR432W, YNL071W, YML022W, YGR254W, YOL086C, YML056C, YHR216W, YMR120C, YBL015W, YLR209C, YER178W, YJR009C, YCR012W, YJL026W, YKL141W, YAL054C, YHR174W, YGR192C, YFR047C, YMR300C, YGL067W, YGL253W, YHR163W, YNR043W, YIL066C, YBL011W, YML106W, YDL022W, YLR153C
nucleoside phosphate metabolic process	34 of 270 genes, 12.6%	264 of 7166 genes, 3.7%	2.21e-07	0	0	YGR204W, YMR083W, YJL052W, YBL099W, YML126C, YLR432W, YNL071W, YML022W, YGR254W, YOL086C, YML056C, YHR216W, YMR120C, YBL015W, YLR209C, YER178W, YJR009C, YCR012W, YJL026W, YKL141W, YAL054C, YHR174W, YGR192C, YFR047C, YMR300C, YGL067W, YGL253W, YHR163W, YNR043W, YIL066C, YBL011W, YML106W, YDL022W, YLR153C
carbohydrate derivative metabolic process	42 of 270 genes, 15.6%	383 of 7166 genes, 5.3%	2.45e-07	0	0	YJL052W, YBL099W, YML126C, YLR432W, YNL071W, YML022W, YGR254W, YOL086C, YML056C, YJL183W, YHR216W, YMR120C, YMR149W, YBL015W, YLR209C, YER178W, YCR012W, YJR009C, YJL026W, YKL141W, YBR070C, YAL054C, YHR174W, YGR192C, YBR015C, YBL082C, YMR300C, YKL127W, YGL253W, YHR163W, YER043C, YER003C, YNR043W, YEL042W, YKL035W, YIL066C, YPL067C, YPL096C-A, YML106W, YDL022W, YLR153C, YHL032C
cofactor biosynthetic process	26 of 270 genes, 9.6%	162 of 7166 genes, 2.3%	2.89e-07	0	0	YGR204W, YAL054C, YGR192C, YHR174W, YJL052W, YFR047C, YPR058W, YOR176W, YGL253W, YNL071W, YGR254W, YDL244W, YGL040C, YML086C, YLR209C, YIL145C, YER178W, YKL184W, YMR170C, YDR044W, YJR009C, YCR012W, YDR232W, YLR153C, YLR180W, YDR502C
organophosphate metabolic process	45 of 270 genes, 16.7%	449 of 7166 genes, 6.3%	1e-06	0	0	YGR204W, YMR083W, YJL052W, YBL099W, YML126C, YLR432W, YNL071W, YML022W, YGR254W, YOL086C, YML056C, YHR216W, YLR099C, YMR120C, YBL015W, YLR209C, YER178W, YIL124W, YCR012W, YJR009C, YJL026W, YKL141W, YPR113W, YAL054C, YHR174W, YGR192C, YFR047C, YMR300C, YGL067W, YKL127W, YGL253W, YHR163W, YDL244W, YER043C, YNR043W, YIL066C, YLR380W, YBL011W, YMR079W, YPL096C-A, YER120W, YML106W, YDL022W, YLR153C, Y…
nucleotide biosynthetic process	25 of 270 genes, 9.3%	159 of 7166 genes, 2.2%	1.02e-06	0	0	YGR204W, YAL054C, YGR192C, YHR174W, YJL052W, YFR047C, YBL099W, YMR300C, YLR432W, YGL253W, YNL071W, YML022W, YGR254W, YML056C, YHR216W, YMR120C, YIL066C, YBL011W, YLR209C, YER178W, YML106W, YJR009C, YCR012W, YJL026W, YLR153C
nucleoside phosphate biosynthetic process	25 of 270 genes, 9.3%	162 of 7166 genes, 2.3%	1.53e-06	0	0	YGR204W, YAL054C, YGR192C, YHR174W, YJL052W, YFR047C, YBL099W, YMR300C, YLR432W, YGL253W, YNL071W, YML022W, YGR254W, YML056C, YHR216W, YMR120C, YIL066C, YBL011W, YLR209C, YER178W, YML106W, YJR009C, YCR012W, YJL026W, YLR153C
sulfur compound metabolic process	23 of 270 genes, 8.5%	143 of 7166 genes, 2.0%	3.17e-06	0	0	YGR204W, YEL038W, YAL054C, YFR044C, YML126C, YLR299W, YNL071W, YDR158W, YDL244W, YER043C, YNR043W, YNL239W, YER052C, YBL015W, YER178W, YPL135W, YAL012W, YCL017C, YGR144W, YIR038C, YLR153C, YLR180W, YDR502C
purine-containing compound metabolic process	26 of 270 genes, 9.6%	182 of 7166 genes, 2.5%	3.87e-06	0	0	YGR204W, YAL054C, YGR192C, YHR174W, YJL052W, YBL099W, YMR300C, YML126C, YLR432W, YGL253W, YNL071W, YML022W, YGR254W, YOL086C, YER043C, YML056C, YHR216W, YNR043W, YMR120C, YBL015W, YLR209C, YER178W, YJR009C, YCR012W, YLR153C, YKL141W
cellular biosynthetic process	135 of 270 genes, 50.0%	2369 of 7166 genes, 33.1%	3.92e-06	0	0	YHR007C, YJL052W, YOR187W, YEL009C, YBR297W, YKL056C, YMR120C, YMR149W, YLR209C, YKL184W, YJR009C, YBR183W, YPR113W, YDR502C, YNL209W, YOR204W, YBR015C, YPR058W, YBL082C, YDL081C, YBL032W, YDL130W, YIR034C, YLR380W, YCL030C, YMR079W, YOR136W, YML106W, YHR021C, YNL069C, YFL031W, YNL071W, YOL086C, YPR016C, YML056C, YJL183W, YIL124W, YOR375C, YLR340W, YER072W, YCR053W, YDR487C, YPL183W-A, YJL026W, Y…
drug metabolic process	34 of 270 genes, 12.6%	294 of 7166 genes, 4.1%	3.98e-06	0	0	YEL038W, YMR083W, YJL052W, YBL099W, YML022W, YJL060W, YGR254W, YOL086C, YNL037C, YML028W, YBL015W, YER178W, YLR058C, YDR487C, YJR009C, YCR012W, YGR144W, YOL126C, YKL141W, YDR502C, YAL054C, YHR174W, YGR192C, YFR047C, YGL253W, YDL244W, YER043C, YER010C, YEL046C, YOR136W, YPL262W, YLR153C, YLR180W, YLL041C
purine nucleotide biosynthetic process	19 of 270 genes, 7.0%	101 of 7166 genes, 1.4%	5.57e-06	0	0	YGR204W, YAL054C, YGR192C, YHR174W, YJL052W, YBL099W, YMR300C, YLR432W, YGL253W, YNL071W, YML022W, YGR254W, YML056C, YHR216W, YMR120C, YER178W, YCR012W, YJR009C, YLR153C
purine nucleotide metabolic process	24 of 270 genes, 8.9%	163 of 7166 genes, 2.3%	8.74e-06	0	0	YGR204W, YAL054C, YGR192C, YHR174W, YJL052W, YBL099W, YMR300C, YML126C, YLR432W, YGL253W, YNL071W, YML022W, YGR254W, YOL086C, YML056C, YHR216W, YNR043W, YMR120C, YBL015W, YER178W, YJR009C, YCR012W, YLR153C, YKL141W
purine ribonucleotide biosynthetic process	18 of 270 genes, 6.7%	93 of 7166 genes, 1.3%	8.95e-06	0	0	YAL054C, YGR192C, YHR174W, YJL052W, YBL099W, YMR300C, YLR432W, YGL253W, YNL071W, YML022W, YGR254W, YML056C, YHR216W, YMR120C, YER178W, YCR012W, YJR009C, YLR153C
monocarboxylic acid metabolic process	26 of 270 genes, 9.6%	190 of 7166 genes, 2.7%	9.81e-06	0	0	YLR158C, YAL054C, YLR155C, YGR192C, YHR174W, YJL052W, YBR177C, YGL253W, YNL071W, YLR157C, YJL060W, YGR254W, YOL086C, YER010C, YLR160C, YLR380W, YBL015W, YIL145C, YER178W, YOL147C, YKL184W, YMR170C, YJR009C, YCR012W, YLR027C, YLR153C
aspartate family amino acid metabolic process	16 of 270 genes, 5.9%	74 of 7166 genes, 1.0%	1.17e-05	0	0	YEL046C, YLR158C, YLR160C, YGR204W, YEL038W, YIR034C, YER052C, YLR155C, YNR050C, YCR053W, YLR027C, YDR158W, YLR157C, YLR180W, YER043C, YDR502C
purine ribonucleotide metabolic process	23 of 270 genes, 8.5%	154 of 7166 genes, 2.1%	1.38e-05	0	0	YAL054C, YGR192C, YHR174W, YJL052W, YBL099W, YMR300C, YML126C, YLR432W, YGL253W, YNL071W, YML022W, YGR254W, YOL086C, YML056C, YHR216W, YNR043W, YMR120C, YBL015W, YER178W, YJR009C, YCR012W, YLR153C, YKL141W
ribonucleotide biosynthetic process	19 of 270 genes, 7.0%	107 of 7166 genes, 1.5%	1.51e-05	0	0	YAL054C, YGR192C, YHR174W, YJL052W, YBL099W, YMR300C, YLR432W, YGL253W, YNL071W, YML022W, YGR254W, YML056C, YHR216W, YMR120C, YER178W, YCR012W, YJR009C, YML106W, YLR153C
ribonucleotide metabolic process	24 of 270 genes, 8.9%	168 of 7166 genes, 2.3%	1.61e-05	0	0	YAL054C, YGR192C, YHR174W, YJL052W, YBL099W, YMR300C, YML126C, YLR432W, YGL253W, YNL071W, YML022W, YGR254W, YOL086C, YML056C, YHR216W, YNR043W, YMR120C, YBL015W, YER178W, YML106W, YJR009C, YCR012W, YLR153C, YKL141W
organic substance metabolic process	195 of 270 genes, 72.2%	4010 of 7166 genes, 56.0%	1.75e-05	0	0	YDL014W, YMR083W, YHR007C, YJL052W, YOR187W, YEL009C, YFR044C, YBR297W, YKL056C, YMR238W, YMR120C, YMR149W, YOL111C, YML028W, YBL015W, YLR209C, YKL184W, YJR009C, YBR183W, YPR113W, YDR502C, YLR179C, YNL209W, YOR204W, YGR177C, YBR015C, YPR058W, YBL082C, YDL081C, YDR111C, YBL032W, YDL130W, YIR034C, YCL030C, YLR380W, YDL237W, YMR079W, YOR136W, YPL067C, YPL262W, YML106W, YKL046C, YHR021C, YNL069C, YLR…
purine-containing compound biosynthetic process	19 of 270 genes, 7.0%	108 of 7166 genes, 1.5%	1.77e-05	0	0	YGR204W, YAL054C, YGR192C, YHR174W, YJL052W, YBL099W, YMR300C, YLR432W, YGL253W, YNL071W, YML022W, YGR254W, YML056C, YHR216W, YMR120C, YER178W, YCR012W, YJR009C, YLR153C
cellular amino acid biosynthetic process	21 of 270 genes, 7.8%	135 of 7166 genes, 1.9%	2.95e-05	0	0	YGR204W, YEL038W, YEL009C, YLR299W, YLR355C, YGL026C, YDR158W, YEL046C, YIR034C, YNL037C, YCL030C, YER052C, YOR136W, YOR375C, YNR050C, YMR170C, YCR053W, YAL012W, YLR058C, YIL051C, YLR027C
ribose phosphate metabolic process	25 of 270 genes, 9.3%	188 of 7166 genes, 2.6%	3.47e-05	0	0	YAL054C, YGR192C, YHR174W, YJL052W, YBL099W, YMR300C, YML126C, YLR432W, YGL253W, YNL071W, YHR163W, YML022W, YGR254W, YOL086C, YML056C, YHR216W, YNR043W, YMR120C, YBL015W, YER178W, YML106W, YJR009C, YCR012W, YLR153C, YKL141W
ribose phosphate biosynthetic process	19 of 270 genes, 7.0%	113 of 7166 genes, 1.6%	3.83e-05	0	0	YAL054C, YGR192C, YHR174W, YJL052W, YBL099W, YMR300C, YLR432W, YGL253W, YNL071W, YML022W, YGR254W, YML056C, YHR216W, YMR120C, YER178W, YCR012W, YJR009C, YML106W, YLR153C
phosphorus metabolic process	63 of 270 genes, 23.3%	850 of 7166 genes, 11.9%	6.38e-05	0	0	YGR204W, YEL038W, YMR083W, YJL052W, YBL099W, YML126C, YLR432W, YML070W, YNL071W, YML022W, YGR254W, YOL086C, YDR247W, YML056C, YHR216W, YLR099C, YMR120C, YIL114C, YML028W, YBL015W, YLR209C, YER178W, YIL124W, YER072W, YMR116C, YCR053W, YCR012W, YJR009C, YJL026W, YKL141W, YPR113W, YLR187W, YJL134W, YAL054C, YGR192C, YHR174W, YFR047C, YMR300C, YGL067W, YDL081C, YKL127W, YGL253W, YHR163W, YCR059C, YDL…
carbohydrate derivative biosynthetic process	30 of 270 genes, 11.1%	267 of 7166 genes, 3.7%	6.99e-05	0	0	YBR070C, YAL054C, YGR192C, YHR174W, YJL052W, YBL099W, YBR015C, YBL082C, YMR300C, YLR432W, YGL253W, YNL071W, YML022W, YGR254W, YML056C, YJL183W, YER003C, YHR216W, YEL042W, YMR120C, YIL066C, YMR149W, YPL096C-A, YER178W, YML106W, YJR009C, YCR012W, YJL026W, YLR153C, YHL032C
metabolic process	201 of 270 genes, 74.4%	4243 of 7166 genes, 59.2%	8.07e-05	0	0	YDL014W, YMR083W, YHR007C, YJL052W, YOR187W, YEL009C, YFR044C, YBR297W, YLR426W, YKL056C, YMR238W, YMR120C, YMR149W, YOL111C, YML028W, YBL015W, YLR209C, YKL184W, YJR009C, YBR183W, YPR113W, YDR502C, YLR179C, YNL209W, YOR204W, YGR177C, YBR015C, YPR058W, YBL082C, YDL081C, YDR111C, YBL032W, YDL130W, YIR034C, YCL030C, YLR380W, YDL237W, YMR079W, YOR136W, YPL067C, YPL262W, YML106W, YKL046C, YHR021C, YNL…
dicarboxylic acid metabolic process	13 of 270 genes, 4.8%	56 of 7166 genes, 0.8%	0.00012	0	0	YNL037C, YGR204W, YER052C, YOR136W, YPL262W, YFR047C, YOR375C, YLR299W, YLR058C, YDR044W, YDR158W, YLR027C, YOL126C
purine nucleoside monophosphate biosynthetic process	15 of 270 genes, 5.6%	77 of 7166 genes, 1.1%	0.00015	0	0	YHR216W, YMR120C, YGR192C, YHR174W, YJL052W, YBL099W, YER178W, YMR300C, YLR432W, YJR009C, YCR012W, YGL253W, YML022W, YGR254W, YML056C
purine ribonucleoside monophosphate biosynthetic process	15 of 270 genes, 5.6%	77 of 7166 genes, 1.1%	0.00015	0	0	YHR216W, YMR120C, YGR192C, YHR174W, YJL052W, YBL099W, YER178W, YMR300C, YLR432W, YJR009C, YCR012W, YGL253W, YML022W, YGR254W, YML056C
phosphate-containing compound metabolic process	61 of 270 genes, 22.6%	831 of 7166 genes, 11.6%	0.00015	0	0	YGR204W, YEL038W, YMR083W, YJL052W, YBL099W, YML126C, YLR432W, YML070W, YNL071W, YML022W, YGR254W, YOL086C, YDR247W, YML056C, YHR216W, YLR099C, YMR120C, YIL114C, YML028W, YBL015W, YLR209C, YER178W, YIL124W, YMR116C, YCR053W, YCR012W, YJR009C, YJL026W, YKL141W, YPR113W, YLR187W, YJL134W, YAL054C, YGR192C, YHR174W, YFR047C, YMR300C, YGL067W, YDL081C, YKL127W, YGL253W, YHR163W, YCR059C, YDL244W, YER…
alpha-amino acid biosynthetic process	19 of 270 genes, 7.0%	127 of 7166 genes, 1.8%	0.00026	0	0	YGR204W, YEL038W, YLR299W, YLR355C, YGL026C, YDR158W, YEL046C, YIR034C, YNL037C, YCL030C, YER052C, YOR136W, YOR375C, YNR050C, YCR053W, YAL012W, YLR058C, YIL051C, YLR027C
coenzyme biosynthetic process	20 of 270 genes, 7.4%	140 of 7166 genes, 2.0%	0.00027	0	0	YGR204W, YAL054C, YGR192C, YHR174W, YJL052W, YFR047C, YGL253W, YNL071W, YGR254W, YDL244W, YIL145C, YER178W, YLR209C, YKL184W, YMR170C, YJR009C, YCR012W, YLR153C, YLR180W, YDR502C
acetyl-CoA metabolic process	7 of 270 genes, 2.6%	14 of 7166 genes, 0.2%	0.00032	0	0	YNR043W, YAL054C, YNL071W, YLR153C, YBL015W, YER178W, YML126C
ribonucleoside monophosphate biosynthetic process	16 of 270 genes, 5.9%	94 of 7166 genes, 1.3%	0.0004	0	0	YHR216W, YMR120C, YGR192C, YHR174W, YJL052W, YBL099W, YER178W, YMR300C, YLR432W, YML106W, YJR009C, YCR012W, YGL253W, YML022W, YGR254W, YML056C
carboxylic acid catabolic process	16 of 270 genes, 5.9%	98 of 7166 genes, 1.4%	0.00073	0	0	YLR158C, YLR155C, YMR083W, YFR047C, YBR177C, YLR157C, YJL060W, YER043C, YOL086C, YDR111C, YER010C, YEL046C, YLR160C, YNL239W, YLR058C, YLR027C
nucleobase-containing small molecule biosynthetic process	14 of 270 genes, 5.2%	76 of 7166 genes, 1.1%	0.00082	0	0	YHR216W, YGR192C, YHR174W, YJL052W, YER178W, YGL067W, YLR432W, YML106W, YJR009C, YCR012W, YGL253W, YML022W, YGR254W, YML056C
nucleoside monophosphate biosynthetic process	16 of 270 genes, 5.9%	99 of 7166 genes, 1.4%	0.00084	0	0	YHR216W, YMR120C, YGR192C, YHR174W, YJL052W, YBL099W, YER178W, YMR300C, YLR432W, YML106W, YJR009C, YCR012W, YGL253W, YML022W, YGR254W, YML056C
organic acid catabolic process	16 of 270 genes, 5.9%	99 of 7166 genes, 1.4%	0.00084	0	0	YLR158C, YLR155C, YMR083W, YFR047C, YBR177C, YLR157C, YJL060W, YER043C, YOL086C, YDR111C, YER010C, YEL046C, YLR160C, YNL239W, YLR058C, YLR027C
generation of precursor metabolites and energy	25 of 270 genes, 9.3%	224 of 7166 genes, 3.1%	0.00107	0	0	YAL054C, YMR083W, YGR192C, YHR174W, YBL030C, YGR177C, YJL052W, YBL099W, YML070W, YKL127W, YGL253W, YGR254W, YOL086C, YNL037C, YKL035W, YOR136W, YPL262W, YER178W, YDR487C, YJR009C, YCR012W, YOL126C, YKL141W, YHR042W, YLL041C
nicotinamide nucleotide metabolic process	15 of 270 genes, 5.6%	89 of 7166 genes, 1.2%	0.00108	0	0	YMR083W, YGR192C, YHR174W, YJL052W, YLR209C, YFR047C, YER178W, YGL067W, YJR009C, YCR012W, YDL022W, YGL253W, YHR163W, YGR254W, YOL086C
primary metabolic process	183 of 270 genes, 67.8%	3843 of 7166 genes, 53.6%	0.00119	0	0	YDL014W, YMR083W, YHR007C, YJL052W, YOR187W, YEL009C, YFR044C, YBR297W, YKL056C, YMR238W, YMR120C, YMR149W, YOL111C, YML028W, YBL015W, YLR209C, YKL184W, YJR009C, YBR183W, YPR113W, YDR502C, YLR179C, YNL209W, YOR204W, YGR177C, YBR015C, YBL082C, YDL081C, YDR111C, YBL032W, YDL130W, YIR034C, YCL030C, YLR380W, YDL237W, YMR079W, YOR136W, YPL262W, YML106W, YKL046C, YHR021C, YNL069C, YLR059C, YJR045C, YNR…
pyridine nucleotide metabolic process	15 of 270 genes, 5.6%	90 of 7166 genes, 1.3%	0.00125	0	0	YMR083W, YGR192C, YHR174W, YJL052W, YLR209C, YFR047C, YER178W, YGL067W, YJR009C, YCR012W, YDL022W, YGL253W, YHR163W, YGR254W, YOL086C
sulfur compound biosynthetic process	14 of 270 genes, 5.2%	80 of 7166 genes, 1.1%	0.00157	0	0	YGR204W, YEL038W, YAL054C, YER052C, YER178W, YLR299W, YAL012W, YGR144W, YNL071W, YDR158W, YLR153C, YDL244W, YLR180W, YDR502C
small molecule catabolic process	20 of 270 genes, 7.4%	157 of 7166 genes, 2.2%	0.00178	0	0	YLR158C, YLR155C, YMR083W, YFR047C, YBR177C, YML070W, YKL127W, YLR157C, YJL060W, YER043C, YOL086C, YDR111C, YER010C, YEL046C, YLR160C, YNL239W, YLR209C, YLR058C, YLR027C, YHL032C
purine nucleoside triphosphate biosynthetic process	12 of 270 genes, 4.4%	60 of 7166 genes, 0.8%	0.00209	0	0	YHR216W, YGR192C, YHR174W, YJL052W, YBL099W, YER178W, YLR432W, YJR009C, YCR012W, YGL253W, YGR254W, YML056C
purine ribonucleoside triphosphate biosynthetic process	12 of 270 genes, 4.4%	60 of 7166 genes, 0.8%	0.00209	0	0	YHR216W, YGR192C, YHR174W, YJL052W, YBL099W, YER178W, YLR432W, YJR009C, YCR012W, YGL253W, YGR254W, YML056C
cellular amino acid catabolic process	12 of 270 genes, 4.4%	62 of 7166 genes, 0.9%	0.00302	0	0	YEL046C, YLR158C, YDR111C, YLR160C, YNL239W, YLR155C, YMR083W, YLR058C, YLR157C, YJL060W, YER043C, YOL086C
cellular process	226 of 270 genes, 83.7%	5155 of 7166 genes, 71.9%	0.0034	0	0	YDL014W, YMR083W, YHR007C, YGR004W, YOR228C, YJL052W, YOR187W, YEL009C, YFR044C, YBR297W, YKL056C, YER154W, YMR238W, YMR120C, YDR188W, YMR149W, YOL111C, YJL116C, YML028W, YBL015W, YPR192W, YLR209C, YKL184W, YJR009C, YHR083W, YBR183W, YPR113W, YDR502C, YLR179C, YNL209W, YOR204W, YGR177C, YBR015C, YPR058W, YBL082C, YDL081C, YCL057C-A, YDR111C, YBL032W, YDL130W, YIR034C, YKL096W, YCL030C, YLR380W, Y…
purine nucleoside monophosphate metabolic process	17 of 270 genes, 6.3%	123 of 7166 genes, 1.7%	0.0036	0	0	YHR216W, YMR120C, YGR192C, YHR174W, YJL052W, YBL099W, YER178W, YMR300C, YLR432W, YJR009C, YCR012W, YGL253W, YML022W, YGR254W, YOL086C, YKL141W, YML056C
purine ribonucleoside monophosphate metabolic process	17 of 270 genes, 6.3%	123 of 7166 genes, 1.7%	0.0036	0	0	YHR216W, YMR120C, YGR192C, YHR174W, YJL052W, YBL099W, YER178W, YMR300C, YLR432W, YJR009C, YCR012W, YGL253W, YML022W, YGR254W, YOL086C, YKL141W, YML056C
monocarboxylic acid biosynthetic process	15 of 270 genes, 5.6%	98 of 7166 genes, 1.4%	0.00382	0	0	YLR380W, YGR192C, YHR174W, YJL052W, YER178W, YIL145C, YKL184W, YMR170C, YBR177C, YJR009C, YCR012W, YGL253W, YLR027C, YJL060W, YGR254W
gluconeogenesis	9 of 270 genes, 3.3%	35 of 7166 genes, 0.5%	0.00469	0.0003	0.02	YKR097W, YCR012W, YJR009C, YGR192C, YHR174W, YML028W, YJL052W, YGR254W, YOL126C
hexose biosynthetic process	9 of 270 genes, 3.3%	35 of 7166 genes, 0.5%	0.00469	0.0003	0.02	YKR097W, YCR012W, YJR009C, YGR192C, YHR174W, YML028W, YJL052W, YGR254W, YOL126C
ribonucleoside triphosphate biosynthetic process	12 of 270 genes, 4.4%	65 of 7166 genes, 0.9%	0.00509	0.0003	0.02	YHR216W, YGR192C, YHR174W, YJL052W, YBL099W, YER178W, YLR432W, YJR009C, YCR012W, YGL253W, YGR254W, YML056C
ribonucleoside monophosphate metabolic process	18 of 270 genes, 6.7%	140 of 7166 genes, 2.0%	0.00528	0.0003	0.02	YHR216W, YMR120C, YGR192C, YHR174W, YJL052W, YBL099W, YER178W, YMR300C, YLR432W, YML106W, YJR009C, YCR012W, YGL253W, YML022W, YGR254W, YOL086C, YKL141W, YML056C
pyruvate metabolic process	11 of 270 genes, 4.1%	55 of 7166 genes, 0.8%	0.00569	0.0003	0.02	YGR192C, YHR174W, YJL052W, YER178W, YJR009C, YCR012W, YGL253W, YNL071W, YGR254W, YLR153C, YOL086C
antibiotic metabolic process	12 of 270 genes, 4.4%	66 of 7166 genes, 0.9%	0.00602	0.0003	0.02	YNL037C, YAL054C, YMR083W, YML028W, YOR136W, YBL015W, YPL262W, YLR153C, YOL126C, YKL141W, YOL086C, YLL041C
monosaccharide biosynthetic process	9 of 270 genes, 3.3%	36 of 7166 genes, 0.5%	0.00605	0.0003	0.02	YKR097W, YCR012W, YJR009C, YGR192C, YHR174W, YML028W, YJL052W, YGR254W, YOL126C
alpha-amino acid catabolic process	10 of 270 genes, 3.7%	47 of 7166 genes, 0.7%	0.00864	0.0003	0.02	YEL046C, YLR158C, YDR111C, YLR160C, YNL239W, YLR155C, YLR058C, YLR157C, YJL060W, YER043C
acyl-CoA metabolic process	7 of 270 genes, 2.6%	21 of 7166 genes, 0.3%	0.00865	0.0003	0.02	YNR043W, YAL054C, YNL071W, YLR153C, YBL015W, YER178W, YML126C
thioester metabolic process	7 of 270 genes, 2.6%	21 of 7166 genes, 0.3%	0.00865	0.0003	0.02	YNR043W, YAL054C, YNL071W, YLR153C, YBL015W, YER178W, YML126C
pyridine-containing compound metabolic process	15 of 270 genes, 5.6%	105 of 7166 genes, 1.5%	0.00919	0.0002	0.02	YMR083W, YGR192C, YHR174W, YJL052W, YLR209C, YFR047C, YER178W, YGL067W, YJR009C, YCR012W, YDL022W, YGL253W, YHR163W, YGR254W, YOL086C
pigment biosynthetic process	8 of 270 genes, 3.0%	29 of 7166 genes, 0.4%	0.00926	0.0002	0.02	YDR044W, YGR204W, YDR232W, YML022W, YPR058W, YMR300C, YOR176W, YGL040C
nucleoside triphosphate biosynthetic process	12 of 270 genes, 4.4%	69 of 7166 genes, 1.0%	0.00974	0.0002	0.02	YHR216W, YGR192C, YHR174W, YJL052W, YBL099W, YER178W, YLR432W, YJR009C, YCR012W, YGL253W, YGR254W, YML056C
Function
Gene Ontology term	Cluster frequency	Genome frequency	Corrected	FDR	FALSE	Genes annotated to the term
			P-value		Positives
oxidoreductase activity	40 of 270 genes, 14.8%	346 of 7166 genes, 4.8%	3.9e-08	0	0	YGR204W, YMR083W, YHR007C, YJL052W, YFL041W, YIR036C, YLR426W, YLR355C, YLR432W, YOL086C, YML056C, YHR216W, YNL037C, YML086C, YML028W, YER178W, YIL124W, YOR375C, YNR050C, YMR170C, YBR265W, YDR044W, YJR009C, YJL026W, YOL126C, YKL141W, YIL043C, YGR192C, YDR158W, YAL060W, YGR060W, YIL066C, YIR034C, YCL030C, YOR136W, YIR037W, YDL022W, YIR038C, YHR042W, YLL041C
oxidoreductase activity, acting on CH-OH group of donors	16 of 270 genes, 5.9%	88 of 7166 genes, 1.2%	4.38e-05	0	0	YMR083W, YIR036C, YLR355C, YLR432W, YOL086C, YAL060W, YML056C, YHR216W, YNL037C, YCL030C, YML086C, YOR136W, YIL124W, YBR265W, YDL022W, YOL126C
oxidoreductase activity, acting on the CH-OH group of donors, NAD or NADP as acceptor	15 of 270 genes, 5.6%	84 of 7166 genes, 1.2%	0.00013	0	0	YHR216W, YNL037C, YMR083W, YCL030C, YOR136W, YIL124W, YIR036C, YBR265W, YLR355C, YLR432W, YDL022W, YOL126C, YOL086C, YAL060W, YML056C
ion binding	95 of 270 genes, 35.2%	1597 of 7166 genes, 22.3%	0.00018	0	0	YPL218W, YMR083W, YHR007C, YDR276C, YOR187W, YBL099W, YFR044C, YBR297W, YKL056C, YJL060W, YDR247W, YFR021W, YGL040C, YHR216W, YNL037C, YDR188W, YKR097W, YPL135W, YDL061C, YCL017C, YCR012W, YGR144W, YKL141W, YDR502C, YDL141W, YLR179C, YAL054C, YNL209W, YOR204W, YHR174W, YOR335C, YGR063C, YDR111C, YKL035W, YIL066C, YCL030C, YLL024C, YFL037W, YDL229W, YLR229C, YOR136W, YER120W, YNR021W, YHR021C, YEL…
NAD binding	9 of 270 genes, 3.3%	31 of 7166 genes, 0.4%	0.00042	0	0	YNL037C, YCL030C, YGR192C, YJL052W, YOR136W, YJR009C, YDL022W, YDR158W, YER043C
coenzyme binding	19 of 270 genes, 7.0%	143 of 7166 genes, 2.0%	0.00048	0	0	YGR192C, YJL052W, YDR158W, YJL060W, YER043C, YDR111C, YNL037C, YCL030C, YML086C, YOR136W, YLR058C, YCR053W, YAL012W, YCL017C, YJR009C, YDR232W, YDL022W, YLR027C, YHR042W
cofactor binding	23 of 270 genes, 8.5%	218 of 7166 genes, 3.0%	0.00219	0	0	YGR192C, YHR007C, YJL052W, YDR158W, YJL060W, YER043C, YDR111C, YNL037C, YCL030C, YML086C, YOR136W, YPL135W, YLR058C, YCR053W, YAL012W, YCL017C, YJR009C, YDL022W, YDR232W, YLR027C, YKL141W, YHR042W, YLL041C
asparaginase activity	4 of 270 genes, 1.5%	5 of 7166 genes, 0.1%	0.00314	0	0	YLR158C, YLR160C, YLR155C, YLR157C
small molecule binding	60 of 270 genes, 22.2%	948 of 7166 genes, 13.2%	0.00787	0	0	YGR204W, YPL218W, YJR045C, YJL052W, YOR187W, YBL099W, YML085C, YLL018C, YML070W, YML022W, YJL060W, YDR247W, YEL052W, YJR065C, YNL037C, YDR188W, YML086C, YKR097W, YCR053W, YLR058C, YCL017C, YCR012W, YJR009C, YDR502C, YDL141W, YAL054C, YNL209W, YOR204W, YGR192C, YOR335C, YPR204W, YFL039C, YGL253W, YDR158W, YER043C, YNR043W, YDR111C, YIL066C, YER052C, YCL030C, YLL024C, YIL013C, YDL229W, YFL037W, YLR…
Function
Gene Ontology term	Cluster frequency	Genome frequency	Corrected	FDR	FALSE	Genes annotated to the term
			P-value		Positives
cytoplasm	233 of 270 genes, 86.3%	4733 of 7166 genes, 66.0%	2.96e-12	0	0	YDL014W, YMR083W, YHR007C, YGR004W, YOR228C, YJL052W, YOR187W, YFR044C, YLR426W, YKL056C, YER154W, YMR238W, YER009W, YMR120C, YDR188W, YMR149W, YOL111C, YJL116C, YML028W, YBL015W, YPR192W, YLR209C, YKL184W, YJR009C, YHR199C, YHR083W, YBR183W, YPR113W, YDR502C, YLR179C, YNL209W, YOR204W, YGR177C, YBR015C, YPR058W, YBL082C, YDL081C, YCL057C-A, YDR111C, YBL032W, YDL130W, YIR034C, YKL096W, YCL030C, Y…
cytoplasmic part	191 of 270 genes, 70.7%	3609 of 7166 genes, 50.4%	7.77e-10	0	0	YDL014W, YMR083W, YHR007C, YGR004W, YOR228C, YJL052W, YOR187W, YFR044C, YLR426W, YKL056C, YER154W, YMR238W, YMR120C, YDR188W, YMR149W, YOL111C, YJL116C, YML028W, YBL015W, YPR192W, YJR009C, YHR199C, YHR083W, YBR183W, YPR113W, YDR502C, YLR179C, YNL209W, YOR204W, YGR177C, YBR015C, YPR058W, YBL082C, YDL081C, YCL057C-A, YBL032W, YDL130W, YKL096W, YLR380W, YLR229C, YMR079W, YOR136W, YPL262W, YDL210W, Y…
cell part	257 of 270 genes, 95.2%	5834 of 7166 genes, 81.4%	2.61e-09	0	0	YMR083W, YHR007C, YGR004W, YJL052W, YOR187W, YEL009C, YFR044C, YBR297W, YLR426W, YMR238W, YER009W, YMR120C, YOL111C, YML028W, YBL015W, YLR209C, YJR009C, YOR204W, YGR177C, YBR015C, YPR058W, YDL130W, YIR034C, YKL096W, YLR229C, YMR079W, YPL262W, YKR100C, YML101C, YNR021W, YDR384C, YLR059C, YJR045C, YNR046W, YFL031W, YNL071W, YOL086C, YEL052W, YJL183W, YPL098C, YHR133C, YGR082W, YCR088W, YOL147C, YLR…
cell	257 of 270 genes, 95.2%	5839 of 7166 genes, 81.5%	3.12e-09	0	0	YMR083W, YHR007C, YGR004W, YJL052W, YOR187W, YEL009C, YFR044C, YBR297W, YLR426W, YMR238W, YER009W, YMR120C, YOL111C, YML028W, YBL015W, YLR209C, YJR009C, YOR204W, YGR177C, YBR015C, YPR058W, YDL130W, YIR034C, YKL096W, YLR229C, YMR079W, YPL262W, YKR100C, YML101C, YNR021W, YDR384C, YLR059C, YJR045C, YNR046W, YFL031W, YNL071W, YOL086C, YEL052W, YJL183W, YPL098C, YHR133C, YGR082W, YCR088W, YOL147C, YLR…
mitochondrion	84 of 270 genes, 31.1%	1213 of 7166 genes, 16.9%	8.43e-07	0	0	YOL026C, YPL218W, YMR083W, YOR228C, YJL052W, YOR187W, YBL099W, YFR044C, YLR426W, YKL056C, YER154W, YJL060W, YNL037C, YIL114C, YJL116C, YBL015W, YPL135W, YCL017C, YCR012W, YJR009C, YHR083W, YHR199C, YKL141W, YPR113W, YNR036C, YAL054C, YIL043C, YGR192C, YHR174W, YOR335C, YPR058W, YOR285W, YBR177C, YCL057C-A, YIL066C, YLR380W, YLL024C, YOR136W, YPL262W, YMR203W, YJL171C, YOR271C, YDR384C, YGR204W, Y…
intracellular	248 of 270 genes, 91.9%	5666 of 7166 genes, 79.1%	1.34e-06	0	0	YDL014W, YMR083W, YHR007C, YGR004W, YOR228C, YJL052W, YOR187W, YEL009C, YFR044C, YBR297W, YLR426W, YKL056C, YER154W, YMR238W, YER009W, YMR120C, YDR188W, YMR149W, YOL111C, YJL116C, YML028W, YBL015W, YPR192W, YLR209C, YKL184W, YJR009C, YHR199C, YHR083W, YBR183W, YPR113W, YDR502C, YLR179C, YNL209W, YOR204W, YGR177C, YBR015C, YPR058W, YBL082C, YDL081C, YCL057C-A, YBL032W, YDR111C, YDL130W, YIR034C, Y…
intracellular part	248 of 270 genes, 91.9%	5666 of 7166 genes, 79.1%	1.34e-06	0	0	YDL014W, YMR083W, YHR007C, YGR004W, YOR228C, YJL052W, YOR187W, YEL009C, YFR044C, YBR297W, YLR426W, YKL056C, YER154W, YMR238W, YER009W, YMR120C, YDR188W, YMR149W, YOL111C, YJL116C, YML028W, YBL015W, YPR192W, YLR209C, YKL184W, YJR009C, YHR199C, YHR083W, YBR183W, YPR113W, YDR502C, YLR179C, YNL209W, YOR204W, YGR177C, YBR015C, YPR058W, YBL082C, YDL081C, YCL057C-A, YBL032W, YDR111C, YDL130W, YIR034C, Y…
mitochondrial outer membrane	17 of 270 genes, 6.3%	107 of 7166 genes, 1.5%	9.55e-05	0	0	YOL026C, YML013W, YIL043C, YOR228C, YOR285W, YBR177C, YLR099W-A, YIL114C, YML086C, YGR082W, YIL124W, YBR265W, YIR038C, YMR203W, YHR083W, YHR042W, YPR113W
mitochondrial part	50 of 270 genes, 18.5%	647 of 7166 genes, 9.0%	0.00011	0	0	YOL026C, YMR083W, YBL030C, YJR045C, YOR228C, YJR077C, YBL099W, YLR426W, YLR355C, YDR155C, YER154W, YNL071W, YEL052W, YHL004W, YLR099C, YNL037C, YPL098C, YIL114C, YML086C, YGR082W, YER178W, YIL124W, YBR265W, YPL135W, YDR487C, YPL183W-A, YHR083W, YKL141W, YPR113W, YNR036C, YML013W, YIL043C, YPR058W, YOR176W, YOR285W, YBR177C, YCL057C-A, YLR099W-A, YNL185C, YOR136W, YLR259C, YIR037W, YPL262W, YIL051…
organelle outer membrane	17 of 270 genes, 6.3%	113 of 7166 genes, 1.6%	0.00021	0	0	YOL026C, YML013W, YIL043C, YOR228C, YOR285W, YBR177C, YLR099W-A, YIL114C, YML086C, YGR082W, YIL124W, YBR265W, YIR038C, YMR203W, YHR083W, YHR042W, YPR113W
outer membrane	17 of 270 genes, 6.3%	114 of 7166 genes, 1.6%	0.00024	0	0	YOL026C, YML013W, YIL043C, YOR228C, YOR285W, YBR177C, YLR099W-A, YIL114C, YML086C, YGR082W, YIL124W, YBR265W, YIR038C, YMR203W, YHR083W, YHR042W, YPR113W
membrane	113 of 270 genes, 41.9%	2115 of 7166 genes, 29.5%	0.00169	0	0	YOL026C, YPL218W, YHR007C, YGR004W, YOR228C, YJL052W, YDR276C, YBL099W, YIR036C, YLR426W, YER154W, YMR238W, YER009W, YFR021W, YLR173W, YMR120C, YMR149W, YIL114C, YPR192W, YMR122W-A, YCR012W, YJR009C, YHR083W, YKL141W, YHL026C, YBR183W, YPR113W, YPL246C, YLR179C, YAL054C, YNL209W, YIL043C, YGR192C, YHR174W, YGR177C, YLR050C, YBR015C, YPR058W, YBL082C, YOR285W, YBR177C, YCL057C-A, YEL042W, YKL035W,…
intracellular organelle	214 of 270 genes, 79.3%	4834 of 7166 genes, 67.5%	0.00194	0	0	YDL014W, YMR083W, YHR007C, YGR004W, YOR228C, YJL052W, YOR187W, YEL009C, YFR044C, YBR297W, YLR426W, YKL056C, YER154W, YMR238W, YER009W, YMR149W, YOL111C, YJL116C, YBL015W, YPR192W, YJR009C, YHR199C, YHR083W, YBR183W, YPR113W, YDR502C, YLR179C, YNL209W, YOR204W, YGR177C, YBR015C, YPR058W, YBL082C, YDL081C, YCL057C-A, YDR111C, YBL032W, YDL130W, YKL096W, YLR380W, YLR229C, YMR079W, YOR136W, YPL262W, Y…
organelle	214 of 270 genes, 79.3%	4836 of 7166 genes, 67.5%	0.00203	0	0	YDL014W, YMR083W, YHR007C, YGR004W, YOR228C, YJL052W, YOR187W, YEL009C, YFR044C, YBR297W, YLR426W, YKL056C, YER154W, YMR238W, YER009W, YMR149W, YOL111C, YJL116C, YBL015W, YPR192W, YJR009C, YHR199C, YHR083W, YBR183W, YPR113W, YDR502C, YLR179C, YNL209W, YOR204W, YGR177C, YBR015C, YPR058W, YBL082C, YDL081C, YCL057C-A, YDR111C, YBL032W, YDL130W, YKL096W, YLR380W, YLR229C, YMR079W, YOR136W, YPL262W, Y…
plasma membrane	41 of 270 genes, 15.2%	543 of 7166 genes, 7.6%	0.00263	0	0	YDR384C, YHR007C, YJL052W, YDR276C, YFL041W, YCR075C, YLR432W, YMR238W, YGR254W, YOL086C, YHR048W, YPR075C, YJR065C, YMR120C, YPR192W, YLR058C, YJR009C, YCR012W, YOR122C, YLR187W, YML013W, YIL043C, YNL209W, YHR174W, YGR192C, YLR414C, YDR158W, YGR060W, YDR524C-B, YKL035W, YLL024C, YDL229W, YFR024C-A, YIL013C, YLR229C, YER120W, YKR100C, YIR038C, YHR042W, YJL171C, YKL046C
oxidoreductase complex	9 of 270 genes, 3.3%	41 of 7166 genes, 0.6%	0.00377	0	0	YNL037C, YIL066C, YJL026W, YDL022W, YNL071W, YOR136W, YER178W, YKL141W, YLL041C
intracellular membrane-bounded organelle	200 of 270 genes, 74.1%	4462 of 7166 genes, 62.3%	0.0045	0	0	YDL014W, YMR083W, YHR007C, YGR004W, YOR228C, YJL052W, YOR187W, YEL009C, YFR044C, YBR297W, YLR426W, YKL056C, YER154W, YMR238W, YER009W, YMR149W, YOL111C, YJL116C, YBL015W, YPR192W, YJR009C, YHR199C, YHR083W, YBR183W, YPR113W, YLR179C, YOR204W, YGR177C, YBR015C, YPR058W, YBL082C, YCL057C-A, YDR111C, YBL032W, YDL130W, YKL096W, YLR380W, YLR229C, YMR079W, YOR136W, YPL262W, YML106W, YDL210W, YML101C, Y…
mitochondrial envelope	35 of 270 genes, 13.0%	450 of 7166 genes, 6.3%	0.00669	0	0	YOL026C, YBL030C, YJR045C, YOR228C, YJR077C, YBL099W, YLR426W, YDR155C, YER154W, YEL052W, YLR099C, YPL098C, YIL114C, YML086C, YGR082W, YIL124W, YBR265W, YDR487C, YHR083W, YKL141W, YPR113W, YML013W, YIL043C, YPR058W, YOR176W, YBR177C, YOR285W, YCL057C-A, YLR099W-A, YIR037W, YIR038C, YMR203W, YHR042W, YLL041C, YOR271C

## Sheet: GO Cluster 2
Process
Gene Ontology term	Cluster frequency	Genome frequency	Corrected	FDR	FALSE	Genes annotated to the term
			P-value		Positives
transmembrane transport	220 of 1063 genes, 20.7%	472 of 7166 genes, 6.6%	4.96e-63	0	0	YOR100C, YDR135C, YLL055W, YOR153W, YBR054W, YDR497C, YNR055C, YPL092W, YKL084W, YGR121C, YNL268W, YPL094C, YDR119W, YER145C, YOR011W, YGL255W, YER166W, YNL003C, YBR287W, YIL023C, YPR024W, YMR243C, YHR096C, YER060W, YGR125W, YDR033W, YGR096W, YOL158C, YHL040C, YLR138W, YLR220W, YPL221W, YJR040W, YPL271W, YJL212C, YMR205C, YDL194W, YJL210W, YER141W, YCL025C, YBR241C, YEL027W, YPL058C, YPL244C, YGR…
ion transport	189 of 1063 genes, 17.8%	392 of 7166 genes, 5.5%	4.35e-56	0	0	YDR135C, YLL055W, YGL160W, YBR054W, YNR055C, YPL092W, YKL051W, YOR161C, YLL018C-A, YGR121C, YNL268W, YMR010W, YDR119W, YER145C, YGL255W, YER166W, YMR275C, YIL023C, YLR083C, YMR243C, YHR096C, YGR125W, YDR033W, YGR096W, YOL158C, YPR149W, YHL040C, YLR138W, YLR220W, YPL221W, YJR040W, YPL271W, YBR041W, YMR205C, YDL194W, YER141W, YCL025C, YEL027W, YPL244C, YGR240C, YLL043W, YKL126W, YNR047W, YOL020W, Y…
establishment of localization	410 of 1063 genes, 38.6%	1381 of 7166 genes, 19.3%	6.06e-55	0	0	YDR388W, YOR016C, YNL024C-A, YOR100C, YDR135C, YGL160W, YOR181W, YOR153W, YDR497C, YKL084W, YDL095W, YOR161C, YGR121C, YMR010W, YPL094C, YDR119W, YOR011W, YAR002C-A, YER166W, YNL003C, YIL023C, YIL115C, YDL146W, YER060W, YDR033W, YGR096W, YOL158C, YHR115C, YHL040C, YPL221W, YJL212C, YMR205C, YDL194W, YER141W, YOR109W, YEL027W, YPL058C, YPL244C, YDL046W, YKL126W, YOR098C, YCR011C, YOL020W, YCL040W,…
localization	444 of 1063 genes, 41.8%	1568 of 7166 genes, 21.9%	3.74e-54	0	0	YDR388W, YOR016C, YNL024C-A, YOR100C, YDR135C, YGL160W, YOR181W, YOR153W, YDR497C, YML104C, YKL084W, YDL095W, YOR161C, YGR121C, YMR010W, YPL094C, YDR119W, YOR011W, YAR002C-A, YER166W, YNL003C, YIL023C, YLR190W, YIL115C, YDL146W, YER060W, YDR033W, YGR096W, YOL158C, YHR115C, YHL040C, YPL221W, YJL212C, YMR205C, YDL194W, YDL220C, YER141W, YBR023C, YOR109W, YEL027W, YPL058C, YPL244C, YDL046W, YKL126W,…
transport	398 of 1063 genes, 37.4%	1336 of 7166 genes, 18.6%	2.99e-53	0	0	YDR388W, YOR016C, YNL024C-A, YOR100C, YDR135C, YGL160W, YOR181W, YOR153W, YDR497C, YKL084W, YDL095W, YOR161C, YGR121C, YMR010W, YPL094C, YDR119W, YOR011W, YAR002C-A, YER166W, YNL003C, YIL023C, YIL115C, YDL146W, YER060W, YDR033W, YGR096W, YOL158C, YHL040C, YPL221W, YJL212C, YMR205C, YDL194W, YER141W, YOR109W, YEL027W, YPL058C, YPL244C, YDL046W, YKL126W, YOR098C, YCR011C, YOL020W, YCL040W, YDR459C,…
ion transmembrane transport	136 of 1063 genes, 12.8%	265 of 7166 genes, 3.7%	5.57e-43	0	0	YLL055W, YBR054W, YNR055C, YGR121C, YNL268W, YDR119W, YER145C, YGL255W, YER166W, YIL023C, YMR243C, YHR096C, YGR125W, YDR033W, YGR096W, YLR138W, YLR220W, YPL221W, YJR040W, YPL271W, YMR205C, YDL194W, YER141W, YCL025C, YEL027W, YPL244C, YGR240C, YPR156C, YBR293W, YAL053W, YDR387C, YIL048W, YNL055C, YML116W, YDL067C, YGR191W, YOR348C, YHL036W, YHR092C, YNL065W, YML038C, YOR307C, YMR058W, YBL089W, YHR…
cation transport	111 of 1063 genes, 10.4%	230 of 7166 genes, 3.2%	3.46e-31	0	0	YBR069C, YLL055W, YBR132C, YOR137C, YNR055C, YLL028W, YJL094C, YDR040C, YNL291C, YOR161C, YLL018C-A, YGR121C, YNL268W, YER145C, YMR054W, YGL255W, YIL023C, YOR049C, YMR243C, YLL048C, YGL167C, YHR096C, YGR096W, YOL158C, YKR039W, YLR138W, YLR220W, YBR187W, YKR093W, YNR039C, YJR040W, YPL271W, YBR295W, YMR205C, YDL194W, YGL008C, YER141W, YOL122C, YIL121W, YCL025C, YDR270W, YGR138C, YJL059W, YEL027W, Y…
cellular lipid metabolic process	134 of 1063 genes, 12.6%	326 of 7166 genes, 4.5%	4.65e-29	0	0	YMR202W, YOR100C, YIL102C-A, YLR305C, YCR048W, YPL087W, YMR272C, YOR149C, YPR004C, YMR006C, YML059C, YBR243C, YGR143W, YDR072C, YDR367W, YPL221W, YML075C, YBR041W, YGR149W, YGL010W, YGR263C, YAR035W, YOR067C, YCR044C, YLR347C, YOR109W, YLR372W, YKL126W, YMR296C, YNL048W, YER005W, YPL076W, YAL053W, YER019W, YMR015C, YNL280C, YNR016C, YHL003C, YJL062W, YHR123W, YHR072W, YER125W, YBR036C, YCR068W, Y…
anion transport	98 of 1063 genes, 9.2%	196 of 7166 genes, 2.7%	8.54e-29	0	0	YBR069C, YKL165C, YCL008C, YDR135C, YLL055W, YBR132C, YOL092W, YPL092W, YKL051W, YNL268W, YMR010W, YDR119W, YER145C, YIL006W, YER166W, YMR275C, YOR049C, YLL048C, YPR128C, YGR125W, YGR096W, YOL158C, YPR194C, YKL174C, YPR149W, YAL026C, YKR039W, YDR046C, YPL221W, YJR040W, YBR041W, YCL025C, YGR065C, YCR037C, YMR088C, YJL059W, YEL064C, YPR003C, YOR390W, YPL244C, YGL077C, YKL126W, YLL043W, YKL176C, YNR…
lipid metabolic process	137 of 1063 genes, 12.9%	347 of 7166 genes, 4.8%	1.37e-27	0	0	YMR202W, YOR100C, YIL102C-A, YLR305C, YCR048W, YPL087W, YMR272C, YOR149C, YKL051W, YPR004C, YMR006C, YML059C, YBR243C, YGR143W, YDR072C, YDR367W, YPL221W, YML075C, YBR041W, YGR149W, YGL010W, YGR263C, YAR035W, YOR067C, YCR044C, YLR347C, YOR109W, YLR372W, YKL126W, YMR296C, YNL048W, YER005W, YPL076W, YAL053W, YER019W, YMR015C, YNL280C, YNR016C, YHL003C, YJL062W, YHR123W, YHR072W, YER125W, YBR036C, Y…
cation transmembrane transport	95 of 1063 genes, 8.9%	193 of 7166 genes, 2.7%	3.96e-27	0	0	YLL055W, YBR132C, YOR137C, YNR055C, YLL028W, YJL094C, YDR040C, YNL291C, YGR121C, YNL268W, YER145C, YMR054W, YGL255W, YIL023C, YMR243C, YGL167C, YHR096C, YGR096W, YKR039W, YLR138W, YLR220W, YBR187W, YKR093W, YNR039C, YJR040W, YPL271W, YBR295W, YMR205C, YDL194W, YGL008C, YER141W, YOL122C, YIL121W, YCL025C, YDR270W, YGR138C, YEL027W, YGL077C, YGR240C, YLR034C, YOR316C, YPR156C, YPL234C, YDR387C, YML…
organic anion transport	83 of 1063 genes, 7.8%	165 of 7166 genes, 2.3%	3.3e-24	0	0	YBR069C, YKL165C, YCL008C, YDR135C, YLL055W, YBR132C, YOL092W, YKL051W, YNL268W, YMR010W, YDR119W, YIL006W, YER166W, YMR275C, YOR049C, YLL048C, YPR128C, YGR096W, YOL158C, YPR194C, YKL174C, YPR149W, YAL026C, YKR039W, YDR046C, YPL221W, YBR041W, YCL025C, YGR065C, YMR088C, YJL059W, YEL064C, YPL244C, YGL077C, YKL126W, YLL043W, YKL176C, YNR047W, YOL020W, YDR093W, YBR293W, YAL053W, YKL187C, YIL048W, YDL…
organic substance transport	257 of 1063 genes, 24.2%	947 of 7166 genes, 13.2%	3.26e-23	0	0	YOR016C, YNL024C-A, YDR135C, YDR497C, YKL084W, YDL095W, YOR161C, YMR010W, YPL094C, YDR119W, YOR011W, YAR002C-A, YER166W, YNL003C, YIL115C, YER060W, YGR096W, YOL158C, YPL221W, YJL212C, YDL194W, YOR109W, YEL027W, YPL058C, YPL244C, YDL046W, YKL126W, YOR098C, YOL020W, YCL040W, YDR459C, YMR034C, YAL053W, YIL048W, YIR022W, YML031W, YGL186C, YNL055C, YPL085W, YHL036W, YGL016W, YML038C, YNL125C, YPL176C,…
membrane lipid metabolic process	54 of 1063 genes, 5.1%	82 of 7166 genes, 1.1%	1.17e-22	0	0	YKL165C, YKL004W, YDR297W, YPL087W, YHR205W, YMR272C, YHL003C, YJL091C, YJL062W, YBR159W, YOR149C, YKL008C, YNR008W, YNL183C, YLR459W, YBR004C, YBR036C, YPR183W, YJL097W, YIL039W, YPL057C, YFL025C, YGR143W, YPL145C, YDR072C, YGL139W, YGR216C, YDR367W, YPL221W, YPL006W, YDR062W, YGL010W, YHR188C, YDR302W, YJL196C, YCR044C, YLR088W, YMR281W, YCR017C, YDR437W, YLL031C, YLR372W, YGL142C, YKL126W, YGL…
lipid biosynthetic process	94 of 1063 genes, 8.8%	213 of 7166 genes, 3.0%	3.04e-22	0	0	YMR202W, YIL049W, YBR029C, YKL165C, YKL004W, YLR056W, YPL087W, YHR205W, YMR272C, YBR159W, YOR149C, YGL055W, YCR084C, YLR459W, YBR004C, YPR183W, YML059C, YJL097W, YDL052C, YOR175C, YDR096W, YBR243C, YGL012W, YGR143W, YDR072C, YNL130C, YPL221W, YNL169C, YML075C, YGR149W, YGR036C, YDR302W, YCR044C, YLR347C, YOR109W, YPL028W, YLL031C, YLR372W, YKL126W, YMR296C, YPL076W, YGL126W, YPL231W, YLR450W, YKL…
organic acid transport	58 of 1063 genes, 5.5%	95 of 7166 genes, 1.3%	5.84e-22	0	0	YKL187C, YBR069C, YDR135C, YDL054C, YLL055W, YBR132C, YGR191W, YOL092W, YOR348C, YHL036W, YBR068C, YNL065W, YLL015W, YOR307C, YNL125C, YBL089W, YNL268W, YOR306C, YDR119W, YIL006W, YHL008C, YOL119C, YDR508C, YJR001W, YJL193W, YLL048C, YIL088C, YLL061W, YKL146W, YDR090C, YKL174C, YKR039W, YPL265W, YDR046C, YBR041W, YCR028C, YGR055W, YDR352W, YER119C, YNL101W, YDR160W, YEL063C, YCL025C, YDL212W, YGR…
carboxylic acid transport	57 of 1063 genes, 5.4%	93 of 7166 genes, 1.3%	1.14e-21	0	0	YKL187C, YBR069C, YDR135C, YDL054C, YLL055W, YBR132C, YGR191W, YOL092W, YOR348C, YHL036W, YBR068C, YNL065W, YLL015W, YOR307C, YNL125C, YBL089W, YNL268W, YOR306C, YDR119W, YIL006W, YHL008C, YOL119C, YDR508C, YJR001W, YJL193W, YLL048C, YIL088C, YLL061W, YKL146W, YDR090C, YKL174C, YKR039W, YPL265W, YDR046C, YBR041W, YCR028C, YGR055W, YDR352W, YER119C, YNL101W, YDR160W, YEL063C, YCL025C, YDL212W, YGR…
membrane lipid biosynthetic process	46 of 1063 genes, 4.3%	67 of 7166 genes, 0.9%	3.76e-20	0	0	YKL165C, YKL004W, YDR297W, YPL087W, YHR205W, YHL003C, YJL091C, YJL062W, YBR159W, YOR149C, YKL008C, YNL183C, YLR459W, YBR004C, YBR036C, YPR183W, YJL097W, YIL039W, YPL057C, YGR143W, YDR072C, YGL139W, YGR216C, YPL221W, YDR062W, YHR188C, YDR302W, YJL196C, YCR044C, YLR088W, YMR281W, YCR017C, YDR437W, YLL031C, YLR372W, YKL126W, YGL142C, YGL084C, YMR296C, YJR013W, YCR034W, YPL076W, YLR350W, YGR038W, YER…
cell wall organization or biogenesis	113 of 1063 genes, 10.6%	302 of 7166 genes, 4.2%	7.16e-20	0	0	YJL095W, YKL165C, YIL123W, YHR181W, YER011W, YOR010C, YGR189C, YGR279C, YLR286C, YDR483W, YDL095W, YJL139C, YMR148W, YIR039C, YGR014W, YDR307W, YOL155C, YDL222C, YGR023W, YGR032W, YLR413W, YGR143W, YOR231W, YHR143W, YPR149W, YBR067C, YLR110C, YMR215W, YPL221W, YJL159W, YLR390W-A, YHR079C, YDR261C, YLR121C, YMR306W, YHR132C, YBR023C, YDR055W, YOL061W, YDR420W, YIL011W, YEL036C, YLL031C, YNL294C, Y…
anion transmembrane transport	56 of 1063 genes, 5.3%	96 of 7166 genes, 1.3%	9.88e-20	0	0	YBR069C, YLL055W, YNL055C, YML116W, YGR191W, YOL092W, YOR378W, YOR348C, YHL036W, YNL065W, YML038C, YOR307C, YBL089W, YMR058W, YNL268W, YDR119W, YIL006W, YER145C, YBR235W, YDR508C, YJR001W, YNR013C, YJL193W, YIL088C, YKL146W, YGR125W, YNL275W, YGR096W, YDR090C, YKR039W, YGL139W, YDR046C, YPL265W, YPL221W, YJR040W, YJL198W, YCR028C, YGR055W, YDR352W, YER119C, YNL101W, YDR160W, YEL063C, YCL025C, YCL…
external encapsulating structure organization	100 of 1063 genes, 9.4%	255 of 7166 genes, 3.6%	4.81e-19	0	0	YJL095W, YKL165C, YIL123W, YHR181W, YER011W, YOR010C, YGR189C, YGR279C, YLR286C, YDL095W, YMR148W, YIR039C, YGR014W, YDR307W, YOL155C, YDL222C, YGR023W, YGR032W, YLR413W, YGR143W, YOR231W, YHR143W, YPR149W, YBR067C, YLR110C, YMR215W, YJL159W, YLR390W-A, YHR079C, YDR261C, YLR121C, YMR306W, YHR132C, YBR023C, YDR055W, YOL061W, YDR420W, YIL011W, YLL031C, YKL126W, YOR321W, YHL028W, YKL187C, YEL040W, Y…
cell wall organization	100 of 1063 genes, 9.4%	255 of 7166 genes, 3.6%	4.81e-19	0	0	YJL095W, YKL165C, YIL123W, YHR181W, YER011W, YOR010C, YGR189C, YGR279C, YLR286C, YDL095W, YMR148W, YIR039C, YGR014W, YDR307W, YOL155C, YDL222C, YGR023W, YGR032W, YLR413W, YGR143W, YOR231W, YHR143W, YPR149W, YBR067C, YLR110C, YMR215W, YJL159W, YLR390W-A, YHR079C, YDR261C, YLR121C, YMR306W, YHR132C, YBR023C, YDR055W, YOL061W, YDR420W, YIL011W, YLL031C, YKL126W, YOR321W, YHL028W, YKL187C, YEL040W, Y…
inorganic ion transmembrane transport	78 of 1063 genes, 7.3%	173 of 7166 genes, 2.4%	9.66e-19	0	0	YOR137C, YJL094C, YDR040C, YNL291C, YER145C, YMR054W, YGL255W, YER166W, YIL023C, YMR243C, YGL167C, YHR096C, YGR125W, YLR138W, YLR220W, YBR187W, YKR093W, YNR039C, YPL271W, YJR040W, YBR295W, YMR205C, YDL194W, YGL008C, YER141W, YIL121W, YOL122C, YDR270W, YCR037C, YEL027W, YPR003C, YOR390W, YGR240C, YOR291W, YLR034C, YOR316C, YPL234C, YDR387C, YIL048W, YDL067C, YML116W, YOR378W, YDL138W, YOR270C, YHR…
amino acid transport	40 of 1063 genes, 3.8%	56 of 7166 genes, 0.8%	2.96e-18	0	0	YBR069C, YLL055W, YBR132C, YGR191W, YOL092W, YOR348C, YHL036W, YBR068C, YNL065W, YBL089W, YNL268W, YDR119W, YDR508C, YJR001W, YIL088C, YLL061W, YKL146W, YDR090C, YKL174C, YKR039W, YDR046C, YPL265W, YGR055W, YDR352W, YER119C, YNL101W, YDR160W, YCL025C, YEL063C, YDL212W, YCL038C, YMR088C, YJL059W, YEL064C, YGL077C, YFL055W, YKL176C, YOL020W, YBR293W, YPL274W
cation homeostasis	72 of 1063 genes, 6.8%	157 of 7166 genes, 2.2%	1.19e-17	0	0	YIL090W, YOR153W, YNL291C, YER145C, YMR054W, YDR436W, YIL023C, YLR083C, YMR243C, YGL167C, YOL158C, YHL040C, YLR138W, YLR220W, YBR187W, YJR040W, YBR295W, YMR205C, YGL008C, YOL060C, YDR492W, YCR044C, YDR534C, YOL122C, YDR270W, YJL059W, YEL027W, YGR240C, YOR291W, YLR034C, YOR316C, YPL234C, YAL053W, YLR214W, YOR381W, YLL051C, YER113C, YOR383C, YOR270C, YMR058W, YOR079C, YBR235W, YDR456W, YOR382W, YBR…
inorganic ion homeostasis	69 of 1063 genes, 6.5%	151 of 7166 genes, 2.1%	1.03e-16	0	0	YIL090W, YNL291C, YER145C, YMR054W, YDR436W, YIL023C, YLR083C, YMR243C, YGL167C, YOL158C, YHL040C, YLR138W, YLR220W, YBR187W, YJR040W, YBR295W, YMR205C, YGL008C, YOL060C, YDR492W, YCR044C, YDR534C, YOL122C, YDR270W, YJL059W, YEL027W, YGR240C, YOR291W, YLR034C, YOR316C, YPL234C, YAL053W, YLR214W, YOR381W, YLL051C, YER113C, YOR383C, YOR270C, YMR058W, YOR079C, YBR235W, YDR456W, YOR382W, YBR207W, YBR…
ion homeostasis	74 of 1063 genes, 7.0%	172 of 7166 genes, 2.4%	3.41e-16	0	0	YIL090W, YOR267C, YOR153W, YNL291C, YER145C, YMR054W, YDR436W, YIL023C, YLR083C, YMR243C, YGL167C, YOL158C, YHL040C, YLR138W, YLR220W, YBR187W, YJR040W, YBR295W, YMR205C, YGL008C, YOL060C, YDR492W, YCR044C, YDR534C, YOL122C, YDR270W, YJL059W, YEL027W, YGR240C, YOR291W, YLR034C, YOR316C, YPL234C, YAL053W, YLR214W, YOR381W, YLL051C, YER113C, YOR383C, YOR270C, YMR058W, YOR079C, YBR235W, YDR456W, YOR…
cellular cation homeostasis	65 of 1063 genes, 6.1%	144 of 7166 genes, 2.0%	2.88e-15	0	0	YOR381W, YLL051C, YIL090W, YER113C, YOR153W, YOR270C, YNL291C, YMR058W, YMR054W, YOR079C, YDR436W, YDR456W, YBR036C, YIL023C, YML016C, YLR083C, YDR011W, YMR243C, YDR107C, YKL175W, YGL167C, YML132W, YDL185W, YNL275W, YJL093C, YHR026W, YOL158C, YEL065W, YHL040C, YLR138W, YLR220W, YBR187W, YDL198C, YJR040W, YBR295W, YMR205C, YLR023C, YOL001W, YDR205W, YGL008C, YHL047C, YOL060C, YDR492W, YOL002C, YCR…
fungal-type cell wall organization or biogenesis	88 of 1063 genes, 8.3%	235 of 7166 genes, 3.3%	6.43e-15	0	0	YJL095W, YIL123W, YHR181W, YER011W, YOR010C, YGR189C, YDL095W, YMR148W, YIR039C, YGR014W, YDR307W, YOL155C, YDL222C, YGR023W, YGR032W, YLR413W, YGR143W, YOR231W, YPR149W, YBR067C, YLR110C, YMR215W, YPL221W, YJL159W, YLR390W-A, YHR079C, YDR261C, YLR121C, YMR306W, YBR023C, YDR055W, YOL061W, YDR420W, YIL011W, YNL294C, YKL126W, YOR321W, YAL053W, YKL187C, YEL040W, YJR151C, YDL093W, YJL042W, YER033C, Y…
carbohydrate derivative metabolic process	122 of 1063 genes, 11.5%	383 of 7166 genes, 5.3%	7.12e-15	0	0	YIL049W, YKL165C, YOR002W, YHR181W, YGR189C, YEL002C, YLR286C, YDR483W, YOR149C, YOR142W, YDL095W, YJL139C, YOL136C, YBR145W, YBR117C, YLR459W, YJR131W, YBR004C, YDR307W, YPR183W, YHR204W, YFL025C, YML035C, YBR243C, YGL022W, YLR164W, YMR145C, YJL121C, YGL234W, YDR072C, YPL271W, YML075C, YLR134W, YER070W, YMR205C, YGR036C, YPL207W, YDR302W, YGR227W, YMR217W, YOR067C, YCR044C, YBR023C, YDR236C, YEL…
metal ion homeostasis	57 of 1063 genes, 5.4%	118 of 7166 genes, 1.6%	7.94e-15	0	0	YOR381W, YLL051C, YIL090W, YER113C, YOR383C, YNL291C, YMR058W, YER145C, YBR235W, YOR079C, YDR436W, YOR382W, YBR207W, YBR036C, YIL023C, YML016C, YLR083C, YDR107C, YMR243C, YKL175W, YGL167C, YML132W, YJL093C, YOL158C, YEL065W, YHL040C, YLR138W, YLR220W, YBR187W, YDL198C, YJR040W, YBR295W, YLR023C, YOL001W, YDR205W, YHL047C, YOL002C, YCR044C, YDR492W, YOL060C, YDR534C, YOL122C, YNL321W, YDL128W, YDR…
amino acid transmembrane transport	30 of 1063 genes, 2.8%	39 of 7166 genes, 0.5%	1.11e-14	0	0	YKR039W, YBR069C, YPL265W, YDR046C, YLL055W, YGR191W, YOL092W, YOR348C, YHL036W, YGR055W, YDR352W, YNL065W, YNL101W, YBL089W, YER119C, YNL268W, YDR160W, YEL063C, YDR119W, YCL025C, YCL038C, YMR088C, YDR508C, YJR001W, YEL064C, YFL055W, YIL088C, YKL146W, YBR293W, YDR090C
glycosylation	47 of 1063 genes, 4.4%	87 of 7166 genes, 1.2%	2.36e-14	0	0	YIL049W, YML115C, YJL002C, YOR002W, YHR181W, YDL093W, YEL002C, YKL104C, YDR483W, YOR149C, YDL095W, YOR336W, YJL139C, YJR131W, YBR004C, YNL080C, YDR307W, YDR414C, YPR183W, YMR013C, YHR204W, YPL057C, YBR243C, YGL022W, YFL045C, YGR199W, YNR030W, YML019W, YGL038C, YOR099W, YJR143C, YGR036C, YGR227W, YOR067C, YAL023C, YOR085W, YGL027C, YBR110W, YOR103C, YNL219C, YEL036C, YOR321W, YGL142C, YJL186W, YJR…
nitrogen compound transport	212 of 1063 genes, 19.9%	837 of 7166 genes, 11.7%	2.61e-14	0	0	YKL068W, YOR016C, YNL024C-A, YDR135C, YLL055W, YGR141W, YGR068C, YDR084C, YKL084W, YDL095W, YOR161C, YGR121C, YNL268W, YJL222W, YPL094C, YDR119W, YAR002C-A, YER166W, YMR275C, YPR024W, YIL115C, YER060W, YBL017C, YGR096W, YPR149W, YHL048W, YGL200C, YPL221W, YJL212C, YJL004C, YJL210W, YDR128W, YLR347C, YCL025C, YLR064W, YOL110W, YOR109W, YEL027W, YPL244C, YLL043W, YOR098C, YOL020W, YNL336W, YDR459C,…
cellular ion homeostasis	67 of 1063 genes, 6.3%	157 of 7166 genes, 2.2%	3.19e-14	0	0	YOR381W, YLL051C, YIL090W, YOR267C, YER113C, YOR153W, YOR270C, YNL291C, YMR058W, YMR054W, YOR079C, YDR436W, YDR456W, YBR036C, YIL023C, YML016C, YJR059W, YLR083C, YDR011W, YMR243C, YDR107C, YKL175W, YGL167C, YML132W, YDL185W, YNL275W, YJL093C, YHR026W, YOL158C, YEL065W, YHL040C, YLR138W, YLR220W, YBR187W, YDL198C, YJR040W, YBR295W, YMR205C, YLR023C, YOL001W, YDR205W, YGL008C, YHL047C, YOL060C, YDR…
chemical homeostasis	81 of 1063 genes, 7.6%	214 of 7166 genes, 3.0%	7.28e-14	0	0	YIL090W, YOR267C, YOR153W, YNL291C, YER145C, YMR054W, YDR436W, YIL023C, YLR083C, YMR243C, YGL167C, YOL158C, YHL040C, YLR138W, YLR220W, YBR187W, YJR040W, YIL040W, YBR295W, YMR205C, YDL194W, YGL008C, YOL060C, YDR492W, YCR044C, YDR534C, YOL122C, YDR270W, YJL059W, YEL027W, YGR240C, YOR291W, YLR034C, YCL040W, YOR316C, YGR038W, YAL053W, YPL234C, YLR214W, YOR381W, YLL051C, YER113C, YDL138W, YOR383C, YOR…
carbohydrate derivative biosynthetic process	93 of 1063 genes, 8.7%	267 of 7166 genes, 3.7%	1.71e-13	0	0	YIL049W, YKL165C, YOR002W, YHR181W, YEL002C, YDR483W, YOR149C, YDL095W, YJL139C, YOL136C, YLR459W, YJR131W, YBR004C, YDR307W, YPR183W, YHR204W, YML035C, YBR243C, YGL022W, YGL234W, YPL271W, YER070W, YGR036C, YMR205C, YPL207W, YDR302W, YGR227W, YMR217W, YOR067C, YCR044C, YBR023C, YDR236C, YOL061W, YOR103C, YNL219C, YEL036C, YLL031C, YGR240C, YOR321W, YJL186W, YNL048W, YER005W, YPL076W, YCL040W, YML…
inorganic cation transmembrane transport	64 of 1063 genes, 6.0%	151 of 7166 genes, 2.1%	2.62e-13	0	0	YOR137C, YJL094C, YDR040C, YNL291C, YER145C, YMR054W, YGL255W, YIL023C, YMR243C, YGL167C, YHR096C, YLR138W, YLR220W, YBR187W, YKR093W, YNR039C, YPL271W, YJR040W, YBR295W, YMR205C, YDL194W, YGL008C, YER141W, YIL121W, YOL122C, YDR270W, YEL027W, YGR240C, YLR034C, YOR316C, YPL234C, YDR387C, YDL067C, YDL138W, YOR270C, YHR092C, YLL015W, YMR058W, YHR094C, YOR079C, YBR235W, YDR456W, YBR207W, YKL175W, YDL…
cellular chemical homeostasis	72 of 1063 genes, 6.8%	182 of 7166 genes, 2.5%	2.82e-13	0	0	YIL090W, YOR267C, YOR153W, YNL291C, YMR054W, YDR436W, YIL023C, YLR083C, YMR243C, YGL167C, YOL158C, YHL040C, YLR138W, YLR220W, YBR187W, YJR040W, YBR295W, YMR205C, YDL194W, YGL008C, YOL060C, YDR492W, YCR044C, YOL122C, YDR270W, YJL059W, YEL027W, YGR240C, YOR291W, YLR034C, YCL040W, YOR316C, YGR038W, YPL234C, YLR214W, YOR381W, YLL051C, YER113C, YDL138W, YOR270C, YMR058W, YOR079C, YDR456W, YBR036C, YML…
fungal-type cell wall organization	78 of 1063 genes, 7.3%	206 of 7166 genes, 2.9%	2.82e-13	0	0	YJL095W, YIL123W, YHR181W, YER011W, YOR010C, YGR189C, YDL095W, YMR148W, YIR039C, YGR014W, YDR307W, YOL155C, YDL222C, YGR023W, YGR032W, YLR413W, YGR143W, YOR231W, YPR149W, YBR067C, YLR110C, YMR215W, YJL159W, YLR390W-A, YHR079C, YDR261C, YLR121C, YMR306W, YBR023C, YDR055W, YOL061W, YDR420W, YIL011W, YOR321W, YKL126W, YKL187C, YEL040W, YJR151C, YDL093W, YJL042W, YER033C, YJL174W, YNL322C, YDR293C, Y…
metal ion transport	44 of 1063 genes, 4.1%	83 of 7166 genes, 1.2%	6.81e-13	0	0	YOR381W, YLL051C, YGR191W, YJL094C, YDR040C, YLL015W, YNL291C, YLL018C-A, YMR058W, YER145C, YBR235W, YOR079C, YDR456W, YGL255W, YBR207W, YIL023C, YNR013C, YMR243C, YKL175W, YLL048C, YGL167C, YJL093C, YOL158C, YLR138W, YBR187W, YLR220W, YNR039C, YBR295W, YDR205W, YIL121W, YOL122C, YNL321W, YDL128W, YDR270W, YLR130C, YHR050W, YJL133W, YOR087W, YLR034C, YDR038C, YKR050W, YOR316C, YLR214W, YDR039C
protein glycosylation	42 of 1063 genes, 4.0%	77 of 7166 genes, 1.1%	8.32e-13	0	0	YIL049W, YML115C, YJL002C, YOR002W, YHR181W, YDL093W, YEL002C, YKL104C, YDR483W, YDL095W, YOR336W, YJL139C, YJR131W, YNL080C, YDR307W, YDR414C, YPR183W, YMR013C, YHR204W, YBR243C, YGL022W, YFL045C, YGR199W, YNR030W, YML019W, YGL038C, YOR099W, YJR143C, YGR036C, YGR227W, YOR067C, YAL023C, YOR085W, YGL027C, YBR110W, YOR103C, YNL219C, YEL036C, YOR321W, YJL186W, YNL048W, YER005W
macromolecule glycosylation	42 of 1063 genes, 4.0%	77 of 7166 genes, 1.1%	8.32e-13	0	0	YIL049W, YML115C, YJL002C, YOR002W, YHR181W, YDL093W, YEL002C, YKL104C, YDR483W, YDL095W, YOR336W, YJL139C, YJR131W, YNL080C, YDR307W, YDR414C, YPR183W, YMR013C, YHR204W, YBR243C, YGL022W, YFL045C, YGR199W, YNR030W, YML019W, YGL038C, YOR099W, YJR143C, YGR036C, YGR227W, YOR067C, YAL023C, YOR085W, YGL027C, YBR110W, YOR103C, YNL219C, YEL036C, YOR321W, YJL186W, YNL048W, YER005W
organic acid transmembrane transport	36 of 1063 genes, 3.4%	60 of 7166 genes, 0.8%	1.78e-12	0	0	YBR069C, YLL055W, YGR191W, YOL092W, YOR348C, YHL036W, YNL065W, YOR307C, YBL089W, YNL268W, YDR119W, YIL006W, YDR508C, YJR001W, YJL193W, YIL088C, YKL146W, YDR090C, YKR039W, YDR046C, YPL265W, YCR028C, YGR055W, YDR352W, YER119C, YNL101W, YDR160W, YCL025C, YEL063C, YCL038C, YMR088C, YPL058C, YEL064C, YFL055W, YBR293W, YGR260W
cellular metal ion homeostasis	50 of 1063 genes, 4.7%	106 of 7166 genes, 1.5%	3.28e-12	0	0	YOR381W, YLL051C, YIL090W, YER113C, YNL291C, YMR058W, YOR079C, YDR436W, YBR036C, YIL023C, YML016C, YLR083C, YDR107C, YMR243C, YKL175W, YGL167C, YML132W, YJL093C, YOL158C, YEL065W, YHL040C, YLR138W, YLR220W, YBR187W, YJR040W, YDL198C, YBR295W, YLR023C, YOL001W, YDR205W, YHL047C, YOL002C, YCR044C, YDR492W, YOL060C, YOL122C, YNL321W, YDL128W, YDR270W, YJR106W, YEL027W, YEL031W, YHR050W, YOR087W, YLR…
carboxylic acid transmembrane transport	35 of 1063 genes, 3.3%	58 of 7166 genes, 0.8%	3.51e-12	0	0	YBR069C, YLL055W, YGR191W, YOL092W, YOR348C, YHL036W, YNL065W, YOR307C, YBL089W, YNL268W, YDR119W, YIL006W, YDR508C, YJR001W, YJL193W, YIL088C, YKL146W, YDR090C, YKR039W, YDR046C, YPL265W, YCR028C, YGR055W, YDR352W, YER119C, YNL101W, YDR160W, YCL025C, YEL063C, YCL038C, YMR088C, YEL064C, YFL055W, YBR293W, YGR260W
cellular homeostasis	81 of 1063 genes, 7.6%	227 of 7166 genes, 3.2%	3.94e-12	0	0	YDR135C, YIL090W, YOR267C, YOR153W, YLR073C, YNL291C, YMR054W, YDR436W, YIL023C, YLR083C, YMR243C, YDR518W, YGL167C, YOL158C, YPR194C, YHL040C, YLR138W, YLR220W, YBR187W, YJR040W, YBR295W, YMR205C, YDL194W, YGL008C, YOL060C, YDR492W, YCR044C, YOL122C, YDR270W, YJL059W, YEL027W, YGR240C, YOR291W, YLR034C, YCL040W, YOR316C, YGR038W, YPL234C, YLR214W, YOR381W, YLL051C, YER113C, YNL055C, YDL138W, YOR…
glycoprotein metabolic process	44 of 1063 genes, 4.1%	87 of 7166 genes, 1.2%	6.72e-12	0	0	YIL049W, YML115C, YJL002C, YOR002W, YHR181W, YDL093W, YEL002C, YKL104C, YDR483W, YDL095W, YOR336W, YJL139C, YJR131W, YNL080C, YDR307W, YDR414C, YPR183W, YMR013C, YHR204W, YBR243C, YGL022W, YFL045C, YGR199W, YNR030W, YML019W, YGL038C, YOR099W, YJR143C, YGR036C, YGR227W, YOR067C, YAL023C, YOR085W, YGL027C, YCL043C, YBR110W, YBR229C, YOR103C, YNL219C, YEL036C, YOR321W, YJL186W, YNL048W, YER005W
glycoprotein biosynthetic process	42 of 1063 genes, 4.0%	81 of 7166 genes, 1.1%	9.2e-12	0	0	YIL049W, YML115C, YJL002C, YOR002W, YHR181W, YDL093W, YEL002C, YKL104C, YDR483W, YDL095W, YOR336W, YJL139C, YJR131W, YNL080C, YDR307W, YDR414C, YPR183W, YMR013C, YHR204W, YBR243C, YGL022W, YFL045C, YGR199W, YNR030W, YML019W, YGL038C, YOR099W, YJR143C, YGR036C, YGR227W, YOR067C, YAL023C, YOR085W, YGL027C, YBR110W, YOR103C, YNL219C, YEL036C, YOR321W, YJL186W, YNL048W, YER005W
drug transport	44 of 1063 genes, 4.1%	88 of 7166 genes, 1.2%	1.15e-11	0	0	YOR328W, YKL165C, YCL008C, YBR008C, YBR132C, YGL186C, YOR153W, YML116W, YGR191W, YOR378W, YDR406W, YHL036W, YNR055C, YLL028W, YNL065W, YBL089W, YOR306C, YHL008C, YMR275C, YNL003C, YDR011W, YBR021W, YMR056C, YPR128C, YIL088C, YOR071C, YNL275W, YHR032W, YGR096W, YPL265W, YPR198W, YGR055W, YLR237W, YER119C, YIL121W, YGR065C, YDR338C, YGR138C, YGL077C, YLL043W, YBR043C, YPR156C, YGR260W, YPL274W
sphingolipid metabolic process	32 of 1063 genes, 3.0%	51 of 7166 genes, 0.7%	1.17e-11	0	0	YPL145C, YKL004W, YDR072C, YGL139W, YDR297W, YDR367W, YPL221W, YPL087W, YPL006W, YDR062W, YHR205W, YMR272C, YHL003C, YGL010W, YBR159W, YKL008C, YNR008W, YJL196C, YNL183C, YBR036C, YLR372W, YJL097W, YKL126W, YMR296C, YPL057C, YCR034W, YER005W, YLR350W, YGR143W, YGR038W, YAL053W, YER019W
regulation of biological quality	152 of 1063 genes, 14.3%	569 of 7166 genes, 7.9%	2.19e-11	0	0	YOR016C, YDR135C, YIL090W, YOR181W, YOR153W, YAR003W, YML104C, YKL051W, YLR073C, YMR010W, YFL030W, YER145C, YAR002C-A, YER166W, YIL023C, YLR083C, YMR243C, YDR518W, YOL158C, YPR149W, YGL200C, YHL040C, YLR138W, YLR220W, YJR040W, YLR403W, YMR205C, YDL194W, YBR108W, YDL220C, YCR044C, YMR306W, YEL027W, YGR240C, YKL126W, YNR047W, YCL040W, YBL007C, YDR093W, YAL053W, YLR214W, YNL197C, YIL048W, YLL051C, Y…
drug transmembrane transport	33 of 1063 genes, 3.1%	55 of 7166 genes, 0.8%	2.9e-11	0	0	YOR328W, YBR008C, YBR132C, YOR153W, YML116W, YGR191W, YOR378W, YHL036W, YNR055C, YLL028W, YNL065W, YBL089W, YNL003C, YDR011W, YBR021W, YIL088C, YOR071C, YNL275W, YHR032W, YGR096W, YPL265W, YPR198W, YGR055W, YLR237W, YIL121W, YER119C, YDR338C, YGR138C, YGL077C, YPR156C, YBR043C, YPL274W, YGR260W
phospholipid metabolic process	62 of 1063 genes, 5.8%	161 of 7166 genes, 2.2%	1.71e-10	0	0	YPL206C, YBR029C, YNL106C, YKL165C, YKL004W, YLR305C, YMR272C, YJL091C, YJL062W, YOR149C, YGR157W, YHR123W, YBR086C, YLR459W, YBR004C, YMR006C, YCR068W, YPR183W, YML059C, YIL039W, YOL011W, YDL052C, YMR013C, YOR175C, YPL057C, YNL087W, YFL025C, YDR096W, YBR243C, YJR103W, YOR311C, YKR067W, YML072C, YDR072C, YOR086C, YGR216C, YNL130C, YER026C, YDR367W, YNL169C, YML075C, YGR149W, YHR188C, YMR208W, YDR…
divalent inorganic cation transport	26 of 1063 genes, 2.4%	38 of 7166 genes, 0.5%	2.05e-10	0	0	YLR220W, YBR187W, YNR039C, YBR295W, YDR205W, YLL015W, YNL291C, YNL321W, YOL122C, YER145C, YDL128W, YBR235W, YOR079C, YLR130C, YGL255W, YBR207W, YIL023C, YJL133W, YHR050W, YMR243C, YOR087W, YKL175W, YLL048C, YGL167C, YLR034C, YOR316C
glycerolipid metabolic process	55 of 1063 genes, 5.2%	138 of 7166 genes, 1.9%	8.62e-10	0	0	YPL206C, YBR029C, YNL106C, YKL165C, YLR305C, YJL091C, YPR147C, YJL062W, YOR149C, YGR157W, YNR008W, YHR123W, YBR086C, YLR459W, YBR004C, YMR006C, YCR068W, YPR183W, YML059C, YMR313C, YIL039W, YOL011W, YDL052C, YOR175C, YNL087W, YFL025C, YOR311C, YKR067W, YML072C, YOR084W, YDR072C, YOR086C, YGR216C, YNL130C, YER026C, YNL169C, YGR149W, YHR188C, YDR302W, YCR044C, YLR347C, YLR088W, YMR281W, YMR008C, YCR…
glycolipid metabolic process	25 of 1063 genes, 2.4%	37 of 7166 genes, 0.5%	9.67e-10	0	0	YKL165C, YDR072C, YGR216C, YHR188C, YJL091C, YJL062W, YDR302W, YOR149C, YCR044C, YLR088W, YMR281W, YCR017C, YLR459W, YDR437W, YBR004C, YBR036C, YPR183W, YLL031C, YGL142C, YIL039W, YGL084C, YJR013W, YPL057C, YFL025C, YPL076W
liposaccharide metabolic process	25 of 1063 genes, 2.4%	37 of 7166 genes, 0.5%	9.67e-10	0	0	YKL165C, YDR072C, YGR216C, YHR188C, YJL091C, YJL062W, YDR302W, YOR149C, YCR044C, YLR088W, YMR281W, YCR017C, YLR459W, YDR437W, YBR004C, YBR036C, YPR183W, YLL031C, YGL142C, YIL039W, YGL084C, YJR013W, YPL057C, YFL025C, YPL076W
import into cell	59 of 1063 genes, 5.6%	155 of 7166 genes, 2.2%	1.26e-09	0	0	YIL048W, YNL106C, YDR388W, YCR030C, YFR022W, YOR181W, YOR329C, YLR206W, YGR068C, YHL036W, YLR342W, YHR092C, YNL291C, YBR235W, YNL183C, YHR094C, YKL129C, YGL255W, YBR207W, YER125W, YER166W, YMR275C, YNL194C, YHR096C, YDL248W, YBL037W, YDL146W, YBL047C, YBR214W, YDL222C, YLR337C, YPL145C, YNR075W, YAL026C, YMR011W, YPL032C, YIR006C, YCR028C, YML052W, YGR055W, YDL019C, YDR345C, YIL121W, YLR130C, YOR…
sphingolipid biosynthetic process	25 of 1063 genes, 2.4%	38 of 7166 genes, 0.5%	2.43e-09	0	0	YKL004W, YDR072C, YGL139W, YDR297W, YPL221W, YPL087W, YDR062W, YHR205W, YHL003C, YBR159W, YKL008C, YJL196C, YNL183C, YBR036C, YLR372W, YJL097W, YKL126W, YMR296C, YPL057C, YCR034W, YLR350W, YGR143W, YGR038W, YER019W, YAL053W
GPI anchor metabolic process	23 of 1063 genes, 2.2%	33 of 7166 genes, 0.5%	3.09e-09	0	0	YKL165C, YDR072C, YGR216C, YJL091C, YHR188C, YJL062W, YDR302W, YOR149C, YCR044C, YLR088W, YMR281W, YCR017C, YLR459W, YDR437W, YBR004C, YPR183W, YLL031C, YGL142C, YIL039W, YGL084C, YJR013W, YFL025C, YPL076W
glycolipid biosynthetic process	23 of 1063 genes, 2.2%	33 of 7166 genes, 0.5%	3.09e-09	0	0	YKL165C, YGR216C, YJL091C, YHR188C, YJL062W, YDR302W, YOR149C, YCR044C, YLR088W, YMR281W, YCR017C, YLR459W, YDR437W, YBR004C, YBR036C, YPR183W, YLL031C, YGL142C, YIL039W, YGL084C, YJR013W, YPL057C, YPL076W
transition metal ion transport	28 of 1063 genes, 2.6%	47 of 7166 genes, 0.7%	3.87e-09	0	0	YOR381W, YLL051C, YLR220W, YBR187W, YNR039C, YGR191W, YBR295W, YDR205W, YLL015W, YMR058W, YIL121W, YOL122C, YER145C, YDR270W, YOR079C, YLR130C, YGL255W, YBR207W, YIL023C, YJL133W, YHR050W, YMR243C, YKL175W, YGL167C, YLR034C, YOR316C, YLR214W, YOL158C
glycerophospholipid metabolic process	50 of 1063 genes, 4.7%	123 of 7166 genes, 1.7%	4.25e-09	0	0	YPL206C, YBR029C, YNL106C, YKL165C, YLR305C, YJL091C, YJL062W, YOR149C, YGR157W, YHR123W, YBR086C, YLR459W, YBR004C, YMR006C, YCR068W, YPR183W, YML059C, YIL039W, YOL011W, YDL052C, YOR175C, YNL087W, YFL025C, YOR311C, YKR067W, YML072C, YDR072C, YOR086C, YGR216C, YNL130C, YER026C, YNL169C, YGR149W, YHR188C, YDR302W, YCR044C, YLR347C, YLR088W, YMR281W, YMR008C, YCR017C, YOR109W, YDR437W, YJR073C, YLL…
divalent inorganic cation homeostasis	22 of 1063 genes, 2.1%	31 of 7166 genes, 0.4%	5.38e-09	0	0	YIL090W, YLR220W, YBR187W, YLR023C, YDR205W, YDR492W, YOL002C, YNL291C, YNL321W, YOL122C, YDL128W, YJR106W, YBR036C, YIL023C, YEL031W, YMR243C, YOR087W, YKL175W, YGL167C, YOR291W, YOR316C, YAL053W
protein N-linked glycosylation	28 of 1063 genes, 2.6%	48 of 7166 genes, 0.7%	7.99e-09	0	0	YML019W, YIL049W, YGL038C, YML115C, YJL002C, YOR099W, YOR002W, YEL002C, YKL104C, YGR036C, YDR483W, YGR227W, YOR067C, YOR336W, YJL139C, YOR085W, YGL027C, YBR110W, YOR103C, YNL080C, YNL219C, YEL036C, YPR183W, YNL048W, YBR243C, YFL045C, YGL022W, YNR030W
protein lipidation	28 of 1063 genes, 2.6%	48 of 7166 genes, 0.7%	7.99e-09	0	0	YKL165C, YGR216C, YJL091C, YHR188C, YJL062W, YDR126W, YDR302W, YOR149C, YCR044C, YOL003C, YLR088W, YMR281W, YOL110W, YCR017C, YLR459W, YDR437W, YBR004C, YDR264C, YNL326C, YPR183W, YLL031C, YGL142C, YOR034C, YIL039W, YGL084C, YJR013W, YPL076W, YDR459C
lipoprotein biosynthetic process	28 of 1063 genes, 2.6%	48 of 7166 genes, 0.7%	7.99e-09	0	0	YKL165C, YGR216C, YJL091C, YHR188C, YJL062W, YDR126W, YDR302W, YOR149C, YCR044C, YOL003C, YLR088W, YMR281W, YOL110W, YCR017C, YLR459W, YDR437W, YBR004C, YDR264C, YNL326C, YPR183W, YLL031C, YGL142C, YOR034C, YIL039W, YGL084C, YJR013W, YPL076W, YDR459C
lipoprotein metabolic process	28 of 1063 genes, 2.6%	49 of 7166 genes, 0.7%	1.6e-08	0	0	YKL165C, YGR216C, YJL091C, YHR188C, YJL062W, YDR126W, YDR302W, YOR149C, YCR044C, YOL003C, YLR088W, YMR281W, YOL110W, YCR017C, YLR459W, YDR437W, YBR004C, YDR264C, YNL326C, YPR183W, YLL031C, YGL142C, YOR034C, YIL039W, YGL084C, YJR013W, YPL076W, YDR459C
response to drug	53 of 1063 genes, 5.0%	139 of 7166 genes, 1.9%	1.81e-08	0	0	YOR328W, YDL190C, YKL165C, YCL008C, YBR008C, YBR132C, YGL186C, YOR153W, YML116W, YGR191W, YPR026W, YOR378W, YDR406W, YHL036W, YNR055C, YLL028W, YNL065W, YBL089W, YOR306C, YMR037C, YHL008C, YER125W, YMR275C, YNL003C, YDR011W, YBR021W, YMR056C, YPL270W, YPR128C, YIL088C, YOR071C, YNL275W, YHR032W, YGR096W, YPL265W, YBL005W, YPR198W, YGR055W, YLR237W, YJL101C, YER119C, YIL121W, YGR065C, YDR338C, YGR…
GPI anchor biosynthetic process	21 of 1063 genes, 2.0%	30 of 7166 genes, 0.4%	2.62e-08	0	0	YKL165C, YGR216C, YJL091C, YHR188C, YJL062W, YDR302W, YOR149C, YCR044C, YLR088W, YMR281W, YCR017C, YLR459W, YDR437W, YBR004C, YPR183W, YLL031C, YGL142C, YGL084C, YIL039W, YJR013W, YPL076W
cellular divalent inorganic cation homeostasis	21 of 1063 genes, 2.0%	30 of 7166 genes, 0.4%	2.62e-08	0	0	YIL090W, YLR220W, YBR187W, YLR023C, YDR205W, YDR492W, YOL002C, YNL291C, YNL321W, YOL122C, YDL128W, YJR106W, YBR036C, YIL023C, YEL031W, YMR243C, YOR087W, YKL175W, YGL167C, YOR291W, YOR316C
divalent metal ion transport	22 of 1063 genes, 2.1%	33 of 7166 genes, 0.5%	3.82e-08	0	0	YBR187W, YNR039C, YBR295W, YDR205W, YLL015W, YNL291C, YNL321W, YOL122C, YDL128W, YBR235W, YOR079C, YLR130C, YGL255W, YIL023C, YHR050W, YMR243C, YOR087W, YKL175W, YLL048C, YGL167C, YLR034C, YOR316C
transition metal ion homeostasis	40 of 1063 genes, 3.8%	91 of 7166 genes, 1.3%	3.84e-08	0	0	YOR381W, YLL051C, YIL090W, YER113C, YOR383C, YMR058W, YER145C, YOR079C, YOR382W, YBR207W, YIL023C, YLR083C, YDR107C, YMR243C, YKL175W, YGL167C, YOL158C, YEL065W, YHL040C, YBR187W, YLR220W, YJR040W, YDL198C, YLR023C, YDR205W, YHL047C, YOL002C, YCR044C, YDR492W, YOL060C, YDR534C, YOL122C, YDR270W, YEL031W, YEL027W, YHR050W, YLR047C, YLR034C, YOR316C, YLR214W
monovalent inorganic cation transport	46 of 1063 genes, 4.3%	116 of 7166 genes, 1.6%	9.17e-08	0	0	YDR387C, YDL067C, YOR137C, YJL094C, YDL138W, YDR040C, YOR270C, YHR092C, YMR054W, YBR235W, YHR094C, YDR456W, YNR013C, YGL167C, YHR096C, YDL185W, YJL093C, YHR026W, YJR121W, YMR011W, YLR138W, YPL271W, YJR040W, YKR093W, YMR205C, YBR298C, YDL194W, YDR345C, YGL008C, YER141W, YIL121W, YOL122C, YNL321W, YDL128W, YDR298C, YEL027W, YHR050W, YOR087W, YGR240C, YLR034C, YDR038C, YPL036W, YKR050W, YPL234C, YDR…
glycerophospholipid biosynthetic process	36 of 1063 genes, 3.4%	80 of 7166 genes, 1.1%	1.75e-07	0	0	YBR029C, YNL106C, YKL165C, YJL091C, YJL062W, YOR149C, YGR157W, YHR123W, YLR459W, YBR004C, YPR183W, YIL039W, YDL052C, YOR175C, YOR311C, YKR067W, YGR216C, YNL130C, YER026C, YNL169C, YGR149W, YHR188C, YDR302W, YCR044C, YLR347C, YLR088W, YMR281W, YCR017C, YOR109W, YDR437W, YJR073C, YLL031C, YGL142C, YGL084C, YJR013W, YPL076W
phospholipid biosynthetic process	45 of 1063 genes, 4.2%	114 of 7166 genes, 1.6%	1.79e-07	0	0	YBR029C, YNL106C, YKL165C, YJL091C, YJL062W, YOR149C, YGR157W, YHR123W, YLR459W, YBR004C, YPR183W, YML059C, YIL039W, YDL052C, YMR013C, YPL057C, YOR175C, YDR096W, YBR243C, YJR103W, YOR311C, YKR067W, YGR216C, YNL130C, YER026C, YNL169C, YGR149W, YML075C, YHR188C, YMR208W, YDR302W, YCR044C, YLR347C, YLR088W, YMR281W, YCR017C, YOR109W, YDR437W, YJR073C, YLL031C, YGL142C, YGL084C, YJR013W, YPL076W, YGL…
aromatic amino acid transport	12 of 1063 genes, 1.1%	12 of 7166 genes, 0.2%	2.28e-07	0	0	YCL025C, YKR039W, YBR069C, YJR001W, YGR191W, YBR068C, YIL088C, YKL146W, YOL020W, YER119C, YBL089W, YNL101W
lipid localization	37 of 1063 genes, 3.5%	85 of 7166 genes, 1.2%	3.14e-07	0	0	YKL187C, YIL048W, YKR013W, YNR008W, YKL051W, YMR010W, YOR011W, YER166W, YOR049C, YDR011W, YLL048C, YNL087W, YPR149W, YPL145C, YGR197C, YHL007C, YPR194C, YAL026C, YML072C, YLL006W, YOR086C, YPL006W, YBR041W, YJL078C, YDL019C, YDR326C, YBL020W, YPR091C, YJL079C, YPL058C, YKL126W, YDL046W, YNR047W, YGL126W, YMR034C, YDR093W, YAR042W
glycerolipid biosynthetic process	37 of 1063 genes, 3.5%	85 of 7166 genes, 1.2%	3.14e-07	0	0	YBR029C, YNL106C, YKL165C, YJL091C, YJL062W, YOR149C, YGR157W, YNR008W, YHR123W, YLR459W, YBR004C, YPR183W, YIL039W, YDL052C, YOR175C, YOR311C, YKR067W, YGR216C, YNL130C, YER026C, YNL169C, YGR149W, YHR188C, YDR302W, YCR044C, YLR347C, YLR088W, YMR281W, YCR017C, YOR109W, YDR437W, YJR073C, YLL031C, YGL142C, YGL084C, YJR013W, YPL076W
homeostatic process	94 of 1063 genes, 8.8%	340 of 7166 genes, 4.7%	6.11e-07	0	0	YDR135C, YIL090W, YOR267C, YOR153W, YAR003W, YLR073C, YNL291C, YER145C, YMR054W, YDR436W, YIL023C, YLR083C, YMR243C, YDR518W, YGL167C, YOL158C, YPR194C, YHL040C, YLR138W, YLR220W, YBR187W, YJR040W, YIL040W, YBR295W, YMR205C, YDL194W, YGL008C, YDL220C, YOL060C, YDR492W, YCR044C, YDR534C, YOL122C, YDR270W, YJL059W, YEL027W, YGR240C, YOR291W, YLR034C, YCL040W, YOR316C, YGR038W, YAL053W, YPL234C, YLR…
mannosylation	25 of 1063 genes, 2.4%	46 of 7166 genes, 0.6%	9.38e-07	0	0	YGL038C, YML115C, YOR099W, YJR143C, YDL093W, YDR483W, YOR149C, YDL095W, YJL139C, YAL023C, YOR085W, YBR110W, YBR004C, YDR307W, YNL219C, YEL036C, YPR183W, YOR321W, YGL142C, YJL186W, YJR013W, YPL057C, YNL048W, YGR199W, YNR030W
lipid transport	35 of 1063 genes, 3.3%	81 of 7166 genes, 1.1%	1.26e-06	0	0	YKL187C, YIL048W, YKR013W, YKL051W, YMR010W, YOR011W, YER166W, YOR049C, YDR011W, YLL048C, YNL087W, YPR149W, YPL145C, YGR197C, YHL007C, YPR194C, YAL026C, YML072C, YLL006W, YOR086C, YPL006W, YBR041W, YJL078C, YDL019C, YDR326C, YBL020W, YPR091C, YJL079C, YPL058C, YKL126W, YDL046W, YNR047W, YMR034C, YDR093W, YAR042W
response to chemical	137 of 1063 genes, 12.9%	571 of 7166 genes, 8.0%	2.32e-06	0	0	YDL190C, YJL095W, YDR135C, YOR153W, YBR020W, YNR055C, YDL095W, YFL033C, YJR131W, YER166W, YMR275C, YNL003C, YNR044W, YMR243C, YHR204W, YGR023W, YGR096W, YNL145W, YGL032C, YNL305C, YBL005W, YGR263C, YDL194W, YOR380W, YEL047C, YLR040C, YLR361C, YKR066C, YIL101C, YKL126W, YLL043W, YNR047W, YPR156C, YDR093W, YFL026W, YFL021W, YOR328W, YFR022W, YGL186C, YML116W, YGR191W, YLR248W, YLR207W, YOR297C, YHL…
cellular transition metal ion homeostasis	34 of 1063 genes, 3.2%	80 of 7166 genes, 1.1%	3.79e-06	0	0	YOR381W, YLL051C, YIL090W, YER113C, YMR058W, YOR079C, YIL023C, YLR083C, YDR107C, YMR243C, YKL175W, YGL167C, YOL158C, YEL065W, YHL040C, YBR187W, YLR220W, YJR040W, YDL198C, YLR023C, YDR205W, YHL047C, YOL002C, YCR044C, YDR492W, YOL060C, YOL122C, YDR270W, YHR050W, YEL031W, YEL027W, YLR034C, YOR316C, YLR214W
phosphatidylinositol metabolic process	32 of 1063 genes, 3.0%	74 of 7166 genes, 1.0%	6.78e-06	0	0	YML072C, YBR029C, YNL106C, YKL165C, YDR072C, YOR086C, YGR216C, YLR305C, YJL091C, YHR188C, YJL062W, YDR302W, YOR149C, YCR044C, YLR088W, YMR281W, YBR086C, YCR017C, YLR459W, YOR109W, YDR437W, YBR004C, YPR183W, YLL031C, YGL142C, YIL039W, YGL084C, YOL011W, YJR013W, YNL087W, YFL025C, YPL076W
cellular manganese ion homeostasis	10 of 1063 genes, 0.9%	10 of 7166 genes, 0.1%	1.05e-05	0	0	YOR079C, YLR220W, YHR050W, YEL031W, YBR187W, YGL167C, YLR034C, YCR044C, YOL060C, YOL122C
manganese ion homeostasis	10 of 1063 genes, 0.9%	10 of 7166 genes, 0.1%	1.05e-05	0	0	YOR079C, YLR220W, YHR050W, YEL031W, YBR187W, YGL167C, YLR034C, YCR044C, YOL060C, YOL122C
endocytosis	45 of 1063 genes, 4.2%	128 of 7166 genes, 1.8%	1.42e-05	0	0	YIL048W, YNL106C, YDR388W, YCR030C, YFR022W, YOR181W, YOR329C, YLR206W, YGR068C, YLR342W, YNL183C, YKL129C, YER125W, YBR207W, YER166W, YMR275C, YNL194C, YDL248W, YBL037W, YDL146W, YBL047C, YBR214W, YDL222C, YLR337C, YPL145C, YNR075W, YAL026C, YPL032C, YIR006C, YML052W, YCR028C, YDL019C, YOR322C, YDR264C, YOR109W, YEL027W, YDL231C, YKL126W, YMR109W, YBR059C, YNR047W, YBL007C, YDR093W, YJL084C, YAR…
proton transmembrane transport	39 of 1063 genes, 3.7%	104 of 7166 genes, 1.5%	1.85e-05	0	0	YDR387C, YDL067C, YOR137C, YJL094C, YDL138W, YDR040C, YOR270C, YHR092C, YMR054W, YHR094C, YDR456W, YGL167C, YHR096C, YDL185W, YHR026W, YJR121W, YMR011W, YLR138W, YPL271W, YJR040W, YKR093W, YMR205C, YBR298C, YDR345C, YGL008C, YDL194W, YER141W, YOL122C, YNL321W, YDR298C, YEL027W, YHR050W, YGR240C, YLR034C, YDR038C, YPL036W, YPL234C, YDR342C, YDR039C
phosphatidylinositol biosynthetic process	23 of 1063 genes, 2.2%	45 of 7166 genes, 0.6%	2.27e-05	0	0	YNL106C, YKL165C, YGR216C, YJL091C, YHR188C, YJL062W, YDR302W, YOR149C, YCR044C, YLR088W, YMR281W, YCR017C, YLR459W, YOR109W, YDR437W, YBR004C, YPR183W, YLL031C, YGL142C, YIL039W, YGL084C, YJR013W, YPL076W
basic amino acid transport	14 of 1063 genes, 1.3%	19 of 7166 genes, 0.3%	2.74e-05	0	0	YDR160W, YEL063C, YDR119W, YMR088C, YJL059W, YGR191W, YOL092W, YIL088C, YDR352W, YBR293W, YDR090C, YNL268W, YER119C, YBL089W
cellular potassium ion transport	12 of 1063 genes, 1.1%	15 of 7166 genes, 0.2%	6.7e-05	0	0	YDL128W, YBR235W, YDR456W, YLR138W, YOR087W, YJL094C, YDR040C, YKR050W, YJL093C, YDR039C, YIL121W, YNL321W
potassium ion transmembrane transport	12 of 1063 genes, 1.1%	15 of 7166 genes, 0.2%	6.7e-05	0	0	YDL128W, YBR235W, YDR456W, YLR138W, YOR087W, YJL094C, YDR040C, YKR050W, YJL093C, YDR039C, YIL121W, YNL321W
basic amino acid transmembrane transport	12 of 1063 genes, 1.1%	15 of 7166 genes, 0.2%	6.7e-05	0	0	YDR160W, YEL063C, YDR119W, YMR088C, YOL092W, YIL088C, YDR352W, YBR293W, YDR090C, YNL268W, YER119C, YBL089W
zinc ion transmembrane transport	9 of 1063 genes, 0.8%	9 of 7166 genes, 0.1%	7.15e-05	0	0	YOR079C, YLR130C, YGL255W, YDR205W, YIL023C, YOR316C, YNR039C, YMR243C, YKL175W
organophosphate metabolic process	109 of 1063 genes, 10.3%	449 of 7166 genes, 6.3%	7.3e-05	0	0	YBR029C, YKL165C, YKL004W, YLR305C, YMR272C, YDR481C, YOR149C, YOR142W, YOL136C, YBR145W, YBR117C, YLR459W, YBR004C, YMR006C, YPR183W, YML059C, YOL011W, YDL052C, YOR374W, YOR175C, YNL087W, YFL025C, YDR096W, YML035C, YBR243C, YLR164W, YMR145C, YJL121C, YGL234W, YML072C, YDR072C, YNL130C, YDR367W, YNL169C, YPL271W, YML075C, YGR149W, YLR134W, YER070W, YMR205C, YDR302W, YMR217W, YCR044C, YLR347C, YDR…
polyamine transport	11 of 1063 genes, 1.0%	13 of 7166 genes, 0.2%	9.05e-05	0	0	YKL174C, YKR039W, YGR138C, YHL016C, YJR059W, YBR132C, YLL028W, YKL198C, YBR043C, YPR156C, YPL274W
cofactor transport	18 of 1063 genes, 1.7%	32 of 7166 genes, 0.4%	0.00013	0	0	YOR381W, YEL065W, YGL139W, YHL040C, YPL221W, YCR028C, YOR383C, YHL047C, YDR534C, YIL006W, YGR065C, YOR382W, YNL003C, YMR056C, YAL053W, YOL158C, YPL274W, YGR096W
neutral amino acid transport	12 of 1063 genes, 1.1%	16 of 7166 genes, 0.2%	0.00023	0	0	YCL025C, YKR039W, YLL055W, YDR508C, YJR001W, YOR348C, YIL088C, YGR055W, YKL146W, YER119C, YBL089W, YNL101W
calcium ion homeostasis	12 of 1063 genes, 1.1%	16 of 7166 genes, 0.2%	0.00023	0	0	YDL128W, YJR106W, YBR036C, YLR220W, YEL031W, YBR187W, YOR087W, YGL167C, YOR291W, YNL291C, YAL053W, YNL321W
phosphorus metabolic process	178 of 1063 genes, 16.7%	850 of 7166 genes, 11.9%	0.0004	0	0	YJL095W, YNL307C, YLR305C, YMR272C, YBR020W, YOR149C, YHR033W, YFL033C, YBR117C, YHR025W, YBR092C, YOR014W, YMR006C, YDL188C, YML059C, YDR422C, YBR243C, YOR178C, YMR145C, YPR149W, YDR072C, YDR367W, YPL271W, YML075C, YGR149W, YLR134W, YIL033C, YER070W, YMR205C, YMR217W, YCR044C, YLR347C, YPR119W, YOL061W, YOR109W, YLR361C, YGR240C, YKL126W, YKL025C, YPL076W, YNR047W, YOL059W, YCL040W, YER118C, YNL…
ammonium transport	14 of 1063 genes, 1.3%	22 of 7166 genes, 0.3%	0.00048	0	0	YGR138C, YNL142W, YHL016C, YOR049C, YBR132C, YML116W, YGL077C, YOR378W, YLL028W, YPR156C, YPR138C, YOR161C, YGR121C, YPL274W
protein mannosylation	10 of 1063 genes, 0.9%	12 of 7166 genes, 0.2%	0.00052	0	0	YJR143C, YDL093W, YDR307W, YPR183W, YOR321W, YJL186W, YDL095W, YAL023C, YGR199W, YOR085W
beta-glucan metabolic process	15 of 1063 genes, 1.4%	25 of 7166 genes, 0.3%	0.00053	0	0	YGL027C, YBR229C, YDR420W, YPR159W, YMR215W, YMR307W, YFR042W, YJL174W, YLR342W, YOL030W, YAL017W, YGR032W, YGR143W, YOR336W, YMR306W
beta-glucan biosynthetic process	15 of 1063 genes, 1.4%	25 of 7166 genes, 0.3%	0.00053	0	0	YGL027C, YBR229C, YDR420W, YPR159W, YMR215W, YMR307W, YFR042W, YJL174W, YLR342W, YOL030W, YAL017W, YGR032W, YGR143W, YOR336W, YMR306W
zinc ion transport	9 of 1063 genes, 0.8%	10 of 7166 genes, 0.1%	0.00062	0	0	YOR079C, YLR130C, YGL255W, YDR205W, YIL023C, YOR316C, YNR039C, YMR243C, YKL175W
protein O-linked mannosylation	9 of 1063 genes, 0.8%	10 of 7166 genes, 0.1%	0.00062	0	0	YJR143C, YDL093W, YDR307W, YPR183W, YOR321W, YDL095W, YAL023C, YGR199W, YOR085W
polyamine transmembrane transport	9 of 1063 genes, 0.8%	10 of 7166 genes, 0.1%	0.00062	0	0	YKL174C, YKR039W, YGR138C, YHL016C, YBR132C, YLL028W, YPR156C, YBR043C, YPL274W
ammonium transmembrane transport	12 of 1063 genes, 1.1%	17 of 7166 genes, 0.2%	0.00068	0	0	YGR138C, YNL142W, YHL016C, YBR132C, YML116W, YGL077C, YOR378W, YLL028W, YPR156C, YPR138C, YGR121C, YPL274W
lipid translocation	13 of 1063 genes, 1.2%	20 of 7166 genes, 0.3%	0.00093	0	0	YPR194C, YGR197C, YPR149W, YAL026C, YIL048W, YBL020W, YER166W, YOR049C, YKL126W, YKL051W, YNR047W, YDR093W, YMR010W
vesicle-mediated transport	102 of 1063 genes, 9.6%	434 of 7166 genes, 6.1%	0.00113	0	0	YDL145C, YDR388W, YOR016C, YCL008C, YPR028W, YOR181W, YHR181W, YGR068C, YNL263C, YAL007C, YDR084C, YMR010W, YJL222W, YAR002C-A, YER166W, YMR275C, YLR083C, YFR051C, YAL042W, YER008C, YBL037W, YFL025C, YDL146W, YBR214W, YDL222C, YDL195W, YAL026C, YKR030W, YOL107W, YHL048W, YKL219W, YGL200C, YIR006C, YJL004C, YDR100W, YPR181C, YOR109W, YEL027W, YLR372W, YKL126W, YHR098C, YNR047W, YGR172C, YNL336W, Y…
organic hydroxy compound transport	24 of 1063 genes, 2.3%	57 of 7166 genes, 0.8%	0.00116	0	0	YHL007C, YPL145C, YBR008C, YKR013W, YNR055C, YDR497C, YJL078C, YDL199C, YDL019C, YOR011W, YDR326C, YDR011W, YPL058C, YJL079C, YGL077C, YLL048C, YDL046W, YLL043W, YGL084C, YFL054C, YGR097W, YMR034C, YOL158C, YAR042W
cellular calcium ion homeostasis	11 of 1063 genes, 1.0%	15 of 7166 genes, 0.2%	0.00118	0	0	YDL128W, YJR106W, YBR036C, YLR220W, YEL031W, YBR187W, YOR087W, YGL167C, YOR291W, YNL291C, YNL321W
phosphate-containing compound metabolic process	172 of 1063 genes, 16.2%	831 of 7166 genes, 11.6%	0.00155	0	0	YJL095W, YNL307C, YLR305C, YMR272C, YBR020W, YOR149C, YHR033W, YFL033C, YBR117C, YHR025W, YBR092C, YOR014W, YMR006C, YDL188C, YML059C, YDR422C, YBR243C, YOR178C, YMR145C, YPR149W, YDR072C, YDR367W, YPL271W, YML075C, YGR149W, YLR134W, YIL033C, YER070W, YMR205C, YMR217W, YCR044C, YLR347C, YPR119W, YOL061W, YOR109W, YLR361C, YGR240C, YKL126W, YKL025C, YPL076W, YNR047W, YOL059W, YCL040W, YER118C, YNL…
potassium ion transport	12 of 1063 genes, 1.1%	18 of 7166 genes, 0.3%	0.00176	0	0	YDL128W, YBR235W, YDR456W, YLR138W, YOR087W, YJL094C, YDR040C, YKR050W, YJL093C, YDR039C, YIL121W, YNL321W
fatty acid biosynthetic process	16 of 1063 genes, 1.5%	30 of 7166 genes, 0.4%	0.00194	0	0	YBR112C, YKL192C, YDL015C, YNR016C, YMR272C, YBR159W, YGL055W, YCR084C, YJL196C, YER125W, YJL097W, YLR372W, YCR034W, YKL020C, YPL231W, YKL182W
monovalent inorganic cation homeostasis	20 of 1063 genes, 1.9%	44 of 7166 genes, 0.6%	0.00237	0	0	YLR138W, YMR205C, YOR270C, YGL008C, YMR054W, YBR235W, YDR436W, YDR456W, YJL059W, YML016C, YEL027W, YGR240C, YML132W, YDL185W, YPL036W, YKR050W, YNL275W, YHR026W, YPL234C, YJL093C
macromolecule localization	195 of 1063 genes, 18.3%	973 of 7166 genes, 13.6%	0.00267	0	0	YKL068W, YLL013C, YOR016C, YNL024C-A, YIL090W, YGR141W, YGR068C, YDR084C, YKL084W, YKL051W, YDL095W, YMR010W, YJL222W, YPL094C, YOR011W, YAR002C-A, YER166W, YOR014W, YMR275C, YPR024W, YLR083C, YIL115C, YBL017C, YPR149W, YHR115C, YHL048W, YGL200C, YBR041W, YIL033C, YJL212C, YJL004C, YJL210W, YDR128W, YML058W, YLR347C, YBR023C, YLR064W, YDR326C, YOL110W, YOR109W, YEL027W, YPL058C, YNL294C, YDL046W,…
cellular zinc ion homeostasis	9 of 1063 genes, 0.8%	11 of 7166 genes, 0.2%	0.00296	0	0	YIL090W, YIL023C, YMR243C, YKL175W, YLR023C, YDR205W, YOR316C, YOL002C, YDR492W
zinc ion homeostasis	9 of 1063 genes, 0.8%	11 of 7166 genes, 0.2%	0.00296	0	0	YIL090W, YIL023C, YMR243C, YKL175W, YLR023C, YDR205W, YOR316C, YOL002C, YDR492W
tyrosine transport	7 of 1063 genes, 0.7%	7 of 7166 genes, 0.1%	0.00329	0	0	YBR069C, YIL088C, YKL146W, YJR001W, YNL101W, YBL089W, YER119C
monocarboxylic acid transport	16 of 1063 genes, 1.5%	31 of 7166 genes, 0.4%	0.00346	0	0	YOR306C, YIL006W, YKL187C, YHL008C, YGR065C, YDL054C, YOL119C, YJL193W, YBR041W, YLL048C, YLL043W, YCR028C, YOR348C, YNL065W, YOR307C, YNL125C
manganese ion transport	8 of 1063 genes, 0.8%	9 of 7166 genes, 0.1%	0.00379	0	0	YOR079C, YLR220W, YHR050W, YBR187W, YGR191W, YGL167C, YLR034C, YOL122C
import across plasma membrane	15 of 1063 genes, 1.4%	28 of 7166 genes, 0.4%	0.00397	0	0	YBR235W, YHR094C, YLR130C, YMR011W, YGL255W, YCR028C, YHL036W, YHR096C, YGR055W, YHR092C, YDR345C, YKR050W, YNL291C, YDR342C, YIL121W
phospholipid translocation	12 of 1063 genes, 1.1%	19 of 7166 genes, 0.3%	0.00415	0	0	YPR194C, YGR197C, YPR149W, YAL026C, YIL048W, YER166W, YOR049C, YKL126W, YKL051W, YNR047W, YDR093W, YMR010W
regulation of membrane lipid distribution	13 of 1063 genes, 1.2%	22 of 7166 genes, 0.3%	0.00447	0	0	YPR194C, YGR197C, YPR149W, YAL026C, YIL048W, YBL020W, YER166W, YOR049C, YKL126W, YKL051W, YNR047W, YDR093W, YMR010W
cellular monovalent inorganic cation homeostasis	19 of 1063 genes, 1.8%	42 of 7166 genes, 0.6%	0.00482	0	0	YLR138W, YMR205C, YOR270C, YGL008C, YMR054W, YDR436W, YDR456W, YJL059W, YML016C, YEL027W, YGR240C, YML132W, YDL185W, YPL036W, YKR050W, YNL275W, YHR026W, YPL234C, YJL093C
organophosphate ester transport	27 of 1063 genes, 2.5%	73 of 7166 genes, 1.0%	0.00496	0	0	YPR194C, YGR197C, YPR149W, YAL026C, YIL048W, YKL165C, YLL006W, YCL008C, YGL139W, YPL221W, YDL198C, YKL051W, YOR307C, YMR010W, YIL006W, YER166W, YMR275C, YOR049C, YNR013C, YJL193W, YMR056C, YPR128C, YKL126W, YNR047W, YDR093W, YAL053W, YGR096W
carbohydrate transport	20 of 1063 genes, 1.9%	46 of 7166 genes, 0.6%	0.00561	0	0	YDR387C, YGL225W, YMR011W, YDL138W, YBR298C, YDL194W, YDR345C, YHR092C, YML038C, YHR094C, YKL038W, YBL020W, YPL244C, YLL043W, YGL084C, YFL054C, YHR096C, YGR097W, YCL040W, YDR342C
oligosaccharide-lipid intermediate biosynthetic process	10 of 1063 genes, 0.9%	14 of 7166 genes, 0.2%	0.00594	0	0	YIL049W, YBR110W, YOR002W, YNL219C, YPR183W, YNL048W, YGR227W, YBR243C, YOR067C, YNR030W
polysaccharide metabolic process	32 of 1063 genes, 3.0%	95 of 7166 genes, 1.3%	0.00637	0	0	YIL123W, YEL040W, YGR189C, YJL174W, YLR286C, YKL104C, YLR342W, YMR164C, YOR336W, YKR042W, YHR142W, YPR159W, YNL066W, YGR032W, YGR143W, YOR178C, YMR215W, YFR042W, YOL030W, YDR261C, YAL017W, YEL058W, YMR306W, YGL027C, YBR023C, YLR300W, YBR229C, YDR420W, YMR307W, YIL162W, YPR184W, YJL186W
regulation of ion transport	11 of 1063 genes, 1.0%	17 of 7166 genes, 0.2%	0.00807	0	0	YPR194C, YGR197C, YPR149W, YCR037C, YBR132C, YNR013C, YJL198W, YKL126W, YNR047W, YKL051W, YJL093C
regulation of cellular component size	25 of 1063 genes, 2.4%	67 of 7166 genes, 0.9%	0.00974	0	0	YNL197C, YJL020C, YCR061W, YOR181W, YBR234C, YIR006C, YHR205W, YLR403W, YLR342W, YGL016W, YBR108W, YBR235W, YPR154W, YER125W, YKL129C, YNL271C, YJR059W, YDL224C, YLR370C, YIL159W, YMR109W, YNL138W, YIL034C, YBL007C, YLR337C
regulation of anatomical structure size	25 of 1063 genes, 2.4%	67 of 7166 genes, 0.9%	0.00974	0	0	YNL197C, YJL020C, YCR061W, YOR181W, YBR234C, YIR006C, YHR205W, YLR403W, YLR342W, YGL016W, YBR108W, YBR235W, YPR154W, YER125W, YKL129C, YNL271C, YJR059W, YDL224C, YLR370C, YIL159W, YMR109W, YNL138W, YIL034C, YBL007C, YLR337C
Function
Gene Ontology term	Cluster frequency	Genome frequency	Corrected	FDR	FALSE	Genes annotated to the term
			P-value		Positives
transporter activity	214 of 1063 genes, 20.1%	443 of 7166 genes, 6.2%	3.72e-65	0	0	YOR100C, YDR135C, YLL055W, YOR153W, YBR054W, YDR497C, YNR055C, YPL092W, YGR121C, YNL268W, YPL094C, YDR119W, YER145C, YOR011W, YGL255W, YER166W, YNL003C, YIL023C, YMR243C, YHR096C, YER060W, YGR125W, YDR033W, YGR096W, YOL158C, YHL040C, YLR138W, YLR220W, YPL221W, YJR040W, YPL271W, YBR041W, YJL212C, YDL194W, YER141W, YLR347C, YCL025C, YBR241C, YDR326C, YEL027W, YPL058C, YPL244C, YLL043W, YCR011C, YOL…
transmembrane transporter activity	194 of 1063 genes, 18.3%	375 of 7166 genes, 5.2%	7.67e-65	0	0	YOR100C, YDR135C, YLL055W, YOR153W, YBR054W, YDR497C, YNR055C, YPL092W, YGR121C, YNL268W, YDR119W, YER145C, YOR011W, YGL255W, YER166W, YNL003C, YIL023C, YMR243C, YHR096C, YER060W, YGR125W, YDR033W, YGR096W, YOL158C, YHL040C, YLR138W, YLR220W, YPL221W, YJR040W, YPL271W, YJL212C, YDL194W, YER141W, YCL025C, YBR241C, YEL027W, YPL058C, YPL244C, YLL043W, YCR011C, YOL020W, YPR156C, YBR293W, YAL053W, YDR…
ion transmembrane transporter activity	141 of 1063 genes, 13.3%	272 of 7166 genes, 3.8%	6.51e-46	0	0	YDR135C, YLL055W, YBR054W, YDR497C, YNR055C, YPL092W, YGR121C, YNL268W, YDR119W, YER145C, YGL255W, YER166W, YIL023C, YMR243C, YHR096C, YGR125W, YDR033W, YGR096W, YLR138W, YLR220W, YPL221W, YJR040W, YPL271W, YDL194W, YER141W, YCL025C, YEL027W, YPL244C, YOL020W, YPR156C, YBR293W, YAL053W, YDR387C, YIL048W, YNL055C, YML116W, YDL067C, YGR191W, YOR348C, YHL036W, YHR092C, YNL065W, YOR307C, YMR058W, YBL…
inorganic molecular entity transmembrane transporter activity	126 of 1063 genes, 11.9%	246 of 7166 genes, 3.4%	6.5e-40	0	0	YOL084W, YBR069C, YDR135C, YLL055W, YOL092W, YBR054W, YDR497C, YNR055C, YJL094C, YDR040C, YPL092W, YDL199C, YNL291C, YNL268W, YDR119W, YER145C, YIL006W, YMR054W, YOR011W, YGL255W, YIL023C, YMR243C, YLL048C, YGL167C, YHR096C, YGR125W, YDR033W, YKR039W, YDR046C, YLR138W, YLR220W, YBR187W, YKR093W, YNR039C, YJR040W, YPL271W, YBR295W, YDL194W, YGL008C, YER141W, YOL122C, YCL025C, YDR270W, YGR065C, YCR…
cation transmembrane transporter activity	99 of 1063 genes, 9.3%	196 of 7166 genes, 2.7%	4.23e-30	0	0	YOL084W, YBR069C, YLL055W, YDR497C, YNR055C, YLL028W, YJL094C, YDR040C, YDL199C, YNL291C, YGR121C, YNL268W, YER145C, YMR054W, YGL255W, YIL023C, YMR243C, YGL167C, YHR096C, YGR096W, YKR039W, YLR138W, YLR220W, YBR187W, YKR093W, YNR039C, YJR040W, YPL271W, YBR295W, YDL194W, YGL008C, YER141W, YOL122C, YIL121W, YCL025C, YDR270W, YGR138C, YEL027W, YGL077C, YLR034C, YOL020W, YOR316C, YPR156C, YPL234C, YDR…
active transmembrane transporter activity	85 of 1063 genes, 8.0%	171 of 7166 genes, 2.4%	7e-25	0	0	YOR100C, YDR135C, YOR153W, YDR406W, YDR497C, YLL028W, YJL094C, YDR040C, YDL199C, YIL006W, YMR054W, YER087C-B, YOR011W, YER166W, YLL048C, YGL167C, YHR096C, YGR125W, YLR138W, YKR093W, YPL271W, YJR040W, YBR295W, YJL212C, YDL194W, YGL008C, YOL122C, YDR270W, YGR065C, YGR138C, YCR037C, YEL027W, YPL058C, YPR003C, YOR291W, YLR034C, YCR011C, YPR156C, YPL234C, YDR387C, YOR328W, YGL225W, YIL048W, YDL138W, Y…
anion transmembrane transporter activity	60 of 1063 genes, 5.6%	104 of 7166 genes, 1.5%	1.87e-21	0	0	YBR069C, YDR135C, YLL055W, YNL055C, YML116W, YGR191W, YOL092W, YOR348C, YHL036W, YBR068C, YPL092W, YNL065W, YLL015W, YOR307C, YBL089W, YNL268W, YOR306C, YDR119W, YIL006W, YBR235W, YHL008C, YDR508C, YJR001W, YNR013C, YJL193W, YLL048C, YMR056C, YPR128C, YIL088C, YKL146W, YGR125W, YNL275W, YGR096W, YDR090C, YKR039W, YGL139W, YDR046C, YPL265W, YPL221W, YJR040W, YCR028C, YGR055W, YDR352W, YER119C, YNL…
drug transmembrane transporter activity	45 of 1063 genes, 4.2%	69 of 7166 genes, 1.0%	9.32e-19	0	0	YBR069C, YBR008C, YGL186C, YOR153W, YML116W, YGR191W, YOR348C, YHL036W, YNR055C, YLL028W, YNL065W, YBL089W, YOR306C, YHL008C, YNL003C, YDR508C, YJR001W, YDR011W, YBR021W, YMR056C, YPR128C, YIL088C, YKL146W, YOR071C, YNL275W, YHR032W, YGR096W, YKR039W, YPL265W, YPR198W, YCR028C, YGR055W, YLR237W, YER119C, YIL121W, YNL101W, YCL025C, YGR065C, YDR338C, YGR138C, YGL077C, YOL020W, YBR043C, YPR156C, YPL…
organic anion transmembrane transporter activity	50 of 1063 genes, 4.7%	87 of 7166 genes, 1.2%	1.71e-17	0	0	YBR069C, YDR135C, YLL055W, YGR191W, YOL092W, YOR348C, YHL036W, YBR068C, YNL065W, YLL015W, YOR307C, YBL089W, YNL268W, YOR306C, YDR119W, YIL006W, YHL008C, YDR508C, YJR001W, YNR013C, YJL193W, YLL048C, YMR056C, YPR128C, YIL088C, YKL146W, YGR096W, YDR090C, YKR039W, YGL139W, YDR046C, YPL265W, YPL221W, YCR028C, YGR055W, YDR352W, YER119C, YNL101W, YDR160W, YCL025C, YEL063C, YGR065C, YMR088C, YEL064C, YPL…
organic acid transmembrane transporter activity	42 of 1063 genes, 4.0%	68 of 7166 genes, 0.9%	4.44e-16	0	0	YBR069C, YDR135C, YLL055W, YGR191W, YOL092W, YOR348C, YHL036W, YBR068C, YNL065W, YLL015W, YOR307C, YBL089W, YNL268W, YDR119W, YIL006W, YHL008C, YDR508C, YJR001W, YJL193W, YLL048C, YIL088C, YKL146W, YDR090C, YKR039W, YDR046C, YPL265W, YCR028C, YGR055W, YDR352W, YER119C, YNL101W, YDR160W, YCL025C, YEL063C, YGR065C, YMR088C, YPL058C, YEL064C, YFL055W, YOL020W, YBR293W, YGR260W
carboxylic acid transmembrane transporter activity	41 of 1063 genes, 3.9%	66 of 7166 genes, 0.9%	8.62e-16	0	0	YBR069C, YDR135C, YLL055W, YGR191W, YOL092W, YOR348C, YHL036W, YBR068C, YNL065W, YLL015W, YOR307C, YBL089W, YNL268W, YDR119W, YIL006W, YHL008C, YDR508C, YJR001W, YJL193W, YLL048C, YIL088C, YKL146W, YDR090C, YKR039W, YDR046C, YPL265W, YCR028C, YGR055W, YDR352W, YER119C, YNL101W, YDR160W, YCL025C, YEL063C, YGR065C, YMR088C, YEL064C, YFL055W, YOL020W, YBR293W, YGR260W
inorganic cation transmembrane transporter activity	67 of 1063 genes, 6.3%	153 of 7166 genes, 2.1%	1.91e-15	0	0	YOL084W, YDR497C, YNR055C, YJL094C, YDR040C, YDL199C, YNL291C, YER145C, YMR054W, YGL255W, YIL023C, YMR243C, YGL167C, YHR096C, YLR138W, YLR220W, YBR187W, YKR093W, YNR039C, YPL271W, YJR040W, YBR295W, YDL194W, YGL008C, YER141W, YOL122C, YDR270W, YEL027W, YLR034C, YOR316C, YPL234C, YDR387C, YDL067C, YDL138W, YOR270C, YHR092C, YLL015W, YMR058W, YHR094C, YOR079C, YBR235W, YDR456W, YBR207W, YKL175W, YBR…
transferase activity, transferring hexosyl groups	47 of 1063 genes, 4.4%	85 of 7166 genes, 1.2%	2.08e-15	0	0	YKL004W, YML115C, YJL002C, YOR002W, YDL093W, YEL002C, YLR342W, YDR483W, YOR149C, YDL095W, YOR336W, YJL139C, YMR261C, YBR004C, YDR307W, YPR183W, YPL057C, YGR032W, YGL022W, YGR199W, YNR030W, YML019W, YGL038C, YDR072C, YGR216C, YOR099W, YJR143C, YGR227W, YOR067C, YAL023C, YOR085W, YMR306W, YBR023C, YBR038W, YBR110W, YDR437W, YOR103C, YNL219C, YEL036C, YPR184W, YOR321W, YGL142C, YJL186W, YJR013W, YNL…
transferase activity, transferring glycosyl groups	52 of 1063 genes, 4.9%	106 of 7166 genes, 1.5%	3.28e-14	0	0	YKL004W, YML115C, YJL002C, YOR002W, YEL040W, YDL093W, YGR189C, YEL002C, YLR342W, YDR483W, YOR149C, YDL095W, YOR336W, YJL139C, YDR354W, YMR261C, YBR004C, YDR307W, YPR183W, YPL057C, YGR032W, YBR243C, YGL022W, YGR199W, YNR030W, YML019W, YGL038C, YDR072C, YGR216C, YOR099W, YJR143C, YDR441C, YGR227W, YOR067C, YAL023C, YMR306W, YOR085W, YBR023C, YBR038W, YBR110W, YDR437W, YOR103C, YNL219C, YEL036C, YPR…
amino acid transmembrane transporter activity	30 of 1063 genes, 2.8%	41 of 7166 genes, 0.6%	3.84e-14	0	0	YKR039W, YBR069C, YPL265W, YDR046C, YLL055W, YGR191W, YOL092W, YOR348C, YHL036W, YBR068C, YGR055W, YDR352W, YNL101W, YBL089W, YNL268W, YER119C, YDR160W, YEL063C, YDR119W, YCL025C, YMR088C, YDR508C, YJR001W, YEL064C, YFL055W, YIL088C, YKL146W, YOL020W, YBR293W, YDR090C
secondary active transmembrane transporter activity	48 of 1063 genes, 4.5%	93 of 7166 genes, 1.3%	3.88e-14	0	0	YDR387C, YGL225W, YOR100C, YDR497C, YLL028W, YJL094C, YDL138W, YDL199C, YHR092C, YML038C, YOR307C, YNL125C, YIL006W, YBR235W, YHR094C, YDR456W, YOL119C, YNR013C, YBR021W, YJL193W, YMR056C, YHR096C, YGR125W, YNL275W, YHR032W, YMR011W, YLR138W, YJR040W, YKR093W, YJL198W, YJL212C, YBR298C, YGR055W, YDL194W, YDR345C, YOL122C, YNL321W, YDL128W, YGR065C, YDR338C, YGR138C, YCR037C, YHR050W, YPR003C, YGL…
metal ion transmembrane transporter activity	34 of 1063 genes, 3.2%	55 of 7166 genes, 0.8%	9.87e-13	0	0	YJL094C, YDR040C, YLL015W, YNL291C, YMR058W, YER145C, YBR235W, YOR079C, YDR456W, YGL255W, YBR207W, YIL023C, YMR243C, YKL175W, YGL167C, YJL093C, YBR187W, YLR220W, YLR138W, YNR039C, YBR295W, YDR205W, YOL122C, YNL321W, YDL128W, YDR270W, YLR130C, YHR050W, YJL133W, YOR087W, YLR034C, YKR050W, YOR316C, YDR039C
transition metal ion transmembrane transporter activity	22 of 1063 genes, 2.1%	31 of 7166 genes, 0.4%	1.68e-09	0	0	YLR220W, YBR187W, YNR039C, YBR295W, YDR205W, YLL015W, YMR058W, YOL122C, YER145C, YDR270W, YOR079C, YLR130C, YBR207W, YGL255W, YIL023C, YJL133W, YHR050W, YMR243C, YKL175W, YGL167C, YLR034C, YOR316C
P-P-bond-hydrolysis-driven transmembrane transporter activity	37 of 1063 genes, 3.5%	77 of 7166 genes, 1.1%	2.57e-09	0	0	YOR328W, YIL048W, YDR135C, YOR153W, YDR406W, YDR040C, YOR270C, YLL015W, YMR054W, YER087C-B, YOR011W, YER166W, YDR011W, YOL075C, YLL048C, YPL270W, YGL167C, YLR378C, YDL185W, YHR026W, YJR121W, YPL271W, YBR295W, YGL008C, YNR017W, YDR298C, YDR270W, YEL031W, YEL027W, YPL058C, YJL143W, YOR291W, YDR038C, YPL036W, YCR011C, YPL234C, YDR039C
primary active transmembrane transporter activity	37 of 1063 genes, 3.5%	78 of 7166 genes, 1.1%	4.21e-09	0	0	YOR328W, YIL048W, YDR135C, YOR153W, YDR406W, YDR040C, YOR270C, YLL015W, YMR054W, YER087C-B, YOR011W, YER166W, YDR011W, YOL075C, YLL048C, YPL270W, YGL167C, YLR378C, YDL185W, YHR026W, YJR121W, YPL271W, YBR295W, YGL008C, YNR017W, YDR298C, YDR270W, YEL031W, YEL027W, YPL058C, YJL143W, YOR291W, YDR038C, YPL036W, YCR011C, YPL234C, YDR039C
catalytic activity	459 of 1063 genes, 43.2%	2438 of 7166 genes, 34.0%	7.03e-09	0	0	YHR028C, YMR202W, YDL190C, YIL123W, YDR135C, YGL160W, YOR153W, YGR189C, YLR286C, YOR149C, YIR035C, YHL050C, YHR033W, YOR360C, YDL095W, YFL030W, YIR039C, YOR011W, YHR025W, YDR489W, YPR004C, YJR131W, YER166W, YDR518W, YHR204W, YNL085W, YBR243C, YHR143W, YOR303W, YHR115C, YMR215W, YJL159W, YML075C, YGR149W, YLR134W, YER070W, YMR205C, YPL207W, YAR035W, YLR121C, YPL015C, YER141W, YBR023C, YER152C, YEL…
ATPase activity, coupled to movement of substances	36 of 1063 genes, 3.4%	76 of 7166 genes, 1.1%	8.6e-09	0	0	YOR328W, YIL048W, YDR135C, YOR153W, YDR406W, YDR040C, YOR270C, YLL015W, YMR054W, YOR011W, YER166W, YOR049C, YDR011W, YOL075C, YLL048C, YPL270W, YGL167C, YDL185W, YHR026W, YJR121W, YAL026C, YPL271W, YBR295W, YGL008C, YDR298C, YDR270W, YEL031W, YEL027W, YPL058C, YOR291W, YDR038C, YPL036W, YCR011C, YPL234C, YDR093W, YDR039C
ATPase activity, coupled to transmembrane movement of substances	33 of 1063 genes, 3.1%	69 of 7166 genes, 1.0%	4.48e-08	0	0	YOR328W, YIL048W, YDR135C, YOR153W, YDR406W, YDR040C, YOR270C, YLL015W, YMR054W, YOR011W, YER166W, YDR011W, YOL075C, YLL048C, YPL270W, YGL167C, YDL185W, YHR026W, YJR121W, YPL271W, YBR295W, YGL008C, YDR298C, YDR270W, YEL031W, YEL027W, YPL058C, YOR291W, YPL036W, YCR011C, YDR038C, YPL234C, YDR039C
divalent inorganic cation transmembrane transporter activity	12 of 1063 genes, 1.1%	12 of 7166 genes, 0.2%	7.13e-08	0	0	YER145C, YOR079C, YLR130C, YGL255W, YBR207W, YIL023C, YLR220W, YNR039C, YMR243C, YKL175W, YDR205W, YOR316C
monovalent inorganic cation transmembrane transporter activity	43 of 1063 genes, 4.0%	112 of 7166 genes, 1.6%	4.2e-07	0	0	YDR387C, YDL067C, YDR497C, YJL094C, YDL138W, YDR040C, YOR270C, YDL199C, YHR092C, YMR054W, YBR235W, YHR094C, YDR456W, YGL167C, YHR096C, YDL185W, YJL093C, YHR026W, YJR121W, YMR011W, YLR138W, YPL271W, YJR040W, YKR093W, YBR298C, YDR345C, YGL008C, YDL194W, YER141W, YOL122C, YNL321W, YDL128W, YDR298C, YEL027W, YHR050W, YOR087W, YLR034C, YDR038C, YPL036W, YKR050W, YPL234C, YDR342C, YDR039C
mannosyltransferase activity	24 of 1063 genes, 2.3%	44 of 7166 genes, 0.6%	5.96e-07	0	0	YGL038C, YML115C, YOR099W, YJR143C, YDL093W, YDR483W, YOR149C, YDL095W, YJL139C, YAL023C, YBR110W, YBR004C, YDR307W, YNL219C, YPR183W, YEL036C, YOR321W, YGL142C, YJL186W, YJR013W, YPL057C, YNL048W, YGR199W, YNR030W
hydrolase activity, hydrolyzing O-glycosyl compounds	25 of 1063 genes, 2.4%	49 of 7166 genes, 0.7%	1.7e-06	0	0	YLR144C, YEL040W, YPL087W, YPR026W, YGR189C, YGR279C, YLR286C, YDR261C, YMR305C, YNR067C, YGL027C, YLR300W, YGL028C, YBR229C, YJR131W, YPR159W, YGR282C, YNL066W, YPR184W, YIL162W, YOL155C, YHR204W, YNL327W, YGR143W, YHR143W
antiporter activity	20 of 1063 genes, 1.9%	34 of 7166 genes, 0.5%	2.6e-06	0	0	YGL225W, YOR100C, YLR138W, YJR040W, YJL094C, YLL028W, YML038C, YOR307C, YNL321W, YDL128W, YDR338C, YGR138C, YDR456W, YPR003C, YJL193W, YMR056C, YGR125W, YPR156C, YNL275W, YHR032W
L-amino acid transmembrane transporter activity	16 of 1063 genes, 1.5%	23 of 7166 genes, 0.3%	2.87e-06	0	0	YKR039W, YBR069C, YPL265W, YGR191W, YOR348C, YHL036W, YGR055W, YNL101W, YER119C, YBL089W, YCL025C, YDR508C, YJR001W, YIL088C, YKL146W, YOL020W
basic amino acid transmembrane transporter activity	13 of 1063 genes, 1.2%	16 of 7166 genes, 0.2%	3.78e-06	0	0	YDR160W, YEL063C, YDR119W, YMR088C, YGR191W, YOL092W, YIL088C, YDR352W, YBR293W, YDR090C, YNL268W, YER119C, YBL089W
neutral amino acid transmembrane transporter activity	12 of 1063 genes, 1.1%	14 of 7166 genes, 0.2%	4.85e-06	0	0	YCL025C, YKR039W, YLL055W, YDR508C, YJR001W, YOR348C, YIL088C, YGR055W, YKL146W, YER119C, YBL089W, YNL101W
proton transmembrane transporter activity	39 of 1063 genes, 3.7%	104 of 7166 genes, 1.5%	5.8e-06	0	0	YDR387C, YDL067C, YDR497C, YJL094C, YDL138W, YDR040C, YOR270C, YDL199C, YHR092C, YMR054W, YHR094C, YDR456W, YGL167C, YHR096C, YDL185W, YHR026W, YJR121W, YMR011W, YLR138W, YPL271W, YJR040W, YKR093W, YBR298C, YDR345C, YGL008C, YDL194W, YER141W, YOL122C, YNL321W, YDL128W, YDR298C, YEL027W, YHR050W, YLR034C, YDR038C, YPL036W, YPL234C, YDR342C, YDR039C
hydrolase activity, acting on glycosyl bonds	27 of 1063 genes, 2.5%	61 of 7166 genes, 0.9%	1.98e-05	0	0	YIL123W, YLR144C, YEL040W, YPL087W, YPR026W, YGR189C, YGR279C, YLR286C, YDR261C, YMR305C, YNR067C, YGL027C, YKR042W, YGL028C, YLR300W, YBR229C, YJR131W, YPR159W, YGR282C, YNL066W, YPR184W, YIL162W, YOL155C, YHR204W, YNL327W, YGR143W, YHR143W
zinc ion transmembrane transporter activity	9 of 1063 genes, 0.8%	9 of 7166 genes, 0.1%	2.24e-05	0	0	YOR079C, YLR130C, YGL255W, YDR205W, YIL023C, YOR316C, YNR039C, YMR243C, YKL175W
aromatic amino acid transmembrane transporter activity	9 of 1063 genes, 0.8%	9 of 7166 genes, 0.1%	2.24e-05	0	0	YBR069C, YJR001W, YGR191W, YIL088C, YKL146W, YOL020W, YER119C, YBL089W, YNL101W
ATPase activity, coupled to transmembrane movement of ions, phosphorylative mechanism	12 of 1063 genes, 1.1%	16 of 7166 genes, 0.2%	7.25e-05	0	0	YDR270W, YIL048W, YER166W, YEL031W, YBR295W, YGL167C, YOR291W, YDR040C, YDR038C, YGL008C, YPL036W, YDR039C
glucosidase activity	17 of 1063 genes, 1.6%	30 of 7166 genes, 0.4%	8.43e-05	0	0	YLR144C, YGR279C, YDR261C, YMR305C, YNR067C, YGL027C, YLR300W, YGL028C, YBR229C, YPR159W, YGR282C, YNL066W, YIL162W, YPR184W, YOL155C, YGR143W, YHR143W
potassium ion transmembrane transporter activity	11 of 1063 genes, 1.0%	14 of 7166 genes, 0.2%	0.00011	0	0	YDL128W, YBR235W, YDR456W, YLR138W, YOR087W, YJL094C, YDR040C, YKR050W, YJL093C, YNL321W, YDR039C
palmitoyltransferase activity	10 of 1063 genes, 0.9%	12 of 7166 genes, 0.2%	0.00016	0	0	YOL003C, YOL110W, YDR264C, YNL326C, YDR062W, YOR034C, YDR126W, YMR296C, YDR459C, YKL182W
organic hydroxy compound transmembrane transporter activity	9 of 1063 genes, 0.8%	10 of 7166 genes, 0.1%	0.00019	0	0	YOR011W, YBR008C, YGL077C, YLL043W, YLL048C, YNR055C, YDR497C, YFL054C, YDL199C
active ion transmembrane transporter activity	21 of 1063 genes, 2.0%	45 of 7166 genes, 0.6%	0.00023	0	0	YJR121W, YIL048W, YPL271W, YBR295W, YDR040C, YOR270C, YGL008C, YDR298C, YDR270W, YMR054W, YER166W, YEL027W, YEL031W, YGL167C, YOR291W, YDL185W, YDR038C, YPL036W, YHR026W, YPL234C, YDR039C
ATPase coupled ion transmembrane transporter activity	21 of 1063 genes, 2.0%	45 of 7166 genes, 0.6%	0.00023	0	0	YJR121W, YIL048W, YPL271W, YBR295W, YDR040C, YOR270C, YGL008C, YDR298C, YDR270W, YMR054W, YER166W, YEL027W, YEL031W, YGL167C, YOR291W, YDL185W, YDR038C, YPL036W, YHR026W, YPL234C, YDR039C
transferase activity	192 of 1063 genes, 18.1%	940 of 7166 genes, 13.1%	0.00025	0	0	YDL190C, YJL095W, YNL307C, YLR305C, YCR048W, YGR189C, YBR020W, YDR483W, YOR149C, YAR003W, YHR033W, YDL095W, YFL033C, YFL030W, YBR117C, YHR025W, YMR275C, YDR307W, YDR422C, YBR243C, YGL022W, YOR116C, YHR115C, YDR072C, YMR215W, YGR149W, YMR205C, YAR035W, YOR067C, YJL210W, YMR306W, YBR023C, YER152C, YNR033W, YPR119W, YOL110W, YOL061W, YLR372W, YGR240C, YKL126W, YJL186W, YMR296C, YKL025C, YNL048W, YPL…
symporter activity	22 of 1063 genes, 2.1%	49 of 7166 genes, 0.7%	0.00028	0	0	YDR387C, YMR011W, YKR093W, YDR497C, YDL138W, YBR298C, YDL199C, YDL194W, YHR092C, YDR345C, YOL122C, YNL125C, YBR235W, YHR094C, YGR065C, YOL119C, YHR050W, YBR021W, YGL084C, YHR096C, YLR034C, YDR342C
signaling receptor activity	11 of 1063 genes, 1.0%	15 of 7166 genes, 0.2%	0.00037	0	0	YER118C, YLR332W, YDR420W, YNL283C, YGR014W, YLR023C, YOL105C, YIL147C, YOL002C, YDR492W, YFL026W
channel activity	13 of 1063 genes, 1.2%	21 of 7166 genes, 0.3%	0.00066	0	0	YOL084W, YLL053C, YNL055C, YOR087W, YJR040W, YBR054W, YLL043W, YFL054C, YLR241W, YDR033W, YNL291C, YJL093C, YMR266W
passive transmembrane transporter activity	13 of 1063 genes, 1.2%	21 of 7166 genes, 0.3%	0.00066	0	0	YOL084W, YLL053C, YNL055C, YOR087W, YJR040W, YBR054W, YLL043W, YFL054C, YLR241W, YDR033W, YNL291C, YJL093C, YMR266W
dolichyl-phosphate-mannose-protein mannosyltransferase activity	7 of 1063 genes, 0.7%	7 of 7166 genes, 0.1%	0.00103	0	0	YOR321W, YDL095W, YJR143C, YDL093W, YAL023C, YDR307W, YGR199W
substrate-specific channel activity	12 of 1063 genes, 1.1%	19 of 7166 genes, 0.3%	0.0013	0	0	YOL084W, YLL053C, YNL055C, YOR087W, YJR040W, YBR054W, YFL054C, YLR241W, YDR033W, YNL291C, YJL093C, YMR266W
cofactor transmembrane transporter activity	12 of 1063 genes, 1.1%	19 of 7166 genes, 0.3%	0.0013	0	0	YIL006W, YGR065C, YEL065W, YGL139W, YNL003C, YHL040C, YPL221W, YCR028C, YHL047C, YAL053W, YPL274W, YOL158C
ammonium transmembrane transporter activity	11 of 1063 genes, 1.0%	17 of 7166 genes, 0.2%	0.00252	0	0	YGR138C, YNL142W, YHL016C, YML116W, YGL077C, YOR378W, YLL028W, YPR156C, YPR138C, YPL274W, YGR121C
nucleobase-containing compound transmembrane transporter activity	14 of 1063 genes, 1.3%	26 of 7166 genes, 0.4%	0.00255	0	0	YIL006W, YAL022C, YGL225W, YGL139W, YPL221W, YDL198C, YBL042C, YPL244C, YMR056C, YPR128C, YER056C, YOR071C, YML038C, YAL053W
proton-exporting ATPase activity	13 of 1063 genes, 1.2%	23 of 7166 genes, 0.3%	0.00278	0	0	YMR054W, YJR121W, YEL027W, YGL167C, YDR040C, YDL185W, YOR270C, YDR038C, YGL008C, YPL036W, YPL234C, YHR026W, YDR039C
ion channel activity	10 of 1063 genes, 0.9%	15 of 7166 genes, 0.2%	0.00484	0	0	YOL084W, YNL055C, YOR087W, YJR040W, YBR054W, YLR241W, YDR033W, YNL291C, YJL093C, YMR266W
polyamine transmembrane transporter activity	8 of 1063 genes, 0.8%	10 of 7166 genes, 0.1%	0.00516	0	0	YKL174C, YKR039W, YGR138C, YHL016C, YLL028W, YPR156C, YBR043C, YPL274W
nucleobase transmembrane transporter activity	8 of 1063 genes, 0.8%	10 of 7166 genes, 0.1%	0.00516	0	0	YAL022C, YBL042C, YBR021W, YER060W, YER056C, YLR237W, YER060W-A, YOR071C
azole transmembrane transporter activity	8 of 1063 genes, 0.8%	10 of 7166 genes, 0.1%	0.00516	0	0	YBR008C, YGR191W, YIL088C, YLR237W, YOR071C, YER119C, YBL089W, YGR096W
sulfur compound transmembrane transporter activity	12 of 1063 genes, 1.1%	21 of 7166 genes, 0.3%	0.00567	0	0	YGR065C, YLL055W, YNL003C, YPR003C, YHL036W, YLL061W, YGR055W, YPL092W, YLR237W, YGR125W, YGR096W, YPL274W
L-tyrosine transmembrane transporter activity	6 of 1063 genes, 0.6%	6 of 7166 genes, 0.1%	0.00697	0	0	YIL088C, YKL146W, YJR001W, YNL101W, YBL089W, YER119C
glucan endo-1,3-beta-D-glucosidase activity	6 of 1063 genes, 0.6%	6 of 7166 genes, 0.1%	0.00697	0	0	YGL028C, YMR305C, YLR144C, YGR282C, YNR067C, YGR279C
amide transmembrane transporter activity	18 of 1063 genes, 1.7%	42 of 7166 genes, 0.6%	0.00711	0	0	YPR194C, YER087C-B, YGR065C, YHL016C, YKR093W, YPL270W, YOR297C, YJL212C, YLL043W, YCR028C, YJL143W, YFL054C, YGL114W, YLR378C, YLR237W, YNR017W, YOR071C, YBR283C
manganese ion transmembrane transporter activity	7 of 1063 genes, 0.7%	8 of 7166 genes, 0.1%	0.00717	0	0	YGL167C, YOR079C, YLR034C, YLR220W, YHR050W, YBR187W, YOL122C
protein-cysteine S-palmitoyltransferase activity	7 of 1063 genes, 0.7%	8 of 7166 genes, 0.1%	0.00717	0	0	YOL003C, YOR034C, YDR126W, YOL110W, YDR264C, YDR459C, YNL326C
protein-cysteine S-acyltransferase activity	7 of 1063 genes, 0.7%	8 of 7166 genes, 0.1%	0.00717	0	0	YOL003C, YOR034C, YDR126W, YOL110W, YDR264C, YDR459C, YNL326C
vitamin transmembrane transporter activity	7 of 1063 genes, 0.7%	8 of 7166 genes, 0.1%	0.00717	0	0	YOR306C, YCR028C, YGR065C, YLR237W, YGL186C, YGR096W, YGL077C
Component
Gene Ontology term	Cluster frequency	Genome frequency	Corrected	FDR	FALSE	Genes annotated to the term
			P-value		Positives
intrinsic component of membrane	600 of 1063 genes, 56.4%	1438 of 7166 genes, 20.1%	2.64e-183	0	0	YMR202W, YOR016C, YNL024C-A, YOR100C, YDR135C, YGR189C, YIR035C, YHL050C, YGR121C, YPL094C, YCL002C, YER166W, YIL047C, YIL023C, YHR078W, YNR044W, YNL115C, YIL115C, YER060W, YGR023W, YOL158C, YHL040C, YPL221W, YML075C, YDL194W, YDR055W, YEL027W, YPL058C, YPL244C, YOR098C, YMR296C, YDR459C, YLL051C, YML116W, YOR092W, YHL036W, YOR383C, YCL005W, YLR356W, YHR094C, YBR036C, YJR001W, YCR068W, YDR414C, Y…
membrane part	635 of 1063 genes, 59.7%	1700 of 7166 genes, 23.7%	2.29e-166	0	0	YMR202W, YOR016C, YNL024C-A, YOR100C, YDR135C, YGR189C, YIR035C, YHL050C, YGR121C, YPL094C, YCL002C, YER166W, YIL047C, YIL023C, YHR078W, YNR044W, YNL115C, YIL115C, YER060W, YGR023W, YOL158C, YHL040C, YPL221W, YML075C, YDL194W, YDR055W, YEL027W, YPL058C, YPL244C, YOR098C, YMR296C, YDR459C, YLL051C, YPL085W, YML116W, YOR092W, YHL036W, YOR383C, YCL005W, YLR356W, YHR094C, YBR036C, YJR001W, YCR068W, Y…
integral component of membrane	557 of 1063 genes, 52.4%	1375 of 7166 genes, 19.2%	1.69e-157	0	0	YMR202W, YOR016C, YNL024C-A, YOR100C, YDR135C, YIR035C, YHL050C, YGR121C, YPL094C, YCL002C, YER166W, YIL047C, YIL023C, YHR078W, YNL115C, YIL115C, YER060W, YGR023W, YOL158C, YHL040C, YPL221W, YML075C, YDL194W, YEL027W, YPL058C, YPL244C, YOR098C, YMR296C, YDR459C, YLL051C, YML116W, YOR092W, YHL036W, YCL005W, YLR356W, YHR094C, YBR036C, YJR001W, YCR068W, YDR414C, YMR056C, YPL270W, YBR238C, YGL114W, Y…
membrane	690 of 1063 genes, 64.9%	2115 of 7166 genes, 29.5%	4.3e-148	0	0	YMR202W, YOR016C, YNL024C-A, YOR100C, YDR135C, YGR189C, YIR035C, YHL050C, YGR121C, YPL094C, YCL002C, YER166W, YIL047C, YIL023C, YHR078W, YNR044W, YNL115C, YHR204W, YIL115C, YER060W, YGR023W, YOL158C, YHL040C, YPL221W, YML075C, YDL194W, YDR055W, YEL047C, YOR109W, YEL027W, YPL058C, YPL244C, YKL126W, YOR098C, YMR296C, YCL040W, YDR459C, YBL007C, YLL051C, YPL085W, YML116W, YOR092W, YMR212C, YHL036W, Y…
endoplasmic reticulum	302 of 1063 genes, 28.4%	679 of 7166 genes, 9.5%	6.86e-85	0	0	YMR202W, YOR016C, YIL123W, YNL024C-A, YGL160W, YLR286C, YOR149C, YDL095W, YGR121C, YMR010W, YPL094C, YAR002C-A, YGR284C, YJR131W, YER166W, YIL023C, YDR518W, YHR204W, YBR243C, YDR033W, YGL032C, YPL221W, YML075C, YGR149W, YPL207W, YBR023C, YPL244C, YMR296C, YCR011C, YOL020W, YDR459C, YAL053W, YER019W, YMR015C, YIR022W, YKR051W, YPL085W, YOR092W, YMR305C, YCL005W, YNL125C, YMR058W, YBR078W, YBR207W,…
endomembrane system	384 of 1063 genes, 36.1%	1092 of 7166 genes, 15.2%	1.25e-74	0	0	YMR202W, YOR016C, YIL123W, YNL024C-A, YGL160W, YLR286C, YOR149C, YDL095W, YGR121C, YMR010W, YPL094C, YAR002C-A, YGR284C, YJR131W, YER166W, YIL047C, YIL023C, YDR518W, YHR204W, YIL115C, YBR243C, YDR033W, YOL158C, YGL032C, YHL040C, YDR367W, YPL221W, YML075C, YGR149W, YPL207W, YBR023C, YPL244C, YOR098C, YMR296C, YCR011C, YOL020W, YDR459C, YBL007C, YAL053W, YER019W, YIL048W, YMR015C, YIR022W, YML031W,…
cell periphery	324 of 1063 genes, 30.5%	831 of 7166 genes, 11.6%	1.09e-73	0	0	YDR388W, YIL123W, YOR181W, YOR153W, YER011W, YGR189C, YDR497C, YLR286C, YML104C, YOR161C, YGR121C, YIR039C, YOR011W, YER166W, YIL047C, YNR044W, YDL146W, YER060W, YGR023W, YLR413W, YDR033W, YHR143W, YOL158C, YGL032C, YHL040C, YMR215W, YJL159W, YGR149W, YJL212C, YDL194W, YBR108W, YLR121C, YBR023C, YDR055W, YEL047C, YOR109W, YPL058C, YKL126W, YCR011C, YOL020W, YCL040W, YDR459C, YMR034C, YBL007C, YFL…
organelle subcompartment	230 of 1063 genes, 21.6%	519 of 7166 genes, 7.2%	9.17e-62	0	0	YMR202W, YOR016C, YNL024C-A, YIL102C-A, YIL090W, YLL055W, YCR048W, YPL087W, YMR272C, YJR015W, YDR483W, YOR149C, YDR084C, YDL095W, YMR010W, YPL094C, YCL045C, YAR002C-A, YGR284C, YJR131W, YIL023C, YDR307W, YML059C, YBR243C, YGR143W, YGL022W, YGL200C, YLR220W, YNL305C, YDR367W, YPL221W, YJR040W, YML075C, YGL010W, YJL004C, YGR263C, YOR067C, YCR044C, YLR064W, YDR326C, YOL110W, YPL244C, YLR372W, YMR296…
lytic vacuole	211 of 1063 genes, 19.8%	462 of 7166 genes, 6.4%	6.79e-59	0	0	YNL176C, YHR028C, YIR019C, YDR135C, YGR141W, YER011W, YPL087W, YDR497C, YLR286C, YNR055C, YDR483W, YML104C, YKL051W, YOR292C, YJL222W, YDR119W, YIL047C, YLR083C, YJL172W, YMR243C, YDR422C, YNL115C, YHR151C, YBL017C, YGR125W, YLR413W, YLR001C, YHR143W, YOL158C, YIL067C, YGL032C, YHL048W, YHL040C, YMR215W, YDL180W, YLR220W, YNL305C, YPL221W, YJR040W, YBR041W, YDR128W, YNL320W, YCR044C, YHR132C, YBR…
endoplasmic reticulum part	196 of 1063 genes, 18.4%	408 of 7166 genes, 5.7%	8.5e-59	0	0	YMR202W, YOR016C, YNL024C-A, YIL102C-A, YIL090W, YLL055W, YGL160W, YCR048W, YPL087W, YMR272C, YJR015W, YOR149C, YDL095W, YPL094C, YCL045C, YAR002C-A, YGR284C, YJR131W, YIL023C, YDR307W, YML059C, YDR518W, YHR204W, YBR243C, YGR143W, YGL022W, YGL200C, YNL305C, YPL221W, YML075C, YGL010W, YGR263C, YOR067C, YCR044C, YLR064W, YDR326C, YOL110W, YPL244C, YLR372W, YMR296C, YNL048W, YPL076W, YCR011C, YAL053…
storage vacuole	210 of 1063 genes, 19.8%	461 of 7166 genes, 6.4%	2.44e-58	0	0	YNL176C, YHR028C, YIR019C, YDR135C, YGR141W, YER011W, YPL087W, YDR497C, YLR286C, YNR055C, YDR483W, YML104C, YOR292C, YJL222W, YDR119W, YIL047C, YLR083C, YJL172W, YMR243C, YDR422C, YNL115C, YHR151C, YBL017C, YGR125W, YLR413W, YLR001C, YHR143W, YOL158C, YIL067C, YGL032C, YHL048W, YHL040C, YMR215W, YDL180W, YLR220W, YNL305C, YPL221W, YJR040W, YBR041W, YDR128W, YNL320W, YCR044C, YHR132C, YBR241C, YDR…
fungal-type vacuole	210 of 1063 genes, 19.8%	461 of 7166 genes, 6.4%	2.44e-58	0	0	YNL176C, YHR028C, YIR019C, YDR135C, YGR141W, YER011W, YPL087W, YDR497C, YLR286C, YNR055C, YDR483W, YML104C, YOR292C, YJL222W, YDR119W, YIL047C, YLR083C, YJL172W, YMR243C, YDR422C, YNL115C, YHR151C, YBL017C, YGR125W, YLR413W, YLR001C, YHR143W, YOL158C, YIL067C, YGL032C, YHL048W, YHL040C, YMR215W, YDL180W, YLR220W, YNL305C, YPL221W, YJR040W, YBR041W, YDR128W, YNL320W, YCR044C, YHR132C, YBR241C, YDR…
endoplasmic reticulum subcompartment	190 of 1063 genes, 17.9%	390 of 7166 genes, 5.4%	4.57e-58	0	0	YMR202W, YOR016C, YNL024C-A, YIL102C-A, YIL090W, YLL055W, YCR048W, YPL087W, YMR272C, YJR015W, YOR149C, YDL095W, YPL094C, YCL045C, YAR002C-A, YGR284C, YJR131W, YIL023C, YDR307W, YML059C, YBR243C, YGR143W, YGL022W, YGL200C, YNL305C, YPL221W, YML075C, YGL010W, YGR263C, YOR067C, YCR044C, YLR064W, YDR326C, YOL110W, YPL244C, YLR372W, YMR296C, YNL048W, YPL076W, YCR011C, YAL053W, YIR022W, YNL280C, YPL085…
vacuole	222 of 1063 genes, 20.9%	514 of 7166 genes, 7.2%	7.45e-57	0	0	YNL176C, YHR028C, YIR019C, YDR135C, YGR141W, YER011W, YPL087W, YIL146C, YDR497C, YLR286C, YNR055C, YDR483W, YML104C, YKL051W, YOR292C, YJL222W, YDR119W, YIL047C, YLR083C, YJL172W, YMR243C, YDR422C, YNL115C, YHR151C, YBL017C, YGR125W, YLR413W, YLR001C, YHR143W, YOL158C, YIL067C, YGL032C, YHL048W, YHL040C, YMR215W, YDL180W, YLR220W, YNL305C, YPL221W, YJR040W, YBR041W, YDR128W, YNL320W, YCR044C, YHR…
endoplasmic reticulum membrane	185 of 1063 genes, 17.4%	383 of 7166 genes, 5.3%	1.2e-55	0	0	YMR202W, YOR016C, YNL024C-A, YIL102C-A, YIL090W, YLL055W, YCR048W, YPL087W, YMR272C, YJR015W, YOR149C, YDL095W, YPL094C, YCL045C, YAR002C-A, YGR284C, YJR131W, YIL023C, YDR307W, YML059C, YBR243C, YGR143W, YGL022W, YGL200C, YNL305C, YPL221W, YML075C, YGL010W, YGR263C, YOR067C, YCR044C, YLR064W, YDR326C, YOL110W, YPL244C, YLR372W, YMR296C, YNL048W, YPL076W, YCR011C, YAL053W, YIR022W, YNL280C, YPL085…
nuclear outer membrane-endoplasmic reticulum membrane network	186 of 1063 genes, 17.5%	396 of 7166 genes, 5.5%	1.45e-53	0	0	YMR202W, YOR016C, YNL024C-A, YIL102C-A, YIL090W, YLL055W, YCR048W, YPL087W, YMR272C, YJR015W, YOR149C, YDL095W, YPL094C, YCL045C, YAR002C-A, YGR284C, YJR131W, YIL023C, YDR307W, YML059C, YBR243C, YGR143W, YGL022W, YGL200C, YNL305C, YPL221W, YML075C, YGL010W, YGR263C, YOR067C, YCR044C, YLR064W, YDR326C, YOL110W, YPL244C, YLR372W, YMR296C, YNL048W, YPL076W, YCR011C, YAL053W, YIR022W, YNL280C, YPL085…
plasma membrane	221 of 1063 genes, 20.8%	543 of 7166 genes, 7.6%	5.12e-51	0	0	YIR019C, YLL055W, YOR153W, YLR305C, YBR054W, YDR497C, YNR055C, YPL092W, YKL051W, YOR161C, YGR121C, YNL268W, YER145C, YIR039C, YOR011W, YGL255W, YER166W, YIL047C, YMR006C, YHR096C, YER060W, YGR023W, YGR125W, YLR413W, YGR143W, YDR033W, YOL158C, YPR149W, YNL145W, YHL040C, YMR215W, YLR138W, YJR040W, YBR041W, YIL033C, YJL212C, YDR261C, YDL194W, YLR121C, YMR306W, YBR023C, YCL025C, YDR055W, YEL047C, YPL…
cytoplasmic part	754 of 1063 genes, 70.9%	3609 of 7166 genes, 50.4%	1.33e-46	0	0	YMR202W, YOR016C, YIL123W, YNL024C-A, YOR100C, YDR135C, YOR181W, YHR033W, YGR121C, YFL030W, YPL094C, YCL002C, YER166W, YIL047C, YIL023C, YGL236C, YNL115C, YDR518W, YHR204W, YNL085W, YOL158C, YOR303W, YHL040C, YPL221W, YJL159W, YML075C, YPL207W, YDR055W, YEL047C, YOR109W, YKR066C, YEL027W, YPL244C, YKL126W, YMR296C, YCL040W, YDR459C, YBL007C, YLL051C, YMR015C, YPL085W, YML116W, YLR116W, YOR092W, Y…
bounding membrane of organelle	212 of 1063 genes, 19.9%	622 of 7166 genes, 8.7%	2.83e-34	0	0	YNL176C, YHR028C, YLL013C, YNL024C-A, YDR135C, YGR141W, YPL087W, YIL146C, YDR497C, YDR483W, YDR084C, YOR292C, YPL094C, YDR119W, YER166W, YIL047C, YLR190W, YLR083C, YJL172W, YMR243C, YDR422C, YNL115C, YBL017C, YGR125W, YLR001C, YOL158C, YIL067C, YGL200C, YHL040C, YDL180W, YLR220W, YNL305C, YDR367W, YJR040W, YML075C, YBR041W, YJL004C, YMR205C, YJL210W, YDR128W, YCR044C, YBR241C, YEL027W, YPL244C, Y…
cytoplasm	873 of 1063 genes, 82.1%	4733 of 7166 genes, 66.0%	1.26e-33	0	0	YMR202W, YEL007W, YOR016C, YIL123W, YNL024C-A, YOR100C, YDR135C, YOR181W, YIR035C, YHR033W, YGR121C, YFL030W, YPL094C, YCL002C, YOL087C, YER166W, YIL047C, YIL023C, YGL236C, YNL115C, YDR518W, YHR204W, YNL085W, YOL158C, YOR303W, YHR115C, YHL040C, YPL221W, YJL159W, YML075C, YPL207W, YER152C, YDR055W, YEL047C, YOR109W, YKR066C, YEL027W, YPL244C, YKL126W, YMR296C, YCL040W, YDR459C, YBL007C, YLL051C, Y…
extracellular region	77 of 1063 genes, 7.2%	124 of 7166 genes, 1.7%	2.12e-31	0	0	YIR019C, YIL123W, YKR013W, YER011W, YOR010C, YGR189C, YGR279C, YLR286C, YBR162C, YIR039C, YNR044W, YMR006C, YGR014W, YOL155C, YOL011W, YLR001C, YDR032C, YHR143W, YNL145W, YBR067C, YLR110C, YMR215W, YJL159W, YLR390W-A, YDR261C, YLR121C, YDR534C, YHR132C, YDR055W, YDR420W, YIL011W, YLR040C, YHR113W, YJL079C, YAR050W, YFR020W, YJR004C, YEL040W, YJR151C, YNL190W, YJL174W, YNL322C, YOR383C, YMR305C, Y…
vacuolar part	127 of 1063 genes, 11.9%	294 of 7166 genes, 4.1%	1.1e-30	0	0	YNL176C, YHR028C, YJR124C, YKL165C, YDR135C, YGR141W, YBR132C, YMR297W, YPL087W, YIL146C, YHR205W, YOL092W, YDR481C, YDR497C, YLL028W, YDR483W, YDL199C, YDL206W, YGR106C, YOR292C, YDR119W, YMR054W, YIL047C, YLR083C, YJL172W, YMR243C, YCR023C, YLL048C, YDR422C, YNL115C, YJL097W, YGR125W, YLR001C, YOL158C, YKR039W, YIL067C, YHL040C, YDL180W, YLR220W, YNL305C, YBR187W, YBR041W, YGL180W, YDR128W, YOL…
cell part	991 of 1063 genes, 93.2%	5834 of 7166 genes, 81.4%	1.23e-29	0	0	YMR202W, YEL007W, YOR016C, YIL123W, YNL024C-A, YOR100C, YDR135C, YOR181W, YGR189C, YIR035C, YHR033W, YGR121C, YFL030W, YPL094C, YCL002C, YOL087C, YER166W, YIL047C, YIL023C, YLR375W, YNR044W, YGL236C, YNL115C, YDR518W, YHR204W, YNL085W, YIL115C, YER060W, YGR023W, YOL158C, YOR303W, YHR115C, YHL040C, YPL221W, YJL159W, YML075C, YPL207W, YDL194W, YDL220C, YER152C, YDR055W, YEL047C, YOR109W, YKR066C, Y…
cell	991 of 1063 genes, 93.2%	5839 of 7166 genes, 81.5%	2.36e-29	0	0	YMR202W, YEL007W, YOR016C, YIL123W, YNL024C-A, YOR100C, YDR135C, YOR181W, YGR189C, YIR035C, YHR033W, YGR121C, YFL030W, YPL094C, YCL002C, YOL087C, YER166W, YIL047C, YIL023C, YLR375W, YNR044W, YGL236C, YNL115C, YDR518W, YHR204W, YNL085W, YIL115C, YER060W, YGR023W, YOL158C, YOR303W, YHR115C, YHL040C, YPL221W, YJL159W, YML075C, YPL207W, YDL194W, YDL220C, YER152C, YDR055W, YEL047C, YOR109W, YKR066C, Y…
vacuolar membrane	120 of 1063 genes, 11.3%	282 of 7166 genes, 3.9%	4.33e-28	0	0	YNL176C, YHR028C, YJR124C, YKL165C, YDR135C, YGR141W, YBR132C, YPL087W, YIL146C, YHR205W, YOL092W, YDR481C, YDR497C, YLL028W, YDR483W, YDL199C, YDL206W, YGR106C, YOR292C, YDR119W, YMR054W, YIL047C, YLR083C, YJL172W, YMR243C, YCR023C, YLL048C, YDR422C, YNL115C, YJL097W, YGR125W, YLR001C, YOL158C, YIL067C, YHL040C, YDL180W, YLR220W, YNL305C, YBR187W, YBR041W, YGL180W, YDR128W, YOL060C, YCR044C, YBR…
whole membrane	185 of 1063 genes, 17.4%	559 of 7166 genes, 7.8%	1.95e-27	0	0	YNL176C, YHR028C, YLL013C, YDR135C, YGR141W, YPL087W, YIL146C, YDR497C, YDR483W, YOR292C, YDR119W, YER166W, YIL047C, YLR190W, YLR083C, YJL172W, YMR243C, YDR422C, YNL115C, YBL017C, YGR125W, YLR413W, YLR001C, YOL158C, YPR149W, YIL067C, YHL040C, YDL180W, YLR138W, YLR220W, YNL305C, YJR040W, YML075C, YBR041W, YMR205C, YBR108W, YJL210W, YDR128W, YCR044C, YBR241C, YEL027W, YGR240C, YCR011C, YNL336W, YPR…
organelle membrane	273 of 1063 genes, 25.7%	995 of 7166 genes, 13.9%	1.18e-26	0	0	YHR028C, YNL024C-A, YOR100C, YDR135C, YDR497C, YKL084W, YPL094C, YDR119W, YER166W, YNL003C, YIL047C, YLR190W, YNL115C, YIL115C, YGR096W, YOL158C, YHL040C, YDL180W, YDR367W, YML075C, YMR205C, YLR201C, YAR035W, YNL320W, YER141W, YBR023C, YEL027W, YPL244C, YOR098C, YCR011C, YBL007C, YER019W, YIL048W, YLL051C, YML031W, YER113C, YNL055C, YPL085W, YDL067C, YLR356W, YML038C, YNL238W, YBR207W, YJR001W, Y…
intrinsic component of plasma membrane	64 of 1063 genes, 6.0%	112 of 7166 genes, 1.6%	6.8e-23	0	0	YBR132C, YDR497C, YNR055C, YLL028W, YDL199C, YOR161C, YGR121C, YER145C, YGL255W, YGR014W, YHR096C, YGR023W, YGR125W, YOL158C, YPR194C, YKR039W, YHL040C, YJR040W, YBR041W, YBR295W, YJL212C, YDL194W, YLR121C, YIL121W, YGR138C, YDR420W, YPR003C, YOR390W, YPR156C, YFL026W, YDR387C, YBR008C, YJL062W, YDL138W, YNL065W, YHR092C, YMR058W, YHR094C, YHL008C, YNL142W, YBR207W, YGL114W, YNL275W, YJL093C, YDL…
plasma membrane part	80 of 1063 genes, 7.5%	164 of 7166 genes, 2.3%	8.21e-23	0	0	YCL008C, YBR132C, YDR497C, YNR055C, YLL028W, YDL199C, YOR161C, YGR121C, YER145C, YLR084C, YNL271C, YGL255W, YER166W, YGR014W, YHR096C, YBL037W, YGR023W, YGR032W, YGR125W, YOL158C, YPR194C, YPR149W, YKR039W, YHL040C, YJR040W, YBR041W, YBR295W, YJL212C, YDL194W, YLR121C, YMR306W, YIL121W, YGR138C, YDR420W, YPR003C, YOR390W, YPR156C, YDR093W, YFL026W, YDR387C, YBR008C, YGL173C, YJL062W, YLR342W, YDL…
fungal-type vacuole membrane	97 of 1063 genes, 9.1%	226 of 7166 genes, 3.2%	1.27e-22	0	0	YHR028C, YJR124C, YDR135C, YGR141W, YBR132C, YPL087W, YHR205W, YOL092W, YDR481C, YDR497C, YLL028W, YDR483W, YDL199C, YDL206W, YGR106C, YDR119W, YMR054W, YIL047C, YLR083C, YMR243C, YCR023C, YLL048C, YNL115C, YJL097W, YLR001C, YDL180W, YLR220W, YBR187W, YBR041W, YDR128W, YOL060C, YCR044C, YBR241C, YGR138C, YMR088C, YOR291W, YDR284C, YLR034C, YCR011C, YOR316C, YNL336W, YPR156C, YBR293W, YPL234C, YDR…
lytic vacuole membrane	97 of 1063 genes, 9.1%	226 of 7166 genes, 3.2%	1.27e-22	0	0	YHR028C, YJR124C, YDR135C, YGR141W, YBR132C, YPL087W, YHR205W, YOL092W, YDR481C, YDR497C, YLL028W, YDR483W, YDL199C, YDL206W, YGR106C, YDR119W, YMR054W, YIL047C, YLR083C, YMR243C, YCR023C, YLL048C, YNL115C, YJL097W, YLR001C, YDL180W, YLR220W, YBR187W, YBR041W, YDR128W, YOL060C, YCR044C, YBR241C, YGR138C, YMR088C, YOR291W, YDR284C, YLR034C, YCR011C, YOR316C, YNL336W, YPR156C, YBR293W, YPL234C, YDR…
anchored component of membrane	47 of 1063 genes, 4.4%	66 of 7166 genes, 0.9%	1.85e-22	0	0	YIR019C, YJR004C, YEL040W, YJR151C, YER011W, YOR010C, YGR189C, YNL190W, YOR383C, YNL322C, YBR078W, YIR039C, YKR102W, YOR382W, YNR044W, YMR006C, YER150W, YOL155C, YOL011W, YNL327W, YCR089W, YHR143W, YDR077W, YBR067C, YKL096W-A, YHR211W, YLR110C, YMR215W, YLR390W-A, YOL030W, YDR261C, YJL078C, YOR009W, YLR121C, YDR534C, YDR134C, YLR120C, YLR042C, YDR055W, YMR008C, YPL056C, YLR040C, YIL011W, YMR307W,…
integral component of plasma membrane	61 of 1063 genes, 5.7%	105 of 7166 genes, 1.5%	2.79e-22	0	0	YDR387C, YBR008C, YBR132C, YDR497C, YNR055C, YJL062W, YLL028W, YDL138W, YDL199C, YHR092C, YNL065W, YOR161C, YGR121C, YMR058W, YER145C, YHL008C, YHR094C, YGL255W, YBR207W, YNL142W, YGR014W, YHR096C, YGL114W, YGR023W, YGR125W, YNL275W, YJL093C, YOL158C, YPR194C, YKR039W, YEL065W, YMR011W, YDL072C, YHL040C, YJR040W, YPR198W, YBR295W, YJL212C, YBR298C, YGR055W, YDL194W, YDR345C, YHL047C, YIL147C, YIL…
cell wall	69 of 1063 genes, 6.5%	142 of 7166 genes, 2.0%	2.54e-19	0	0	YIR019C, YKL165C, YIL123W, YER011W, YOR010C, YPR026W, YGR189C, YGR279C, YLR286C, YBR162C, YLR084C, YIR039C, YBR092C, YNR044W, YMR006C, YOL155C, YHR143W, YBR067C, YGL032C, YLR110C, YMR215W, YJL159W, YLR390W-A, YDR261C, YLR121C, YDR534C, YDR055W, YIL011W, YLR040C, YJR091C, YAR050W, YPL163C, YJR004C, YEL040W, YJR151C, YNL190W, YJL174W, YNL322C, YOR383C, YMR305C, YBR078W, YKR042W, YGL028C, YOR382W, Y…
external encapsulating structure	69 of 1063 genes, 6.5%	142 of 7166 genes, 2.0%	2.54e-19	0	0	YIR019C, YKL165C, YIL123W, YER011W, YOR010C, YPR026W, YGR189C, YGR279C, YLR286C, YBR162C, YLR084C, YIR039C, YBR092C, YNR044W, YMR006C, YOL155C, YHR143W, YBR067C, YGL032C, YLR110C, YMR215W, YJL159W, YLR390W-A, YDR261C, YLR121C, YDR534C, YDR055W, YIL011W, YLR040C, YJR091C, YAR050W, YPL163C, YJR004C, YEL040W, YJR151C, YNL190W, YJL174W, YNL322C, YOR383C, YMR305C, YBR078W, YKR042W, YGL028C, YOR382W, Y…
fungal-type cell wall	67 of 1063 genes, 6.3%	137 of 7166 genes, 1.9%	6.5e-19	0	0	YKL165C, YIL123W, YER011W, YOR010C, YPR026W, YGR189C, YGR279C, YLR286C, YBR162C, YLR084C, YIR039C, YBR092C, YNR044W, YMR006C, YOL155C, YHR143W, YBR067C, YGL032C, YLR110C, YMR215W, YJL159W, YLR390W-A, YDR261C, YLR121C, YDR534C, YDR055W, YIL011W, YLR040C, YJR091C, YAR050W, YPL163C, YJR004C, YEL040W, YJR151C, YNL190W, YNL322C, YOR383C, YMR305C, YBR078W, YKR042W, YGL028C, YOR382W, YKR102W, YNL066W, Y…
membrane-bounded organelle	797 of 1063 genes, 75.0%	4520 of 7166 genes, 63.1%	1.25e-16	0	0	YMR202W, YEL007W, YOR016C, YIL123W, YNL024C-A, YOR100C, YDR135C, YGR121C, YFL030W, YPL094C, YCL002C, YER166W, YIL047C, YIL023C, YLR375W, YGL236C, YNL115C, YDR518W, YHR204W, YNL085W, YIL115C, YOL158C, YHL040C, YPL221W, YML075C, YPL207W, YDL220C, YER152C, YDR055W, YEL047C, YKR066C, YEL027W, YPL244C, YOR098C, YMR296C, YDR459C, YBL007C, YLL051C, YMR015C, YPL085W, YML116W, YLR116W, YOR092W, YMR212C, Y…
intracellular membrane-bounded organelle	789 of 1063 genes, 74.2%	4462 of 7166 genes, 62.3%	1.35e-16	0	0	YMR202W, YEL007W, YOR016C, YIL123W, YNL024C-A, YOR100C, YDR135C, YGR121C, YFL030W, YPL094C, YCL002C, YER166W, YIL047C, YIL023C, YLR375W, YGL236C, YNL115C, YDR518W, YHR204W, YNL085W, YIL115C, YOL158C, YHL040C, YPL221W, YML075C, YPL207W, YDL220C, YER152C, YDR055W, YEL047C, YKR066C, YEL027W, YPL244C, YOR098C, YMR296C, YDR459C, YBL007C, YLL051C, YMR015C, YPL085W, YML116W, YLR116W, YOR092W, YMR212C, Y…
intrinsic component of endoplasmic reticulum membrane	45 of 1063 genes, 4.2%	79 of 7166 genes, 1.1%	1.38e-15	0	0	YIL102C-A, YIL090W, YHR181W, YNL280C, YPL087W, YKL207W, YJL062W, YCL005W, YGL055W, YPL094C, YCL045C, YDR233C, YLR459W, YPR159W, YBR004C, YBR036C, YJR117W, YJL097W, YAL042W, YMR013C, YKL020C, YGL012W, YBL040C, YGR143W, YOR311C, YKR067W, YMR274C, YLL006W, YFR042W, YHR188C, YGR036C, YHR079C, YCR067C, YJL196C, YCR044C, YLR088W, YDL212W, YIL030C, YDR437W, YML048W, YPL244C, YLR372W, YCR034W, YGL126W, Y…
intracellular organelle	835 of 1063 genes, 78.6%	4834 of 7166 genes, 67.5%	1.81e-15	0	0	YMR202W, YEL007W, YOR016C, YIL123W, YNL024C-A, YOR100C, YDR135C, YOR181W, YGR121C, YFL030W, YPL094C, YCL002C, YER166W, YIL047C, YIL023C, YLR375W, YGL236C, YNL115C, YDR518W, YHR204W, YNL085W, YIL115C, YOL158C, YOR303W, YHL040C, YPL221W, YML075C, YPL207W, YDL220C, YER152C, YDR055W, YEL047C, YOR109W, YKR066C, YEL027W, YPL244C, YOR098C, YMR296C, YDR459C, YBL007C, YLL051C, YMR015C, YPL085W, YML116W, Y…
organelle	835 of 1063 genes, 78.6%	4836 of 7166 genes, 67.5%	2.16e-15	0	0	YMR202W, YEL007W, YOR016C, YIL123W, YNL024C-A, YOR100C, YDR135C, YOR181W, YGR121C, YFL030W, YPL094C, YCL002C, YER166W, YIL047C, YIL023C, YLR375W, YGL236C, YNL115C, YDR518W, YHR204W, YNL085W, YIL115C, YOL158C, YOR303W, YHL040C, YPL221W, YML075C, YPL207W, YDL220C, YER152C, YDR055W, YEL047C, YOR109W, YKR066C, YEL027W, YPL244C, YOR098C, YMR296C, YDR459C, YBL007C, YLL051C, YMR015C, YPL085W, YML116W, Y…
integral component of endoplasmic reticulum membrane	44 of 1063 genes, 4.1%	78 of 7166 genes, 1.1%	5.49e-15	0	0	YIL102C-A, YIL090W, YHR181W, YNL280C, YPL087W, YKL207W, YJL062W, YCL005W, YGL055W, YPL094C, YCL045C, YDR233C, YLR459W, YPR159W, YBR004C, YBR036C, YJR117W, YJL097W, YAL042W, YMR013C, YKL020C, YGL012W, YBL040C, YGR143W, YOR311C, YMR274C, YKR067W, YLL006W, YFR042W, YHR188C, YGR036C, YHR079C, YCR067C, YJL196C, YLR088W, YDL212W, YIL030C, YDR437W, YML048W, YPL244C, YLR372W, YCR034W, YGL126W, YKL100C
Golgi apparatus	98 of 1063 genes, 9.2%	298 of 7166 genes, 4.2%	3.64e-13	0	0	YDL145C, YKL165C, YKL004W, YOR016C, YNL024C-A, YPR028W, YHR181W, YPL087W, YJL094C, YDR483W, YNL263C, YAL007C, YDR084C, YJL139C, YMR010W, YJL222W, YMR054W, YAR002C-A, YER166W, YIL047C, YFR051C, YGL167C, YAL042W, YBL017C, YDL195W, YPR194C, YKL174C, YAL026C, YKR030W, YOL107W, YDR072C, YNL130C, YGL200C, YLR220W, YCR043C, YDR367W, YBR187W, YJR040W, YJL004C, YDR100W, YDR270W, YPR181C, YPL244C, YEL036C,…
Golgi membrane	59 of 1063 genes, 5.6%	147 of 7166 genes, 2.1%	1.55e-11	0	0	YDL145C, YIL048W, YKL165C, YKL004W, YGL225W, YNL024C-A, YML115C, YER113C, YPR028W, YHR181W, YPL085W, YPL087W, YMR292W, YDR483W, YNL263C, YDR084C, YML038C, YJL139C, YHR123W, YNL238W, YMR054W, YOR079C, YPR159W, YKL034W, YCR068W, YFR051C, YGL167C, YAL042W, YDL195W, YOR311C, YKL174C, YPL145C, YGL038C, YKR030W, YOL107W, YIL109C, YER083C, YOR099W, YGL200C, YLR220W, YDR367W, YBR187W, YBL102W, YJR040W, Y…
Golgi subcompartment	66 of 1063 genes, 6.2%	184 of 7166 genes, 2.6%	2.58e-10	0	0	YDL145C, YKL165C, YKL004W, YNL024C-A, YPR028W, YHR181W, YPL087W, YDR483W, YNL263C, YDR084C, YJL139C, YMR010W, YMR054W, YFR051C, YGL167C, YAL042W, YDL195W, YPR194C, YKL174C, YAL026C, YKR030W, YOL107W, YGL200C, YLR220W, YDR367W, YBR187W, YJR040W, YJL004C, YDR100W, YPR181C, YPL244C, YEL036C, YHR098C, YER005W, YGR172C, YAR042W, YNL044W, YGL225W, YIL048W, YER113C, YML115C, YPL085W, YMR292W, YML038C, Y…
intracellular	923 of 1063 genes, 86.8%	5666 of 7166 genes, 79.1%	5.06e-10	0	0	YMR202W, YEL007W, YOR016C, YIL123W, YNL024C-A, YOR100C, YDR135C, YOR181W, YGR189C, YIR035C, YHR033W, YGR121C, YFL030W, YPL094C, YCL002C, YOL087C, YER166W, YIL047C, YIL023C, YLR375W, YGL236C, YNL115C, YDR518W, YHR204W, YNL085W, YIL115C, YOL158C, YOR303W, YHR115C, YHL040C, YPL221W, YJL159W, YML075C, YPL207W, YDL220C, YER152C, YDR055W, YEL047C, YOR109W, YKR066C, YEL027W, YPL244C, YKL126W, YOR098C, Y…
intracellular part	923 of 1063 genes, 86.8%	5666 of 7166 genes, 79.1%	5.06e-10	0	0	YMR202W, YEL007W, YOR016C, YIL123W, YNL024C-A, YOR100C, YDR135C, YOR181W, YGR189C, YIR035C, YHR033W, YGR121C, YFL030W, YPL094C, YCL002C, YOL087C, YER166W, YIL047C, YIL023C, YLR375W, YGL236C, YNL115C, YDR518W, YHR204W, YNL085W, YIL115C, YOL158C, YOR303W, YHR115C, YHL040C, YPL221W, YJL159W, YML075C, YPL207W, YDL220C, YER152C, YDR055W, YEL047C, YOR109W, YKR066C, YEL027W, YPL244C, YKL126W, YOR098C, Y…
Golgi apparatus part	69 of 1063 genes, 6.5%	209 of 7166 genes, 2.9%	6.72e-09	0	0	YDL145C, YKL165C, YKL004W, YNL024C-A, YPR028W, YHR181W, YPL087W, YDR483W, YNL263C, YDR084C, YJL139C, YMR010W, YMR054W, YFR051C, YGL167C, YAL042W, YDL195W, YPR194C, YKL174C, YAL026C, YKR030W, YOL107W, YDR072C, YGL200C, YLR220W, YDR367W, YBR187W, YJR040W, YJL004C, YDR100W, YPR181C, YPL244C, YEL036C, YHR098C, YER005W, YGR172C, YAR042W, YNL044W, YGL225W, YIL048W, YER113C, YML115C, YPL085W, YMR292W, Y…
cell surface	15 of 1063 genes, 1.4%	20 of 7166 genes, 0.3%	1.02e-06	0	0	YKR042W, YGL028C, YIL123W, YLR300W, YDR420W, YLR144C, YGR282C, YGR014W, YNL066W, YGR279C, YOL154W, YDR261C, YMR305C, YNR067C, YOR247W
site of polarized growth	78 of 1063 genes, 7.3%	276 of 7166 genes, 3.9%	1.42e-06	0	0	YIR019C, YJL095W, YDR388W, YAR019C, YPR028W, YOR181W, YLR286C, YER144C, YLR084C, YNL271C, YER166W, YOR014W, YLR190W, YGR014W, YER008C, YBL037W, YDL146W, YGR032W, YOR231W, YDL195W, YDL025C, YLR110C, YCR043C, YPL221W, YIR006C, YBR023C, YNR052C, YPR119W, YDR420W, YAL041W, YIL159W, YKL126W, YHR098C, YNR047W, YNL138W, YBL007C, YDR093W, YER118C, YNL106C, YCR030C, YEL040W, YLR206W, YER033C, YLR342W, YDR…
cellular bud	72 of 1063 genes, 6.8%	254 of 7166 genes, 3.5%	5.08e-06	0	0	YIR019C, YJL095W, YAR019C, YPR028W, YBR054W, YLR286C, YLL028W, YER144C, YLR084C, YNL271C, YER166W, YOR014W, YLR190W, YNL087W, YER008C, YBL037W, YDL146W, YJL051W, YGR032W, YOR231W, YDR033W, YOL158C, YPR149W, YML072C, YDL025C, YLR110C, YPL221W, YIR006C, YBR023C, YPR119W, YAL041W, YIL159W, YKL126W, YBL007C, YDR093W, YER118C, YCR030C, YEL040W, YER033C, YLR342W, YDR293C, YGR041W, YER032W, YBR086C, YHR…
membrane protein complex	83 of 1063 genes, 7.8%	318 of 7166 genes, 4.4%	2.43e-05	0	0	YDL145C, YCL008C, YKL207W, YEL002C, YDL095W, YPL094C, YCL045C, YER145C, YMR054W, YER087C-B, YLR459W, YPR024W, YDR307W, YFR051C, YMR119W, YBL037W, YGR032W, YBR243C, YDL195W, YGL022W, YLR164W, YJR040W, YPL271W, YHR079C, YMR306W, YIL030C, YEL024W, YPR181C, YOR103C, YEL027W, YEL036C, YOR321W, YMR296C, YHR098C, YPL076W, YFL026W, YGR038W, YPL234C, YNL008C, YIR022W, YML115C, YOL073C, YNL055C, YDL093W, Y…
mannosyltransferase complex	12 of 1063 genes, 1.1%	18 of 7166 genes, 0.3%	0.00033	0	0	YGL038C, YML115C, YBR004C, YJR143C, YDL093W, YDR307W, YEL036C, YOR321W, YJR013W, YDL095W, YAL023C, YGR199W
dolichyl-phosphate-mannose-protein mannosyltransferase complex	7 of 1063 genes, 0.7%	7 of 7166 genes, 0.1%	0.00062	0	0	YOR321W, YDL095W, YJR143C, YDL093W, YAL023C, YDR307W, YGR199W
cell tip	40 of 1063 genes, 3.8%	128 of 7166 genes, 1.8%	0.00065	0	0	YER118C, YKL187C, YJL095W, YNL106C, YDR388W, YCR030C, YOR181W, YLR206W, YER033C, YLR084C, YNL271C, YER166W, YER008C, YBL047C, YLR413W, YIL034C, YDL195W, YOR231W, YLR337C, YHL007C, YLR110C, YCR043C, YNL283C, YIR006C, YDR103W, YHR158C, YBR023C, YLR332W, YDL212W, YNR052C, YAL041W, YIL159W, YHR098C, YMR109W, YOL105C, YNR047W, YOL019W, YNL138W, YBL007C, YDR093W
membrane raft	15 of 1063 genes, 1.4%	28 of 7166 genes, 0.4%	0.00076	0	0	YEL063C, YPR149W, YKL187C, YLR138W, YMR307W, YBR021W, YGL173C, YML052W, YNL194C, YGL008C, YBR108W, YEL013W, YDL222C, YLR413W, YDR032C
membrane microdomain	15 of 1063 genes, 1.4%	28 of 7166 genes, 0.4%	0.00076	0	0	YEL063C, YPR149W, YKL187C, YLR138W, YMR307W, YBR021W, YGL173C, YML052W, YNL194C, YGL008C, YBR108W, YEL013W, YDL222C, YLR413W, YDR032C
cytoplasmic vesicle	74 of 1063 genes, 7.0%	296 of 7166 genes, 4.1%	0.00078	0	0	YDL145C, YBR029C, YOR016C, YCL008C, YHR181W, YNL263C, YAL007C, YLR073C, YMR010W, YMR054W, YAR002C-A, YGR284C, YER166W, YLR083C, YFR051C, YAL042W, YBL037W, YBL017C, YDL195W, YOL158C, YKR039W, YOL107W, YHL048W, YKL219W, YGL200C, YHL040C, YJR040W, YIR006C, YDR100W, YBR023C, YDR270W, YPR181C, YHR098C, YHL017W, YER005W, YGR172C, YNL336W, YBL007C, YAR042W, YNL044W, YJL084C, YGL225W, YIL048W, YCR030C, Y…
intracellular vesicle	74 of 1063 genes, 7.0%	296 of 7166 genes, 4.1%	0.00078	0	0	YDL145C, YBR029C, YOR016C, YCL008C, YHR181W, YNL263C, YAL007C, YLR073C, YMR010W, YMR054W, YAR002C-A, YGR284C, YER166W, YLR083C, YFR051C, YAL042W, YBL037W, YBL017C, YDL195W, YOL158C, YKR039W, YOL107W, YHL048W, YKL219W, YGL200C, YHL040C, YJR040W, YIR006C, YDR100W, YBR023C, YDR270W, YPR181C, YHR098C, YHL017W, YER005W, YGR172C, YNL336W, YBL007C, YAR042W, YNL044W, YJL084C, YGL225W, YIL048W, YCR030C, Y…
Golgi-associated vesicle	28 of 1063 genes, 2.6%	77 of 7166 genes, 1.1%	0.00091	0	0	YDL145C, YKR039W, YOL107W, YOL137W, YIL048W, YOR016C, YIL109C, YER113C, YGL200C, YHR181W, YPL085W, YMR292W, YNL263C, YAL007C, YDR100W, YML038C, YDR270W, YGR284C, YPR181C, YAR002C-A, YMR307W, YFR051C, YHR098C, YAL042W, YER005W, YGR172C, YDL195W, YNL044W
vesicle	74 of 1063 genes, 7.0%	299 of 7166 genes, 4.2%	0.00117	0	0	YDL145C, YBR029C, YOR016C, YCL008C, YHR181W, YNL263C, YAL007C, YLR073C, YMR010W, YMR054W, YAR002C-A, YGR284C, YER166W, YLR083C, YFR051C, YAL042W, YBL037W, YBL017C, YDL195W, YOL158C, YKR039W, YOL107W, YHL048W, YKL219W, YGL200C, YHL040C, YJR040W, YIR006C, YDR100W, YBR023C, YDR270W, YPR181C, YHR098C, YHL017W, YER005W, YGR172C, YNL336W, YBL007C, YAR042W, YNL044W, YJL084C, YGL225W, YIL048W, YCR030C, Y…
organelle part	534 of 1063 genes, 50.2%	3152 of 7166 genes, 44.0%	0.00217	0	0	YMR202W, YOR016C, YNL024C-A, YOR100C, YDR135C, YOR181W, YPL094C, YER166W, YIL047C, YIL023C, YNL115C, YDR518W, YHR204W, YNL085W, YIL115C, YOL158C, YHL040C, YPL221W, YML075C, YDL220C, YOR109W, YKR066C, YEL027W, YPL244C, YOR098C, YMR296C, YBL007C, YLL051C, YPL085W, YLR116W, YOR092W, YCL005W, YLR356W, YBR202W, YBR036C, YJR001W, YCR068W, YDR414C, YMR056C, YPL270W, YBR238C, YGL114W, YLR378C, YBR283C, Y…
intracellular organelle part	532 of 1063 genes, 50.0%	3143 of 7166 genes, 43.9%	0.00264	0	0	YMR202W, YOR016C, YNL024C-A, YOR100C, YDR135C, YOR181W, YPL094C, YER166W, YIL047C, YIL023C, YNL115C, YDR518W, YHR204W, YNL085W, YIL115C, YOL158C, YHL040C, YPL221W, YML075C, YDL220C, YOR109W, YKR066C, YEL027W, YPL244C, YOR098C, YMR296C, YBL007C, YLL051C, YPL085W, YLR116W, YOR092W, YCL005W, YLR356W, YBR202W, YBR036C, YJR001W, YCR068W, YDR414C, YMR056C, YPL270W, YBR238C, YGL114W, YLR378C, YBR283C, Y…
dolichyl-phosphate-mannose-protein mannosyltransferase Pmt1p-Pmt2p dimer complex	6 of 1063 genes, 0.6%	6 of 7166 genes, 0.1%	0.00426	0	0	YOR321W, YDL095W, YDL093W, YAL023C, YDR307W, YGR199W
mating projection tip	36 of 1063 genes, 3.4%	119 of 7166 genes, 1.7%	0.00492	0	0	YER118C, YJL095W, YNL106C, YDR388W, YCR030C, YOR181W, YLR206W, YER033C, YNL271C, YER166W, YER008C, YBL047C, YIL034C, YDL195W, YOR231W, YLR337C, YHL007C, YLR110C, YCR043C, YNL283C, YIR006C, YDR103W, YHR158C, YBR023C, YLR332W, YDL212W, YNR052C, YAL041W, YIL159W, YHR098C, YMR109W, YOL105C, YNR047W, YNL138W, YBL007C, YDR093W
coated vesicle	31 of 1063 genes, 2.9%	97 of 7166 genes, 1.4%	0.00586	0	0	YDL145C, YKR039W, YOL107W, YOL137W, YIL048W, YOR016C, YIL109C, YER113C, YGL200C, YHR181W, YPL085W, YMR292W, YNL263C, YAL007C, YDR100W, YML038C, YDR270W, YGR284C, YPR181C, YAR002C-A, YOR322C, YMR307W, YFR051C, YHR098C, YAL042W, YBL037W, YHL017W, YER005W, YGR172C, YDL195W, YNL044W
integral component of Golgi membrane	15 of 1063 genes, 1.4%	32 of 7166 genes, 0.4%	0.0064	0.0003	0.02	YNL238W, YGL038C, YKR030W, YML115C, YHR181W, YDR367W, YPL244C, YEL036C, YJL004C, YKR088C, YAL042W, YNL263C, YDR084C, YGR172C, YDR100W
intrinsic component of Golgi membrane	15 of 1063 genes, 1.4%	32 of 7166 genes, 0.4%	0.0064	0.0003	0.02	YNL238W, YGL038C, YKR030W, YML115C, YHR181W, YDR367W, YPL244C, YEL036C, YJL004C, YKR088C, YAL042W, YNL263C, YDR084C, YGR172C, YDR100W
membrane region	15 of 1063 genes, 1.4%	32 of 7166 genes, 0.4%	0.0064	0.0003	0.02	YEL063C, YPR149W, YKL187C, YLR138W, YMR307W, YBR021W, YGL173C, YML052W, YNL194C, YGL008C, YBR108W, YEL013W, YDL222C, YLR413W, YDR032C
COPII-coated ER to Golgi transport vesicle	18 of 1063 genes, 1.7%	43 of 7166 genes, 0.6%	0.00645	0.0003	0.02	YKR039W, YAR002C-A, YPR181C, YOR016C, YGR284C, YIL109C, YGL200C, YHR181W, YMR307W, YPL085W, YMR292W, YAL042W, YHR098C, YNL263C, YAL007C, YGR172C, YDL195W, YNL044W
mating projection	38 of 1063 genes, 3.6%	130 of 7166 genes, 1.8%	0.00684	0.0003	0.02	YER118C, YJL095W, YNL106C, YDR388W, YCR030C, YOR181W, YLR206W, YER033C, YNL271C, YER166W, YCR089W, YER008C, YBL047C, YIL034C, YDL195W, YOR231W, YLR337C, YPR149W, YHL007C, YLR110C, YCR043C, YNL283C, YIR006C, YDR103W, YHR158C, YBR023C, YLR332W, YDL212W, YNR052C, YAL041W, YIL159W, YHR098C, YMR109W, YOL105C, YNR047W, YNL138W, YBL007C, YDR093W

## Sheet: GO Cluster 3
Process
Gene Ontology term	Cluster frequency	Genome frequency	Corrected	FDR	FALSE	Genes annotated to the term
			P-value		Positives
regulation of biological process	103 of 211 genes, 48.8%	1670 of 7166 genes, 23.3%	2.15e-13	0	0	YIL150C, YDL035C, YMR257C, YNL139C, YBL079W, YBL105C, YOR083W, YOR363C, YGR184C, YKL203C, YHR119W, YNL267W, YLR228C, YPR095C, YKR031C, YLR425W, YBR097W, YJL039C, YOL104C, YGR217W, YBR140C, YOR191W, YLR430W, YPR189W, YHR099W, YMR273C, YLL054C, YIL119C, YPL115C, YCR106W, YJL109C, YOL138C, YNL021W, YKL197C, YMR176W, YGR233C, YPR115W, YOL045W, YPL137C, YLR096W, YLR422W, YKR017C, YGR098C, YKL010C, YLR…
biological regulation	115 of 211 genes, 54.5%	2036 of 7166 genes, 28.4%	7.14e-13	0	0	YIL150C, YDL035C, YMR257C, YNL139C, YBL079W, YBL105C, YOR083W, YOR363C, YGR184C, YKL203C, YHR119W, YNL267W, YLR228C, YPR095C, YGL006W, YKR031C, YGL141W, YLR425W, YBR097W, YJL039C, YOL104C, YGR217W, YKL209C, YBR140C, YLL040C, YOR191W, YLR430W, YPR189W, YHR099W, YMR273C, YLL054C, YIL119C, YPL115C, YCR106W, YJL109C, YOL138C, YNL021W, YKL197C, YMR176W, YGR233C, YPR115W, YJL129C, YOL045W, YPL137C, YLR…
intracellular signal transduction	34 of 211 genes, 16.1%	252 of 7166 genes, 3.5%	4.25e-11	0	0	YPL150W, YER155C, YBL105C, YKL203C, YNL267W, YEL022W, YLR371W, YPR095C, YKR031C, YHR102W, YJL005W, YLR425W, YBR097W, YBR140C, YCL014W, YER114C, YDR170C, YJR066W, YIL119C, YPL115C, YOL138C, YBL088C, YJR031C, YOL045W, YLR096W, YLR422W, YLR310C, YER129W, YNR031C, YKR028W, YOL081W, YLL021W, YOR371C, YHR186C
regulation of cellular process	93 of 211 genes, 44.1%	1561 of 7166 genes, 21.8%	1.96e-10	0	0	YIL150C, YDL035C, YMR257C, YNL139C, YBL079W, YBL105C, YOR083W, YOR363C, YKL203C, YHR119W, YNL267W, YLR228C, YPR095C, YKR031C, YLR425W, YBR097W, YOL104C, YBR140C, YOR191W, YLR430W, YHR099W, YMR273C, YLL054C, YIL119C, YPL115C, YCR106W, YJL109C, YOL138C, YNL021W, YMR176W, YGR233C, YOL045W, YPL137C, YLR096W, YLR422W, YKR017C, YGR098C, YKL010C, YLR384C, YCR081W, YGL092W, YNR031C, YML081W, YOL081W, YKR…
response to stimulus	80 of 211 genes, 37.9%	1274 of 7166 genes, 17.8%	1.83e-09	0	0	YIL150C, YDL035C, YHL035C, YNL139C, YBL105C, YOR363C, YGR184C, YKL203C, YHR119W, YNL267W, YLR228C, YOR219C, YPR095C, YKR031C, YLR320W, YGL141W, YLR425W, YBR097W, YKL209C, YBR140C, YOR191W, YLR430W, YPR189W, YHR099W, YIL119C, YPL115C, YCR106W, YOL138C, YMR176W, YPR201W, YML103C, YOL045W, YLR096W, YLR422W, YCR081W, YGL092W, YNR031C, YOL081W, YKR028W, YFL007W, YNL262W, YCR093W, YGR281W, YGR271W, YGL…
regulation of Ras protein signal transduction	13 of 211 genes, 6.2%	33 of 7166 genes, 0.5%	3.27e-09	0	0	YBR140C, YCL014W, YDR170C, YER155C, YPL115C, YKL203C, YJR031C, YOL081W, YOR371C, YEL022W, YLR371W, YPR095C, YLR425W
regulation of small GTPase mediated signal transduction	13 of 211 genes, 6.2%	35 of 7166 genes, 0.5%	8e-09	0	0	YBR140C, YCL014W, YDR170C, YER155C, YPL115C, YKL203C, YJR031C, YOL081W, YOR371C, YEL022W, YLR371W, YPR095C, YLR425W
signaling	37 of 211 genes, 17.5%	362 of 7166 genes, 5.1%	1.68e-08	0	0	YPL150W, YDL035C, YER155C, YBL105C, YKL203C, YNL329C, YNL267W, YEL022W, YLR371W, YPR095C, YKR031C, YHR102W, YJL005W, YLR425W, YBR097W, YBR140C, YCL014W, YER114C, YDR170C, YJR066W, YIL119C, YPL115C, YOL138C, YBL088C, YKL197C, YOL045W, YJR031C, YLR096W, YLR422W, YLR310C, YER129W, YNR031C, YKR028W, YOL081W, YLL021W, YOR371C, YHR186C
Ras protein signal transduction	17 of 211 genes, 8.1%	72 of 7166 genes, 1.0%	1.77e-08	0	0	YER155C, YKL203C, YJR031C, YEL022W, YLR310C, YLR371W, YPR095C, YJL005W, YLR425W, YER114C, YDR170C, YCL014W, YBR140C, YPL115C, YIL119C, YOL081W, YOR371C
small GTPase mediated signal transduction	18 of 211 genes, 8.5%	86 of 7166 genes, 1.2%	3.88e-08	0	0	YER155C, YKL203C, YJR031C, YLR422W, YEL022W, YLR310C, YLR371W, YPR095C, YJL005W, YLR425W, YER114C, YDR170C, YCL014W, YBR140C, YPL115C, YIL119C, YOL081W, YOR371C
cell communication	42 of 211 genes, 19.9%	469 of 7166 genes, 6.5%	4.45e-08	0	0	YDR216W, YPL150W, YDL035C, YER155C, YBL105C, YOR363C, YKL203C, YOR290C, YNL267W, YEL022W, YLR371W, YPR095C, YKR031C, YHR102W, YJL005W, YLR425W, YBR097W, YIL154C, YPL016W, YBR140C, YCL014W, YER114C, YDR170C, YJR066W, YIL119C, YPL115C, YOL138C, YBL088C, YDR443C, YOL045W, YJR031C, YLR096W, YLR422W, YLR310C, YER129W, YCR081W, YNR031C, YOL081W, YKR028W, YLL021W, YOR371C, YHR186C
signal transduction	35 of 211 genes, 16.6%	357 of 7166 genes, 5.0%	2.08e-07	0	0	YPL150W, YDL035C, YER155C, YBL105C, YKL203C, YNL267W, YEL022W, YLR371W, YPR095C, YKR031C, YHR102W, YJL005W, YLR425W, YBR097W, YBR140C, YCL014W, YER114C, YDR170C, YJR066W, YIL119C, YPL115C, YOL138C, YBL088C, YOL045W, YJR031C, YLR096W, YLR422W, YLR310C, YER129W, YNR031C, YKR028W, YOL081W, YLL021W, YOR371C, YHR186C
regulation of intracellular signal transduction	17 of 211 genes, 8.1%	91 of 7166 genes, 1.3%	9.19e-07	0	0	YBR140C, YCL014W, YDR170C, YER155C, YNR031C, YPL115C, YKL203C, YJR031C, YOL081W, YOR371C, YLL021W, YEL022W, YOL138C, YLR371W, YBL088C, YPR095C, YLR425W
cellular response to stimulus	67 of 211 genes, 31.8%	1099 of 7166 genes, 15.3%	1.08e-06	0	0	YIL150C, YDL035C, YNL139C, YBL105C, YOR363C, YGR184C, YKL203C, YHR119W, YNL267W, YPR095C, YKR031C, YLR320W, YGL141W, YLR425W, YBR097W, YBR140C, YOR191W, YLR430W, YHR099W, YIL119C, YPL115C, YOL138C, YMR176W, YML103C, YOL045W, YLR096W, YLR422W, YCR081W, YGL092W, YNR031C, YOL081W, YKR028W, YFL007W, YNL262W, YCR093W, YGL131C, YBR136W, YPL150W, YDR216W, YPR164W, YER155C, YOR290C, YEL022W, YMR162C, YLR…
DNA integration	13 of 211 genes, 6.2%	51 of 7166 genes, 0.7%	1.7e-06	0	0	YOR343W-B, YMR045C, YDR210C-D, YLR227W-B, YFL002W-A, YCL019W, YDR034C-D, YPR158W-B, YGR161W-B, YBL100W-B, YPR158C-D, YNL054W-B, YBR012W-B
DNA metabolic process	42 of 211 genes, 19.9%	546 of 7166 genes, 7.6%	5.13e-06	0	0	YIL150C, YPR164W, YNL139C, YHR119W, YFL002W-A, YOR290C, YBL100W-B, YGL094C, YBR012W-B, YDR545W, YLR320W, YOL104C, YNL339C, YPL016W, YOR191W, YLR430W, YHR099W, YMR045C, YLR227W-B, YDR034C-D, YKR082W, YBL088C, YFL036W, YIL128W, YOR343W-B, YCL019W, YPR158C-D, YDR069C, YER129W, YKL010C, YGL092W, YML010W, YDR210C-D, YLR467W, YPR158W-B, YFL007W, YNL262W, YGR161W-B, YLR234W, YNL054W-B, YBR136W, YER164W
regulation of macromolecule metabolic process	65 of 211 genes, 30.8%	1106 of 7166 genes, 15.4%	9.94e-06	0	0	YIL150C, YMR257C, YNL139C, YBL079W, YBL105C, YOR083W, YOR363C, YKL203C, YHR119W, YLR228C, YBR097W, YOL104C, YOR191W, YLR430W, YPR189W, YHR099W, YMR273C, YLL054C, YIL119C, YCR106W, YJL109C, YNL021W, YMR176W, YGR233C, YOL045W, YPL137C, YKR017C, YGR098C, YKL010C, YCR081W, YLR384C, YGL092W, YNR031C, YML081W, YFL007W, YNL262W, YGL151W, YCR093W, YGR271W, YGL131C, YBR136W, YER164W, YDR216W, YLR398C, YPL…
regulation of nitrogen compound metabolic process	62 of 211 genes, 29.4%	1034 of 7166 genes, 14.4%	1.17e-05	0	0	YDR216W, YIL150C, YMR257C, YNL139C, YLR398C, YBL079W, YBL105C, YOR083W, YOR363C, YPL084W, YKL203C, YHR119W, YOR290C, YLR228C, YPL082C, YHR102W, YPR049C, YBR097W, YOL104C, YIL154C, YPL016W, YOR191W, YLR430W, YJR066W, YHR099W, YMR273C, YLL054C, YIL119C, YCR106W, YJL109C, YKR082W, YDR443C, YNL021W, YMR176W, YGR233C, YER153C, YOL045W, YPL137C, YDR069C, YML091C, YKR017C, YGR098C, YKL010C, YCR081W, YLR…
transposition, RNA-mediated	17 of 211 genes, 8.1%	108 of 7166 genes, 1.5%	1.41e-05	0	0	YPR164W, YOR343W-B, YBL005W-A, YFL002W-A, YCL019W, YBL100W-B, YPR158C-D, YBR012W-B, YMR046C, YDR170W-A, YMR045C, YDR210C-D, YDR034C-D, YLR227W-B, YPR158W-B, YGR161W-B, YNL054W-B
regulation of cellular metabolic process	64 of 211 genes, 30.3%	1091 of 7166 genes, 15.2%	1.47e-05	0	0	YDR216W, YIL150C, YMR257C, YNL139C, YLR398C, YBL079W, YBL105C, YOR083W, YOR363C, YPL084W, YKL203C, YHR119W, YOR290C, YLR228C, YPL082C, YHR102W, YPR049C, YBR097W, YOL104C, YIL154C, YPL016W, YOR191W, YLR430W, YJR066W, YHR099W, YMR273C, YLL054C, YIL119C, YCR106W, YJL109C, YKR082W, YDR443C, YNL021W, YMR176W, YGR233C, YER153C, YOL045W, YPL137C, YDR069C, YML091C, YKR017C, YER129W, YGR098C, YKL010C, YCR…
regulation of primary metabolic process	63 of 211 genes, 29.9%	1069 of 7166 genes, 14.9%	1.68e-05	0	0	YDR216W, YIL150C, YMR257C, YNL139C, YLR398C, YBL079W, YBL105C, YOR083W, YOR363C, YPL084W, YKL203C, YHR119W, YOR290C, YLR228C, YPL082C, YHR102W, YPR049C, YBR097W, YOL104C, YIL154C, YPL016W, YOR191W, YLR430W, YJR066W, YHR099W, YMR273C, YLL054C, YIL119C, YCR106W, YJL109C, YKR082W, YDR443C, YNL021W, YMR176W, YGR233C, YER153C, YOL045W, YPL137C, YDR069C, YML091C, YKR017C, YER129W, YGR098C, YKL010C, YCR…
positive regulation of biological process	51 of 211 genes, 24.2%	777 of 7166 genes, 10.8%	1.95e-05	0	0	YDR216W, YMR257C, YNL139C, YBL105C, YOR083W, YOR363C, YPL084W, YKL203C, YHR119W, YOR290C, YLR228C, YMR162C, YLR371W, YPR095C, YHR102W, YPR049C, YLR425W, YBR097W, YOL104C, YIL154C, YPL016W, YHR099W, YMR273C, YLL054C, YIL119C, YCR106W, YPR122W, YJL109C, YKR082W, YOL138C, YDR443C, YNL021W, YER153C, YPR115W, YLR096W, YLR310C, YML091C, YKR017C, YGR098C, YCR081W, YGL092W, YML010W, YNR031C, YML081W, YOR…
regulation of signaling	19 of 211 genes, 9.0%	140 of 7166 genes, 2.0%	2.37e-05	0	0	YER155C, YKL203C, YJR031C, YNL329C, YEL022W, YLR371W, YPR095C, YLR425W, YDR170C, YCL014W, YBR140C, YNR031C, YPL115C, YOL081W, YLL021W, YOR371C, YOL138C, YBL088C, YKL197C
positive regulation of cellular process	50 of 211 genes, 23.7%	760 of 7166 genes, 10.6%	2.61e-05	0	0	YDR216W, YMR257C, YNL139C, YBL105C, YOR083W, YOR363C, YPL084W, YKL203C, YHR119W, YOR290C, YLR228C, YMR162C, YLR371W, YPR095C, YHR102W, YPR049C, YLR425W, YBR097W, YOL104C, YIL154C, YPL016W, YHR099W, YMR273C, YLL054C, YIL119C, YCR106W, YPR122W, YJL109C, YKR082W, YOL138C, YDR443C, YNL021W, YER153C, YLR096W, YLR310C, YML091C, YKR017C, YGR098C, YCR081W, YGL092W, YML010W, YNR031C, YML081W, YOR371C, YLL…
transposition	17 of 211 genes, 8.1%	114 of 7166 genes, 1.6%	3.26e-05	0	0	YPR164W, YOR343W-B, YBL005W-A, YFL002W-A, YCL019W, YBL100W-B, YPR158C-D, YBR012W-B, YMR046C, YDR170W-A, YMR045C, YDR210C-D, YDR034C-D, YLR227W-B, YPR158W-B, YGR161W-B, YNL054W-B
regulation of metabolic process	66 of 211 genes, 31.3%	1177 of 7166 genes, 16.4%	4.87e-05	0	0	YIL150C, YMR257C, YNL139C, YBL079W, YBL105C, YOR083W, YOR363C, YKL203C, YHR119W, YLR228C, YBR097W, YOL104C, YOR191W, YLR430W, YPR189W, YHR099W, YMR273C, YLL054C, YIL119C, YCR106W, YJL109C, YNL021W, YMR176W, YGR233C, YOL045W, YPL137C, YKR017C, YGR098C, YKL010C, YCR081W, YLR384C, YGL092W, YNR031C, YML081W, YFL007W, YHR073W, YNL262W, YGL151W, YCR093W, YGR271W, YGL131C, YBR136W, YER164W, YDR216W, YLR…
RNA-dependent DNA biosynthetic process	14 of 211 genes, 6.6%	79 of 7166 genes, 1.1%	6.09e-05	0	0	YOR343W-B, YMR045C, YDR210C-D, YLR227W-B, YFL002W-A, YCL019W, YDR034C-D, YPR158W-B, YGR161W-B, YBL100W-B, YPR158C-D, YNL054W-B, YLR234W, YBR012W-B
DNA recombination	25 of 211 genes, 11.8%	253 of 7166 genes, 3.5%	9.17e-05	0	0	YIL150C, YPR164W, YNL139C, YOR343W-B, YFL002W-A, YCL019W, YOR290C, YPR158C-D, YBL100W-B, YBR012W-B, YDR545W, YLR320W, YOL104C, YNL339C, YMR045C, YLR467W, YDR210C-D, YLR227W-B, YDR034C-D, YPR158W-B, YGR161W-B, YNL262W, YNL054W-B, YLR234W, YBR136W
nucleobase-containing compound biosynthetic process	58 of 211 genes, 27.5%	1001 of 7166 genes, 14.0%	0.00014	0	0	YDR216W, YIL150C, YNL139C, YBL079W, YOR083W, YOR363C, YHR119W, YFL002W-A, YOR290C, YLR228C, YBL100W-B, YPL082C, YBR012W-B, YJL005W, YDR301W, YBR097W, YIL154C, YPL016W, YLR430W, YJR066W, YMR273C, YHR099W, YMR045C, YLL054C, YIL119C, YCR106W, YJL109C, YLR227W-B, YDR034C-D, YKR082W, YMR207C, YDR443C, YNL021W, YMR176W, YFL036W, YOR343W-B, YCL019W, YPR158C-D, YML091C, YOR151C, YPR022C, YKL010C, YCR081W…
DNA biosynthetic process	16 of 211 genes, 7.6%	114 of 7166 genes, 1.6%	0.0002	0	0	YOR343W-B, YFL002W-A, YCL019W, YPR158C-D, YBL100W-B, YBR012W-B, YKL010C, YMR045C, YDR210C-D, YDR034C-D, YLR227W-B, YPR158W-B, YNL262W, YGR161W-B, YLR234W, YNL054W-B
proteolysis	33 of 211 genes, 15.6%	428 of 7166 genes, 6.0%	0.00028	0	0	YPL084W, YGR184C, YFL002W-A, YDL132W, YBL100W-B, YOR219C, YOL098C, YBR012W-B, YGL141W, YMR045C, YPR122W, YLR227W-B, YDR034C-D, YHR047C, YNL172W, YJL197W, YOR343W-B, YCL019W, YDR457W, YPR158C-D, YDR069C, YKR017C, YGR098C, YOR256C, YDR210C-D, YOR030W, YPR158W-B, YFL007W, YOR371C, YGR161W-B, YNL054W-B, YLR024C, YMR304W
regulation of signal transduction	17 of 211 genes, 8.1%	135 of 7166 genes, 1.9%	0.00041	0	0	YBR140C, YCL014W, YDR170C, YER155C, YNR031C, YPL115C, YKL203C, YJR031C, YOL081W, YOR371C, YLL021W, YEL022W, YOL138C, YLR371W, YBL088C, YPR095C, YLR425W
regulation of response to stimulus	20 of 211 genes, 9.5%	186 of 7166 genes, 2.6%	0.00051	0	0	YBR140C, YCL014W, YDR170C, YOR191W, YER155C, YNR031C, YML010W, YPL115C, YKL203C, YJR031C, YOL081W, YOR371C, YLL021W, YLR228C, YEL022W, YOL138C, YLR371W, YBL088C, YPR095C, YLR425W
regulation of cell communication	17 of 211 genes, 8.1%	142 of 7166 genes, 2.0%	0.00085	0	0	YBR140C, YCL014W, YDR170C, YER155C, YNR031C, YPL115C, YKL203C, YJR031C, YOL081W, YOR371C, YLL021W, YEL022W, YOL138C, YLR371W, YBL088C, YPR095C, YLR425W
RNA phosphodiester bond hydrolysis, endonucleolytic	17 of 211 genes, 8.1%	142 of 7166 genes, 2.0%	0.00085	0	0	YOR343W-B, YBL004W, YFL002W-A, YCL019W, YBL100W-B, YDR457W, YPR158C-D, YML091C, YBR012W-B, YMR045C, YDR210C-D, YDR034C-D, YLR227W-B, YJL109C, YPR158W-B, YGR161W-B, YNL054W-B
cellular component organization	94 of 211 genes, 44.5%	2076 of 7166 genes, 29.0%	0.00085	0	0	YIL150C, YMR257C, YNL139C, YNL242W, YBL079W, YBL105C, YOR083W, YKL203C, YHR119W, YNL233W, YKR031C, YLR320W, YGL141W, YLR425W, YBR097W, YJL039C, YOL104C, YLL040C, YOR191W, YLR430W, YHR099W, YMR273C, YHL030W, YPL115C, YNL021W, YKL197C, YMR176W, YDR141C, YFL036W, YOR326W, YML103C, YLR422W, YKR017C, YLR385C, YGR098C, YKL010C, YPR116W, YGL092W, YNR031C, YLR467W, YHR165C, YFL007W, YHR073W, YNL262W, YCR…
RNA phosphodiester bond hydrolysis	20 of 211 genes, 9.5%	196 of 7166 genes, 2.7%	0.00118	0	0	YOR343W-B, YBL004W, YFL002W-A, YCL019W, YBL100W-B, YDR457W, YPR158C-D, YML091C, YGL094C, YBR012W-B, YDR301W, YMR045C, YDR210C-D, YML118W, YDR034C-D, YLR227W-B, YJL109C, YPR158W-B, YGR161W-B, YNL054W-B
aromatic compound biosynthetic process	58 of 211 genes, 27.5%	1074 of 7166 genes, 15.0%	0.00162	0	0	YDR216W, YIL150C, YNL139C, YBL079W, YOR083W, YOR363C, YHR119W, YFL002W-A, YOR290C, YLR228C, YBL100W-B, YPL082C, YBR012W-B, YJL005W, YDR301W, YBR097W, YIL154C, YPL016W, YLR430W, YJR066W, YMR273C, YHR099W, YMR045C, YLL054C, YIL119C, YCR106W, YJL109C, YLR227W-B, YDR034C-D, YKR082W, YMR207C, YDR443C, YNL021W, YMR176W, YFL036W, YOR343W-B, YCL019W, YPR158C-D, YML091C, YOR151C, YPR022C, YKL010C, YCR081W…
regulation of Rho protein signal transduction	6 of 211 genes, 2.8%	14 of 7166 genes, 0.2%	0.00165	0	0	YCL014W, YER155C, YLR371W, YPL115C, YKL203C, YLR425W
nucleic acid metabolic process	82 of 211 genes, 38.9%	1752 of 7166 genes, 24.4%	0.00194	0	0	YIL150C, YNL139C, YBL079W, YBL105C, YOR083W, YOR363C, YKL203C, YHR119W, YLR228C, YLR320W, YDR301W, YBR097W, YOL104C, YOR191W, YLR430W, YPR189W, YHR099W, YMR273C, YLL054C, YIL119C, YCR106W, YJL109C, YDR034C-D, YNL021W, YMR176W, YFL036W, YCL019W, YPR022C, YKL010C, YCR081W, YLR384C, YGL092W, YDR210C-D, YLR467W, YML081W, YHR165C, YML118W, YKR028W, YFL007W, YPR158W-B, YGR161W-B, YNL262W, YGL151W, YCR0…
regulation of nucleobase-containing compound metabolic process	45 of 211 genes, 21.3%	749 of 7166 genes, 10.5%	0.0021	0	0	YDR216W, YIL150C, YNL139C, YBL079W, YBL105C, YOR083W, YOR363C, YKL203C, YHR119W, YOR290C, YLR228C, YPL082C, YBR097W, YOL104C, YIL154C, YPL016W, YOR191W, YLR430W, YMR273C, YHR099W, YJR066W, YLL054C, YIL119C, YCR106W, YJL109C, YKR082W, YDR443C, YNL021W, YMR176W, YDR069C, YML091C, YKL010C, YCR081W, YLR384C, YGL092W, YML010W, YML081W, YNL262W, YGL151W, YCR093W, YLR234W, YBR136W, YGL131C, YER164W, YMR…
heterocycle biosynthetic process	58 of 211 genes, 27.5%	1087 of 7166 genes, 15.2%	0.00241	0	0	YDR216W, YIL150C, YNL139C, YBL079W, YOR083W, YOR363C, YHR119W, YFL002W-A, YOR290C, YLR228C, YBL100W-B, YPL082C, YBR012W-B, YJL005W, YDR301W, YBR097W, YIL154C, YPL016W, YLR430W, YJR066W, YMR273C, YHR099W, YMR045C, YLL054C, YIL119C, YCR106W, YJL109C, YLR227W-B, YDR034C-D, YKR082W, YMR207C, YDR443C, YNL021W, YMR176W, YFL036W, YOR343W-B, YCL019W, YPR158C-D, YML091C, YOR151C, YPR022C, YKL010C, YCR081W…
organelle organization	72 of 211 genes, 34.1%	1486 of 7166 genes, 20.7%	0.00345	0	0	YIL150C, YMR257C, YNL139C, YNL242W, YBL079W, YBL105C, YKL203C, YHR119W, YLR320W, YLR425W, YBR097W, YJL039C, YOL104C, YLL040C, YOR191W, YLR430W, YHR099W, YMR273C, YPL115C, YNL021W, YKL197C, YMR176W, YDR141C, YFL036W, YOR326W, YML103C, YLR422W, YKR017C, YLR385C, YGR098C, YPR116W, YGL092W, YNR031C, YLR467W, YHR073W, YNL262W, YCR093W, YKR054C, YGL131C, YBR136W, YER164W, YDR216W, YER155C, YPL084W, YOR…
regulation of macromolecule biosynthetic process	46 of 211 genes, 21.8%	815 of 7166 genes, 11.4%	0.00872	0	0	YDR216W, YIL150C, YMR257C, YNL139C, YLR398C, YBL079W, YOR083W, YOR363C, YHR119W, YOR290C, YLR228C, YPL082C, YBR097W, YIL154C, YPL016W, YLR430W, YMR273C, YHR099W, YJR066W, YLL054C, YIL119C, YCR106W, YJL109C, YKR082W, YDR443C, YNL021W, YMR176W, YER153C, YOL045W, YDR069C, YML091C, YER129W, YKL010C, YCR081W, YLR384C, YML010W, YGL092W, YML081W, YNL262W, YGL151W, YCR093W, YGR271W, YBR136W, YGL131C, YER…
organic cyclic compound biosynthetic process	58 of 211 genes, 27.5%	1133 of 7166 genes, 15.8%	0.00916	0	0	YDR216W, YIL150C, YNL139C, YBL079W, YOR083W, YOR363C, YHR119W, YFL002W-A, YOR290C, YLR228C, YBL100W-B, YPL082C, YBR012W-B, YJL005W, YDR301W, YBR097W, YIL154C, YPL016W, YLR430W, YJR066W, YMR273C, YHR099W, YMR045C, YLL054C, YIL119C, YCR106W, YJL109C, YLR227W-B, YDR034C-D, YKR082W, YMR207C, YDR443C, YNL021W, YMR176W, YFL036W, YOR343W-B, YCL019W, YPR158C-D, YML091C, YOR151C, YPR022C, YKL010C, YCR081W…
Function
Gene Ontology term	Cluster frequency	Genome frequency	Corrected	FDR	FALSE	Genes annotated to the term
			P-value		Positives
ATP binding	55 of 211 genes, 26.1%	665 of 7166 genes, 9.3%	1.03e-10	0	0	YPL150W, YHL035C, YLR398C, YBL105C, YKL203C, YFL002W-A, YOR290C, YNL329C, YNL267W, YKR103W, YBL100W-B, YMR162C, YPL082C, YGL006W, YHR102W, YBR012W-B, YDR545W, YJL005W, YBL111C, YER047C, YBR097W, YNL339C, YKL209C, YOR191W, YLR430W, YJR066W, YMR045C, YLR227W-B, YDR034C-D, YMR207C, YBL088C, YKL197C, YOR326W, YOR343W-B, YOL045W, YBR208C, YCL019W, YLR096W, YPR158C-D, YER129W, YLR133W, YAL029C, YNR031C…
adenyl ribonucleotide binding	55 of 211 genes, 26.1%	669 of 7166 genes, 9.3%	1.32e-10	0	0	YPL150W, YHL035C, YLR398C, YBL105C, YKL203C, YFL002W-A, YOR290C, YNL329C, YNL267W, YKR103W, YBL100W-B, YMR162C, YPL082C, YGL006W, YHR102W, YBR012W-B, YDR545W, YJL005W, YBL111C, YER047C, YBR097W, YNL339C, YKL209C, YOR191W, YLR430W, YJR066W, YMR045C, YLR227W-B, YDR034C-D, YMR207C, YBL088C, YKL197C, YOR326W, YOR343W-B, YOL045W, YBR208C, YCL019W, YLR096W, YPR158C-D, YER129W, YLR133W, YAL029C, YNR031C…
adenyl nucleotide binding	55 of 211 genes, 26.1%	673 of 7166 genes, 9.4%	1.69e-10	0	0	YPL150W, YHL035C, YLR398C, YBL105C, YKL203C, YFL002W-A, YOR290C, YNL329C, YNL267W, YKR103W, YBL100W-B, YMR162C, YPL082C, YGL006W, YHR102W, YBR012W-B, YDR545W, YJL005W, YBL111C, YER047C, YBR097W, YNL339C, YKL209C, YOR191W, YLR430W, YJR066W, YMR045C, YLR227W-B, YDR034C-D, YMR207C, YBL088C, YKL197C, YOR326W, YOR343W-B, YOL045W, YBR208C, YCL019W, YLR096W, YPR158C-D, YER129W, YLR133W, YAL029C, YNR031C…
carbohydrate derivative binding	58 of 211 genes, 27.5%	793 of 7166 genes, 11.1%	3.68e-09	0	0	YPL150W, YHL035C, YLR398C, YBL105C, YKL203C, YFL002W-A, YOR290C, YNL329C, YNL267W, YKR103W, YBL100W-B, YMR162C, YPL082C, YGL006W, YHR102W, YBR012W-B, YDR545W, YJL005W, YBL111C, YER047C, YBR097W, YNL339C, YKL209C, YJR092W, YOR191W, YLR430W, YJR066W, YMR045C, YJR137C, YLR227W-B, YDR034C-D, YMR207C, YBL088C, YKL197C, YOR326W, YOR343W-B, YOL045W, YBR208C, YCL019W, YLR096W, YPR158C-D, YER129W, YOR151C…
drug binding	55 of 211 genes, 26.1%	728 of 7166 genes, 10.2%	4.11e-09	0	0	YPL150W, YHL035C, YLR398C, YBL105C, YKL203C, YFL002W-A, YOR290C, YNL329C, YNL267W, YKR103W, YBL100W-B, YMR162C, YPL082C, YGL006W, YHR102W, YBR012W-B, YDR545W, YJL005W, YBL111C, YER047C, YBR097W, YNL339C, YKL209C, YOR191W, YLR430W, YJR066W, YMR045C, YLR227W-B, YDR034C-D, YMR207C, YBL088C, YKL197C, YOR326W, YOR343W-B, YOL045W, YBR208C, YCL019W, YLR096W, YPR158C-D, YER129W, YLR133W, YAL029C, YNR031C…
ribonucleotide binding	57 of 211 genes, 27.0%	783 of 7166 genes, 10.9%	7.1e-09	0	0	YPL150W, YHL035C, YLR398C, YBL105C, YKL203C, YFL002W-A, YOR290C, YNL329C, YNL267W, YKR103W, YBL100W-B, YMR162C, YPL082C, YGL006W, YHR102W, YBR012W-B, YDR545W, YJL005W, YBL111C, YER047C, YBR097W, YNL339C, YKL209C, YJR092W, YOR191W, YLR430W, YJR066W, YMR045C, YJR137C, YLR227W-B, YDR034C-D, YMR207C, YBL088C, YKL197C, YOR326W, YOR343W-B, YOL045W, YBR208C, YCL019W, YLR096W, YPR158C-D, YER129W, YLR133W…
purine ribonucleoside triphosphate binding	56 of 211 genes, 26.5%	763 of 7166 genes, 10.6%	8.11e-09	0	0	YPL150W, YHL035C, YLR398C, YBL105C, YKL203C, YFL002W-A, YOR290C, YNL329C, YNL267W, YKR103W, YBL100W-B, YMR162C, YPL082C, YGL006W, YHR102W, YBR012W-B, YDR545W, YJL005W, YBL111C, YER047C, YBR097W, YNL339C, YKL209C, YJR092W, YOR191W, YLR430W, YJR066W, YMR045C, YLR227W-B, YDR034C-D, YMR207C, YBL088C, YKL197C, YOR326W, YOR343W-B, YOL045W, YBR208C, YCL019W, YLR096W, YPR158C-D, YER129W, YLR133W, YAL029C…
purine ribonucleotide binding	56 of 211 genes, 26.5%	767 of 7166 genes, 10.7%	1e-08	0	0	YPL150W, YHL035C, YLR398C, YBL105C, YKL203C, YFL002W-A, YOR290C, YNL329C, YNL267W, YKR103W, YBL100W-B, YMR162C, YPL082C, YGL006W, YHR102W, YBR012W-B, YDR545W, YJL005W, YBL111C, YER047C, YBR097W, YNL339C, YKL209C, YJR092W, YOR191W, YLR430W, YJR066W, YMR045C, YLR227W-B, YDR034C-D, YMR207C, YBL088C, YKL197C, YOR326W, YOR343W-B, YOL045W, YBR208C, YCL019W, YLR096W, YPR158C-D, YER129W, YLR133W, YAL029C…
purine nucleotide binding	56 of 211 genes, 26.5%	773 of 7166 genes, 10.8%	1.36e-08	0	0	YPL150W, YHL035C, YLR398C, YBL105C, YKL203C, YFL002W-A, YOR290C, YNL329C, YNL267W, YKR103W, YBL100W-B, YMR162C, YPL082C, YGL006W, YHR102W, YBR012W-B, YDR545W, YJL005W, YBL111C, YER047C, YBR097W, YNL339C, YKL209C, YJR092W, YOR191W, YLR430W, YJR066W, YMR045C, YLR227W-B, YDR034C-D, YMR207C, YBL088C, YKL197C, YOR326W, YOR343W-B, YOL045W, YBR208C, YCL019W, YLR096W, YPR158C-D, YER129W, YLR133W, YAL029C…
anion binding	64 of 211 genes, 30.3%	965 of 7166 genes, 13.5%	1.73e-08	0	0	YHL035C, YNL242W, YBL105C, YKL203C, YNL267W, YKR103W, YGL006W, YKR031C, YBL111C, YBR097W, YKL209C, YOR191W, YLR430W, YPL115C, YDR034C-D, YMR207C, YKL197C, YOR326W, YOL045W, YCL019W, YLR096W, YLR133W, YNR031C, YDR210C-D, YLR467W, YHR073W, YPR158W-B, YGR161W-B, YGR281W, YNL054W-B, YOR396W, YKR054C, YGR271W, YBR136W, YER164W, YPL150W, YLR398C, YOR290C, YFL002W-A, YNL329C, YBL100W-B, YPL082C, YMR162C…
ion binding	88 of 211 genes, 41.7%	1597 of 7166 genes, 22.3%	2.58e-08	0	0	YIL150C, YHL035C, YNL242W, YBL105C, YOR363C, YGR184C, YKL203C, YNL267W, YLR228C, YKR103W, YOL098C, YGL006W, YKR031C, YBL111C, YBR097W, YGR217W, YKL209C, YOR191W, YLR430W, YLL054C, YPL115C, YCR106W, YDR034C-D, YMR207C, YOL138C, YKL197C, YMR176W, YHR047C, YOR326W, YOL045W, YCL019W, YLR096W, YKR017C, YLR133W, YPR022C, YNR031C, YDR210C-D, YLR467W, YML081W, YHR073W, YPR158W-B, YGR161W-B, YNL262W, YGR2…
binding	147 of 211 genes, 69.7%	3474 of 7166 genes, 48.5%	4.67e-08	0	0	YDL035C, YHL035C, YNL139C, YNL242W, YBL079W, YOR083W, YGR184C, YKL203C, YHR119W, YKR103W, YNL233W, YPR095C, YDR170W-A, YKR096W, YJL207C, YDR034C-D, YOL138C, YFL036W, YOR326W, YOL045W, YLR096W, YPR022C, YLR384C, YGL092W, YLR467W, YDR210C-D, YHR165C, YPR158W-B, YGR161W-B, YNL054W-B, YGR271W, YOR396W, YGL131C, YER164W, YLR398C, YML049C, YOR290C, YBL100W-B, YMR094W, YHR080C, YGL094C, YHR102W, YBR012W…
catalytic activity, acting on a protein	47 of 211 genes, 22.3%	608 of 7166 genes, 8.5%	8.31e-08	0	0	YPL150W, YBL105C, YGR184C, YKL203C, YHR119W, YFL002W-A, YDL132W, YBL100W-B, YOR219C, YOL098C, YHR102W, YBR012W-B, YER047C, YGL141W, YBR097W, YJR066W, YMR045C, YPR122W, YLR227W-B, YDR034C-D, YBL088C, YNL021W, YMR176W, YHR047C, YNL172W, YOR343W-B, YJL197W, YOL045W, YCL019W, YLR096W, YDR457W, YPR158C-D, YDR069C, YKR017C, YER129W, YGR098C, YOR256C, YKL010C, YNR031C, YDR210C-D, YPR158W-B, YGR161W-B, Y…
small molecule binding	61 of 211 genes, 28.9%	948 of 7166 genes, 13.2%	2e-07	0	0	YPL150W, YDL035C, YHL035C, YLR398C, YBL105C, YKL203C, YFL002W-A, YOR290C, YNL329C, YNL267W, YKR103W, YBL100W-B, YMR162C, YPL082C, YGL006W, YHR102W, YBR012W-B, YDR545W, YJL005W, YBL111C, YER047C, YBR097W, YNL339C, YKL209C, YJR092W, YOR191W, YLR430W, YJR066W, YMR045C, YJR137C, YLR227W-B, YDR034C-D, YMR207C, YBL088C, YKL197C, YOR326W, YKR044W, YOR343W-B, YOL045W, YBR208C, YCL019W, YLR096W, YPR158C-D…
nucleotide binding	58 of 211 genes, 27.5%	878 of 7166 genes, 12.3%	2.21e-07	0	0	YPL150W, YHL035C, YLR398C, YBL105C, YKL203C, YFL002W-A, YOR290C, YNL329C, YNL267W, YKR103W, YBL100W-B, YMR162C, YPL082C, YGL006W, YHR102W, YBR012W-B, YDR545W, YJL005W, YBL111C, YER047C, YBR097W, YNL339C, YKL209C, YJR092W, YOR191W, YLR430W, YJR066W, YMR045C, YJR137C, YLR227W-B, YDR034C-D, YMR207C, YBL088C, YKL197C, YOR326W, YOR343W-B, YOL045W, YBR208C, YCL019W, YLR096W, YPR158C-D, YER129W, YLR133W…
nucleoside phosphate binding	58 of 211 genes, 27.5%	878 of 7166 genes, 12.3%	2.21e-07	0	0	YPL150W, YHL035C, YLR398C, YBL105C, YKL203C, YFL002W-A, YOR290C, YNL329C, YNL267W, YKR103W, YBL100W-B, YMR162C, YPL082C, YGL006W, YHR102W, YBR012W-B, YDR545W, YJL005W, YBL111C, YER047C, YBR097W, YNL339C, YKL209C, YJR092W, YOR191W, YLR430W, YJR066W, YMR045C, YJR137C, YLR227W-B, YDR034C-D, YMR207C, YBL088C, YKL197C, YOR326W, YOR343W-B, YOL045W, YBR208C, YCL019W, YLR096W, YPR158C-D, YER129W, YLR133W…
RNA-DNA hybrid ribonuclease activity	13 of 211 genes, 6.2%	50 of 7166 genes, 0.7%	2.6e-07	0	0	YOR343W-B, YMR045C, YDR210C-D, YLR227W-B, YFL002W-A, YCL019W, YDR034C-D, YPR158W-B, YGR161W-B, YBL100W-B, YPR158C-D, YNL054W-B, YBR012W-B
RNA-directed DNA polymerase activity	13 of 211 genes, 6.2%	52 of 7166 genes, 0.7%	4.42e-07	0	0	YOR343W-B, YMR045C, YDR210C-D, YLR227W-B, YFL002W-A, YCL019W, YDR034C-D, YPR158W-B, YGR161W-B, YBL100W-B, YPR158C-D, YNL054W-B, YBR012W-B
DNA-directed DNA polymerase activity	14 of 211 genes, 6.6%	64 of 7166 genes, 0.9%	6.93e-07	0	0	YOR343W-B, YMR045C, YDR210C-D, YLR227W-B, YFL002W-A, YCL019W, YDR034C-D, YPR158W-B, YGR161W-B, YBL100W-B, YNL262W, YPR158C-D, YNL054W-B, YBR012W-B
aspartic-type endopeptidase activity	13 of 211 genes, 6.2%	55 of 7166 genes, 0.8%	9.35e-07	0	0	YOR343W-B, YMR045C, YDR210C-D, YLR227W-B, YFL002W-A, YCL019W, YDR034C-D, YPR158W-B, YGR161W-B, YBL100W-B, YPR158C-D, YNL054W-B, YBR012W-B
aspartic-type peptidase activity	13 of 211 genes, 6.2%	55 of 7166 genes, 0.8%	9.35e-07	0	0	YOR343W-B, YMR045C, YDR210C-D, YLR227W-B, YFL002W-A, YCL019W, YDR034C-D, YPR158W-B, YGR161W-B, YBL100W-B, YPR158C-D, YNL054W-B, YBR012W-B
peptidase activity, acting on L-amino acid peptides	22 of 211 genes, 10.4%	172 of 7166 genes, 2.4%	1.06e-06	0	0	YOR343W-B, YJL197W, YFL002W-A, YCL019W, YBL100W-B, YPR158C-D, YDR069C, YOR219C, YOL098C, YBR012W-B, YGR098C, YOR256C, YMR045C, YDR210C-D, YPR122W, YDR034C-D, YLR227W-B, YPR158W-B, YGR161W-B, YNL054W-B, YHR047C, YMR304W
DNA polymerase activity	14 of 211 genes, 6.6%	68 of 7166 genes, 0.9%	1.6e-06	0	0	YOR343W-B, YMR045C, YDR210C-D, YLR227W-B, YFL002W-A, YCL019W, YDR034C-D, YPR158W-B, YGR161W-B, YBL100W-B, YNL262W, YPR158C-D, YNL054W-B, YBR012W-B
peptidase activity	22 of 211 genes, 10.4%	179 of 7166 genes, 2.5%	2.26e-06	0	0	YOR343W-B, YJL197W, YFL002W-A, YCL019W, YBL100W-B, YPR158C-D, YDR069C, YOR219C, YOL098C, YBR012W-B, YGR098C, YOR256C, YMR045C, YDR210C-D, YPR122W, YDR034C-D, YLR227W-B, YPR158W-B, YGR161W-B, YNL054W-B, YHR047C, YMR304W
endoribonuclease activity, producing 5'-phosphomonoesters	14 of 211 genes, 6.6%	70 of 7166 genes, 1.0%	2.39e-06	0	0	YOR343W-B, YMR045C, YDR210C-D, YLR227W-B, YFL002W-A, YCL019W, YDR034C-D, YPR158W-B, YGR161W-B, YBL100W-B, YPR158C-D, YML091C, YNL054W-B, YBR012W-B
guanyl-nucleotide exchange factor activity	12 of 211 genes, 5.7%	54 of 7166 genes, 0.8%	7.96e-06	0	0	YCL014W, YDR170C, YER155C, YJR031C, YLR422W, YNL297C, YEL022W, YLR310C, YLR371W, YPR095C, YLR425W, YDR407C
ribonuclease activity	16 of 211 genes, 7.6%	105 of 7166 genes, 1.5%	1.24e-05	0	0	YOR343W-B, YFL002W-A, YCL019W, YBL100W-B, YPR158C-D, YML091C, YGL094C, YBR012W-B, YMR045C, YDR210C-D, YDR034C-D, YLR227W-B, YML118W, YPR158W-B, YGR161W-B, YNL054W-B
endopeptidase activity	17 of 211 genes, 8.1%	119 of 7166 genes, 1.7%	1.25e-05	0	0	YOR343W-B, YFL002W-A, YCL019W, YBL100W-B, YPR158C-D, YOL098C, YBR012W-B, YGR098C, YMR045C, YDR210C-D, YPR122W, YDR034C-D, YLR227W-B, YPR158W-B, YGR161W-B, YNL054W-B, YMR304W
endonuclease activity, active with either ribo- or deoxyribonucleic acids and producing 5'-phosphomonoesters	14 of 211 genes, 6.6%	81 of 7166 genes, 1.1%	1.69e-05	0	0	YOR343W-B, YMR045C, YDR210C-D, YLR227W-B, YFL002W-A, YCL019W, YDR034C-D, YPR158W-B, YGR161W-B, YBL100W-B, YPR158C-D, YML091C, YNL054W-B, YBR012W-B
catalytic activity, acting on DNA	21 of 211 genes, 10.0%	191 of 7166 genes, 2.7%	3.54e-05	0	0	YOR343W-B, YFL002W-A, YCL019W, YOR290C, YPR158C-D, YBL100W-B, YBR012W-B, YDR545W, YNL339C, YPL016W, YLR430W, YMR045C, YLR467W, YDR210C-D, YDR034C-D, YLR227W-B, YPR158W-B, YNL262W, YGR161W-B, YNL054W-B, YLR234W
endoribonuclease activity	14 of 211 genes, 6.6%	87 of 7166 genes, 1.2%	4.3e-05	0	0	YOR343W-B, YMR045C, YDR210C-D, YLR227W-B, YFL002W-A, YCL019W, YDR034C-D, YPR158W-B, YGR161W-B, YBL100W-B, YPR158C-D, YML091C, YNL054W-B, YBR012W-B
GTPase binding	15 of 211 genes, 7.1%	105 of 7166 genes, 1.5%	7.83e-05	0	0	YCL014W, YDR170C, YER155C, YPL125W, YJR031C, YGR218W, YLR422W, YNL297C, YEL022W, YLR310C, YLR371W, YPR095C, YAL002W, YLR425W, YDR407C
transferase activity, transferring phosphorus-containing groups	30 of 211 genes, 14.2%	392 of 7166 genes, 5.5%	0.00025	0	0	YPL150W, YOR343W-B, YBL105C, YOL045W, YKL203C, YFL002W-A, YCL019W, YLR096W, YNL267W, YPR158C-D, YBL100W-B, YER129W, YHR102W, YBR012W-B, YOR151C, YBR097W, YLR133W, YJR066W, YMR045C, YNR031C, YDR210C-D, YLR227W-B, YDR034C-D, YPR158W-B, YGR161W-B, YNL262W, YNL054W-B, YBL088C, YBR136W, YFL036W
nucleotidyltransferase activity	16 of 211 genes, 7.6%	131 of 7166 genes, 1.8%	0.00027	0	0	YOR343W-B, YMR045C, YDR210C-D, YLR227W-B, YFL002W-A, YCL019W, YDR034C-D, YPR158W-B, YGR161W-B, YBL100W-B, YNL262W, YPR158C-D, YNL054W-B, YBR012W-B, YOR151C, YFL036W
hydrolase activity	57 of 211 genes, 27.0%	1072 of 7166 genes, 15.0%	0.00068	0	0	YHL035C, YLR398C, YFL002W-A, YOR290C, YNL329C, YDR221W, YKR103W, YBL100W-B, YOR219C, YMR162C, YPL082C, YGL094C, YOL098C, YGL006W, YKR031C, YBR012W-B, YDR545W, YER047C, YNL339C, YPL016W, YKL209C, YOR191W, YLR430W, YMR045C, YPR122W, YLR227W-B, YDR034C-D, YNL021W, YKL197C, YHR047C, YGR233C, YOR326W, YOR343W-B, YJL197W, YBR208C, YCL019W, YPR158C-D, YDR069C, YML091C, YGR098C, YOR256C, YGL092W, YAL029C…
endonuclease activity	15 of 211 genes, 7.1%	127 of 7166 genes, 1.8%	0.00092	0.0006	0.02	YOR343W-B, YMR045C, YDR210C-D, YML118W, YLR227W-B, YFL002W-A, YCL019W, YDR034C-D, YPR158W-B, YGR161W-B, YBL100W-B, YPR158C-D, YML091C, YNL054W-B, YBR012W-B
nuclease activity	17 of 211 genes, 8.1%	162 of 7166 genes, 2.3%	0.00108	0.0011	0.04	YOR343W-B, YFL002W-A, YCL019W, YBL100W-B, YPR158C-D, YML091C, YGL094C, YBR012W-B, YMR045C, YDR210C-D, YDR034C-D, YLR227W-B, YML118W, YPR158W-B, YNL262W, YGR161W-B, YNL054W-B
enzyme binding	21 of 211 genes, 10.0%	237 of 7166 genes, 3.3%	0.00124	0.0011	0.04	YER155C, YPL125W, YJR031C, YPL137C, YDL132W, YLR422W, YEL022W, YLR310C, YLR371W, YKR017C, YPR095C, YAL002W, YPR049C, YLR425W, YDR407C, YDR170C, YCL014W, YML010W, YGR218W, YLL021W, YNL297C
protein binding	52 of 211 genes, 24.6%	969 of 7166 genes, 13.5%	0.00166	0.001	0.04	YDR216W, YIL150C, YER155C, YOR083W, YPL084W, YKL203C, YOR290C, YDL132W, YNL329C, YNL233W, YPL082C, YEL022W, YLR371W, YPR095C, YHR102W, YAL002W, YPR049C, YLR425W, YBR097W, YPL016W, YCL014W, YDR170C, YOR191W, YLR430W, YJR066W, YHL030W, YNL297C, YDR443C, YKL197C, YDR335W, YNL172W, YMR129W, YOR326W, YPL125W, YJR031C, YPL137C, YLR422W, YLR310C, YKR017C, YDR407C, YAL029C, YML010W, YNR031C, YGR218W, YGL…
DNA binding	38 of 211 genes, 18.0%	617 of 7166 genes, 8.6%	0.00177	0.001	0.04	YDR216W, YIL150C, YLR398C, YOR363C, YFL002W-A, YOR290C, YLR228C, YBL100W-B, YMR094W, YPL082C, YBR012W-B, YER105C, YOL104C, YPL016W, YMR045C, YLL054C, YIL119C, YCR106W, YLR227W-B, YDR034C-D, YBL088C, YMR176W, YFL036W, YOR343W-B, YCL019W, YPR158C-D, YOR151C, YPR022C, YML010W, YDR210C-D, YML081W, YPR158W-B, YNL262W, YGR161W-B, YLR234W, YNL054W-B, YGL131C, YER164W
structural constituent of nuclear pore	7 of 211 genes, 3.3%	29 of 7166 genes, 0.4%	0.00346	0.0015	0.06	YMR129W, YML103C, YGL092W, YBL079W, YJL039C, YER105C, YKR082W
molecular function regulator	24 of 211 genes, 11.4%	325 of 7166 genes, 4.5%	0.00593	0.0014	0.06	YER155C, YPR115W, YPL084W, YJR031C, YPL137C, YLR422W, YEL022W, YLR310C, YLR371W, YPR095C, YLR425W, YDR407C, YDR170C, YCL014W, YBR140C, YMR273C, YIL119C, YPL115C, YOL081W, YFL007W, YOR371C, YNL297C, YCR093W, YGR233C
catalytic activity, acting on RNA	23 of 211 genes, 10.9%	305 of 7166 genes, 4.3%	0.00633	0.0014	0.06	YLR398C, YOR343W-B, YFL002W-A, YCL019W, YPR158C-D, YBL100W-B, YML091C, YGL094C, YBR012W-B, YOR151C, YLR430W, YMR045C, YDR210C-D, YHR165C, YML118W, YDR034C-D, YER172C, YLR227W-B, YPR158W-B, YGR161W-B, YGR271W, YNL054W-B, YFL036W
Function
Gene Ontology term	Cluster frequency	Genome frequency	Corrected	FDR	FALSE	Genes annotated to the term
			P-value		Positives
cell	200 of 211 genes, 94.8%	5839 of 7166 genes, 81.5%	2.08e-06	0	0	YDL035C, YHL035C, YNL139C, YNL242W, YBL079W, YOR083W, YGR184C, YKL203C, YHR119W, YDR221W, YKR103W, YNL233W, YPR095C, YLR320W, YDR170W-A, YNR065C, YIL014W, YHR099W, YKR096W, YJL109C, YJL207C, YDR034C-D, YOL138C, YGR233C, YFL036W, YOR326W, YPR201W, YPR115W, YJL129C, YOL045W, YLR096W, YEL025C, YPR022C, YLR384C, YGL092W, YLR467W, YDR210C-D, YHR165C, YPR158W-B, YGR161W-B, YNL054W-B, YGR271W, YGL131C, …
retrotransposon nucleocapsid	16 of 211 genes, 7.6%	93 of 7166 genes, 1.3%	2.12e-06	0	0	YOR343W-B, YBL005W-A, YFL002W-A, YCL019W, YBL100W-B, YPR158C-D, YBR012W-B, YMR046C, YDR170W-A, YMR045C, YDR210C-D, YDR034C-D, YLR227W-B, YPR158W-B, YGR161W-B, YNL054W-B
cell part	199 of 211 genes, 94.3%	5834 of 7166 genes, 81.4%	7.33e-06	0	0	YDL035C, YHL035C, YNL139C, YNL242W, YBL079W, YOR083W, YGR184C, YKL203C, YHR119W, YDR221W, YKR103W, YNL233W, YPR095C, YLR320W, YDR170W-A, YNR065C, YIL014W, YHR099W, YKR096W, YJL109C, YJL207C, YDR034C-D, YOL138C, YGR233C, YFL036W, YOR326W, YPR201W, YPR115W, YJL129C, YOL045W, YLR096W, YEL025C, YPR022C, YLR384C, YGL092W, YLR467W, YDR210C-D, YHR165C, YPR158W-B, YGR161W-B, YNL054W-B, YGR271W, YGL131C, …
intracellular	193 of 211 genes, 91.5%	5666 of 7166 genes, 79.1%	0.00016	0	0	YHL035C, YNL139C, YNL242W, YBL079W, YOR083W, YGR184C, YKL203C, YHR119W, YDR221W, YKR103W, YNL233W, YPR095C, YLR320W, YDR170W-A, YNR065C, YIL014W, YHR099W, YKR096W, YJL109C, YJL207C, YDR034C-D, YOL138C, YGR233C, YFL036W, YOR326W, YPR115W, YOL045W, YLR096W, YEL025C, YPR022C, YLR384C, YGL092W, YLR467W, YDR210C-D, YHR165C, YPR158W-B, YGR161W-B, YNL054W-B, YGR271W, YGL131C, YMR117C, YER164W, YPR164W, …
intracellular part	193 of 211 genes, 91.5%	5666 of 7166 genes, 79.1%	0.00016	0	0	YHL035C, YNL139C, YNL242W, YBL079W, YOR083W, YGR184C, YKL203C, YHR119W, YDR221W, YKR103W, YNL233W, YPR095C, YLR320W, YDR170W-A, YNR065C, YIL014W, YHR099W, YKR096W, YJL109C, YJL207C, YDR034C-D, YOL138C, YGR233C, YFL036W, YOR326W, YPR115W, YOL045W, YLR096W, YEL025C, YPR022C, YLR384C, YGL092W, YLR467W, YDR210C-D, YHR165C, YPR158W-B, YGR161W-B, YNL054W-B, YGR271W, YGL131C, YMR117C, YER164W, YPR164W, …
nuclear pore inner ring	4 of 211 genes, 1.9%	4 of 7166 genes, 0.1%	0.00016	0	0	YML103C, YBL079W, YJL039C, YER105C
nucleus	105 of 211 genes, 49.8%	2452 of 7166 genes, 34.2%	0.00038	0	0	YIL150C, YNL139C, YBL079W, YBL105C, YOR083W, YOR363C, YKL203C, YHR119W, YDL132W, YNL267W, YLR228C, YKR031C, YLR320W, YGL141W, YDR301W, YDR170W-A, YJL039C, YOL104C, YOR191W, YLR430W, YPR189W, YHR099W, YLL054C, YIL119C, YHL030W, YCR106W, YKR096W, YJL109C, YDR034C-D, YNL021W, YMR176W, YHR047C, YGR233C, YML103C, YOL045W, YBL005W-A, YCL019W, YLR096W, YLR385C, YGR098C, YEL025C, YPR022C, YKL010C, YLR384…
intracellular organelle	172 of 211 genes, 81.5%	4834 of 7166 genes, 67.5%	0.00061	0	0	YHL035C, YNL139C, YBL079W, YOR083W, YKL203C, YHR119W, YDR221W, YKR103W, YNL233W, YPR095C, YLR320W, YDR170W-A, YNR065C, YIL014W, YHR099W, YKR096W, YJL109C, YJL207C, YDR034C-D, YOL138C, YGR233C, YFL036W, YOR326W, YOL045W, YLR096W, YEL025C, YPR022C, YLR384C, YGL092W, YLR467W, YDR210C-D, YHR165C, YPR158W-B, YGR161W-B, YNL054W-B, YGR271W, YGL131C, YMR117C, YER164W, YPR164W, YLR087C, YML049C, YOR290C, …
organelle	172 of 211 genes, 81.5%	4836 of 7166 genes, 67.5%	0.00063	0	0	YHL035C, YNL139C, YBL079W, YOR083W, YKL203C, YHR119W, YDR221W, YKR103W, YNL233W, YPR095C, YLR320W, YDR170W-A, YNR065C, YIL014W, YHR099W, YKR096W, YJL109C, YJL207C, YDR034C-D, YOL138C, YGR233C, YFL036W, YOR326W, YOL045W, YLR096W, YEL025C, YPR022C, YLR384C, YGL092W, YLR467W, YDR210C-D, YHR165C, YPR158W-B, YGR161W-B, YNL054W-B, YGR271W, YGL131C, YMR117C, YER164W, YPR164W, YLR087C, YML049C, YOR290C, …
incipient cellular bud site	11 of 211 genes, 5.2%	66 of 7166 genes, 0.9%	0.00065	0	0	YOR326W, YER155C, YIL129C, YMR273C, YNR031C, YPL115C, YLL021W, YNL233W, YLR371W, YHR102W, YLR425W
intracellular membrane-bounded organelle	162 of 211 genes, 76.8%	4462 of 7166 genes, 62.3%	0.00084	0	0	YHL035C, YNL139C, YBL079W, YOR083W, YKL203C, YHR119W, YDR221W, YKR103W, YPR095C, YLR320W, YDR170W-A, YNR065C, YIL014W, YHR099W, YKR096W, YJL109C, YJL207C, YDR034C-D, YOL138C, YGR233C, YFL036W, YOR326W, YOL045W, YLR096W, YEL025C, YPR022C, YLR384C, YGL092W, YDR210C-D, YLR467W, YHR165C, YPR158W-B, YGR161W-B, YNL054W-B, YGL131C, YMR117C, YER164W, YPR164W, YLR087C, YML049C, YOR290C, YBL100W-B, YMR094W…
membrane-bounded organelle	163 of 211 genes, 77.3%	4520 of 7166 genes, 63.1%	0.00123	0	0	YHL035C, YNL139C, YBL079W, YOR083W, YKL203C, YHR119W, YDR221W, YKR103W, YPR095C, YLR320W, YDR170W-A, YNR065C, YIL014W, YHR099W, YKR096W, YJL109C, YJL207C, YDR034C-D, YOL138C, YGR233C, YFL036W, YOR326W, YOL045W, YLR096W, YEL025C, YPR022C, YLR384C, YGL092W, YDR210C-D, YLR467W, YHR165C, YPR158W-B, YGR161W-B, YNL054W-B, YGL131C, YMR117C, YER164W, YPR164W, YLR087C, YML049C, YOR290C, YBL100W-B, YMR094W…

## Sheet: GO Cluster 4
Process
Gene Ontology term	Cluster frequency	Genome frequency	Corrected	FDR	FALSE	Genes annotated to the term
			P-value		Positives
nucleic acid metabolic process	577 of 1355 genes, 42.6%	1752 of 7166 genes, 24.4%	8.28e-58	0	0	YIR005W, YDR394W, YFL038C, YIR009W, YIL008W, YBR057C, YDL105W, YBR253W, YOL071W, YJR055W, YGL244W, YEL015W, YLR418C, YGR275W, YJL081C, YPL104W, YOL080C, YNL215W, YNL292W, YMR270C, YBR120C, YOR047C, YBR163W, YJL136C, YLR051C, YPL038W, YJR141W, YBL003C, YER006W, YDR416W, YOR159C, YDL002C, YGR093W, YDR023W, YMR059W, YER148W, YJL115W, YDL208W, YFL049W, YLR005W, YDR190C, YGR161C-D, YCL031C, YGL174W, Y…
cellular process	1190 of 1355 genes, 87.8%	5155 of 7166 genes, 71.9%	2.61e-50	0	0	YDR201W, YJR135C, YHR051W, YIL008W, YDR140W, YBR057C, YBR253W, YOL071W, YJR055W, YGL244W, YEL015W, YDL127W, YGR275W, YMR072W, YJL081C, YDL119C, YER180C, YNL215W, YNL272C, YNL292W, YNL122C, YLR009W, YOR052C, YBR120C, YHR192W, YOR047C, YBR163W, YER050C, YLR218C, YNL155W, YDR130C, YPL158C, YBR244W, YGL210W, YJR141W, YPR031W, YJL162C, YKL001C, YLR093C, YDR031W, YLR408C, YGR093W, YMR059W, YER148W, YGR…
nucleobase-containing compound metabolic process	615 of 1355 genes, 45.4%	2009 of 7166 genes, 28.0%	2.56e-49	0	0	YIR005W, YDR394W, YFL038C, YIR009W, YHR051W, YBL098W, YIL008W, YBR057C, YDL105W, YBR253W, YOL071W, YJR055W, YGL244W, YEL015W, YLR418C, YGR275W, YJL081C, YPL104W, YOL080C, YNL215W, YNL292W, YMR270C, YDR196C, YBR120C, YOR047C, YBR163W, YJL136C, YLR051C, YPL038W, YJR141W, YBL003C, YER006W, YDR416W, YOR159C, YDL002C, YGR093W, YDR023W, YMR059W, YER148W, YJL115W, YDL208W, YFL049W, YLR005W, YDR190C, YGR…
RNA metabolic process	493 of 1355 genes, 36.4%	1482 of 7166 genes, 20.7%	6.6e-48	0	0	YKL149C, YGR278W, YIR005W, YDR339C, YDR394W, YFL038C, YIR009W, YKL005C, YGL029W, YIL008W, YOL093W, YBR057C, YBR253W, YOL071W, YMR028W, YJR055W, YGL244W, YEL015W, YLR418C, YGR275W, YBR279W, YBR066C, YJL081C, YPL104W, YGL070C, YOL080C, YNL199C, YNL292W, YMR270C, YDL213C, YBR120C, YJL148W, YOR047C, YPL011C, YAL025C, YJL136C, YBR123C, YLR051C, YDL047W, YPL038W, YMR153W, YJR141W, YOL017W, YNL031C, YER…
cellular aromatic compound metabolic process	629 of 1355 genes, 46.4%	2098 of 7166 genes, 29.3%	3.79e-47	0	0	YIR005W, YDR394W, YFL038C, YIR009W, YHR051W, YBL098W, YIL008W, YBR057C, YDL105W, YBR253W, YOL071W, YJR055W, YGL244W, YEL015W, YLR418C, YGR275W, YJL081C, YPL104W, YOL080C, YDL119C, YNL215W, YNL292W, YMR270C, YDR196C, YBR120C, YOR047C, YBR163W, YJL136C, YLR051C, YPL038W, YJR141W, YBL003C, YER006W, YDR416W, YOR159C, YDL002C, YGR093W, YDR023W, YMR059W, YER148W, YJL115W, YDL208W, YFL049W, YLR005W, YDR…
heterocycle metabolic process	630 of 1355 genes, 46.5%	2107 of 7166 genes, 29.4%	9.09e-47	0	0	YIR005W, YDR394W, YFL038C, YIR009W, YHR051W, YBL098W, YIL008W, YBR057C, YDL105W, YBR253W, YOL071W, YJR055W, YGL244W, YEL015W, YLR418C, YGR275W, YJL081C, YPL104W, YOL080C, YDL119C, YNL215W, YNL292W, YMR270C, YDR196C, YBR120C, YOR047C, YBR163W, YJL136C, YLR051C, YPL038W, YJR141W, YBL003C, YER006W, YDR416W, YOR159C, YDL002C, YGR093W, YDR023W, YMR059W, YER148W, YJL115W, YDL208W, YFL049W, YLR005W, YDR…
organic cyclic compound metabolic process	641 of 1355 genes, 47.3%	2164 of 7166 genes, 30.2%	2.71e-46	0	0	YIR005W, YDR394W, YFL038C, YIR009W, YHR051W, YBL098W, YIL008W, YBR057C, YDL105W, YBR253W, YOL071W, YJR055W, YGL244W, YEL015W, YLR418C, YGR275W, YJL081C, YPL104W, YOL080C, YDL119C, YNL215W, YNL292W, YMR270C, YDR196C, YBR120C, YOR047C, YBR163W, YJL136C, YLR051C, YPL038W, YJR141W, YBL003C, YER006W, YDR416W, YOR159C, YDL002C, YGR093W, YDR023W, YMR059W, YER148W, YJL115W, YDL208W, YFL049W, YLR005W, YDR…
cellular component organization or biogenesis	677 of 1355 genes, 50.0%	2434 of 7166 genes, 34.0%	1.77e-38	0	0	YMR032W, YNL079C, YIR005W, YDR394W, YFL038C, YDR201W, YJR135C, YBR057C, YOL071W, YJR055W, YGL244W, YER016W, YEL015W, YDL127W, YLR418C, YGR275W, YMR072W, YJL081C, YOR057W, YMR004W, YDR424C, YOL080C, YNL215W, YOL018C, YLR009W, YBR120C, YHR192W, YBR163W, YJL136C, YLR218C, YLR051C, YPL233W, YDR130C, YPL158C, YBL003C, YPR031W, YER006W, YDR416W, YOR159C, YLR093C, YLR408C, YDL002C, YER148W, YPL253C, YJL…
macromolecule metabolic process	821 of 1355 genes, 60.6%	3203 of 7166 genes, 44.7%	1.18e-35	0	0	YIR005W, YDR394W, YFL038C, YIR009W, YIL008W, YGR253C, YDR140W, YBR057C, YDL105W, YBR253W, YOL071W, YJR055W, YGL244W, YEL015W, YDL127W, YLR418C, YGR275W, YJL081C, YPL104W, YOL080C, YNL215W, YNL292W, YMR270C, YNL122C, YLR009W, YBR120C, YOR047C, YBR163W, YER050C, YJL136C, YNL155W, YLR051C, YPL038W, YJR141W, YGR076C, YBL003C, YPR031W, YER006W, YDR416W, YOR159C, YNL099C, YDL002C, YGR093W, YDR023W, YPL…
cellular nitrogen compound metabolic process	721 of 1355 genes, 53.2%	2767 of 7166 genes, 38.6%	1.44e-30	0	0	YIR005W, YDR394W, YFL038C, YIR009W, YHR051W, YBL098W, YIL008W, YDR140W, YBR057C, YDL105W, YBR253W, YOL071W, YJR055W, YGL244W, YEL015W, YLR418C, YGR275W, YJL081C, YPL104W, YOL080C, YDL119C, YNL215W, YNL292W, YMR270C, YDR196C, YNL122C, YLR009W, YBR120C, YOR047C, YBR163W, YER050C, YJL136C, YLR051C, YPL038W, YJR141W, YGR076C, YBL003C, YER006W, YDR416W, YOR159C, YDL002C, YGR093W, YDR023W, YMR059W, YER…
gene expression	584 of 1355 genes, 43.1%	2108 of 7166 genes, 29.4%	1e-29	0	0	YIR005W, YDR394W, YIR009W, YIL008W, YDR140W, YBR253W, YOL071W, YJR055W, YGL244W, YEL015W, YLR418C, YGR275W, YJL081C, YPL104W, YOL080C, YNL292W, YMR270C, YNL122C, YLR009W, YBR120C, YOR047C, YER050C, YJL136C, YLR051C, YPL038W, YJR141W, YGR076C, YER006W, YDR416W, YOR159C, YDL002C, YGR093W, YDR023W, YMR059W, YER148W, YJL115W, YDL208W, YJR067C, YFL049W, YDR328C, YLR005W, YDR190C, YCL031C, YGL174W, YLR…
nitrogen compound metabolic process	888 of 1355 genes, 65.5%	3661 of 7166 genes, 51.1%	1.95e-29	0	0	YLR126C, YIR005W, YDR394W, YFL038C, YIR009W, YHR051W, YBL098W, YIL008W, YGR253C, YDR140W, YGR202C, YBR057C, YDL105W, YBR253W, YOL071W, YJR055W, YGL244W, YEL015W, YDL127W, YLR418C, YGR275W, YJL081C, YPL104W, YOL080C, YDL119C, YNL215W, YNL292W, YMR270C, YDR196C, YOL018C, YNL122C, YLR009W, YBR120C, YOR047C, YBR163W, YER050C, YJL136C, YNL155W, YLR051C, YPL038W, YJR141W, YGR076C, YBL003C, YPR031W, YER…
cellular component organization	568 of 1355 genes, 41.9%	2076 of 7166 genes, 29.0%	9.88e-27	0	0	YMR032W, YNL079C, YIR005W, YDR394W, YFL038C, YDR201W, YJR135C, YBR057C, YOL071W, YJR055W, YGL244W, YER016W, YEL015W, YDL127W, YLR418C, YGR275W, YMR072W, YJL081C, YOR057W, YMR004W, YDR424C, YOL080C, YNL215W, YOL018C, YLR009W, YBR120C, YHR192W, YBR163W, YLR218C, YPL233W, YDR130C, YPL158C, YBL003C, YPR031W, YDR416W, YOR159C, YLR093C, YLR408C, YDL002C, YER148W, YPL253C, YJL115W, YGR078C, YFL049W, YDR…
organelle organization	440 of 1355 genes, 32.5%	1486 of 7166 genes, 20.7%	1.24e-26	0	0	YMR032W, YNL079C, YFL038C, YDR201W, YJR135C, YKL166C, YPL269W, YOL071W, YGL244W, YER016W, YEL015W, YDL127W, YLR418C, YGR275W, YMR072W, YDL029W, YBR279W, YJL081C, YOR106W, YOR057W, YDR424C, YOL080C, YNL215W, YOL018C, YLR009W, YBR120C, YHR192W, YBR163W, YLR218C, YDL047W, YPL233W, YDR130C, YMR153W, YAL055W, YOL017W, YBL003C, YPR031W, YMR198W, YNL031C, YHR167W, YIR024C, YLR093C, YLR408C, YBR160W, YOR…
cellular metabolic process	951 of 1355 genes, 70.2%	4059 of 7166 genes, 56.6%	1.39e-26	0	0	YLR126C, YIR005W, YDR394W, YFL038C, YIR009W, YHR051W, YBL098W, YIL008W, YGR253C, YDR140W, YGR202C, YBR057C, YDL105W, YBR253W, YOL071W, YJR055W, YGL244W, YEL015W, YDL127W, YLR418C, YGR275W, YGR007W, YJL081C, YPL104W, YOL080C, YDL119C, YNL215W, YNL272C, YNL292W, YMR270C, YDR196C, YDR058C, YOL018C, YNL122C, YLR009W, YBR120C, YHR192W, YOR047C, YBR163W, YER050C, YJL136C, YNL155W, YLR051C, YGL210W, YPL…
cellular component biogenesis	399 of 1355 genes, 29.4%	1306 of 7166 genes, 18.2%	1.53e-26	0	0	YMR032W, YNL079C, YIR005W, YDR339C, YDR394W, YFL038C, YDR201W, YGL029W, YKL166C, YOL071W, YJR055W, YGL244W, YER016W, YEL015W, YNR049C, YLR418C, YDL029W, YBR279W, YEL003W, YJL081C, YOR057W, YDR424C, YOL080C, YDL213C, YLR009W, YBR120C, YJL148W, YPL011C, YAL025C, YJL136C, YLR218C, YBR123C, YLR051C, YPL158C, YGR229C, YER006W, YDR416W, YHR167W, YOR159C, YIR024C, YBR160W, YOR037W, YER148W, YGL061C, YKR…
metabolic process	981 of 1355 genes, 72.4%	4243 of 7166 genes, 59.2%	8.79e-26	0	0	YLR126C, YIR005W, YDR394W, YFL038C, YIR009W, YHR051W, YBL098W, YIL008W, YGR253C, YDR140W, YGR202C, YBR057C, YDL105W, YBR253W, YOL071W, YJR055W, YGL244W, YEL015W, YDL127W, YLR418C, YGR275W, YGR007W, YJL081C, YPL104W, YOL080C, YDL119C, YNL215W, YNL272C, YNL292W, YMR270C, YDR196C, YDR058C, YOL018C, YNL122C, YLR009W, YBR120C, YHR192W, YOR047C, YBR163W, YER050C, YJL136C, YNL155W, YLR051C, YBR244W, YGL…
protein-containing complex subunit organization	259 of 1355 genes, 19.1%	738 of 7166 genes, 10.3%	4.31e-25	0	0	YIR005W, YDR394W, YFL038C, YDR201W, YKL166C, YOL071W, YJR055W, YGL244W, YER016W, YEL015W, YLR418C, YGR275W, YDL029W, YEL003W, YJL081C, YOR106W, YOR057W, YDR424C, YOL080C, YLR009W, YBR120C, YPL011C, YLR218C, YBR123C, YMR153W, YDR416W, YHR167W, YML068W, YOR159C, YIR024C, YBR160W, YOR037W, YDL002C, YER148W, YGL061C, YKR037C, YJL115W, YLR045C, YDR092W, YGR078C, YMR098C, YDR328C, YDR190C, YDL182W, YCL…
primary metabolic process	903 of 1355 genes, 66.6%	3843 of 7166 genes, 53.6%	7.66e-24	0	0	YLR126C, YIR005W, YDR394W, YFL038C, YIR009W, YHR051W, YBL098W, YIL008W, YGR253C, YDR140W, YGR202C, YBR057C, YDL105W, YBR253W, YOL071W, YJR055W, YGL244W, YEL015W, YDL127W, YLR418C, YGR275W, YGR007W, YJL081C, YPL104W, YOL080C, YNL215W, YNL292W, YMR270C, YDR196C, YDR058C, YOL018C, YNL122C, YLR009W, YBR120C, YOR047C, YBR163W, YER050C, YJL136C, YNL155W, YLR051C, YPL038W, YJR141W, YGR076C, YBL003C, YPR…
RNA processing	233 of 1355 genes, 17.2%	651 of 7166 genes, 9.1%	1.75e-23	0	0	YDR473C, YKL149C, YOR179C, YER013W, YDL136W, YNL224C, YGR278W, YIR005W, YDR339C, YIR009W, YGL029W, YKL074C, YIL008W, YOL093W, YDR365C, YBL071W-A, YJR055W, YGL244W, YLR418C, YBR279W, YAR008W, YKL208W, YOL080C, YGL044C, YNL292W, YDL213C, YBR120C, YAL025C, YJL136C, YLR435W, YLR051C, YDL047W, YPL204W, YJR141W, YDR117C, YPR133C, YGR280C, YOL066C, YER029C, YER006W, YDR416W, YML062C, YOR159C, YLR192C, Y…
organic substance metabolic process	928 of 1355 genes, 68.5%	4010 of 7166 genes, 56.0%	2.49e-22	0	0	YLR126C, YIR005W, YDR394W, YFL038C, YIR009W, YHR051W, YBL098W, YIL008W, YGR253C, YDR140W, YGR202C, YBR057C, YDL105W, YBR253W, YOL071W, YJR055W, YGL244W, YEL015W, YDL127W, YLR418C, YGR275W, YGR007W, YJL081C, YPL104W, YOL080C, YDL119C, YNL215W, YNL292W, YMR270C, YDR196C, YDR058C, YOL018C, YNL122C, YLR009W, YBR120C, YOR047C, YBR163W, YER050C, YJL136C, YNL155W, YLR051C, YPL038W, YJR141W, YGR076C, YBL…
protein-containing complex assembly	220 of 1355 genes, 16.2%	620 of 7166 genes, 8.7%	2.41e-21	0	0	YKR083C, YER013W, YIR005W, YDR394W, YFL038C, YCR009C, YDR201W, YKL074C, YKL166C, YBR127C, YGL018C, YNL206C, YNL180C, YOL071W, YJR055W, YGL244W, YER016W, YEL015W, YLR418C, YDL029W, YEL003W, YKL208W, YAL034W-A, YJL081C, YOR057W, YDR424C, YLR181C, YOL080C, YKL049C, YDR145W, YLR009W, YBR120C, YLR360W, YJL085W, YPL011C, YBR123C, YLR218C, YGR005C, YMR236W, YDR117C, YDR416W, YHR167W, YML062C, YOR159C, Y…
cellular protein-containing complex assembly	210 of 1355 genes, 15.5%	586 of 7166 genes, 8.2%	8.05e-21	0	0	YKR083C, YER013W, YIR005W, YDR394W, YFL038C, YCR009C, YDR201W, YKL074C, YKL166C, YBR127C, YNL206C, YNL180C, YOL071W, YJR055W, YGL244W, YER016W, YEL015W, YLR418C, YDL029W, YEL003W, YKL208W, YAL034W-A, YJL081C, YOR057W, YDR424C, YOL080C, YKL049C, YDR145W, YLR009W, YBR120C, YLR360W, YJL085W, YPL011C, YBR123C, YLR218C, YGR005C, YMR236W, YDR117C, YDR416W, YHR167W, YML062C, YOR159C, YIR024C, YFL017W-A,…
chromosome organization	213 of 1355 genes, 15.7%	607 of 7166 genes, 8.5%	8.14e-20	0	0	YLR033W, YDR174W, YJL168C, YJR135C, YGL251C, YBR034C, YKR029C, YPL269W, YNL206C, YDR225W, YGL113W, YGL244W, YER016W, YLR418C, YGR275W, YMR072W, YBR279W, YMR078C, YAL034W-A, YJL081C, YOR057W, YBL052C, YKL049C, YLR335W, YNL215W, YDR145W, YNL059C, YLR288C, YPL233W, YDR130C, YOL095C, YMR236W, YOL017W, YPR133C, YDR448W, YGR280C, YOR189W, YBL003C, YPR031W, YMR198W, YNL031C, YHR167W, YAL011W, YNL097C, Y…
RNA biosynthetic process	244 of 1355 genes, 18.0%	731 of 7166 genes, 10.2%	9.28e-20	0	0	YLR033W, YDR174W, YPR009W, YJL168C, YDR394W, YOL113W, YKL005C, YBR034C, YKR029C, YBR253W, YNL206C, YOL071W, YDR225W, YMR028W, YHR011W, YJR063W, YGL244W, YLR418C, YGR275W, YBR279W, YBR066C, YER139C, YJL081C, YGL070C, YNL199C, YBL052C, YKL049C, YLR335W, YMR270C, YDR145W, YML007W, YCL058W-A, YMR030W, YJL148W, YOR047C, YPL011C, YBR123C, YLR288C, YGR005C, YPL038W, YMR236W, YMR153W, YOL017W, YPR133C, Y…
nucleic acid-templated transcription	240 of 1355 genes, 17.7%	726 of 7166 genes, 10.1%	1.03e-18	0	0	YLR033W, YDR174W, YPR009W, YJL168C, YDR394W, YOL113W, YKL005C, YBR034C, YKR029C, YBR253W, YNL206C, YOL071W, YDR225W, YMR028W, YJR063W, YGL244W, YLR418C, YGR275W, YBR279W, YBR066C, YER139C, YJL081C, YGL070C, YNL199C, YBL052C, YKL049C, YLR335W, YMR270C, YDR145W, YML007W, YCL058W-A, YMR030W, YJL148W, YOR047C, YPL011C, YBR123C, YLR288C, YGR005C, YPL038W, YMR236W, YMR153W, YOL017W, YPR133C, YDR448W, Y…
transcription, DNA-templated	238 of 1355 genes, 17.6%	722 of 7166 genes, 10.1%	2.49e-18	0	0	YLR033W, YDR174W, YPR009W, YJL168C, YDR394W, YOL113W, YKL005C, YBR034C, YKR029C, YBR253W, YNL206C, YOL071W, YDR225W, YMR028W, YJR063W, YGL244W, YLR418C, YGR275W, YBR279W, YBR066C, YER139C, YJL081C, YGL070C, YNL199C, YBL052C, YKL049C, YLR335W, YMR270C, YDR145W, YML007W, YCL058W-A, YMR030W, YJL148W, YOR047C, YPL011C, YBR123C, YLR288C, YGR005C, YPL038W, YMR236W, YMR153W, YOL017W, YPR133C, YDR448W, Y…
cellular component assembly	276 of 1355 genes, 20.4%	881 of 7166 genes, 12.3%	3.41e-18	0	0	YMR032W, YNL079C, YIR005W, YDR394W, YFL038C, YDR201W, YKL166C, YOL071W, YJR055W, YGL244W, YER016W, YEL015W, YNR049C, YLR418C, YDL029W, YEL003W, YJL081C, YOR057W, YDR424C, YOL080C, YLR009W, YBR120C, YPL011C, YLR218C, YBR123C, YPL158C, YDR416W, YHR167W, YOR159C, YIR024C, YBR160W, YOR037W, YER148W, YGL061C, YKR037C, YJL115W, YLR045C, YDR092W, YGR078C, YMR098C, YDR328C, YDR190C, YCL031C, YLR323C, YAL…
regulation of metabolic process	344 of 1355 genes, 25.4%	1177 of 7166 genes, 16.4%	5.22e-18	0	0	YER059W, YDR394W, YFL038C, YKL005C, YDR140W, YKL166C, YBR253W, YOL071W, YMR028W, YGL244W, YEL015W, YDL127W, YLR418C, YBR279W, YBR066C, YJL081C, YNL199C, YBR120C, YOR047C, YPL038W, YMR153W, YLR183C, YAL055W, YOL017W, YML068W, YBR160W, YDL002C, YER148W, YJL115W, YDR139C, YMR098C, YDR421W, YFL049W, YDR328C, YLR005W, YDR190C, YMR263W, YDR176W, YLR052W, YPL254W, YNR024W, YMR048W, YJL209W, YBR095C, YGR…
regulation of macromolecule metabolic process	327 of 1355 genes, 24.1%	1106 of 7166 genes, 15.4%	9.63e-18	0	0	YER059W, YDR394W, YKL005C, YDR140W, YKL166C, YBR253W, YOL071W, YMR028W, YGL244W, YEL015W, YDL127W, YLR418C, YBR279W, YBR066C, YJL081C, YNL199C, YBR120C, YOR047C, YPL038W, YMR153W, YLR183C, YAL055W, YOL017W, YML068W, YBR160W, YDL002C, YER148W, YJL115W, YDR139C, YMR098C, YDR421W, YFL049W, YDR328C, YLR005W, YDR190C, YMR263W, YDR176W, YLR052W, YPL254W, YNR024W, YMR048W, YJL209W, YBR095C, YGR095C, YGL…
ncRNA metabolic process	199 of 1355 genes, 14.7%	580 of 7166 genes, 8.1%	6.03e-17	0	0	YKL149C, YDL136W, YNL224C, YJL168C, YDR339C, YGL029W, YIL008W, YOL093W, YDR365C, YBL071W-A, YJR055W, YHR011W, YJR063W, YGL244W, YBR279W, YAR008W, YKL208W, YPL104W, YOL080C, YNL199C, YKL049C, YNL292W, YMR270C, YDL213C, YJL148W, YAL025C, YJL136C, YBR123C, YLR435W, YLR051C, YDL047W, YPL204W, YDR117C, YGR280C, YOL066C, YER006W, YNL031C, YLR192C, YNL040W, YDL007W, YOL144W, YDR023W, YKL144C, YMR059W, Y…
regulation of biological process	448 of 1355 genes, 33.1%	1670 of 7166 genes, 23.3%	8.72e-17	0	0	YMR032W, YER059W, YDR394W, YFL038C, YDR201W, YKL005C, YDR140W, YBR057C, YDL105W, YKL166C, YBR253W, YPL269W, YOL071W, YMR028W, YGL244W, YER016W, YEL015W, YDL127W, YLR418C, YDL029W, YBR279W, YBR066C, YJL081C, YOR057W, YNL199C, YBR120C, YOR047C, YDL047W, YDR130C, YGL210W, YPL038W, YMR153W, YLR183C, YAL055W, YOL017W, YGR229C, YMR198W, YML068W, YGR173W, YLR408C, YBR160W, YDL002C, YJR086W, YER148W, YGL…
regulation of gene expression	265 of 1355 genes, 19.6%	856 of 7166 genes, 11.9%	1.81e-16	0	0	YDR394W, YKL005C, YDR140W, YKL166C, YBR253W, YOL071W, YMR028W, YGL244W, YEL015W, YLR418C, YBR279W, YBR066C, YJL081C, YNL199C, YBR120C, YOR047C, YPL038W, YMR153W, YLR183C, YOL017W, YML068W, YBR160W, YDL002C, YER148W, YJL115W, YMR098C, YDR421W, YFL049W, YDR328C, YLR005W, YDR190C, YMR263W, YDR176W, YLR052W, YPL254W, YNR024W, YJL209W, YBR095C, YGR095C, YPR179C, YMR112C, YMR227C, YDR181C, YMR039C, YNL…
mRNA metabolic process	129 of 1355 genes, 9.5%	327 of 7166 genes, 4.6%	1.55e-15	0	0	YPL064C, YDR473C, YKL149C, YOR179C, YER013W, YNL224C, YMR180C, YGR278W, YIR005W, YIR009W, YPR094W, YKL074C, YGR195W, YBR057C, YER112W, YMR061W, YJR063W, YPR045C, YGL244W, YEL015W, YLR105C, YLR418C, YGR072W, YBR279W, YKL208W, YDR172W, YBR119W, YHR069C, YDL111C, YGL070C, YOR148C, YGL044C, YGL043W, YHR132W-A, YNL292W, YNL299W, YIL079C, YBR120C, YDR195W, YBL018C, YPL228W, YCR035C, YBR167C, YLR145W, Y…
nucleobase-containing compound biosynthetic process	295 of 1355 genes, 21.8%	1001 of 7166 genes, 14.0%	2.87e-15	0	0	YDR394W, YKL005C, YBL098W, YBR253W, YOL071W, YMR028W, YGL244W, YDL004W, YLR418C, YGR275W, YBR279W, YBR066C, YJL081C, YGL070C, YNL199C, YMR270C, YDR196C, YJL148W, YOR047C, YPL011C, YBR123C, YPL038W, YMR153W, YOL017W, YNL031C, YHR167W, YBR160W, YDL002C, YDR023W, YKL144C, YER148W, YJL115W, YDR421W, YFL049W, YLR005W, YDR190C, YMR263W, YDR176W, YGR161C-D, YLR052W, YPL254W, YBR095C, YKR080W, YPR186C, Y…
cellular response to DNA damage stimulus	134 of 1355 genes, 9.9%	353 of 7166 genes, 4.9%	1.51e-14	0	0	YMR032W, YIL139C, YDL200C, YDL105W, YOL043C, YPR180W, YDR225W, YGL113W, YGL244W, YLR383W, YLR418C, YOL133W, YBR279W, YMR078C, YJL081C, YGL070C, YNL215W, YBL046W, YER041W, YBR163W, YLR288C, YOR077W, YDL047W, YOL095C, YPL204W, YLR183C, YDR448W, YOR189W, YBL003C, YKL045W, YNL031C, YOR258W, YBR160W, YER116C, YLR103C, YDL002C, YDR499W, YDR013W, YDR092W, YDR113C, YGR002C, YLR007W, YHR031C, YDR121W, YDR…
aromatic compound biosynthetic process	309 of 1355 genes, 22.8%	1074 of 7166 genes, 15.0%	1.75e-14	0	0	YDR394W, YKL005C, YBL098W, YBR253W, YOL071W, YMR028W, YGL244W, YDL004W, YLR418C, YGR275W, YBR279W, YBR066C, YJL081C, YGL070C, YNL199C, YDL119C, YMR270C, YDR196C, YJL148W, YOR047C, YPL011C, YBR123C, YBR166C, YPL038W, YMR153W, YOL017W, YNL031C, YHR167W, YBR160W, YDL002C, YDR023W, YKL144C, YER148W, YJL115W, YDR421W, YFL049W, YLR005W, YDR190C, YMR263W, YDR176W, YGR161C-D, YLR052W, YPL254W, YBR095C, Y…
cellular macromolecule metabolic process	659 of 1355 genes, 48.6%	2753 of 7166 genes, 38.4%	2.74e-14	0	0	YDR394W, YFL038C, YIL008W, YGR253C, YDR140W, YBR057C, YDL105W, YBR253W, YOL071W, YGL244W, YEL015W, YDL127W, YLR418C, YGR275W, YJL081C, YPL104W, YNL215W, YMR270C, YNL122C, YLR009W, YBR120C, YOR047C, YBR163W, YER050C, YJL136C, YNL155W, YPL038W, YJR141W, YGR076C, YBL003C, YPR031W, YNL099C, YDL002C, YDR023W, YPL065W, YER148W, YJL115W, YFL049W, YDR328C, YLR005W, YDR190C, YGR161C-D, YNR024W, YJL209W, Y…
heterocycle biosynthetic process	311 of 1355 genes, 23.0%	1087 of 7166 genes, 15.2%	3.27e-14	0	0	YDR394W, YKL005C, YBL098W, YBR253W, YOL071W, YMR028W, YGL244W, YDL004W, YLR418C, YGR275W, YBR279W, YBR066C, YJL081C, YGL070C, YNL199C, YDL119C, YMR270C, YDR196C, YJL148W, YOR047C, YPL011C, YBR123C, YPL038W, YMR153W, YOL017W, YNL031C, YHR167W, YBR160W, YDL002C, YDR023W, YKL144C, YER148W, YJL115W, YDR421W, YFL049W, YLR005W, YDR190C, YMR263W, YDR176W, YGR161C-D, YLR052W, YPL254W, YBR095C, YKR080W, Y…
organic cyclic compound biosynthetic process	320 of 1355 genes, 23.6%	1133 of 7166 genes, 15.8%	7.83e-14	0	0	YDR394W, YKL005C, YBL098W, YBR253W, YOL071W, YMR028W, YGL244W, YDL004W, YLR418C, YGR275W, YBR279W, YBR066C, YJL081C, YGL070C, YNL199C, YDL119C, YMR270C, YDR196C, YJL148W, YOR047C, YPL011C, YBR123C, YBR166C, YPL038W, YMR153W, YOL017W, YNL031C, YHR167W, YBR160W, YDL002C, YDR023W, YKL144C, YER148W, YJL115W, YDR421W, YFL049W, YLR005W, YDR190C, YMR263W, YDR176W, YGR161C-D, YLR052W, YPL254W, YBR095C, Y…
ribonucleoprotein complex biogenesis	189 of 1355 genes, 13.9%	574 of 7166 genes, 8.0%	9.73e-14	0	0	YER013W, YDL136W, YNL224C, YIR005W, YBR267W, YDR339C, YGL029W, YKL074C, YKL166C, YDR365C, YJR055W, YJR063W, YGL244W, YEL015W, YLR418C, YBR279W, YKL208W, YOL080C, YDL202W, YDL213C, YLR009W, YKL186C, YJL148W, YAL025C, YJL136C, YLR435W, YLR051C, YPL204W, YDR117C, YGR280C, YOL066C, YER006W, YDR416W, YHR167W, YML062C, YOR159C, YLR192C, YFL017W-A, YOL144W, YOR276W, YDL208W, YNL175C, YDR478W, YMR014W, Y…
biological regulation	512 of 1355 genes, 37.8%	2036 of 7166 genes, 28.4%	1.33e-13	0	0	YMR032W, YLR126C, YDR394W, YFL038C, YDR201W, YDR140W, YBR057C, YDL105W, YBR253W, YOL071W, YGL244W, YER016W, YEL015W, YDL127W, YLR418C, YIL044C, YJL081C, YOR057W, YDR424C, YBR120C, YOR047C, YDR130C, YGL210W, YPL038W, YLR408C, YDL002C, YGR093W, YER148W, YJL115W, YFL049W, YDR328C, YLR005W, YDR190C, YNR024W, YAL047C, YJL209W, YKL190W, YBR095C, YGR095C, YDR322W, YNL173C, YPR179C, YKL193C, YMR264W, YBL…
DNA repair	117 of 1355 genes, 8.6%	299 of 7166 genes, 4.2%	1.57e-13	0	0	YIL139C, YFL023W, YJR006W, YJL173C, YBR010W, YDL200C, YDL105W, YER173W, YDL003W, YJR052W, YML011C, YOL043C, YDR225W, YGL113W, YNL136W, YGL244W, YLR383W, YLR418C, YOL133W, YBR279W, YNL133C, YMR078C, YJL081C, YLR151C, YAL027W, YAR002W, YDL059C, YGL070C, YNL215W, YKL108W, YER041W, YDR460W, YBR163W, YBR089C-A, YLR288C, YDL047W, YOL095C, YPL204W, YBR278W, YDR448W, YBL003C, YLR321C, YKL045W, YNL031C, Y…
chromatin organization	129 of 1355 genes, 9.5%	346 of 7166 genes, 4.8%	3.65e-13	0	0	YLR033W, YJL168C, YBR034C, YKR029C, YNL206C, YDR225W, YGL244W, YLR418C, YGR275W, YMR072W, YBR279W, YJL081C, YBL052C, YLR335W, YNL215W, YDR145W, YNL059C, YLR288C, YMR236W, YOL017W, YPR133C, YDR448W, YOR189W, YBL003C, YPR031W, YNL031C, YAL011W, YNL097C, YBR160W, YDR071C, YLR103C, YDL002C, YDR499W, YCR082W, YDR469W, YJL115W, YGR002C, YDR121W, YBR111W-A, YFL049W, YPL129W, YDR190C, YER133W, YDL182W, Y…
regulation of nitrogen compound metabolic process	295 of 1355 genes, 21.8%	1034 of 7166 genes, 14.4%	4.73e-13	0	0	YER059W, YDR394W, YKL005C, YDR140W, YKL166C, YBR253W, YOL071W, YMR028W, YGL244W, YEL015W, YDL127W, YLR418C, YBR279W, YBR066C, YJL081C, YNL199C, YBR120C, YOR047C, YPL038W, YMR153W, YAL055W, YOL017W, YML068W, YBR160W, YDL002C, YER148W, YJL115W, YDR139C, YMR098C, YDR421W, YFL049W, YDR328C, YLR005W, YDR190C, YMR263W, YDR176W, YLR052W, YPL254W, YMR048W, YBR095C, YKR071C, YGL134W, YDR322W, YDR285W, YPR…
regulation of cellular biosynthetic process	251 of 1355 genes, 18.5%	844 of 7166 genes, 11.8%	6.83e-13	0	0	YLR033W, YER059W, YDR174W, YPR009W, YJL168C, YDR394W, YHL034C, YOL113W, YKL005C, YDR140W, YBR034C, YKR029C, YKL166C, YBL071W-A, YBR253W, YNL206C, YOL071W, YDR225W, YMR028W, YJR063W, YNL264C, YGL244W, YLR418C, YBR279W, YBR066C, YER139C, YJL081C, YNL199C, YBL052C, YLR335W, YML007W, YBR120C, YCL058W-A, YOR047C, YLR288C, YGR005C, YDR017C, YPL038W, YMR236W, YMR153W, YBL060W, YOL017W, YPR133C, YDR448W,…
regulation of biosynthetic process	251 of 1355 genes, 18.5%	846 of 7166 genes, 11.8%	9.44e-13	0	0	YLR033W, YER059W, YDR174W, YPR009W, YJL168C, YDR394W, YHL034C, YOL113W, YKL005C, YDR140W, YBR034C, YKR029C, YKL166C, YBL071W-A, YBR253W, YNL206C, YOL071W, YDR225W, YMR028W, YJR063W, YNL264C, YGL244W, YLR418C, YBR279W, YBR066C, YER139C, YJL081C, YNL199C, YBL052C, YLR335W, YML007W, YBR120C, YCL058W-A, YOR047C, YLR288C, YGR005C, YDR017C, YPL038W, YMR236W, YMR153W, YBL060W, YOL017W, YPR133C, YDR448W,…
regulation of cellular process	409 of 1355 genes, 30.2%	1561 of 7166 genes, 21.8%	1.01e-12	0	0	YMR032W, YER059W, YDR394W, YFL038C, YDR201W, YKL005C, YDR140W, YBR057C, YDL105W, YKL166C, YBR253W, YPL269W, YOL071W, YMR028W, YGL244W, YER016W, YEL015W, YDL127W, YLR418C, YDL029W, YBR279W, YBR066C, YJL081C, YOR057W, YNL199C, YBR120C, YOR047C, YDL047W, YDR130C, YGL210W, YPL038W, YMR153W, YAL055W, YOL017W, YGR229C, YMR198W, YML068W, YGR173W, YBR160W, YDL002C, YJR086W, YER148W, YGL061C, YKR037C, YJL…
negative regulation of biological process	226 of 1355 genes, 16.7%	740 of 7166 genes, 10.3%	1.09e-12	0	0	YMR032W, YPR009W, YJL168C, YHL034C, YOL113W, YKL005C, YBR034C, YBR057C, YKR029C, YKL166C, YPL269W, YNL206C, YDR225W, YMR028W, YJR063W, YNL264C, YGL244W, YER016W, YEL015W, YDR162C, YLR418C, YBR279W, YKL208W, YBR066C, YNL199C, YBL052C, YLR335W, YHR132W-A, YBL046W, YCL058W-A, YLR288C, YDR130C, YPL038W, YOL017W, YDR448W, YGR280C, YLR417W, YDR370C, YDR308C, YNL097C, YBR160W, YLR103C, YJR084W, YGR206W,…
protein-DNA complex subunit organization	85 of 1355 genes, 6.3%	194 of 7166 genes, 2.7%	1.43e-12	0	0	YLR033W, YJL168C, YDR394W, YPL127C, YFR046C, YML098W, YBL093C, YMR033W, YNL206C, YGR186W, YPL007C, YGR275W, YPR034W, YAL034W-A, YJL081C, YML074C, YOR057W, YKL049C, YGL043W, YDR145W, YKL108W, YML041C, YNL059C, YPL011C, YBR089C-A, YBR123C, YNL039W, YGR005C, YMR236W, YDL139C, YNL030W, YPR133C, YLR321C, YKL145W, YGR246C, YAL011W, YBR215W, YER022W, YDR318W, YDR440W, YGR188C, YBR160W, YDL005C, YLR103C,…
regulation of cellular metabolic process	306 of 1355 genes, 22.6%	1091 of 7166 genes, 15.2%	1.5e-12	0	0	YER059W, YDR394W, YFL038C, YKL005C, YDR140W, YKL166C, YBR253W, YOL071W, YMR028W, YGL244W, YEL015W, YDL127W, YLR418C, YBR279W, YBR066C, YJL081C, YNL199C, YBR120C, YOR047C, YPL038W, YMR153W, YAL055W, YOL017W, YML068W, YBR160W, YDL002C, YER148W, YJL115W, YMR098C, YDR421W, YFL049W, YDR328C, YLR005W, YDR190C, YMR263W, YDR176W, YLR052W, YPL254W, YMR048W, YBR095C, YKR071C, YGL134W, YDR322W, YDR285W, YPR…
regulation of primary metabolic process	301 of 1355 genes, 22.2%	1069 of 7166 genes, 14.9%	1.57e-12	0	0	YER059W, YDR394W, YKL005C, YDR140W, YKL166C, YBR253W, YOL071W, YMR028W, YGL244W, YEL015W, YDL127W, YLR418C, YBR279W, YBR066C, YJL081C, YNL199C, YBR120C, YOR047C, YPL038W, YMR153W, YAL055W, YOL017W, YML068W, YBR160W, YDL002C, YER148W, YJL115W, YDR139C, YMR098C, YDR421W, YFL049W, YDR328C, YLR005W, YDR190C, YMR263W, YDR176W, YLR052W, YPL254W, YMR048W, YBR095C, YGL134W, YDR322W, YDR285W, YPR179C, YML…
regulation of macromolecule biosynthetic process	242 of 1355 genes, 17.9%	815 of 7166 genes, 11.4%	3.32e-12	0	0	YLR033W, YER059W, YDR174W, YPR009W, YJL168C, YDR394W, YHL034C, YOL113W, YKL005C, YDR140W, YBR034C, YKR029C, YKL166C, YBL071W-A, YBR253W, YNL206C, YOL071W, YDR225W, YMR028W, YJR063W, YGL244W, YLR418C, YBR279W, YBR066C, YER139C, YJL081C, YNL199C, YBL052C, YLR335W, YML007W, YBR120C, YCL058W-A, YOR047C, YLR288C, YGR005C, YPL038W, YMR236W, YMR153W, YOL017W, YPR133C, YDR448W, YGR280C, YLR417W, YLR172C,…
ncRNA processing	158 of 1355 genes, 11.7%	469 of 7166 genes, 6.5%	5.52e-12	0	0	YDL136W, YNL224C, YDR339C, YGL029W, YIL008W, YOL093W, YDR365C, YBL071W-A, YJR055W, YGL244W, YBR279W, YAR008W, YKL208W, YOL080C, YNL292W, YDL213C, YAL025C, YJL136C, YLR435W, YLR051C, YDL047W, YPL204W, YDR117C, YGR280C, YOL066C, YER006W, YLR192C, YOL144W, YMR059W, YDL208W, YDR478W, YMR014W, YPL157W, YBR146W, YOL077C, YER133W, YMR239C, YCL031C, YLR323C, YNR024W, YLR107W, YGL246C, YDL191W, YGR095C, Y…
peptidyl-lysine modification	65 of 1355 genes, 4.8%	134 of 7166 genes, 1.9%	1.07e-11	0	0	YDR469W, YJL115W, YJL046W, YGR002C, YLR007W, YJL168C, YBR009C, YHR013C, YBR111W-A, YDR190C, YPL129W, YDL105W, YDR176W, YPR180W, YDL064W, YPL254W, YBR271W, YDR288W, YNL136W, YGL244W, YLR226W, YLR383W, YLR418C, YBR279W, YOL148C, YDR167W, YJL081C, YDR390C, YAR002W, YDR363W, YDR285W, YBL052C, YDR145W, YLR015W, YAL044C, YPL138C, YDR257C, YJR082C, YOR123C, YGR001C, YLR449W, YBR060C, YMR236W, YNL030W, Y…
regulation of cellular macromolecule biosynthetic process	236 of 1355 genes, 17.4%	802 of 7166 genes, 11.2%	2.58e-11	0	0	YLR033W, YER059W, YDR174W, YPR009W, YJL168C, YDR394W, YHL034C, YOL113W, YKL005C, YDR140W, YBR034C, YKR029C, YKL166C, YBL071W-A, YBR253W, YNL206C, YOL071W, YDR225W, YMR028W, YJR063W, YGL244W, YLR418C, YBR279W, YBR066C, YER139C, YJL081C, YNL199C, YBL052C, YLR335W, YML007W, YBR120C, YCL058W-A, YOR047C, YLR288C, YGR005C, YPL038W, YMR236W, YMR153W, YOL017W, YPR133C, YDR448W, YGR280C, YLR417W, YLR172C,…
DNA metabolic process	174 of 1355 genes, 12.8%	546 of 7166 genes, 7.6%	6.75e-11	0	0	YIL139C, YJL168C, YDL200C, YGL251C, YBR057C, YDL105W, YOL043C, YDR225W, YGL113W, YGL244W, YLR383W, YLR418C, YOL133W, YBR279W, YMR078C, YJL081C, YGL070C, YBL055C, YNL215W, YLR154C, YER041W, YBR163W, YLR288C, YOR077W, YDL047W, YOL095C, YPL204W, YDR448W, YGR280C, YOR189W, YBL003C, YKL045W, YNL031C, YHR167W, YML062C, YOR258W, YBR160W, YER116C, YLR103C, YDL002C, YER148W, YDR499W, YDR013W, YDR092W, YDR…
regulation of nucleic acid-templated transcription	195 of 1355 genes, 14.4%	637 of 7166 genes, 8.9%	1.31e-10	0	0	YLR033W, YDR174W, YPR009W, YJL168C, YDR394W, YOL113W, YKL005C, YBR034C, YKR029C, YBR253W, YNL206C, YOL071W, YDR225W, YMR028W, YJR063W, YGL244W, YLR418C, YBR279W, YBR066C, YER139C, YJL081C, YNL199C, YBL052C, YLR335W, YML007W, YCL058W-A, YOR047C, YLR288C, YGR005C, YPL038W, YMR236W, YMR153W, YOL017W, YPR133C, YDR448W, YLR417W, YDR308C, YNL097C, YBR160W, YLR103C, YDL002C, YER148W, YJL179W, YML015C, Y…
regulation of RNA biosynthetic process	195 of 1355 genes, 14.4%	637 of 7166 genes, 8.9%	1.31e-10	0	0	YLR033W, YDR174W, YPR009W, YJL168C, YDR394W, YOL113W, YKL005C, YBR034C, YKR029C, YBR253W, YNL206C, YOL071W, YDR225W, YMR028W, YJR063W, YGL244W, YLR418C, YBR279W, YBR066C, YER139C, YJL081C, YNL199C, YBL052C, YLR335W, YML007W, YCL058W-A, YOR047C, YLR288C, YGR005C, YPL038W, YMR236W, YMR153W, YOL017W, YPR133C, YDR448W, YLR417W, YDR308C, YNL097C, YBR160W, YLR103C, YDL002C, YER148W, YJL179W, YML015C, Y…
cellular response to stress	218 of 1355 genes, 16.1%	735 of 7166 genes, 10.3%	1.36e-10	0	0	YMR032W, YIL139C, YHL034C, YFL038C, YOL113W, YIL008W, YDL200C, YDL105W, YOL043C, YPR180W, YDR225W, YGL113W, YGL244W, YLR383W, YLR418C, YOL133W, YBR279W, YDR346C, YBR066C, YMR078C, YJL081C, YGL070C, YBL055C, YLR335W, YER100W, YNL215W, YML007W, YBL046W, YOR052C, YER041W, YHR192W, YBR163W, YLR288C, YJR101W, YOR077W, YDL047W, YBR244W, YOL095C, YPL204W, YLR183C, YDR448W, YOR189W, YBL003C, YKL045W, YNL…
regulation of nucleobase-containing compound metabolic process	221 of 1355 genes, 16.3%	749 of 7166 genes, 10.5%	1.62e-10	0	0	YLR033W, YDR174W, YPR009W, YJL168C, YDR394W, YOL113W, YKL005C, YBR034C, YKR029C, YBR253W, YNL206C, YOL071W, YDR225W, YMR028W, YJR063W, YGL244W, YEL015W, YLR418C, YBR279W, YKL208W, YBR066C, YER139C, YJL081C, YNL199C, YBL052C, YLR335W, YHR132W-A, YML007W, YCL058W-A, YOR047C, YLR288C, YGR005C, YPL038W, YMR236W, YMR153W, YOL017W, YPR133C, YDR448W, YGR280C, YLR417W, YDR308C, YNL097C, YBR160W, YLR103C,…
nucleic acid phosphodiester bond hydrolysis	105 of 1355 genes, 7.7%	283 of 7166 genes, 3.9%	4.27e-10	0	0	YKL149C, YAR009C, YPR112C, YDR339C, YJR006W, YGR195W, YMR061W, YOL043C, YJR063W, YEL015W, YLR105C, YAR008W, YOR163W, YHR069C, YOR078W, YJL087C, YKR056W, YDL111C, YGL070C, YBL055C, YOL080C, YGL044C, YOR056C, YLR154C, YER041W, YML093W, YBR163W, YBL018C, YJL136C, YLR051C, YDL227C, YCR035C, YBR167C, YJR141W, YNL002C, YNL308C, YBR278W, YDR370C, YNL317W, YMR201C, YOL149W, YOR258W, YDR318W, YKL059C, YDR…
rRNA metabolic process	134 of 1355 genes, 9.9%	395 of 7166 genes, 5.5%	5.11e-10	0	0	YDL136W, YNL224C, YDR339C, YGL029W, YDR365C, YJR055W, YJR063W, YBR279W, YKL208W, YOL080C, YKL049C, YMR270C, YDL213C, YJL148W, YAL025C, YBR123C, YJL136C, YLR435W, YLR051C, YDR117C, YGR280C, YOL066C, YER006W, YNL031C, YLR192C, YDL007W, YOL144W, YER148W, YDL208W, YDR478W, YMR014W, YBR146W, YOL077C, YER133W, YMR239C, YCL031C, YNR024W, YLR107W, YGL246C, YDL191W, YGR095C, YHR052W, YNL147W, YPR186C, YDR…
regulation of RNA metabolic process	202 of 1355 genes, 14.9%	676 of 7166 genes, 9.4%	6.23e-10	0	0	YLR033W, YDR174W, YPR009W, YJL168C, YDR394W, YOL113W, YKL005C, YBR034C, YKR029C, YBR253W, YNL206C, YOL071W, YDR225W, YMR028W, YJR063W, YGL244W, YEL015W, YLR418C, YBR279W, YKL208W, YBR066C, YER139C, YJL081C, YNL199C, YBL052C, YLR335W, YHR132W-A, YML007W, YCL058W-A, YOR047C, YLR288C, YGR005C, YPL038W, YMR236W, YMR153W, YOL017W, YPR133C, YDR448W, YLR417W, YDR308C, YNL097C, YBR160W, YLR103C, YDL002C,…
regulation of transcription, DNA-templated	191 of 1355 genes, 14.1%	631 of 7166 genes, 8.8%	8.28e-10	0	0	YLR033W, YDR174W, YPR009W, YJL168C, YDR394W, YOL113W, YKL005C, YBR034C, YKR029C, YBR253W, YNL206C, YOL071W, YDR225W, YMR028W, YJR063W, YGL244W, YLR418C, YBR279W, YBR066C, YER139C, YJL081C, YNL199C, YBL052C, YLR335W, YML007W, YCL058W-A, YOR047C, YLR288C, YGR005C, YPL038W, YMR236W, YMR153W, YOL017W, YPR133C, YDR448W, YLR417W, YDR308C, YNL097C, YBR160W, YLR103C, YDL002C, YER148W, YJL179W, YDR469W, Y…
negative regulation of gene expression	143 of 1355 genes, 10.6%	434 of 7166 genes, 6.1%	1e-09	0	0	YPR009W, YJL168C, YHL034C, YOL113W, YKL005C, YBR034C, YKL166C, YNL206C, YDR225W, YJR063W, YGL244W, YEL015W, YBR279W, YKL208W, YBR066C, YNL199C, YBL052C, YLR335W, YHR132W-A, YCL058W-A, YLR288C, YPL038W, YOL017W, YDR448W, YLR417W, YDR370C, YDR308C, YNL097C, YBR160W, YLR103C, YJR084W, YOR276W, YDR469W, YJL115W, YMR098C, YDR121W, YGR122W, YBR111W-A, YPL178W, YDR328C, YER133W, YMR263W, YMR239C, YLR052…
transcription by RNA polymerase II	167 of 1355 genes, 12.3%	532 of 7166 genes, 7.4%	1.05e-09	0	0	YLR033W, YDR174W, YPR009W, YDR394W, YOL113W, YKL005C, YBR034C, YBR253W, YNL206C, YOL071W, YDR225W, YJR063W, YGL244W, YLR418C, YGR275W, YBR279W, YBR066C, YER139C, YJL081C, YGL070C, YNL199C, YBL052C, YDR145W, YML007W, YCL058W-A, YMR030W, YOR047C, YPL011C, YGR005C, YPL038W, YMR236W, YPR133C, YDR448W, YLR417W, YDR308C, YHR167W, YML062C, YNL097C, YBR160W, YDL002C, YJR084W, YER148W, YJL179W, YML015C, Y…
mRNA processing	86 of 1355 genes, 6.3%	218 of 7166 genes, 3.0%	1.48e-09	0	0	YPL064C, YDR473C, YKL149C, YOR179C, YER013W, YNL224C, YMR180C, YGR278W, YIR005W, YIR009W, YPR094W, YKL074C, YER112W, YMR061W, YPR045C, YGL244W, YLR105C, YLR418C, YBR279W, YKL208W, YBR119W, YOR148C, YGL044C, YGL043W, YBR120C, YDR195W, YPL228W, YJR141W, YPR133C, YLR147C, YNL286W, YDL108W, YER029C, YLR298C, YNL317W, YDR416W, YML062C, YOR159C, YOL149W, YDR194C, YFL017W-A, YKL059C, YBR236C, YPR057W, Y…
negative regulation of macromolecule metabolic process	167 of 1355 genes, 12.3%	536 of 7166 genes, 7.5%	2.16e-09	0	0	YPR009W, YJL168C, YHL034C, YOL113W, YKL005C, YBR034C, YKL166C, YNL206C, YDR225W, YJR063W, YGL244W, YEL015W, YDR162C, YLR418C, YBR279W, YKL208W, YBR066C, YNL199C, YBL052C, YLR335W, YHR132W-A, YCL058W-A, YLR288C, YPL038W, YOL017W, YDR448W, YGR280C, YLR417W, YDR370C, YDR308C, YNL097C, YBR160W, YLR103C, YJR084W, YOR276W, YDR469W, YJL115W, YGR002C, YMR098C, YIR025W, YDR121W, YGR122W, YBR111W-A, YPL267…
response to stress	226 of 1355 genes, 16.7%	788 of 7166 genes, 11.0%	2.21e-09	0	0	YMR032W, YIL139C, YPR009W, YHL034C, YFL038C, YCR009C, YOL113W, YIL008W, YDL200C, YDL105W, YOL043C, YPR180W, YDR225W, YGL113W, YGL244W, YLR383W, YLR418C, YOL133W, YBR279W, YDR346C, YBR066C, YMR078C, YJL081C, YGL070C, YBL055C, YLR335W, YER100W, YNL215W, YML007W, YBL046W, YOR052C, YER041W, YHR192W, YOR047C, YBR163W, YLR288C, YJR101W, YOR077W, YDL047W, YBR244W, YOL095C, YPL204W, YLR183C, YDR448W, YOR…
tRNA metabolic process	80 of 1355 genes, 5.9%	200 of 7166 genes, 2.8%	4.15e-09	0	0	YGL243W, YGR169C, YOR226C, YIL008W, YGR195W, YOL093W, YBL071W-A, YER112W, YHR011W, YNL151C, YNL073W, YLR105C, YAR008W, YOL124C, YHR069C, YJL087C, YJL125C, YKR056W, YPL104W, YDL111C, YBR154C, YGL043W, YDL104C, YNL292W, YNL299W, YIL079C, YDL051W, YBL018C, YDL047W, YCR035C, YBR167C, YPL204W, YGL232W, YOL066C, YNL113W, YNL040W, YDL150W, YOL102C, YDL201W, YKL110C, YKR095W-A, YDR023W, YNL232W, YKL144C,…
protein-DNA complex assembly	62 of 1355 genes, 4.6%	139 of 7166 genes, 1.9%	5.34e-09	0	0	YML015C, YJL115W, YDR394W, YBR009C, YPL127C, YFR046C, YDR328C, YKL089W, YML098W, YPL129W, YBL093C, YMR005W, YNL206C, YGR186W, YPR086W, YPL007C, YLR376C, YOR073W, YDR167W, YPR018W, YAL034W-A, YJL081C, YML074C, YOR057W, YDR397C, YKL049C, YDR004W, YGL043W, YDR145W, YDL017W, YKL108W, YOR194C, YPL011C, YBR089C-A, YBR123C, YLR449W, YNL039W, YGR005C, YBR060C, YMR236W, YDL139C, YMR112C, YNL030W, YMR227C,…
ribosome biogenesis	150 of 1355 genes, 11.1%	471 of 7166 genes, 6.6%	5.45e-09	0	0	YDL136W, YNL224C, YBR267W, YDR339C, YGL029W, YDR365C, YJR055W, YJR063W, YBR279W, YKL208W, YOL080C, YDL202W, YDL213C, YLR009W, YKL186C, YJL148W, YAL025C, YJL136C, YLR435W, YLR051C, YPL204W, YDR117C, YGR280C, YOL066C, YER006W, YLR192C, YOL144W, YDL208W, YNL175C, YDR478W, YMR014W, YLR022C, YBR146W, YKL143W, YOL077C, YER133W, YMR239C, YCL031C, YNR024W, YDR237W, YLR107W, YGL246C, YDL191W, YGR095C, YHR…
negative regulation of metabolic process	173 of 1355 genes, 12.8%	568 of 7166 genes, 7.9%	7.18e-09	0	0	YPR009W, YJL168C, YHL034C, YOL113W, YKL005C, YBR034C, YKL166C, YNL206C, YDR225W, YNL264C, YJR063W, YGL244W, YEL015W, YDR162C, YLR418C, YBR279W, YKL208W, YBR066C, YNL199C, YBL052C, YLR335W, YHR132W-A, YCL058W-A, YLR288C, YPL038W, YOL017W, YDR448W, YGR280C, YLR417W, YDR370C, YDR308C, YNL097C, YBR160W, YLR103C, YJR084W, YOR276W, YDR469W, YJL115W, YGR002C, YMR098C, YIR025W, YDR121W, YGR122W, YPL267W,…
chromosome segregation	85 of 1355 genes, 6.3%	221 of 7166 genes, 3.1%	1.03e-08	0	0	YKR083C, YDR201W, YJR135C, YFR046C, YGL251C, YDL003W, YNL258C, YPL269W, YER016W, YLR383W, YMR001C, YGR275W, YMR078C, YAL034W-A, YKL049C, YIR011C, YPR141C, YCL029C, YPL233W, YDR130C, YDL139C, YPL204W, YOL017W, YLR321C, YIR010W, YMR198W, YFR027W, YJL030W, YPR046W, YDR318W, YDR110W, YGR188C, YBR160W, YDL028C, YOL006C, YPL253C, YGL061C, YKR037C, YLR263W, YHR129C, YBR156C, YDR113C, YMR311C, YIR025W, Y…
cell cycle	222 of 1355 genes, 16.4%	784 of 7166 genes, 10.9%	1.52e-08	0	0	YMR032W, YKR083C, YER059W, YNL079C, YJL168C, YBR267W, YDR201W, YJR135C, YGL251C, YBR057C, YKR029C, YPL269W, YOL071W, YGL113W, YMR183C, YER016W, YNR049C, YLR383W, YDL127W, YOL133W, YDL029W, YBR279W, YMR078C, YAL034W-A, YOR057W, YDR424C, YOR019W, YKL049C, YER180C, YHR132W-A, YBL046W, YFR048W, YAL025C, YLR288C, YDL047W, YPL233W, YDR130C, YPL158C, YPL204W, YMR153W, YOL017W, YGR229C, YOR353C, YMR198W,…
cellular response to stimulus	290 of 1355 genes, 21.4%	1099 of 7166 genes, 15.3%	4.54e-08	0	0	YMR032W, YFL038C, YIL008W, YDL105W, YKL166C, YMR028W, YGL244W, YLR418C, YOL133W, YBR279W, YDR346C, YBR066C, YJL081C, YOR057W, YGL070C, YNL215W, YOR052C, YHR192W, YOR047C, YBR163W, YNL155W, YDL047W, YBR244W, YGL210W, YMR153W, YLR183C, YBL003C, YNL031C, YPL196W, YGR173W, YNL099C, YBR160W, YDL002C, YJR086W, YJL115W, YDR092W, YDR113C, YLR005W, YDR190C, YDL182W, YMR263W, YMR048W, YKL190W, YLR376C, YDR…
peptidyl-amino acid modification	88 of 1355 genes, 6.5%	239 of 7166 genes, 3.3%	6.89e-08	0	0	YPL064C, YJL168C, YBR034C, YDL105W, YBL071W-A, YPR180W, YNL136W, YGL244W, YLR383W, YLR418C, YBR279W, YOL148C, YJL081C, YML074C, YAR002W, YBL052C, YDR145W, YLR015W, YAL044C, YMR236W, YPL204W, YNL030W, YMR153W, YPR133C, YDR448W, YLR172C, YPR031W, YFR027W, YDR440W, YBR081C, YNL097C, YBR160W, YDL013W, YER116C, YGL059W, YBR030W, YCR082W, YHR090C, YDR469W, YJL115W, YGR002C, YJL046W, YLR007W, YHR013C, Y…
covalent chromatin modification	59 of 1355 genes, 4.4%	137 of 7166 genes, 1.9%	1.08e-07	0	0	YDR469W, YJL115W, YGR002C, YDR295C, YJL168C, YBR009C, YHR013C, YBR111W-A, YDR190C, YPL129W, YBR034C, YER133W, YMR263W, YKR029C, YDR176W, YIL112W, YPL254W, YNL136W, YGL244W, YBR095C, YLR226W, YLR418C, YBR279W, YOL148C, YDR167W, YJL081C, YER051W, YBL052C, YPR179C, YDR145W, YLR015W, YML041C, YPL138C, YJR082C, YOR123C, YLR449W, YBR060C, YMR236W, YNL030W, YPR133C, YDR448W, YPR031W, YDR181C, YDR098C, Y…
histone modification	59 of 1355 genes, 4.4%	137 of 7166 genes, 1.9%	1.08e-07	0	0	YDR469W, YJL115W, YGR002C, YDR295C, YJL168C, YBR009C, YHR013C, YBR111W-A, YDR190C, YPL129W, YBR034C, YER133W, YMR263W, YKR029C, YDR176W, YIL112W, YPL254W, YNL136W, YGL244W, YBR095C, YLR226W, YLR418C, YBR279W, YOL148C, YDR167W, YJL081C, YER051W, YBL052C, YPR179C, YDR145W, YLR015W, YML041C, YPL138C, YJR082C, YOR123C, YLR449W, YBR060C, YMR236W, YNL030W, YPR133C, YDR448W, YPR031W, YDR181C, YDR098C, Y…
DNA-templated transcription, initiation	45 of 1355 genes, 3.3%	92 of 7166 genes, 1.3%	1.3e-07	0	0	YML015C, YJL011C, YDR174W, YDR394W, YMR228W, YML098W, YPL129W, YBL093C, YMR005W, YFL029C, YGR186W, YBR049C, YPR086W, YNL151C, YPL007C, YDR167W, YGL070C, YDR397C, YGL043W, YDR145W, YOR194C, YPL011C, YBR089C-A, YBR123C, YKR062W, YNL039W, YGR005C, YJL140W, YMR236W, YMR112C, YMR227C, YMR039C, YKL145W, YPR168W, YKL125W, YML043C, YGR246C, YER022W, YKL028W, YDL005C, YKL144C, YER159C, YER148W, YML069W, Y…
negative regulation of cellular process	182 of 1355 genes, 13.4%	634 of 7166 genes, 8.8%	5.11e-07	0	0	YMR032W, YPR009W, YJL168C, YHL034C, YOL113W, YKL005C, YBR034C, YBR057C, YKR029C, YKL166C, YPL269W, YNL206C, YDR225W, YMR028W, YNL264C, YJR063W, YGL244W, YER016W, YDR162C, YLR418C, YBR279W, YKL208W, YBR066C, YNL199C, YBL052C, YLR335W, YHR132W-A, YBL046W, YCL058W-A, YLR288C, YDR130C, YPL038W, YOL017W, YDR448W, YGR280C, YLR417W, YDR308C, YNL097C, YBR160W, YLR103C, YGR206W, YDR499W, YKL007W, YOR276W,…
DNA-templated transcription, elongation	46 of 1355 genes, 3.4%	99 of 7166 genes, 1.4%	7.18e-07	0	0	YJL115W, YLR033W, YJL168C, YBR111W-A, YPL129W, YBR034C, YMR033W, YNL206C, YML094W, YGR186W, YGL244W, YLR418C, YGR275W, YBR279W, YPR034W, YER051W, YGL070C, YFR037C, YGL043W, YKL160W, YDL165W, YJL006C, YJL148W, YKL139W, YBR089C-A, YOR123C, YGR005C, YPL228W, YPR133C, YLR321C, YDL108W, YMR039C, YNL153C, YHR167W, YML062C, YBR215W, YDR194C, YER161C, YPR161C, YOR244W, YLR200W, YJR084W, YOL006C, YPR072W,…
rRNA processing	113 of 1355 genes, 8.3%	351 of 7166 genes, 4.9%	1.72e-06	0	0	YDL136W, YNL224C, YPR112C, YGL136C, YDR339C, YGL029W, YGR195W, YDR087C, YDR365C, YER112W, YJR055W, YKL021C, YPR143W, YBR279W, YKL208W, YHR069C, YOR078W, YDL111C, YGR271C-A, YOL080C, YOR056C, YDL213C, YDR083W, YKR060W, YML093W, YNL227C, YAL025C, YER126C, YBL018C, YJL136C, YHR088W, YLR435W, YLR051C, YCR035C, YBR167C, YLR145W, YNL002C, YNL308C, YDR117C, YGR280C, YOL066C, YDR021W, YLR276C, YER006W, Y…
cellular macromolecule catabolic process	131 of 1355 genes, 9.7%	426 of 7166 genes, 5.9%	2.11e-06	0	0	YKL149C, YDR394W, YFL038C, YGR253C, YEL015W, YOL133W, YKL208W, YDR358W, YBL055C, YER100W, YHR132W-A, YLR154C, YLR421C, YNL155W, YJR141W, YLR417W, YDR370C, YML068W, YBR160W, YDL007W, YMR314W, YJR084W, YPL065W, YDR139C, YMR098C, YIR025W, YGR122W, YBR111W-A, YDR328C, YPL178W, YMR239C, YNR024W, YGL246C, YJL209W, YGR095C, YDL008W, YNL147W, YDL097C, YDR049W, YPL096W, YKL041W, YHR200W, YDR219C, YMR264W,…
nuclear chromosome segregation	70 of 1355 genes, 5.2%	187 of 7166 genes, 2.6%	3.4e-06	0	0	YKR083C, YDR201W, YJR135C, YGL251C, YDL003W, YNL258C, YPL269W, YER016W, YMR001C, YMR078C, YAL034W-A, YKL049C, YPR141C, YCL029C, YPL233W, YDR130C, YPL204W, YOL017W, YIR010W, YFR027W, YMR198W, YJL030W, YPR046W, YDR318W, YGR188C, YBR160W, YDL028C, YOL006C, YPL253C, YGL061C, YKR037C, YLR263W, YHR129C, YDR113C, YIR025W, YPL024W, YJR072C, YKL089W, YER133W, YDR320C-A, YJL013C, YDL064W, YMR048W, YAL047C,…
transcription by RNA polymerase III	25 of 1355 genes, 1.8%	41 of 7166 genes, 0.6%	7.16e-06	0	0	YJL011C, YOR210W, YOR061W, YBR123C, YBR089C-A, YNR003C, YNL039W, YPR187W, YMR039C, YDR005C, YNL151C, YGR246C, YPL007C, YNL113W, YOR039W, YPR186C, YDL150W, YDR397C, YKL144C, YML121W, YBR154C, YER148W, YGL043W, YKR025W, YPR110C
cell cycle process	178 of 1355 genes, 13.1%	637 of 7166 genes, 8.9%	8.5e-06	0	0	YMR032W, YKR083C, YNL079C, YJL168C, YDR201W, YJR135C, YGL251C, YBR057C, YKR029C, YPL269W, YOL071W, YMR183C, YER016W, YNR049C, YLR383W, YDL029W, YOL133W, YBR279W, YMR078C, YAL034W-A, YDR424C, YKL049C, YER180C, YHR132W-A, YLR288C, YDL047W, YPL233W, YDR130C, YPL158C, YPL204W, YMR153W, YOL017W, YMR198W, YNL031C, YPR188C, YJR076C, YBR160W, YLR103C, YPL253C, YGL061C, YKR037C, YDR013W, YLR045C, YDR113C,…
regulation of cell cycle	94 of 1355 genes, 6.9%	284 of 7166 genes, 4.0%	1.05e-05	0	0	YMR032W, YKR083C, YER059W, YPR025C, YJL168C, YDR201W, YDR361C, YKR029C, YER173W, YLR287C, YNL258C, YPL269W, YFL029C, YER016W, YDL127W, YMR001C, YNL289W, YPR120C, YLR182W, YML074C, YHR132W-A, YPR141C, YKL108W, YBL046W, YDR460W, YDR195W, YLR288C, YDR130C, YMR153W, YLR321C, YGR229C, YDL108W, YMR198W, YFR027W, YJL030W, YDR318W, YDR440W, YGL194C, YLR135W, YGR188C, YBR160W, YDL028C, YDL074C, YLR103C, Y…
cellular localization	246 of 1355 genes, 18.2%	946 of 7166 genes, 13.2%	1.11e-05	0	0	YMR032W, YOR357C, YNL079C, YIR005W, YBR267W, YFL038C, YCR009C, YKR035W-A, YDL092W, YGL251C, YBR034C, YDL115C, YPL269W, YMR255W, YLR026C, YML097C, YNL264C, YMR183C, YER016W, YGR033C, YDL065C, YNR049C, YLR383W, YJR005W, YMR072W, YDL029W, YIL044C, YDR086C, YAL034W-A, YHR195W, YOR106W, YDR358W, YMR004W, YDR424C, YLR181C, YKL049C, YLR335W, YOL018C, YGL153W, YKL186C, YLR360W, YJL085W, YML071C, YOR266W,…
transcription elongation from RNA polymerase II promoter	41 of 1355 genes, 3.0%	90 of 7166 genes, 1.3%	1.38e-05	0	0	YJL115W, YLR033W, YBR111W-A, YPL129W, YBR034C, YMR033W, YNL206C, YML094W, YGR186W, YGL244W, YLR418C, YGR275W, YBR279W, YPR034W, YER051W, YGL070C, YFR037C, YGL043W, YKL160W, YDL165W, YKL139W, YOR123C, YPL228W, YGR005C, YPR133C, YLR321C, YDL108W, YMR039C, YNL153C, YHR167W, YML062C, YBR215W, YER161C, YPR161C, YOR244W, YLR200W, YJR084W, YOL006C, YPR072W, YOR259C, YJL179W
RNA splicing, via transesterification reactions with bulged adenosine as nucleophile	49 of 1355 genes, 3.6%	118 of 7166 genes, 1.6%	2.11e-05	0	0	YDR473C, YKL149C, YKL012W, YER013W, YMR240C, YNL224C, YGR278W, YIR005W, YBR188C, YIR009W, YPR094W, YKL074C, YJR050W, YPL178W, YKR022C, YMR213W, YER112W, YGL174W, YLR323C, YPR045C, YDL043C, YDL098C, YPR101W, YNL147W, YBR152W, YBR119W, YDR088C, YOR148C, YLR117C, YBR237W, YPL213W, YLR438C-A, YJR022W, YMR268C, YLR147C, YER029C, YNL286W, YLR298C, YDR416W, YOR159C, YNL138W-A, YDR194C, YFL017W-A, YPR057…
macromolecule catabolic process	137 of 1355 genes, 10.1%	466 of 7166 genes, 6.5%	2.22e-05	0	0	YKL149C, YER059W, YDR394W, YFL038C, YGR253C, YEL015W, YOL133W, YKL208W, YDR358W, YBL055C, YER100W, YHR132W-A, YLR154C, YLR421C, YNL155W, YJR141W, YLR417W, YDR370C, YML068W, YBR160W, YDL007W, YLR118C, YMR314W, YJR084W, YPL065W, YDR139C, YMR098C, YIR025W, YGR122W, YBR111W-A, YDR328C, YPL178W, YMR239C, YNR024W, YGL246C, YJL209W, YGR095C, YHR052W, YDL008W, YNL147W, YDL097C, YDR049W, YPL096W, YKL041W,…
RNA splicing, via transesterification reactions	52 of 1355 genes, 3.8%	129 of 7166 genes, 1.8%	2.52e-05	0	0	YDR473C, YKL149C, YKL012W, YER013W, YMR240C, YNL224C, YGR278W, YPR134W, YIR005W, YBR188C, YIR009W, YPR094W, YKL074C, YJR050W, YPL178W, YKR022C, YMR213W, YER112W, YHL038C, YGL174W, YLR323C, YPR045C, YDL043C, YDL098C, YPR101W, YNL147W, YBR152W, YBR119W, YDR088C, YOR148C, YLR117C, YBR237W, YPL213W, YLR438C-A, YJR022W, YMR268C, YLR147C, YER029C, YNL286W, YLR298C, YDR416W, YOR159C, YPL029W, YNL138W-A,…
RNA catabolic process	58 of 1355 genes, 4.3%	151 of 7166 genes, 2.1%	2.99e-05	0	0	YKL149C, YNL004W, YLR442C, YMR098C, YFL038C, YGR122W, YJR006W, YBR111W-A, YPL178W, YGR195W, YHR062C, YMR239C, YER112W, YNR024W, YGL246C, YJL209W, YEL015W, YGR095C, YNL147W, YGR072W, YKL009W, YKL208W, YDR172W, YHR069C, YDL111C, YGR271C-A, YJL124C, YHR132W-A, YDL165W, YNL299W, YDL175C, YIL079C, YLR154C, YHR081W, YBL018C, YGR158C, YMR234W, YLR021W, YLR438C-A, YJR043C, YCR035C, YBR167C, YJL140W, YLR1…
mitochondrial gene expression	70 of 1355 genes, 5.2%	196 of 7166 genes, 2.7%	3.37e-05	0	0	YMR228W, YCR003W, YDL045W-A, YBR251W, YPL013C, YHR011W, YNL073W, YOR158W, YDR337W, YGR220C, YBL090W, YMR286W, YHR038W, YGL068W, YPL104W, YFR049W, YDL104C, YBR282W, YNL122C, YDL202W, YBR120C, YMR030W, YER050C, YJR101W, YJL131C, YGR076C, YOR017W, YKL155C, YDR194C, YNR022C, YNL137C, YKL138C, YDR116C, YML025C, YBL038W, YDR296W, YIL070C, YKL167C, YPR134W, YMR098C, YKR085C, YBR146W, YPL173W, YIL093C, Y…
cell division	97 of 1355 genes, 7.2%	302 of 7166 genes, 4.2%	3.38e-05	0	0	YMR032W, YKR083C, YNL079C, YBR267W, YDR201W, YOL113W, YJR135C, YFR046C, YIL008W, YGR152C, YGL106W, YKL189W, YDL003W, YNL084C, YER016W, YDL127W, YMR001C, YOL133W, YNL289W, YPR120C, YKR020W, YAL034W-A, YNL299W, YPR141C, YDR195W, YCL029C, YDR137W, YDL047W, YPL233W, YPL158C, YMR153W, YOR353C, YDL108W, YIR010W, YLR102C, YKL048C, YPR188C, YJL030W, YPR046W, YDR318W, YJR076C, YBR160W, YIL138C, YLR074C, Y…
ncRNA transcription	29 of 1355 genes, 2.1%	55 of 7166 genes, 0.8%	4.07e-05	0	0	YJL011C, YBL025W, YJL148W, YOR210W, YBR123C, YNR003C, YBR010W, YPR187W, YOR295W, YMR239C, YNL031C, YML043C, YJR063W, YNL151C, YPL007C, YGL244W, YNL113W, YPR186C, YBR279W, YDL150W, YKL144C, YKL049C, YBR154C, YER148W, YGL043W, YKR025W, YMR270C, YPR110C, YOR340C
RNA splicing	59 of 1355 genes, 4.4%	156 of 7166 genes, 2.2%	4.37e-05	0	0	YPL064C, YDR473C, YKL149C, YKL012W, YER013W, YMR240C, YNL224C, YGR278W, YPR134W, YIR005W, YBR188C, YIR009W, YPR094W, YKL074C, YJR050W, YPL178W, YKR022C, YMR213W, YER112W, YHL038C, YGL174W, YLR323C, YPR045C, YDL043C, YDL098C, YLR105C, YPR101W, YBR022W, YNL147W, YBR152W, YAR008W, YBR119W, YJL087C, YDR088C, YOR148C, YLR117C, YBR237W, YPL213W, YLR438C-A, YJR022W, YMR268C, YLR147C, YER029C, YNL286W, Y…
mRNA splicing, via spliceosome	48 of 1355 genes, 3.5%	117 of 7166 genes, 1.6%	4.77e-05	0	0	YDR473C, YKL149C, YKL012W, YER013W, YMR240C, YNL224C, YGR278W, YIR005W, YBR188C, YIR009W, YPR094W, YKL074C, YJR050W, YPL178W, YKR022C, YMR213W, YER112W, YGL174W, YLR323C, YPR045C, YDL043C, YDL098C, YPR101W, YNL147W, YBR152W, YBR119W, YDR088C, YOR148C, YLR117C, YBR237W, YPL213W, YLR438C-A, YJR022W, YMR268C, YLR147C, YER029C, YNL286W, YLR298C, YDR416W, YOR159C, YNL138W-A, YFL017W-A, YPR057W, YJL203…
microtubule-based process	48 of 1355 genes, 3.5%	117 of 7166 genes, 1.6%	4.77e-05	0	0	YMR299C, YLR045C, YHR129C, YKR083C, YGR078C, YDR201W, YDR361C, YKL089W, YDR320C-A, YPL269W, YDL064W, YAL047C, YER016W, YMR294W, YLR457C, YNL225C, YMR001C, YPL255W, YPR120C, YBR109C, YLR412W, YDR424C, YJL187C, YEL061C, YKL042W, YPR141C, YKL138C-A, YCL029C, YNL188W, YBL031W, YPL124W, YOR257W, YKL079W, YDR130C, YMR211W, YML124C, YDR016C, YMR198W, YLR254C, YHR127W, YBR160W, YDL028C, YPL209C, YHR005C,…
tRNA processing	51 of 1355 genes, 3.8%	128 of 7166 genes, 1.8%	5.54e-05	0	0	YGL243W, YGR169C, YDR478W, YHR187W, YPL157W, YOR226C, YMR283C, YIL008W, YHR062C, YOL093W, YBL071W-A, YER112W, YLR105C, YBR022W, YNL147W, YGL050W, YML005W, YAR008W, YOL124C, YFL001W, YOR274W, YJL087C, YJL125C, YKR056W, YDL104C, YNL292W, YDL175C, YBR061C, YMR023C, YHR111W, YNR004W, YBL018C, YDL051W, YLR438C-A, YDL047W, YBR167C, YJR022W, YPL204W, YGL232W, YOL066C, YML014W, YHR003C, YBR257W, YOL102C,…
macromolecule modification	256 of 1355 genes, 18.9%	1010 of 7166 genes, 14.1%	6.76e-05	0	0	YER059W, YBL091C, YIL008W, YDR140W, YOL093W, YBR057C, YDL105W, YKL166C, YOL071W, YGL244W, YDL127W, YLR418C, YOL133W, YBR279W, YJL081C, YNL292W, YOR047C, YDL047W, YMR153W, YAL055W, YPR031W, YML068W, YNL099C, YKL059C, YBR160W, YOR037W, YBR030W, YJL115W, YDR092W, YDL208W, YDR139C, YDR328C, YLR005W, YDR190C, YLR195C, YMR263W, YDR176W, YPL254W, YKL190W, YBR095C, YML005W, YER142C, YDR167W, YGL134W, YDR…
regulation of transcription by RNA polymerase II	137 of 1355 genes, 10.1%	474 of 7166 genes, 6.6%	7.21e-05	0	0	YLR033W, YDR174W, YPR009W, YDR394W, YOL113W, YKL005C, YBR034C, YBR253W, YNL206C, YOL071W, YDR225W, YJR063W, YGL244W, YLR418C, YBR279W, YBR066C, YER139C, YJL081C, YNL199C, YBL052C, YML007W, YCL058W-A, YOR047C, YGR005C, YMR236W, YPL038W, YPR133C, YDR448W, YLR417W, YDR308C, YNL097C, YBR160W, YDL002C, YJL179W, YJL115W, YGR122W, YBR111W-A, YDR421W, YFL049W, YLR005W, YDR190C, YER133W, YMR263W, YDR176W,…
RNA 3'-end processing	35 of 1355 genes, 2.6%	75 of 7166 genes, 1.0%	8.43e-05	0	0	YDR289C, YGR195W, YMR239C, YMR061W, YNR024W, YLR107W, YGL244W, YGR095C, YLR418C, YBR279W, YHR069C, YDL111C, YGL044C, YGL043W, YNL299W, YKL139W, YHR081W, YDR195W, YJL136C, YGR158C, YCR035C, YJL140W, YJR141W, YGR280C, YDL108W, YLR132C, YNL317W, YOL123W, YPL029W, YKL059C, YOL115W, YLR175W, YNL232W, YGR276C, YLR293C
negative regulation of nucleobase-containing compound metabolic process	104 of 1355 genes, 7.7%	337 of 7166 genes, 4.7%	0.0001	0	0	YDR295C, YPR009W, YJL168C, YPL127C, YOL113W, YKL005C, YBR034C, YBL093C, YFL029C, YNL206C, YDR225W, YDR173C, YJL065C, YJR063W, YGL244W, YLR418C, YBR279W, YKL208W, YBR066C, YLR451W, YAR002W, YDR026C, YNL199C, YBL052C, YLR335W, YHR132W-A, YLR015W, YCL058W-A, YDR195W, YLR288C, YKR101W, YDR451C, YNL229C, YPL038W, YNL030W, YOL017W, YBR278W, YDR448W, YGR280C, YLR417W, YLR223C, YDR308C, YPL181W, YER161C,…
maturation of 5.8S rRNA	39 of 1355 genes, 2.9%	89 of 7166 genes, 1.2%	0.00012	0	0	YPR112C, YJR002W, YDR339C, YNR054C, YOL077C, YGR195W, YNR024W, YLR107W, YGL246C, YKL021C, YPR143W, YGR095C, YHR069C, YOR078W, YDL111C, YFR001W, YHR081W, YML093W, YJL136C, YGR158C, YER126C, YAL025C, YHR088W, YDL153C, YLR051C, YCL054W, YCR035C, YLR145W, YNL002C, YNL308C, YOR004W, YKL099C, YER127W, YKR081C, YGR251W, YGR276C, YNL232W, YLR293C, YCL059C
maturation of 5.8S rRNA from tricistronic rRNA transcript (SSU-rRNA, 5.8S rRNA, LSU-rRNA)	39 of 1355 genes, 2.9%	89 of 7166 genes, 1.2%	0.00012	0	0	YPR112C, YJR002W, YDR339C, YNR054C, YOL077C, YGR195W, YNR024W, YLR107W, YGL246C, YKL021C, YPR143W, YGR095C, YHR069C, YOR078W, YDL111C, YFR001W, YHR081W, YML093W, YJL136C, YGR158C, YER126C, YAL025C, YHR088W, YDL153C, YLR051C, YCL054W, YCR035C, YLR145W, YNL002C, YNL308C, YOR004W, YKL099C, YER127W, YKR081C, YGR251W, YGR276C, YNL232W, YLR293C, YCL059C
response to stimulus	310 of 1355 genes, 22.9%	1274 of 7166 genes, 17.8%	0.00014	0	0	YMR032W, YFL038C, YIL008W, YDL105W, YKL166C, YMR028W, YGL244W, YLR418C, YOL133W, YBR279W, YDR346C, YBR066C, YJL081C, YOR057W, YGL070C, YDL119C, YNL215W, YOR052C, YHR192W, YOR047C, YBR163W, YNL155W, YDL047W, YBR244W, YGL210W, YMR153W, YLR183C, YBL003C, YNL031C, YPL196W, YGR173W, YNL099C, YBR160W, YDL002C, YPL065W, YJR086W, YJL115W, YDR092W, YDR113C, YLR005W, YDR190C, YDL182W, YMR263W, YIL053W, YMR…
negative regulation of RNA metabolic process	95 of 1355 genes, 7.0%	302 of 7166 genes, 4.2%	0.00015	0	0	YDR295C, YPR009W, YJL168C, YPL127C, YOL113W, YKL005C, YBR034C, YBL093C, YFL029C, YNL206C, YDR225W, YDR173C, YJL065C, YJR063W, YGL244W, YBR279W, YKL208W, YBR066C, YLR451W, YAR002W, YDR026C, YNL199C, YBL052C, YLR335W, YHR132W-A, YLR015W, YCL058W-A, YDR195W, YLR288C, YKR101W, YDR451C, YNL229C, YPL038W, YNL030W, YOL017W, YBR278W, YDR448W, YLR417W, YLR223C, YDR308C, YPL181W, YER161C, YDR440W, YNL097C,…
transcription preinitiation complex assembly	33 of 1355 genes, 2.4%	70 of 7166 genes, 1.0%	0.00015	0	0	YML015C, YDR394W, YML098W, YPL129W, YBL093C, YMR005W, YGR186W, YPR086W, YPL007C, YDR167W, YDR397C, YGL043W, YDR145W, YOR194C, YPL011C, YBR089C-A, YBR123C, YGR005C, YNL039W, YMR112C, YMR236W, YMR227C, YKL145W, YPR168W, YMR039C, YML043C, YGR246C, YER022W, YDL005C, YER159C, YER148W, YML069W, YOR259C
histone lysine methylation	18 of 1355 genes, 1.3%	27 of 7166 genes, 0.4%	0.00016	0	0	YDR469W, YPL138C, YJL168C, YBR009C, YOR123C, YLR449W, YBR111W-A, YBR060C, YNL030W, YPR133C, YGL244W, YLR226W, YLR418C, YDR440W, YBR279W, YPR161C, YHR207C, YLR015W
mitotic cell cycle process	110 of 1355 genes, 8.1%	366 of 7166 genes, 5.1%	0.0002	0	0	YMR032W, YNL079C, YJR135C, YDR361C, YGR152C, YER173W, YDL003W, YNL258C, YPL269W, YFL029C, YNL084C, YER016W, YMR294W, YMR001C, YOL133W, YBR279W, YPR120C, YLR182W, YMR078C, YAL034W-A, YDR424C, YKL049C, YHR132W-A, YPR141C, YKL108W, YDR195W, YLR288C, YDR451C, YCL029C, YDL047W, YPL233W, YDR130C, YPL158C, YDL139C, YMR153W, YIR010W, YMR198W, YFR027W, YKL048C, YJL030W, YBR215W, YPR046W, YDR318W, YDR440W,…
mitotic cell cycle	114 of 1355 genes, 8.4%	383 of 7166 genes, 5.3%	0.0002	0	0	YMR032W, YKR083C, YNL079C, YBR267W, YJR135C, YDR361C, YGR152C, YER173W, YDL003W, YNL258C, YPL269W, YFL029C, YNL084C, YER016W, YMR294W, YMR001C, YOL133W, YBR279W, YPR120C, YLR182W, YMR078C, YAL034W-A, YDR424C, YKL049C, YHR132W-A, YPR141C, YKL108W, YDR195W, YLR288C, YDR451C, YCL029C, YDL047W, YPL233W, YDR130C, YPL158C, YDL139C, YMR153W, YGR229C, YIR010W, YMR198W, YFR027W, YKL048C, YJL030W, YBR215W,…
transcription initiation from RNA polymerase II promoter	34 of 1355 genes, 2.5%	74 of 7166 genes, 1.0%	0.00021	0	0	YML015C, YDR174W, YOR194C, YPL011C, YDR394W, YKR062W, YGR005C, YJL140W, YML098W, YPL129W, YMR236W, YMR112C, YBL093C, YMR227C, YMR005W, YFL029C, YMR039C, YPR168W, YKL145W, YGR186W, YBR049C, YPR086W, YER022W, YKL028W, YDR167W, YDL005C, YGL070C, YDR397C, YER159C, YER148W, YGL043W, YML069W, YDR145W, YOR259C
peptidyl-lysine methylation	22 of 1355 genes, 1.6%	38 of 7166 genes, 0.5%	0.00024	0	0	YDR469W, YPL138C, YDR257C, YJL168C, YBR009C, YOR123C, YGR001C, YLR449W, YBR111W-A, YBR060C, YNL030W, YPR133C, YBR271W, YGL244W, YLR226W, YDR440W, YLR418C, YBR279W, YPR161C, YHR207C, YBR030W, YLR015W
positive regulation of cellular process	199 of 1355 genes, 14.7%	760 of 7166 genes, 10.6%	0.00026	0	0	YKR083C, YPR009W, YJL168C, YDR394W, YDR201W, YOL113W, YBR034C, YDL105W, YBR253W, YNL180C, YOL071W, YMR028W, YNL264C, YGL244W, YER016W, YEL015W, YLR418C, YDL029W, YBR279W, YLR181C, YNL199C, YBL052C, YHR132W-A, YML007W, YBL046W, YBR120C, YCL058W-A, YOR047C, YLR421C, YGR005C, YDR130C, YPL038W, YMR236W, YPL204W, YMR153W, YBL060W, YAL055W, YDR448W, YDR308C, YML068W, YGR173W, YNL137C, YJR076C, YNL097C,…
cellular nitrogen compound biosynthetic process	425 of 1355 genes, 31.4%	1844 of 7166 genes, 25.7%	0.0003	0	0	YDR394W, YKL005C, YBL098W, YDL045W-A, YDR140W, YKL166C, YBR253W, YOL071W, YMR028W, YGL244W, YDL004W, YLR418C, YGR275W, YBR279W, YMR286W, YBR066C, YJL081C, YPL104W, YGL070C, YNL199C, YDL119C, YMR270C, YDR196C, YNL122C, YLR009W, YBR120C, YJL148W, YOR047C, YPL011C, YER050C, YJL136C, YBR123C, YPL038W, YMR153W, YGR076C, YOL017W, YNL031C, YHR167W, YML068W, YGR173W, YBR160W, YDL002C, YDR023W, YKL144C, Y…
mitotic nuclear division	62 of 1355 genes, 4.6%	175 of 7166 genes, 2.4%	0.00031	0	0	YHR129C, YDR113C, YIR025W, YJR135C, YPL024W, YDR361C, YDL225W, YDR328C, YJR072C, YKL089W, YER133W, YJL013C, YDL003W, YNL258C, YPL269W, YDL064W, YMR048W, YAL047C, YER016W, YLR226W, YMR001C, YDL008W, YOR073W, YDR052C, YPR120C, YMR078C, YAL034W-A, YDR363W, YEL061C, YKL049C, YCR086W, YDL017W, YPR141C, YML034W, YCL029C, YBL031W, YGL086W, YPL233W, YDR130C, YMR153W, YMR211W, YML124C, YBR088C, YFR027W, Y…
modification-dependent macromolecule catabolic process	82 of 1355 genes, 6.1%	254 of 7166 genes, 3.5%	0.00036	0	0	YBL041W, YDR394W, YMR184W, YER012W, YGR195W, YGR253C, YEL012W, YJR052W, YDL147W, YLR025W, YML088W, YMR077C, YOL133W, YHR069C, YDR358W, YDL111C, YER100W, YIR011C, YOR157C, YNL299W, YIL079C, YLR097C, YLR421C, YNL155W, YOL054W, YCR035C, YDL139C, YJR141W, YJR099W, YLR417W, YKL145W, YPR108W, YML068W, YDL007W, YDL013W, YMR314W, YNL232W, YPL065W, YMR100W, YOR259C, YDR139C, YGL004C, YCL052C, YIR025W, YDR…
negative regulation of nitrogen compound metabolic process	126 of 1355 genes, 9.3%	438 of 7166 genes, 6.1%	0.00036	0	0	YDR295C, YPR009W, YJL168C, YHL034C, YPL127C, YDR152W, YOL113W, YKL005C, YBR034C, YLR168C, YBL093C, YKL166C, YFL029C, YNL206C, YDR225W, YDR173C, YJL065C, YJR063W, YGL244W, YDR162C, YLR418C, YBR279W, YKL208W, YBR066C, YLR451W, YAR002W, YDR026C, YNL199C, YBL052C, YLR335W, YHR132W-A, YLR015W, YCL058W-A, YDR195W, YLR288C, YKR101W, YDR451C, YNL229C, YPL038W, YDL139C, YNL030W, YOL017W, YBR278W, YDR448W,…
regulation of cellular component organization	129 of 1355 genes, 9.5%	451 of 7166 genes, 6.3%	0.00036	0	0	YMR032W, YKR083C, YJL168C, YDR394W, YDR201W, YBR034C, YBR057C, YKR029C, YKL166C, YPL269W, YNL180C, YGL244W, YER016W, YLR418C, YDL029W, YBR279W, YDL135C, YBR066C, YLR181C, YDR130C, YPL204W, YMR153W, YPR133C, YDR448W, YGR280C, YMR198W, YML068W, YNL097C, YBR160W, YLR103C, YGR206W, YGL061C, YKR037C, YKL007W, YOR276W, YJL115W, YDR113C, YIR025W, YPL157W, YDR328C, YER133W, YMR263W, YMR239C, YAL047C, YBR…
transcription by RNA polymerase I	32 of 1355 genes, 2.4%	69 of 7166 genes, 1.0%	0.00038	0	0	YBL025W, YDR174W, YKL139W, YJL148W, YOR210W, YOR061W, YOR123C, YPR187W, YMR263W, YOR295W, YDL108W, YKL125W, YML043C, YMR028W, YBR049C, YJR063W, YGL244W, YLR418C, YNL113W, YOR039W, YNL097C, YBR279W, YDR026C, YML121W, YBR154C, YER148W, YGL043W, YDR311W, YMR270C, YJL006C, YPR110C, YOR340C
cellular macromolecule localization	193 of 1355 genes, 14.2%	737 of 7166 genes, 10.3%	0.00041	0	0	YMR032W, YNL079C, YIR005W, YFL038C, YKR035W-A, YDL092W, YGL251C, YBR034C, YDL115C, YMR255W, YLR026C, YML097C, YNL264C, YMR183C, YER016W, YGR033C, YDL065C, YJR005W, YDL029W, YDR086C, YAL034W-A, YHR195W, YOR106W, YDR358W, YMR004W, YKL049C, YLR335W, YOL018C, YGL153W, YKL186C, YJL085W, YML071C, YOR266W, YBR106W, YDR130C, YPL158C, YGL210W, YPL204W, YMR153W, YAL055W, YPR133C, YLR417W, YER006W, YHR167W,…
protein localization	222 of 1355 genes, 16.4%	871 of 7166 genes, 12.2%	0.00044	0	0	YMR032W, YOR357C, YIR005W, YFL038C, YKR035W-A, YDL092W, YGL251C, YBR034C, YDL115C, YMR255W, YLR026C, YML097C, YNL264C, YMR183C, YER016W, YGR033C, YDL065C, YNR049C, YJR005W, YDL029W, YDR086C, YAL034W-A, YHR195W, YOR106W, YDR358W, YMR004W, YLR181C, YKL049C, YLR335W, YNL272C, YOL018C, YGL153W, YKL186C, YLR360W, YJL085W, YML071C, YOR266W, YBR106W, YDR130C, YPL158C, YGL210W, YPL204W, YMR153W, YBL060W,…
nucleosome organization	34 of 1355 genes, 2.5%	76 of 7166 genes, 1.1%	0.00047	0	0	YJL115W, YLR033W, YGR002C, YJL168C, YBR009C, YPL127C, YDR121W, YDR190C, YPL129W, YDL182W, YFL013C, YMR033W, YLR052W, YNL206C, YGR275W, YPR034W, YPR018W, YML074C, YFR037C, YML041C, YNL059C, YLR449W, YNL030W, YPR133C, YLR321C, YDR485C, YBR215W, YAL011W, YNL107W, YDR440W, YBR160W, YDL002C, YOR244W, YML069W
negative regulation of cellular component organization	56 of 1355 genes, 4.1%	154 of 7166 genes, 2.1%	0.00047	0	0	YMR032W, YHR129C, YDR113C, YJL168C, YLR442C, YIR025W, YPL127C, YFR046C, YAL003W, YBR034C, YER133W, YMR263W, YKR029C, YKL166C, YJL013C, YNL258C, YFL029C, YPL269W, YAL047C, YER016W, YBR095C, YOR073W, YDR052C, YML074C, YDR026C, YJL187C, YDR285W, YDL017W, YML061C, YKL108W, YCL029C, YLR449W, YGL086W, YDR130C, YGR280C, YJL030W, YPL181W, YDR318W, YDR440W, YNL097C, YGL194C, YBR160W, YDR082W, YGR188C, YDL…
mitotic sister chromatid segregation	50 of 1355 genes, 3.7%	132 of 7166 genes, 1.8%	0.0005	0	0	YHR129C, YDR113C, YIR025W, YJR135C, YPL024W, YJR072C, YKL089W, YER133W, YJL013C, YDL003W, YNL258C, YPL269W, YDL064W, YMR048W, YAL047C, YER016W, YLR226W, YDL008W, YOR073W, YMR078C, YAL034W-A, YDR363W, YEL061C, YKL049C, YCR086W, YPR141C, YML034W, YCL029C, YBL031W, YGL086W, YPL233W, YDR130C, YMR211W, YML124C, YBR088C, YFR027W, YMR198W, YIR010W, YJL030W, YPR046W, YHR127W, YDR318W, YBR160W, YGR188C, Y…
histone methylation	19 of 1355 genes, 1.4%	31 of 7166 genes, 0.4%	0.00052	0	0	YDR469W, YPL138C, YJL168C, YBR009C, YOR123C, YLR449W, YBR111W-A, YBR060C, YBR034C, YNL030W, YPR133C, YGL244W, YLR226W, YLR418C, YDR440W, YBR279W, YPR161C, YHR207C, YLR015W
negative regulation of RNA biosynthetic process	91 of 1355 genes, 6.7%	293 of 7166 genes, 4.1%	0.00055	0	0	YDR295C, YPR009W, YJL168C, YPL127C, YOL113W, YKL005C, YBR034C, YBL093C, YFL029C, YNL206C, YDR225W, YDR173C, YJL065C, YJR063W, YGL244W, YBR279W, YBR066C, YLR451W, YAR002W, YDR026C, YNL199C, YBL052C, YLR335W, YLR015W, YCL058W-A, YLR288C, YKR101W, YDR451C, YNL229C, YPL038W, YNL030W, YOL017W, YBR278W, YDR448W, YLR417W, YLR223C, YDR308C, YPL181W, YER161C, YDR440W, YNL097C, YDR110W, YBR160W, YDL074C, Y…
negative regulation of nucleic acid-templated transcription	91 of 1355 genes, 6.7%	293 of 7166 genes, 4.1%	0.00055	0	0	YDR295C, YPR009W, YJL168C, YPL127C, YOL113W, YKL005C, YBR034C, YBL093C, YFL029C, YNL206C, YDR225W, YDR173C, YJL065C, YJR063W, YGL244W, YBR279W, YBR066C, YLR451W, YAR002W, YDR026C, YNL199C, YBL052C, YLR335W, YLR015W, YCL058W-A, YLR288C, YKR101W, YDR451C, YNL229C, YPL038W, YNL030W, YOL017W, YBR278W, YDR448W, YLR417W, YLR223C, YDR308C, YPL181W, YER161C, YDR440W, YNL097C, YDR110W, YBR160W, YDL074C, Y…
positive regulation of biological process	201 of 1355 genes, 14.8%	777 of 7166 genes, 10.8%	0.00059	0	0	YKR083C, YPR009W, YJL168C, YDR394W, YDR201W, YOL113W, YBR034C, YDL105W, YBR253W, YNL180C, YOL071W, YMR028W, YNL264C, YGL244W, YER016W, YEL015W, YLR418C, YDL029W, YBR279W, YKL208W, YLR181C, YNL199C, YBL052C, YHR132W-A, YML007W, YBL046W, YBR120C, YCL058W-A, YOR047C, YLR421C, YGR005C, YDR130C, YPL038W, YMR236W, YPL204W, YMR153W, YBL060W, YAL055W, YDR448W, YDR308C, YML068W, YGR173W, YNL137C, YJR076C,…
nucleobase-containing compound catabolic process	70 of 1355 genes, 5.2%	209 of 7166 genes, 2.9%	0.00062	0	0	YKL149C, YFL038C, YJR006W, YGR195W, YBR242W, YJR069C, YER112W, YOL116W, YDL021W, YEL015W, YGR072W, YKL208W, YDR172W, YOR163W, YHR069C, YDL111C, YGR271C-A, YBL055C, YNL199C, YHR132W-A, YNL299W, YIL079C, YLR154C, YBL018C, YCR035C, YBR167C, YLR145W, YDR370C, YOL149W, YDR305C, YDL007W, YNL232W, YJR084W, YPR072W, YNL004W, YMR098C, YLR442C, YGR122W, YBR111W-A, YHR062C, YPL178W, YMR239C, YNR024W, YJL209…
establishment of localization in cell	182 of 1355 genes, 13.4%	691 of 7166 genes, 9.6%	0.00064	0	0	YOR357C, YIR005W, YBR267W, YFL038C, YKR035W-A, YDL092W, YBR034C, YDL115C, YPL269W, YMR255W, YLR026C, YML097C, YMR183C, YER016W, YGR033C, YDL065C, YJR005W, YDL029W, YIL044C, YDR086C, YOR106W, YDR358W, YMR004W, YDR424C, YLR181C, YLR335W, YOL018C, YGL153W, YKL186C, YLR360W, YJL085W, YOR266W, YBR106W, YGL210W, YPL204W, YMR153W, YAL055W, YPR133C, YLR417W, YOR216C, YMR198W, YER006W, YHR167W, YML062C, Y…
attachment of spindle microtubules to kinetochore	20 of 1355 genes, 1.5%	34 of 7166 genes, 0.5%	0.00064	0	0	YKR083C, YBR211C, YKL138C-A, YDR201W, YGL086W, YKL089W, YPL204W, YDR016C, YDR320C-A, YIR010W, YOR073W, YBR160W, YGR188C, YDL028C, YPL209C, YCR086W, YKR037C, YGL061C, YDL017W, YGR179C
ribosomal large subunit biogenesis	47 of 1355 genes, 3.5%	122 of 7166 genes, 1.7%	0.00065	0	0	YDL136W, YDL208W, YBR267W, YLR387C, YOL077C, YDR312W, YDR237W, YPL146C, YJR055W, YGL246C, YKL021C, YPR143W, YDL191W, YGL064C, YHR052W, YJL112W, YKL009W, YJL122W, YPL043W, YOL080C, YFR001W, YER002W, YLR009W, YDR083W, YPR169W, YKR060W, YER126C, YAL025C, YNL227C, YHR088W, YCL054W, YPL204W, YNL002C, YLR276C, YKL172W, YER006W, YLR221C, YKL082C, YGR148C, YHR085W, YKR081C, YIL110W, YNL110C, YOL144W, YDR…
cellular protein localization	187 of 1355 genes, 13.8%	714 of 7166 genes, 10.0%	0.00066	0	0	YMR032W, YIR005W, YFL038C, YKR035W-A, YDL092W, YGL251C, YBR034C, YDL115C, YMR255W, YLR026C, YML097C, YNL264C, YMR183C, YER016W, YGR033C, YDL065C, YJR005W, YDL029W, YDR086C, YAL034W-A, YHR195W, YOR106W, YDR358W, YMR004W, YKL049C, YLR335W, YOL018C, YGL153W, YKL186C, YJL085W, YML071C, YOR266W, YBR106W, YDR130C, YPL158C, YGL210W, YPL204W, YMR153W, YAL055W, YPR133C, YLR417W, YER006W, YHR167W, YML062C,…
negative regulation of macromolecule biosynthetic process	104 of 1355 genes, 7.7%	349 of 7166 genes, 4.9%	0.00074	0	0	YDR295C, YPR009W, YJL168C, YHL034C, YPL127C, YOL113W, YKL005C, YBR034C, YBL093C, YKL166C, YFL029C, YNL206C, YDR225W, YDR173C, YJL065C, YJR063W, YGL244W, YBR279W, YBR066C, YLR451W, YAR002W, YDR026C, YNL199C, YBL052C, YLR335W, YLR015W, YCL058W-A, YLR288C, YKR101W, YDR451C, YNL229C, YPL038W, YNL030W, YOL017W, YBR278W, YDR448W, YGR280C, YLR417W, YLR223C, YDR308C, YPL181W, YER161C, YDR440W, YNL097C, Y…
regulation of gene expression, epigenetic	57 of 1355 genes, 4.2%	160 of 7166 genes, 2.2%	0.00083	0	0	YDR469W, YJL115W, YGL133W, YLR442C, YBR009C, YPL127C, YDR121W, YER133W, YMR263W, YMR239C, YLR052W, YNL206C, YIL063C, YDR225W, YDR005C, YJL065C, YGL244W, YBR095C, YBR279W, YOR274W, YAR002W, YDR026C, YDR363W, YML121W, YBL052C, YLR335W, YDR028C, YKL160W, YLR015W, YDL017W, YPL138C, YLR288C, YKR101W, YBR060C, YNL030W, YBR278W, YOL017W, YDR448W, YBR088C, YDR181C, YLR223C, YPL181W, YHR118C, YNL107W, YDR…
gene silencing	58 of 1355 genes, 4.3%	164 of 7166 genes, 2.3%	0.00087	0	0	YDR469W, YJL115W, YGL133W, YDR295C, YLR442C, YBR009C, YPL127C, YDR121W, YER133W, YMR263W, YMR239C, YLR052W, YNL206C, YIL063C, YDR225W, YDR005C, YJL065C, YGL244W, YBR095C, YBR279W, YOR274W, YAR002W, YDR026C, YDR363W, YML121W, YBL052C, YLR335W, YDR028C, YPR179C, YLR015W, YDL017W, YPL138C, YLR288C, YKR101W, YBR060C, YNL030W, YBR278W, YOL017W, YDR448W, YBR088C, YDR181C, YLR223C, YPL181W, YHR118C, YNL…
negative regulation of transcription, DNA-templated	89 of 1355 genes, 6.6%	288 of 7166 genes, 4.0%	0.00096	0	0	YDR295C, YPR009W, YJL168C, YPL127C, YOL113W, YKL005C, YBR034C, YBL093C, YFL029C, YNL206C, YDR225W, YDR173C, YJL065C, YJR063W, YGL244W, YBR279W, YBR066C, YLR451W, YAR002W, YDR026C, YNL199C, YBL052C, YLR335W, YLR015W, YCL058W-A, YLR288C, YKR101W, YDR451C, YPL038W, YNL030W, YOL017W, YBR278W, YDR448W, YLR417W, YLR223C, YDR308C, YPL181W, YER161C, YDR440W, YNL097C, YDR110W, YBR160W, YDL074C, YDL005C, Y…
RNA phosphodiester bond hydrolysis	66 of 1355 genes, 4.9%	196 of 7166 genes, 2.7%	0.0011	0	0	YKL149C, YAR009C, YPR112C, YDR339C, YGR195W, YMR061W, YJR063W, YLR105C, YAR008W, YOR163W, YHR069C, YOR078W, YDL111C, YGL070C, YGL044C, YOR056C, YLR154C, YML093W, YBL018C, YJL136C, YLR051C, YCR035C, YBR167C, YJR141W, YNL002C, YNL308C, YNL317W, YKL059C, YER127W, YJR027W, YGR251W, YNL232W, YMR059W, YDL208W, YDR478W, YJR002W, YNR054C, YOL077C, YHR062C, YHR072W-A, YGR161C-D, YMR239C, YLR107W, YNR024W,…
mitochondrial translation	60 of 1355 genes, 4.4%	173 of 7166 genes, 2.4%	0.00118	0	0	YBR146W, YKR085C, YCR003W, YNL081C, YIL093C, YPL173W, YDL045W-A, YBR122C, YBR251W, YDR405W, YPL013C, YDR237W, YNL005C, YHR011W, YNL073W, YOR158W, YDR337W, YGR220C, YMR158W, YBL090W, YDL044C, YMR286W, YDR322W, YHR038W, YGL068W, YMR225C, YPL104W, YFR049W, YBR282W, YNL122C, YDL202W, YBR120C, YCR046C, YDL069C, YER050C, YJR101W, YDR494W, YGR084C, YJL131C, YGR076C, YMR188C, YKL155C, YNL252C, YNR022C, Y…
organelle fission	85 of 1355 genes, 6.3%	273 of 7166 genes, 3.8%	0.00124	0	0	YJL168C, YJR135C, YJL173C, YDR361C, YGL251C, YKR029C, YER173W, YDL003W, YNL258C, YPL269W, YER016W, YMR001C, YJL112W, YPR120C, YLR182W, YMR078C, YAL034W-A, YML074C, YKL049C, YKR036C, YPR141C, YCL029C, YPL233W, YDR130C, YPL204W, YMR153W, YIR010W, YMR198W, YFR027W, YJL030W, YPR046W, YDR318W, YDR440W, YGL194C, YLR135W, YGR188C, YBR160W, YDL028C, YOL006C, YPL253C, YLR263W, YHR129C, YDR113C, YIR025W, Y…
negative regulation of cellular macromolecule biosynthetic process	102 of 1355 genes, 7.5%	344 of 7166 genes, 4.8%	0.00126	0.0003	0.04	YDR295C, YPR009W, YJL168C, YHL034C, YPL127C, YOL113W, YKL005C, YBR034C, YBL093C, YKL166C, YFL029C, YNL206C, YDR225W, YDR173C, YJL065C, YJR063W, YGL244W, YBR279W, YBR066C, YLR451W, YAR002W, YDR026C, YNL199C, YBL052C, YLR335W, YLR015W, YCL058W-A, YLR288C, YKR101W, YDR451C, YPL038W, YNL030W, YOL017W, YBR278W, YDR448W, YGR280C, YLR417W, YLR223C, YDR308C, YPL181W, YER161C, YDR440W, YNL097C, YDR110W, Y…
cleavage involved in rRNA processing	35 of 1355 genes, 2.6%	82 of 7166 genes, 1.1%	0.00127	0.0003	0.04	YDL208W, YPR112C, YJR002W, YDR339C, YNR054C, YOL077C, YGR195W, YHR072W-A, YNR024W, YLR107W, YGL246C, YGR095C, YHR069C, YOR078W, YDL111C, YFR001W, YOR056C, YHR081W, YML093W, YJL136C, YGR158C, YDL153C, YLR051C, YCR035C, YNL002C, YNL308C, YOR287C, YOR004W, YKL099C, YER127W, YGR251W, YGR276C, YNL232W, YLR293C, YCL059C
protein methylation	27 of 1355 genes, 2.0%	56 of 7166 genes, 0.8%	0.00136	0.0003	0.04	YDR469W, YPL138C, YDR257C, YBR261C, YJL168C, YBR009C, YOR123C, YGR001C, YLR449W, YBR111W-A, YBR060C, YDR140W, YBR034C, YNL030W, YPR133C, YBR271W, YGL244W, YLR226W, YDR440W, YLR418C, YBR279W, YIL110W, YPR161C, YHR207C, YOR021C, YBR030W, YLR015W
protein alkylation	27 of 1355 genes, 2.0%	56 of 7166 genes, 0.8%	0.00136	0.0003	0.04	YDR469W, YPL138C, YDR257C, YBR261C, YJL168C, YBR009C, YOR123C, YGR001C, YLR449W, YBR111W-A, YBR060C, YDR140W, YBR034C, YNL030W, YPR133C, YBR271W, YGL244W, YLR226W, YDR440W, YLR418C, YBR279W, YIL110W, YPR161C, YHR207C, YOR021C, YBR030W, YLR015W
negative regulation of cellular metabolic process	130 of 1355 genes, 9.6%	466 of 7166 genes, 6.5%	0.00152	0.0004	0.06	YPR009W, YJL168C, YHL034C, YOL113W, YKL005C, YBR034C, YKL166C, YNL206C, YDR225W, YNL264C, YJR063W, YGL244W, YDR162C, YLR418C, YBR279W, YKL208W, YBR066C, YNL199C, YBL052C, YLR335W, YHR132W-A, YCL058W-A, YLR288C, YPL038W, YOL017W, YDR448W, YGR280C, YLR417W, YDR308C, YNL097C, YBR160W, YLR103C, YOR276W, YDR469W, YJL115W, YGR002C, YIR025W, YMR098C, YDR121W, YGR122W, YPL267W, YDR328C, YER133W, YMR263W,…
negative regulation of biosynthetic process	108 of 1355 genes, 8.0%	371 of 7166 genes, 5.2%	0.00157	0.0004	0.06	YDR295C, YPR009W, YJL168C, YHL034C, YPL127C, YOL113W, YKL005C, YBR034C, YLR168C, YBL093C, YKL166C, YEL012W, YFL029C, YNL206C, YDR225W, YDR173C, YJL065C, YNL264C, YJR063W, YGL244W, YBR279W, YBR066C, YLR451W, YAR002W, YDR026C, YNL199C, YBL052C, YLR335W, YLR015W, YCL058W-A, YLR288C, YKR101W, YDR451C, YNL229C, YPL038W, YNL030W, YOL017W, YBR278W, YDR448W, YGR280C, YLR417W, YLR223C, YDR308C, YPL181W, Y…
negative regulation of cellular biosynthetic process	108 of 1355 genes, 8.0%	371 of 7166 genes, 5.2%	0.00157	0.0004	0.06	YDR295C, YPR009W, YJL168C, YHL034C, YPL127C, YOL113W, YKL005C, YBR034C, YLR168C, YBL093C, YKL166C, YEL012W, YFL029C, YNL206C, YDR225W, YDR173C, YJL065C, YNL264C, YJR063W, YGL244W, YBR279W, YBR066C, YLR451W, YAR002W, YDR026C, YNL199C, YBL052C, YLR335W, YLR015W, YCL058W-A, YLR288C, YKR101W, YDR451C, YNL229C, YPL038W, YNL030W, YOL017W, YBR278W, YDR448W, YGR280C, YLR417W, YLR223C, YDR308C, YPL181W, Y…
cellular protein modification process	214 of 1355 genes, 15.8%	848 of 7166 genes, 11.8%	0.00174	0.0004	0.06	YER059W, YBL091C, YJL168C, YOL113W, YIL008W, YDR140W, YBR034C, YDL105W, YKR029C, YKL166C, YBL071W-A, YPR180W, YOL071W, YGL244W, YLR383W, YDL127W, YDR162C, YLR418C, YOL133W, YBR279W, YER139C, YJL081C, YBL052C, YER100W, YHR132W-A, YDR145W, YBL046W, YHR076W, YAL044C, YOR047C, YDL047W, YMR236W, YPL204W, YMR153W, YAL055W, YPR133C, YDR448W, YLR172C, YPR031W, YML068W, YNL099C, YKL059C, YJR076C, YNL097C,…
protein modification process	214 of 1355 genes, 15.8%	848 of 7166 genes, 11.8%	0.00174	0.0004	0.06	YER059W, YBL091C, YJL168C, YOL113W, YIL008W, YDR140W, YBR034C, YDL105W, YKR029C, YKL166C, YBL071W-A, YPR180W, YOL071W, YGL244W, YLR383W, YDL127W, YDR162C, YLR418C, YOL133W, YBR279W, YER139C, YJL081C, YBL052C, YER100W, YHR132W-A, YDR145W, YBL046W, YHR076W, YAL044C, YOR047C, YDL047W, YMR236W, YPL204W, YMR153W, YAL055W, YPR133C, YDR448W, YLR172C, YPR031W, YML068W, YNL099C, YKL059C, YJR076C, YNL097C,…
nuclear division	82 of 1355 genes, 6.1%	263 of 7166 genes, 3.7%	0.00185	0.0004	0.06	YJL168C, YJR135C, YJL173C, YDR361C, YGL251C, YKR029C, YER173W, YDL003W, YNL258C, YPL269W, YER016W, YMR001C, YPR120C, YLR182W, YMR078C, YAL034W-A, YML074C, YKL049C, YPR141C, YCL029C, YPL233W, YDR130C, YPL204W, YMR153W, YIR010W, YMR198W, YFR027W, YJL030W, YPR046W, YDR318W, YDR440W, YGL194C, YLR135W, YGR188C, YBR160W, YDL028C, YOL006C, YPL253C, YLR263W, YHR129C, YDR113C, YIR025W, YPL024W, YJR072C, Y…
intracellular transport	171 of 1355 genes, 12.6%	651 of 7166 genes, 9.1%	0.00189	0.0004	0.06	YOR357C, YIR005W, YBR267W, YFL038C, YKR035W-A, YDL092W, YBR034C, YDL115C, YPL269W, YMR255W, YLR026C, YML097C, YMR183C, YER016W, YGR033C, YDL065C, YJR005W, YIL044C, YDR086C, YOR106W, YDR358W, YMR004W, YDR424C, YLR181C, YLR335W, YOL018C, YGL153W, YKL186C, YLR360W, YBR106W, YGL210W, YPL204W, YMR153W, YAL055W, YPR133C, YLR417W, YOR216C, YMR198W, YER006W, YHR167W, YML062C, YLR268W, YOR185C, YDL113C, Y…
negative regulation of cell cycle	50 of 1355 genes, 3.7%	137 of 7166 genes, 1.9%	0.00189	0.0004	0.06	YHR129C, YDR113C, YJL168C, YIR025W, YER133W, YKR029C, YER173W, YJL013C, YNL258C, YPL269W, YMR048W, YAL047C, YER016W, YOR073W, YDR052C, YDR507C, YMR224C, YML074C, YDR363W, YJL187C, YDR285W, YDL017W, YKL108W, YBL046W, YLR288C, YGL086W, YDL101C, YDR130C, YBR098W, YDR386W, YMR039C, YJL030W, YNL231C, YDR440W, YDR318W, YGL194C, YBR160W, YGR188C, YLR135W, YDL028C, YDL074C, YPL209C, YGL058W, YOR368W, YJR…
chromatin silencing	55 of 1355 genes, 4.1%	156 of 7166 genes, 2.2%	0.00195	0.0004	0.06	YDR469W, YJL115W, YGL133W, YLR442C, YBR009C, YPL127C, YDR121W, YER133W, YMR263W, YLR052W, YNL206C, YIL063C, YDR225W, YDR005C, YJL065C, YGL244W, YBR095C, YBR279W, YOR274W, YAR002W, YDR026C, YDR363W, YML121W, YBL052C, YLR335W, YDR028C, YLR015W, YDL017W, YPL138C, YLR288C, YKR101W, YBR060C, YNL030W, YBR278W, YOL017W, YDR448W, YBR088C, YDR181C, YLR223C, YPL181W, YHR118C, YNL107W, YDR440W, YJL127C, YNL…
negative regulation of gene expression, epigenetic	55 of 1355 genes, 4.1%	156 of 7166 genes, 2.2%	0.00195	0.0004	0.06	YDR469W, YJL115W, YGL133W, YLR442C, YBR009C, YPL127C, YDR121W, YER133W, YMR263W, YLR052W, YNL206C, YIL063C, YDR225W, YDR005C, YJL065C, YGL244W, YBR095C, YBR279W, YOR274W, YAR002W, YDR026C, YDR363W, YML121W, YBL052C, YLR335W, YDR028C, YLR015W, YDL017W, YPL138C, YLR288C, YKR101W, YBR060C, YNL030W, YBR278W, YOL017W, YDR448W, YBR088C, YDR181C, YLR223C, YPL181W, YHR118C, YNL107W, YDR440W, YJL127C, YNL…
exonucleolytic trimming involved in rRNA processing	14 of 1355 genes, 1.0%	20 of 7166 genes, 0.3%	0.00204	0.0004	0.06	YGR095C, YHR081W, YGR158C, YOL077C, YCR035C, YGR195W, YHR069C, YDL111C, YGR276C, YNL232W, YNL002C, YLR293C, YNR024W, YLR107W
polyadenylation-dependent ncRNA catabolic process	14 of 1355 genes, 1.0%	20 of 7166 genes, 0.3%	0.00204	0.0004	0.06	YGR095C, YHR081W, YGR158C, YCR035C, YGR195W, YHR069C, YDL111C, YOL115W, YNL232W, YNR024W, YNL299W, YDL175C, YGL246C, YIL079C
nuclear ncRNA surveillance	14 of 1355 genes, 1.0%	20 of 7166 genes, 0.3%	0.00204	0.0004	0.06	YGR095C, YHR081W, YGR158C, YCR035C, YGR195W, YHR069C, YDL111C, YOL115W, YNL232W, YNR024W, YNL299W, YDL175C, YGL246C, YIL079C
nuclear polyadenylation-dependent ncRNA catabolic process	14 of 1355 genes, 1.0%	20 of 7166 genes, 0.3%	0.00204	0.0004	0.06	YGR095C, YHR081W, YGR158C, YCR035C, YGR195W, YHR069C, YDL111C, YOL115W, YNL232W, YNR024W, YNL299W, YDL175C, YGL246C, YIL079C
snRNA metabolic process	19 of 1355 genes, 1.4%	33 of 7166 genes, 0.5%	0.00205	0.0004	0.06	YDL208W, YHR081W, YGR158C, YCR035C, YGR195W, YHR072W-A, YMR239C, YLR132C, YLR107W, YGR095C, YPL212C, YHR069C, YDL111C, YOL115W, YGR276C, YLR175W, YDL175C, YNL299W, YIL079C
macromolecule localization	240 of 1355 genes, 17.7%	973 of 7166 genes, 13.6%	0.00231	0.0004	0.06	YMR032W, YOR357C, YNL079C, YPR009W, YIR005W, YFL038C, YKR035W-A, YOL113W, YDL092W, YGL251C, YBR034C, YDL115C, YMR255W, YLR026C, YML097C, YJR055W, YNL264C, YMR183C, YER016W, YGR033C, YDL065C, YNR049C, YJR005W, YDL029W, YDR086C, YAL034W-A, YHR195W, YOR106W, YDR358W, YMR004W, YLR181C, YKL049C, YLR335W, YNL272C, YOL018C, YGL153W, YKL186C, YLR360W, YJL085W, YML071C, YOR266W, YBR106W, YDR130C, YPL158C,…
mRNA catabolic process	47 of 1355 genes, 3.5%	127 of 7166 genes, 1.8%	0.00255	0.0004	0.06	YNL004W, YLR442C, YMR098C, YGR122W, YBR111W-A, YPL178W, YGR195W, YHR062C, YMR239C, YER112W, YNR024W, YGL246C, YJL209W, YEL015W, YGR095C, YNL147W, YGR072W, YKL009W, YKL208W, YDR172W, YHR069C, YDL111C, YJL124C, YHR132W-A, YDL165W, YNL299W, YDL175C, YIL079C, YHR081W, YBL018C, YGR158C, YLR021W, YLR438C-A, YCR035C, YBR167C, YJL140W, YLR145W, YDR370C, YOL149W, YOL123W, YBR257W, YOL115W, YJR084W, YNL232…
nuclear-transcribed mRNA catabolic process	44 of 1355 genes, 3.2%	116 of 7166 genes, 1.6%	0.00258	0.0004	0.06	YNL004W, YLR442C, YGR122W, YBR111W-A, YPL178W, YGR195W, YHR062C, YMR239C, YER112W, YNR024W, YGL246C, YEL015W, YGR095C, YNL147W, YGR072W, YKL009W, YDR172W, YHR069C, YDL111C, YJL124C, YHR132W-A, YDL165W, YNL299W, YDL175C, YIL079C, YHR081W, YBL018C, YGR158C, YLR021W, YLR438C-A, YCR035C, YBR167C, YJL140W, YLR145W, YDR370C, YOL149W, YOL123W, YBR257W, YOL115W, YJR084W, YNL232W, YPR072W, YNL001W, YOL139C
negative regulation of organelle organization	51 of 1355 genes, 3.8%	142 of 7166 genes, 2.0%	0.00258	0.0004	0.06	YMR032W, YHR129C, YDR113C, YJL168C, YLR442C, YIR025W, YPL127C, YFR046C, YAL003W, YER133W, YMR263W, YKR029C, YKL166C, YJL013C, YNL258C, YPL269W, YAL047C, YBR095C, YER016W, YOR073W, YDR052C, YML074C, YDR026C, YJL187C, YDR285W, YDL017W, YML061C, YCL029C, YLR449W, YGL086W, YDR130C, YGR280C, YJL030W, YPL181W, YDR318W, YDR440W, YNL097C, YGL194C, YBR160W, YDR082W, YGR188C, YDL028C, YJR100C, YPL209C, YAR…
regulation of organelle organization	98 of 1355 genes, 7.2%	332 of 7166 genes, 4.6%	0.00266	0.0004	0.06	YMR032W, YKR083C, YJL168C, YPL127C, YDR201W, YFR046C, YKR029C, YKL166C, YNL258C, YPL269W, YNL180C, YGL244W, YER016W, YMR001C, YLR418C, YDL029W, YBR279W, YPR120C, YDL135C, YLR182W, YML074C, YDR026C, YPR141C, YML041C, YML001W, YIL062C, YDR195W, YCL029C, YLR423C, YDR130C, YMR153W, YPR133C, YDR448W, YGR280C, YMR198W, YFR027W, YJL030W, YPL181W, YDR318W, YDR440W, YGL194C, YNL097C, YLR135W, YGR188C, YBR…
sister chromatid segregation	53 of 1355 genes, 3.9%	150 of 7166 genes, 2.1%	0.00286	0.0004	0.06	YHR129C, YDR113C, YIR025W, YJR135C, YPL024W, YJR072C, YKL089W, YER133W, YJL013C, YDL003W, YNL258C, YPL269W, YDL064W, YMR048W, YAL047C, YER016W, YLR226W, YDL008W, YOR073W, YMR078C, YAL034W-A, YDR363W, YBR087W, YEL061C, YKL049C, YCR086W, YPR141C, YML034W, YCL029C, YBL031W, YGL086W, YPL233W, YDR130C, YMR211W, YML124C, YOL017W, YBR088C, YFR027W, YMR198W, YIR010W, YJL030W, YPR046W, YHR127W, YDR318W, Y…
DNA-dependent DNA replication	49 of 1355 genes, 3.6%	135 of 7166 genes, 1.9%	0.00294	0.0004	0.06	YDR226W, YHR031C, YJL168C, YDR121W, YJR006W, YJL173C, YGL251C, YER133W, YBR057C, YMR048W, YGL113W, YOL146W, YIR008C, YDR052C, YPR120C, YMR078C, YBR087W, YLR117C, YDL017W, YML061C, YLR154C, YKL108W, YMR234W, YJR043C, YBR060C, YDL101C, YBR098W, YBR278W, YBR088C, YLR321C, YKL045W, YPL181W, YOR279C, YOL094C, YPL029W, YHR118C, YHR085W, YKL113C, YDR110W, YLR135W, YBR160W, YDL074C, YJL047C, YLR103C, YDR…
methylation	56 of 1355 genes, 4.1%	162 of 7166 genes, 2.3%	0.0032	0.0004	0.06	YDR469W, YGL136C, YJL168C, YBR009C, YPL157W, YMR228W, YBR111W-A, YDL200C, YDR140W, YBR034C, YOL093W, YBR057C, YGR283C, YBR271W, YGL244W, YLR226W, YLR418C, YGL050W, YML005W, YDR019C, YBR279W, YOL124C, YJL125C, YKR056W, YPL266W, YLR015W, YML008C, YPL138C, YDR083W, YBR061C, YDR257C, YBR261C, YMR023C, YNR004W, YOR123C, YGR001C, YLR449W, YCL054W, YBR060C, YNL030W, YPR133C, YML014W, YLR172C, YKL155C, Y…
positive regulation of metabolic process	152 of 1355 genes, 11.2%	570 of 7166 genes, 8.0%	0.00323	0.0003	0.06	YPR009W, YJL168C, YDR394W, YOL113W, YBR034C, YBR253W, YOL071W, YMR028W, YNL264C, YGL244W, YEL015W, YLR418C, YBR279W, YKL208W, YNL199C, YBL052C, YHR132W-A, YML007W, YBR120C, YOR047C, YLR421C, YGR005C, YPL038W, YMR236W, YMR153W, YBL060W, YAL055W, YDR448W, YDR308C, YML068W, YNL137C, YJR076C, YNL097C, YBR160W, YDL007W, YJL179W, YML015C, YJL115W, YMR098C, YIR025W, YBR111W-A, YDR421W, YFL049W, YER133W,…
macromolecule biosynthetic process	417 of 1355 genes, 30.8%	1839 of 7166 genes, 25.7%	0.00333	0.0003	0.06	YER059W, YDR394W, YKL005C, YDL045W-A, YDR140W, YBR057C, YKL166C, YBR253W, YOL071W, YMR028W, YGL244W, YLR418C, YGR275W, YBR279W, YMR286W, YBR066C, YJL081C, YPL104W, YGL070C, YNL199C, YMR270C, YNL122C, YLR009W, YBR120C, YJL148W, YOR047C, YPL011C, YER050C, YJL136C, YBR123C, YPL038W, YMR153W, YGR076C, YOL017W, YNL031C, YHR167W, YML068W, YGR173W, YBR160W, YDL002C, YDR023W, YKL144C, YER148W, YJL115W, Y…
positive regulation of nitrogen compound metabolic process	143 of 1355 genes, 10.6%	530 of 7166 genes, 7.4%	0.00335	0.0003	0.06	YPR009W, YJL168C, YDR394W, YOL113W, YBR034C, YBR253W, YOL071W, YMR028W, YNL264C, YGL244W, YEL015W, YLR418C, YBR279W, YNL199C, YBL052C, YHR132W-A, YML007W, YBR120C, YOR047C, YLR421C, YGR005C, YPL038W, YMR236W, YMR153W, YAL055W, YDR448W, YDR308C, YML068W, YNL137C, YJR076C, YNL097C, YBR160W, YDL007W, YJL179W, YML015C, YJL115W, YIR025W, YBR111W-A, YDR421W, YFL049W, YER133W, YMR263W, YDR176W, YPL254W,…
positive regulation of cellular metabolic process	150 of 1355 genes, 11.1%	562 of 7166 genes, 7.8%	0.00361	0.0003	0.06	YPR009W, YJL168C, YDR394W, YOL113W, YBR034C, YBR253W, YOL071W, YMR028W, YNL264C, YGL244W, YEL015W, YLR418C, YBR279W, YNL199C, YBL052C, YHR132W-A, YML007W, YBR120C, YOR047C, YLR421C, YGR005C, YPL038W, YMR236W, YMR153W, YBL060W, YAL055W, YDR448W, YDR308C, YML068W, YNL137C, YJR076C, YNL097C, YBR160W, YDL007W, YJL179W, YML015C, YJL115W, YIR025W, YBR111W-A, YDR421W, YFL049W, YER133W, YMR263W, YDR176W,…
negative regulation of cell cycle process	38 of 1355 genes, 2.8%	96 of 7166 genes, 1.3%	0.00412	0.0003	0.06	YHR129C, YDR113C, YJL168C, YIR025W, YER133W, YKR029C, YER173W, YJL013C, YNL258C, YPL269W, YAL047C, YER016W, YOR073W, YDR052C, YMR224C, YML074C, YJL187C, YDR285W, YDL017W, YKL108W, YLR288C, YGL086W, YDR130C, YMR039C, YJL030W, YNL231C, YDR440W, YDR318W, YGL194C, YBR160W, YGR188C, YDL074C, YDL028C, YPL209C, YGL058W, YKR010C, YLR263W, YNL164C
cellular macromolecule biosynthetic process	413 of 1355 genes, 30.5%	1824 of 7166 genes, 25.5%	0.00461	0.0003	0.06	YER059W, YDR394W, YKL005C, YDL045W-A, YDR140W, YBR057C, YKL166C, YBR253W, YOL071W, YMR028W, YGL244W, YLR418C, YGR275W, YBR279W, YMR286W, YBR066C, YJL081C, YPL104W, YGL070C, YNL199C, YMR270C, YNL122C, YLR009W, YBR120C, YJL148W, YOR047C, YPL011C, YER050C, YJL136C, YBR123C, YPL038W, YMR153W, YGR076C, YOL017W, YNL031C, YHR167W, YML068W, YGR173W, YBR160W, YDL002C, YDR023W, YKL144C, YER148W, YJL115W, Y…
internal protein amino acid acetylation	27 of 1355 genes, 2.0%	59 of 7166 genes, 0.8%	0.00497	0.0003	0.06	YJL115W, YGR002C, YJR082C, YJL168C, YHR013C, YDR190C, YMR236W, YPL129W, YDR448W, YDR176W, YPR031W, YDR181C, YPL254W, YFR027W, YNL136W, YBR081C, YJL127C, YNL097C, YOL148C, YDR167W, YJL081C, YOR244W, YBL052C, YCR082W, YDR145W, YHR090C, YDR392W
internal peptidyl-lysine acetylation	27 of 1355 genes, 2.0%	59 of 7166 genes, 0.8%	0.00497	0.0003	0.06	YJL115W, YGR002C, YJR082C, YJL168C, YHR013C, YDR190C, YMR236W, YPL129W, YDR448W, YDR176W, YPR031W, YDR181C, YPL254W, YFR027W, YNL136W, YBR081C, YJL127C, YNL097C, YOL148C, YDR167W, YJL081C, YOR244W, YBL052C, YCR082W, YDR145W, YHR090C, YDR392W
peptidyl-lysine acetylation	27 of 1355 genes, 2.0%	59 of 7166 genes, 0.8%	0.00497	0.0003	0.06	YJL115W, YGR002C, YJR082C, YJL168C, YHR013C, YDR190C, YMR236W, YPL129W, YDR448W, YDR176W, YPR031W, YDR181C, YPL254W, YFR027W, YNL136W, YBR081C, YJL127C, YNL097C, YOL148C, YDR167W, YJL081C, YOR244W, YBL052C, YCR082W, YDR145W, YHR090C, YDR392W
microtubule cytoskeleton organization	41 of 1355 genes, 3.0%	108 of 7166 genes, 1.5%	0.00582	0.0003	0.06	YLR045C, YHR129C, YKR083C, YDR201W, YDR361C, YKL089W, YDR320C-A, YPL269W, YDL064W, YAL047C, YER016W, YMR294W, YLR457C, YNL225C, YMR001C, YPL255W, YPR120C, YBR109C, YDR424C, YJL187C, YEL061C, YKL042W, YPR141C, YKL138C-A, YCL029C, YNL188W, YBL031W, YPL124W, YOR257W, YDR130C, YMR211W, YML124C, YDR016C, YMR198W, YHR127W, YBR160W, YDL028C, YPL209C, YGL061C, YGL075C, YKR037C
regulation of transcription elongation from RNA polymerase II promoter	24 of 1355 genes, 1.8%	50 of 7166 genes, 0.7%	0.00641	0.0003	0.06	YJL115W, YKL139W, YOR123C, YGR005C, YPL228W, YBR034C, YPR133C, YDL108W, YMR039C, YML094W, YGR186W, YNL153C, YGL244W, YLR418C, YBR279W, YPR161C, YOR244W, YER051W, YLR200W, YGL043W, YDL165W, YPR072W, YOR259C, YJL179W
regulation of cellular protein metabolic process	104 of 1355 genes, 7.7%	364 of 7166 genes, 5.1%	0.00664	0.0003	0.06	YER059W, YPR025C, YJL168C, YDR394W, YHL034C, YDR152W, YER012W, YOL113W, YDR361C, YDR140W, YKL166C, YBL071W-A, YFL029C, YGR186W, YGL244W, YDL127W, YDR162C, YLR418C, YGR072W, YBR279W, YNL289W, YPR120C, YBR227C, YJL087C, YAR002W, YHR132W-A, YBL046W, YML041C, YBR120C, YOR047C, YDR460W, YLR421C, YLR423C, YDL139C, YMR153W, YAL055W, YPR133C, YDR448W, YLR172C, YDL108W, YKL145W, YKL048C, YJL030W, YML068W,…
regulation of cell cycle process	66 of 1355 genes, 4.9%	205 of 7166 genes, 2.9%	0.00665	0.0003	0.06	YMR032W, YKR083C, YJL168C, YDR201W, YKR029C, YER173W, YNL258C, YPL269W, YER016W, YMR001C, YPR120C, YLR182W, YML074C, YHR132W-A, YPR141C, YKL108W, YDR195W, YLR288C, YDR130C, YMR153W, YLR321C, YFR027W, YMR198W, YJL030W, YDR318W, YDR440W, YGL194C, YLR135W, YGR188C, YBR160W, YDL028C, YDL074C, YLR103C, YGL061C, YKR037C, YLR263W, YHR129C, YBR156C, YDR113C, YIR025W, YDR328C, YER133W, YDR320C-A, YJL013C,…
ribonucleoprotein complex assembly	64 of 1355 genes, 4.7%	197 of 7166 genes, 2.7%	0.00668	0.0003	0.06	YER013W, YFL023W, YPR112C, YIR005W, YPR094W, YKL074C, YKL166C, YDR312W, YER112W, YJR055W, YKL021C, YGL244W, YEL015W, YGL064C, YLR418C, YOL080C, YLR009W, YMR260C, YDR117C, YLR147C, YNL286W, YDL108W, YLR298C, YDR416W, YHR167W, YML062C, YLR221C, YOR159C, YGR148C, YFL017W-A, YPR057W, YKR081C, YGR085C, YHR066W, YOR276W, YMR240C, YLR022C, YNR054C, YJR050W, YOL077C, YDR190C, YLR323C, YCL031C, YMR213W, Y…
positive regulation of transcription elongation from RNA polymerase II promoter	23 of 1355 genes, 1.7%	47 of 7166 genes, 0.7%	0.0068	0.0003	0.06	YJL115W, YKL139W, YOR123C, YGR005C, YPL228W, YBR034C, YDL108W, YMR039C, YML094W, YGR186W, YNL153C, YGL244W, YLR418C, YBR279W, YPR161C, YOR244W, YER051W, YLR200W, YGL043W, YDL165W, YPR072W, YOR259C, YJL179W
RNA surveillance	19 of 1355 genes, 1.4%	35 of 7166 genes, 0.5%	0.00691	0.0003	0.06	YHR081W, YNL004W, YGR158C, YBR111W-A, YCR035C, YGR195W, YNR024W, YGL246C, YGR095C, YHR069C, YDL111C, YOL115W, YJR084W, YNL232W, YGR271C-A, YDL175C, YNL299W, YNL001W, YIL079C
ncRNA 3'-end processing	22 of 1355 genes, 1.6%	44 of 7166 genes, 0.6%	0.00708	0.0003	0.06	YHR081W, YDR195W, YGR158C, YJL136C, YCR035C, YGR195W, YMR239C, YGR280C, YLR132C, YNR024W, YLR107W, YGL244W, YGR095C, YBR279W, YHR069C, YDL111C, YOL115W, YGR276C, YLR175W, YNL232W, YLR293C, YNL299W
positive regulation of cellular protein metabolic process	54 of 1355 genes, 4.0%	158 of 7166 genes, 2.2%	0.00733	0.0003	0.06	YJL115W, YBR156C, YLR313C, YJL168C, YDR394W, YIR025W, YER012W, YOL113W, YER133W, YJL013C, YFL029C, YBR271W, YGL244W, YPL081W, YLR226W, YLR418C, YGR072W, YBR279W, YDR052C, YBR227C, YJL087C, YDR363W, YDR285W, YHR132W-A, YJL006C, YBR120C, YKL139W, YOR047C, YDL069C, YDR460W, YLR421C, YLR423C, YER094C, YNL255C, YJL140W, YAL055W, YDR448W, YDL108W, YKL145W, YJL030W, YKL048C, YML068W, YDR098C, YNL137C, Y…
nuclear polyadenylation-dependent rRNA catabolic process	13 of 1355 genes, 1.0%	19 of 7166 genes, 0.3%	0.00767	0.0003	0.06	YGR095C, YHR081W, YGR158C, YCR035C, YHR069C, YDL111C, YOL115W, YNL232W, YNR024W, YNL299W, YDL175C, YGL246C, YIL079C
RNA polymerase II preinitiation complex assembly	26 of 1355 genes, 1.9%	57 of 7166 genes, 0.8%	0.00827	0.0003	0.06	YML015C, YOR194C, YPL011C, YDR394W, YGR005C, YML098W, YPL129W, YMR236W, YMR112C, YBL093C, YMR227C, YMR005W, YPR168W, YKL145W, YGR186W, YPR086W, YER022W, YDR167W, YDL005C, YDR397C, YER159C, YER148W, YGL043W, YML069W, YOR259C, YDR145W
cell cycle checkpoint	39 of 1355 genes, 2.9%	102 of 7166 genes, 1.4%	0.00832	0.0003	0.06	YHR129C, YIR025W, YER133W, YER173W, YJL013C, YNL258C, YPL269W, YMR048W, YAL047C, YER016W, YOR073W, YDR052C, YDR507C, YMR224C, YML074C, YDR363W, YJL187C, YDL017W, YBL046W, YKL108W, YLR288C, YDL101C, YDR130C, YGL086W, YBR098W, YDR386W, YJL030W, YDR440W, YGR188C, YLR135W, YDL074C, YDL028C, YPL209C, YOR368W, YGL058W, YJR068W, YDR499W, YLR263W, YNL164C
positive regulation of protein metabolic process	54 of 1355 genes, 4.0%	159 of 7166 genes, 2.2%	0.00911	0.0003	0.06	YJL115W, YBR156C, YLR313C, YJL168C, YDR394W, YIR025W, YER012W, YOL113W, YER133W, YJL013C, YFL029C, YBR271W, YGL244W, YPL081W, YLR226W, YLR418C, YGR072W, YBR279W, YDR052C, YBR227C, YJL087C, YDR363W, YDR285W, YHR132W-A, YJL006C, YBR120C, YKL139W, YOR047C, YDL069C, YDR460W, YLR421C, YLR423C, YER094C, YNL255C, YJL140W, YAL055W, YDR448W, YDL108W, YKL145W, YJL030W, YKL048C, YML068W, YDR098C, YNL137C, Y…
regulation of protein metabolic process	105 of 1355 genes, 7.7%	371 of 7166 genes, 5.2%	0.00954	0.0003	0.06	YER059W, YPR025C, YJL168C, YDR394W, YHL034C, YDR152W, YER012W, YOL113W, YDR361C, YDR140W, YKL166C, YBL071W-A, YFL029C, YGR186W, YGL244W, YDL127W, YDR162C, YLR418C, YGR072W, YBR279W, YNL289W, YPR120C, YBR227C, YJL087C, YAR002W, YHR132W-A, YBL046W, YML041C, YBR120C, YOR047C, YDR460W, YLR421C, YLR423C, YDL139C, YMR153W, YAL055W, YPR133C, YDR448W, YLR172C, YDL108W, YKL145W, YKL048C, YJL030W, YML068W,…
Function
Gene Ontology term	Cluster frequency	Genome frequency	Corrected	FDR	FALSE	Genes annotated to the term
			P-value		Positives
protein binding	316 of 1355 genes, 23.3%	969 of 7166 genes, 13.5%	1.13e-25	0	0	YMR032W, YER059W, YNL079C, YFL038C, YDR201W, YKL005C, YBR057C, YDL115C, YMR028W, YGL244W, YER016W, YJR005W, YDL127W, YLR418C, YMR072W, YOL133W, YDL029W, YBR279W, YEL003W, YJL081C, YOR106W, YOR057W, YDR424C, YNL199C, YNL272C, YMR270C, YOL018C, YPL011C, YBR123C, YDR130C, YJR141W, YAL055W, YBL003C, YPR031W, YMR198W, YNL031C, YJL162C, YML068W, YOR159C, YLR093C, YGR173W, YBR160W, YLR268W, YDL002C, YJR…
binding	823 of 1355 genes, 60.7%	3474 of 7166 genes, 48.5%	3.93e-21	0	0	YMR032W, YOR357C, YNL079C, YIR005W, YDR394W, YFL038C, YDR201W, YIR009W, YHR051W, YDL092W, YBL098W, YDR140W, YGR202C, YBR057C, YJR055W, YGL244W, YER016W, YEL015W, YDL127W, YLR418C, YMR072W, YIL044C, YJL081C, YOR057W, YMR004W, YHL014C, YPL104W, YDR424C, YOL080C, YNL215W, YNL272C, YNL292W, YMR270C, YDR196C, YOL018C, YLR009W, YOR052C, YBR120C, YHR192W, YBR163W, YER050C, YNL155W, YDR130C, YGL210W, YPL…
DNA binding	189 of 1355 genes, 13.9%	617 of 7166 genes, 8.6%	8.56e-11	0	0	YLR033W, YDR174W, YPR009W, YBR267W, YDL200C, YGL251C, YNL206C, YDR225W, YGL244W, YLR383W, YMR072W, YBR066C, YMR078C, YKL049C, YNL215W, YDR145W, YML007W, YCL058W-A, YBR163W, YBR123C, YLR288C, YOR077W, YGR005C, YOL095C, YPL038W, YMR236W, YMR153W, YDR448W, YBL003C, YGR229C, YKL045W, YNL031C, YOR258W, YBL010C, YLR103C, YDL002C, YKL144C, YJR084W, YER148W, YDR499W, YGR002C, YHR031C, YDR121W, YDR421W, Y…
protein heterodimerization activity	26 of 1355 genes, 1.9%	40 of 7166 genes, 0.6%	1.17e-07	0	0	YML015C, YPL011C, YBR009C, YDR121W, YBR010W, YML098W, YDL139C, YMR236W, YNL030W, YBR278W, YBL003C, YMR061W, YMR198W, YDR225W, YNL031C, YJL065C, YBR081C, YDR224C, YDR397C, YER159C, YKL049C, YDR004W, YGL044C, YDR145W, YPR141C, YDR392W
catalytic activity, acting on RNA	101 of 1355 genes, 7.5%	305 of 7166 genes, 4.3%	6.96e-07	0	0	YKL149C, YAR009C, YER013W, YGR169C, YGL136C, YIR005W, YDR339C, YOL093W, YHR011W, YJR063W, YNL151C, YNL073W, YGL064C, YLR105C, YAR008W, YOR163W, YOL124C, YJL087C, YJL125C, YKR056W, YPL104W, YGL070C, YIL021W, YBR154C, YOR056C, YNL292W, YLR154C, YDR083W, YJL148W, YBL018C, YBR167C, YOL066C, YDR021W, YLR276C, YKL045W, YDR416W, YDR194C, YBR236C, YNL113W, YNL040W, YDL150W, YJR027W, YOL102C, YDL201W, YIL…
protein dimerization activity	40 of 1355 genes, 3.0%	83 of 7166 genes, 1.2%	7.16e-07	0	0	YML015C, YBR009C, YDR121W, YBR010W, YML098W, YLR330W, YMR061W, YDR225W, YJL065C, YER016W, YDR397C, YBR014C, YKL049C, YIL021W, YDR004W, YGL044C, YPR173C, YDR145W, YOR232W, YPR141C, YPL011C, YOL108C, YCL029C, YMR236W, YDL139C, YNL030W, YBR278W, YBL003C, YNL031C, YMR198W, YBR081C, YNL113W, YDR054C, YBL103C, YDR224C, YER159C, YIL068C, YPR110C, YOR344C, YDR392W
RNA polymerase core enzyme binding	21 of 1355 genes, 1.5%	30 of 7166 genes, 0.4%	8.71e-07	0	0	YDR460W, YOR123C, YKR062W, YDR289C, YGR005C, YPL129W, YPR133C, YKL125W, YDR005C, YGR186W, YPR086W, YGR246C, YGL244W, YER022W, YLR418C, YKL028W, YBR160W, YBR279W, YER139C, YGL043W, YKL160W
RNA polymerase binding	21 of 1355 genes, 1.5%	30 of 7166 genes, 0.4%	8.71e-07	0	0	YDR460W, YOR123C, YKR062W, YDR289C, YGR005C, YPL129W, YPR133C, YKL125W, YDR005C, YGR186W, YPR086W, YGR246C, YGL244W, YER022W, YLR418C, YKL028W, YBR160W, YBR279W, YER139C, YGL043W, YKL160W
exodeoxyribonuclease activity, producing 5'-phosphomonoesters	15 of 1355 genes, 1.1%	18 of 7166 genes, 0.3%	3.78e-06	0	0	YKL114C, YOR258W, YER041W, YBR163W, YKL113C, YDR121W, YJR043C, YBL019W, YJR006W, YMR224C, YMR137C, YKR056W, YOR033C, YBL055C, YBR278W
exodeoxyribonuclease activity	15 of 1355 genes, 1.1%	19 of 7166 genes, 0.3%	1.48e-05	0	0	YKL114C, YOR258W, YER041W, YBR163W, YKL113C, YDR121W, YJR043C, YBL019W, YJR006W, YMR224C, YMR137C, YKR056W, YOR033C, YBL055C, YBR278W
tubulin binding	26 of 1355 genes, 1.9%	47 of 7166 genes, 0.7%	1.6e-05	0	0	YLR045C, YKR083C, YGR078C, YKL138C-A, YDR201W, YCL029C, YKL079W, YBL031W, YDR361C, YDR130C, YDR016C, YDR320C-A, YLR254C, YMR198W, YML094W, YNL153C, YER016W, YOR265W, YEL003W, YLR200W, YEL061C, YPL253C, YOL029C, YGL061C, YKR037C, YPR141C
nucleic acid binding	383 of 1355 genes, 28.3%	1626 of 7166 genes, 22.7%	3.53e-05	0	0	YGR278W, YIR005W, YIR009W, YDL092W, YDR140W, YOL093W, YGL244W, YEL015W, YMR072W, YBR066C, YPL104W, YGL070C, YOL080C, YNL215W, YNL292W, YDL213C, YLR009W, YBR163W, YER050C, YBR123C, YPL038W, YMR153W, YBL003C, YGR229C, YNL031C, YER006W, YHR167W, YOR159C, YKL059C, YDL002C, YKL144C, YER148W, YPL243W, YDL208W, YDR421W, YFL049W, YDR328C, YLR005W, YGR161C-D, YLR323C, YNR024W, YMR048W, YJL209W, YDL043C, Y…
methyltransferase activity	41 of 1355 genes, 3.0%	97 of 7166 genes, 1.4%	5.07e-05	0	0	YDR469W, YGL136C, YJL168C, YPL157W, YMR228W, YDL200C, YDR140W, YBR034C, YOL093W, YGR283C, YBR271W, YGL050W, YML005W, YDR019C, YOL124C, YJL125C, YKR056W, YPL266W, YLR015W, YML008C, YPL138C, YDR083W, YBR061C, YDR257C, YBR261C, YGR001C, YCL054W, YML014W, YLR172C, YKL155C, YOR074C, YBR141C, YDR440W, YBR236C, YIL110W, YDR316W, YDL201W, YIL096C, YHR207C, YOR021C, YBR030W
RNA polymerase II complex binding	17 of 1355 genes, 1.3%	25 of 7166 genes, 0.3%	6.65e-05	0	0	YDR460W, YOR123C, YKR062W, YDR289C, YGR005C, YPL129W, YPR133C, YGR186W, YGL244W, YPR086W, YER022W, YLR418C, YKL028W, YBR160W, YBR279W, YGL043W, YKL160W
general transcription initiation factor activity	19 of 1355 genes, 1.4%	32 of 7166 genes, 0.4%	0.00028	0	0	YML015C, YBL025W, YPL011C, YBR123C, YNL039W, YMR236W, YPL129W, YML098W, YOR295W, YMR227C, YMR005W, YKL125W, YGR246C, YPR056W, YBR279W, YDR167W, YER148W, YMR270C, YDR145W
chromatin binding	48 of 1355 genes, 3.5%	129 of 7166 genes, 1.8%	0.00043	0	0	YML015C, YDR295C, YLR442C, YPL127C, YDR121W, YBR111W-A, YKL005C, YBR010W, YFL049W, YIL076W, YER173W, YDL003W, YMR005W, YGL113W, YLR418C, YBR279W, YDR167W, YJL081C, YDR397C, YJL124C, YKL049C, YLR117C, YPR179C, YDR145W, YML041C, YPL138C, YPL011C, YDR195W, YBR089C-A, YBR060C, YMR236W, YDL139C, YLR183C, YDR448W, YMR039C, YER063W, YFR027W, YBR215W, YDR440W, YHR085W, YJL127C, YLR103C, YKR095W-A, YKL110…
transferase activity, transferring one-carbon groups	41 of 1355 genes, 3.0%	106 of 7166 genes, 1.5%	0.00087	0	0	YDR469W, YGL136C, YJL168C, YPL157W, YMR228W, YDL200C, YDR140W, YBR034C, YOL093W, YGR283C, YBR271W, YGL050W, YML005W, YDR019C, YOL124C, YJL125C, YKR056W, YPL266W, YLR015W, YML008C, YPL138C, YDR083W, YBR061C, YDR257C, YBR261C, YGR001C, YCL054W, YML014W, YLR172C, YKL155C, YOR074C, YBR141C, YDR440W, YBR236C, YIL110W, YDR316W, YDL201W, YIL096C, YHR207C, YOR021C, YBR030W
DNA-directed 5'-3' RNA polymerase activity	19 of 1355 genes, 1.4%	34 of 7166 genes, 0.5%	0.00101	0	0	YJL011C, YJL148W, YOR210W, YNR003C, YJL140W, YPR187W, YKL045W, YJR063W, YNL151C, YNL113W, YIR008C, YDL150W, YGL070C, YKL144C, YIL021W, YBR154C, YKR025W, YPR110C, YOR340C
exonuclease activity, active with either ribo- or deoxyribonucleic acids and producing 5'-phosphomonoesters	19 of 1355 genes, 1.4%	34 of 7166 genes, 0.5%	0.00101	0	0	YER041W, YBR163W, YDR121W, YJR043C, YJR006W, YMR137C, YOR033C, YBR278W, YLR132C, YLR107W, YKL114C, YPL029W, YOR258W, YKL113C, YMR224C, YBL019W, YKR056W, YBL055C, YGR276C
5'-3' RNA polymerase activity	19 of 1355 genes, 1.4%	34 of 7166 genes, 0.5%	0.00101	0	0	YJL011C, YJL148W, YOR210W, YNR003C, YJL140W, YPR187W, YKL045W, YJR063W, YNL151C, YNL113W, YIR008C, YDL150W, YGL070C, YKL144C, YIL021W, YBR154C, YKR025W, YPR110C, YOR340C
RNA polymerase activity	19 of 1355 genes, 1.4%	34 of 7166 genes, 0.5%	0.00101	0	0	YJL011C, YJL148W, YOR210W, YNR003C, YJL140W, YPR187W, YKL045W, YJR063W, YNL151C, YNL113W, YIR008C, YDL150W, YGL070C, YKL144C, YIL021W, YBR154C, YKR025W, YPR110C, YOR340C
transcription factor binding	42 of 1355 genes, 3.1%	112 of 7166 genes, 1.6%	0.00169	0	0	YML015C, YPR009W, YBL093C, YMR005W, YJR063W, YPR086W, YPL007C, YPR186C, YMR072W, YDR397C, YNL199C, YMR270C, YDR145W, YLR011W, YOR194C, YKL139W, YBR089C-A, YBR123C, YOR123C, YKR062W, YNL039W, YMR236W, YMR112C, YPR133C, YMR227C, YDR308C, YKL145W, YKL125W, YML043C, YPL181W, YDR098C, YGR246C, YER022W, YKL028W, YDL007W, YPR161C, YBL103C, YDL002C, YDL005C, YER159C, YER148W, YDR480W
cytoskeletal protein binding	40 of 1355 genes, 3.0%	106 of 7166 genes, 1.5%	0.00243	0	0	YLR045C, YMR032W, YKR083C, YLR313C, YNL079C, YGR078C, YCR009C, YDR201W, YDR361C, YGL106W, YDR320C-A, YML094W, YNL084C, YER016W, YDL029W, YOR265W, YEL003W, YEL061C, YOL029C, YPR141C, YIL062C, YKL138C-A, YCL029C, YBL031W, YKL079W, YDR130C, YDR016C, YOR367W, YMR198W, YLR254C, YPR188C, YNL153C, YOR281C, YIL138C, YLR200W, YDR063W, YPL253C, YKR037C, YGL061C, YKL007W
basal transcription machinery binding	18 of 1355 genes, 1.3%	33 of 7166 genes, 0.5%	0.00306	0	0	YDR460W, YOR123C, YKR062W, YDR289C, YGR005C, YMR112C, YPL129W, YPR133C, YGR186W, YPR086W, YGL244W, YER022W, YLR418C, YKL028W, YBR160W, YBR279W, YGL043W, YKL160W
basal RNA polymerase II transcription machinery binding	18 of 1355 genes, 1.3%	33 of 7166 genes, 0.5%	0.00306	0	0	YDR460W, YOR123C, YKR062W, YDR289C, YGR005C, YMR112C, YPL129W, YPR133C, YGR186W, YPR086W, YGL244W, YER022W, YLR418C, YKL028W, YBR160W, YBR279W, YGL043W, YKL160W
protein-containing complex binding	76 of 1355 genes, 5.6%	251 of 7166 genes, 3.5%	0.00422	0	0	YNL079C, YPL127C, YFR046C, YBR010W, YGL251C, YMR001C, YHR038W, YJL081C, YDR026C, YMR114C, YOR019W, YKL049C, YGR169C-A, YBL028C, YML041C, YBR120C, YML001W, YIL062C, YBR089C-A, YLR421C, YNL155W, YMR226C, YDL139C, YMR260C, YJL131C, YDR117C, YJL030W, YBR215W, YOR281C, YPL225W, YDR183W, YDR440W, YBR160W, YIL138C, YLR074C, YPL065W, YIL070C, YOR091W, YPL243W, YKL007W, YLR442C, YDR121W, YOL070C, YKL089W,…
exonuclease activity	22 of 1355 genes, 1.6%	46 of 7166 genes, 0.6%	0.00477	0	0	YER041W, YBR163W, YDR121W, YJR043C, YJR006W, YMR137C, YOR033C, YBR278W, YDR370C, YLR132C, YLR107W, YKL114C, YPL029W, YOR258W, YKL113C, YMR224C, YBL019W, YKR056W, YGR276C, YBL055C, YOL080C, YMR285C
heterocyclic compound binding	507 of 1355 genes, 37.4%	2321 of 7166 genes, 32.4%	0.00483	0	0	YGR278W, YIR005W, YDR394W, YFL038C, YIR009W, YDL092W, YBL098W, YDR140W, YOL093W, YKL166C, YGL244W, YEL015W, YMR072W, YDL029W, YBR066C, YHL014C, YPL104W, YGL070C, YOL080C, YNL215W, YNL292W, YDR196C, YDL213C, YLR009W, YBR163W, YER050C, YBR123C, YBR166C, YGL210W, YPL038W, YMR153W, YBL003C, YGR229C, YNL031C, YER006W, YHR167W, YKL001C, YOR159C, YHR112C, YGR173W, YKL059C, YBR160W, YDL002C, YDR023W, YKL…
organic cyclic compound binding	509 of 1355 genes, 37.6%	2332 of 7166 genes, 32.5%	0.00505	0	0	YGR278W, YIR005W, YDR394W, YFL038C, YIR009W, YDL092W, YBL098W, YDR140W, YOL093W, YKL166C, YGL244W, YEL015W, YMR072W, YDL029W, YBR066C, YHL014C, YPL104W, YGL070C, YOL080C, YNL215W, YNL292W, YDR196C, YDL213C, YLR009W, YBR163W, YER050C, YBR123C, YBR166C, YGL210W, YPL038W, YMR153W, YBL003C, YGR229C, YNL031C, YER006W, YHR167W, YKL001C, YOR159C, YHR112C, YGR173W, YKL059C, YBR160W, YDL002C, YDR023W, YKL…
deoxyribonuclease activity	19 of 1355 genes, 1.4%	37 of 7166 genes, 0.5%	0.00541	0	0	YER041W, YBR163W, YDR121W, YJR043C, YJR006W, YMR137C, YOR033C, YBR098W, YDR386W, YBR278W, YKL011C, YKL114C, YOR258W, YKL113C, YLR135W, YMR224C, YBL019W, YKR056W, YBL055C
microtubule binding	19 of 1355 genes, 1.4%	37 of 7166 genes, 0.5%	0.00541	0	0	YLR045C, YKR083C, YKL138C-A, YDR201W, YCL029C, YKL079W, YBL031W, YDR130C, YDR016C, YDR320C-A, YMR198W, YLR254C, YER016W, YEL061C, YPL253C, YOL029C, YKR037C, YGL061C, YPR141C
RNA polymerase II general transcription initiation factor activity	12 of 1355 genes, 0.9%	18 of 7166 genes, 0.3%	0.00746	0	0	YML015C, YPR056W, YPL011C, YBR279W, YDR167W, YMR236W, YPL129W, YML098W, YMR227C, YER148W, YMR005W, YDR145W
Component
Gene Ontology term	Cluster frequency	Genome frequency	Corrected	FDR	FALSE	Genes annotated to the term
			P-value		Positives
nucleus	789 of 1355 genes, 58.2%	2452 of 7166 genes, 34.2%	4.94e-88	0	0	YLR126C, YIR005W, YDR394W, YDR201W, YIR009W, YJR135C, YDL092W, YIL008W, YGR253C, YDR140W, YGR202C, YBR057C, YDL105W, YBR253W, YJR055W, YGL244W, YEL015W, YDL127W, YLR418C, YGR275W, YMR072W, YGR007W, YDR346C, YJL081C, YMR004W, YDR424C, YOL080C, YNL215W, YNL292W, YMR270C, YDR196C, YLR009W, YOR052C, YOR047C, YBR163W, YLR218C, YNL155W, YLR051C, YPL233W, YDR130C, YBR244W, YPL038W, YJR141W, YLR301W, YBL…
intracellular	1306 of 1355 genes, 96.4%	5666 of 7166 genes, 79.1%	5.7e-86	0	0	YOR357C, YKR035W-A, YDR201W, YJR135C, YHR051W, YKL023W, YIL008W, YDR140W, YBR057C, YBR253W, YOL071W, YJR055W, YDR275W, YGL244W, YEL015W, YDL127W, YGR275W, YMR072W, YJL081C, YHL014C, YDL119C, YNL215W, YNL272C, YNL292W, YNL122C, YLR009W, YOR052C, YBR120C, YHR192W, YOR047C, YBR163W, YER050C, YLR218C, YNL155W, YDR130C, YJL023C, YBR244W, YGL210W, YJR141W, YPR031W, YJL162C, YKL001C, YLR093C, YOR286W, Y…
intracellular part	1306 of 1355 genes, 96.4%	5666 of 7166 genes, 79.1%	5.7e-86	0	0	YOR357C, YKR035W-A, YDR201W, YJR135C, YHR051W, YKL023W, YIL008W, YDR140W, YBR057C, YBR253W, YOL071W, YJR055W, YDR275W, YGL244W, YEL015W, YDL127W, YGR275W, YMR072W, YJL081C, YHL014C, YDL119C, YNL215W, YNL272C, YNL292W, YNL122C, YLR009W, YOR052C, YBR120C, YHR192W, YOR047C, YBR163W, YER050C, YLR218C, YNL155W, YDR130C, YJL023C, YBR244W, YGL210W, YJR141W, YPR031W, YJL162C, YKL001C, YLR093C, YOR286W, Y…
intracellular organelle	1185 of 1355 genes, 87.5%	4834 of 7166 genes, 67.5%	9.71e-75	0	0	YOR357C, YKR035W-A, YDR201W, YJR135C, YHR051W, YIL008W, YDR140W, YBR057C, YBR253W, YOL071W, YJR055W, YDR275W, YGL244W, YEL015W, YDL127W, YGR275W, YMR072W, YJL081C, YHL014C, YDL119C, YNL215W, YNL272C, YNL292W, YNL122C, YLR009W, YOR052C, YBR120C, YHR192W, YOR047C, YBR163W, YER050C, YLR218C, YNL155W, YDR130C, YJL023C, YBR244W, YGL210W, YJR141W, YPR031W, YJL162C, YLR093C, YOR286W, YDR031W, YLR408C, Y…
organelle	1185 of 1355 genes, 87.5%	4836 of 7166 genes, 67.5%	1.46e-74	0	0	YOR357C, YKR035W-A, YDR201W, YJR135C, YHR051W, YIL008W, YDR140W, YBR057C, YBR253W, YOL071W, YJR055W, YDR275W, YGL244W, YEL015W, YDL127W, YGR275W, YMR072W, YJL081C, YHL014C, YDL119C, YNL215W, YNL272C, YNL292W, YNL122C, YLR009W, YOR052C, YBR120C, YHR192W, YOR047C, YBR163W, YER050C, YLR218C, YNL155W, YDR130C, YJL023C, YBR244W, YGL210W, YJR141W, YPR031W, YJL162C, YLR093C, YOR286W, YDR031W, YLR408C, Y…
cell	1310 of 1355 genes, 96.7%	5839 of 7166 genes, 81.5%	7.75e-73	0	0	YOR357C, YKR035W-A, YDR201W, YJR135C, YHR051W, YKL023W, YIL008W, YDR140W, YBR057C, YBR253W, YOL071W, YJR055W, YDR275W, YGL244W, YEL015W, YDL127W, YGR275W, YMR072W, YJL081C, YHL014C, YDL119C, YNL215W, YNL272C, YNL292W, YNL122C, YLR009W, YOR052C, YBR120C, YHR192W, YOR047C, YBR163W, YER050C, YLR218C, YNL155W, YDR130C, YJL023C, YPL158C, YBR244W, YGL210W, YJR141W, YPR031W, YJL162C, YKL001C, YLR093C, Y…
membrane-bounded organelle	1133 of 1355 genes, 83.6%	4520 of 7166 genes, 63.1%	6.57e-72	0	0	YOR357C, YKR035W-A, YDR201W, YJR135C, YHR051W, YIL008W, YDR140W, YBR057C, YBR253W, YOL071W, YJR055W, YGL244W, YEL015W, YDL127W, YGR275W, YMR072W, YJL081C, YHL014C, YDL119C, YNL215W, YNL272C, YNL292W, YNL122C, YLR009W, YOR052C, YBR120C, YHR192W, YOR047C, YBR163W, YER050C, YLR218C, YNL155W, YDR130C, YJL023C, YBR244W, YGL210W, YJR141W, YPR031W, YJL162C, YLR093C, YOR286W, YDR031W, YLR408C, YGR093W, Y…
cell part	1308 of 1355 genes, 96.5%	5834 of 7166 genes, 81.4%	1.66e-71	0	0	YOR357C, YKR035W-A, YDR201W, YJR135C, YHR051W, YKL023W, YIL008W, YDR140W, YBR057C, YBR253W, YOL071W, YJR055W, YDR275W, YGL244W, YEL015W, YDL127W, YGR275W, YMR072W, YJL081C, YHL014C, YDL119C, YNL215W, YNL272C, YNL292W, YNL122C, YLR009W, YOR052C, YBR120C, YHR192W, YOR047C, YBR163W, YER050C, YLR218C, YNL155W, YDR130C, YJL023C, YPL158C, YBR244W, YGL210W, YJR141W, YPR031W, YJL162C, YKL001C, YLR093C, Y…
protein-containing complex	722 of 1355 genes, 53.3%	2301 of 7166 genes, 32.1%	5.84e-70	0	0	YMR032W, YIR005W, YDR394W, YKR035W-A, YDR201W, YIR009W, YJR135C, YHR051W, YDL092W, YGR253C, YDR140W, YGR202C, YBR057C, YDL105W, YBR253W, YJR055W, YGL244W, YEL015W, YDL127W, YLR418C, YGR275W, YJL081C, YOR057W, YDR424C, YNL215W, YMR270C, YDR196C, YOL018C, YNL122C, YLR009W, YBR120C, YER050C, YJL136C, YPL233W, YDR130C, YGR076C, YBL003C, YPR031W, YER006W, YDR416W, YOR159C, YLR093C, YLR408C, YDL002C, Y…
intracellular membrane-bounded organelle	1111 of 1355 genes, 82.0%	4462 of 7166 genes, 62.3%	6.59e-65	0	0	YOR357C, YDR201W, YJR135C, YHR051W, YIL008W, YDR140W, YBR057C, YBR253W, YOL071W, YJR055W, YGL244W, YEL015W, YDL127W, YGR275W, YMR072W, YJL081C, YHL014C, YDL119C, YNL215W, YNL292W, YNL122C, YLR009W, YOR052C, YBR120C, YHR192W, YOR047C, YBR163W, YER050C, YLR218C, YNL155W, YDR130C, YJL023C, YBR244W, YGL210W, YJR141W, YPR031W, YJL162C, YLR093C, YOR286W, YDR031W, YGR093W, YMR059W, YER148W, YGR207C, YJR…
membrane-enclosed lumen	471 of 1355 genes, 34.8%	1284 of 7166 genes, 17.9%	8.05e-61	0	0	YLR126C, YDR339C, YDR201W, YJR135C, YGL029W, YDL045W-A, YBR057C, YBR253W, YPL269W, YOL071W, YGL244W, YLR418C, YGR275W, YMR072W, YBR279W, YMR286W, YBR066C, YJL081C, YPL104W, YGL070C, YDR424C, YOL080C, YNL215W, YMR270C, YNL122C, YDL213C, YLR009W, YBR120C, YJL148W, YPL011C, YER050C, YAL025C, YLR218C, YLR051C, YPL233W, YDR130C, YJL023C, YLR183C, YGR076C, YBL003C, YPR031W, YNL031C, YER006W, YHR167W, Y…
organelle lumen	471 of 1355 genes, 34.8%	1284 of 7166 genes, 17.9%	8.05e-61	0	0	YLR126C, YDR339C, YDR201W, YJR135C, YGL029W, YDL045W-A, YBR057C, YBR253W, YPL269W, YOL071W, YGL244W, YLR418C, YGR275W, YMR072W, YBR279W, YMR286W, YBR066C, YJL081C, YPL104W, YGL070C, YDR424C, YOL080C, YNL215W, YMR270C, YNL122C, YDL213C, YLR009W, YBR120C, YJL148W, YPL011C, YER050C, YAL025C, YLR218C, YLR051C, YPL233W, YDR130C, YJL023C, YLR183C, YGR076C, YBL003C, YPR031W, YNL031C, YER006W, YHR167W, Y…
intracellular organelle lumen	471 of 1355 genes, 34.8%	1284 of 7166 genes, 17.9%	8.05e-61	0	0	YLR126C, YDR339C, YDR201W, YJR135C, YGL029W, YDL045W-A, YBR057C, YBR253W, YPL269W, YOL071W, YGL244W, YLR418C, YGR275W, YMR072W, YBR279W, YMR286W, YBR066C, YJL081C, YPL104W, YGL070C, YDR424C, YOL080C, YNL215W, YMR270C, YNL122C, YDL213C, YLR009W, YBR120C, YJL148W, YPL011C, YER050C, YAL025C, YLR218C, YLR051C, YPL233W, YDR130C, YJL023C, YLR183C, YGR076C, YBL003C, YPR031W, YNL031C, YER006W, YHR167W, Y…
nuclear part	460 of 1355 genes, 33.9%	1325 of 7166 genes, 18.5%	1.83e-50	0	0	YGR278W, YLR126C, YIR005W, YDR339C, YDR201W, YIR009W, YJR135C, YGL029W, YGR202C, YBR057C, YBR253W, YPL269W, YMR255W, YGL244W, YLR418C, YGR275W, YOL133W, YBR279W, YBR066C, YJL081C, YGL070C, YDR424C, YOL080C, YNL199C, YNL215W, YMR270C, YDR196C, YDL213C, YLR009W, YJL148W, YPL011C, YAL025C, YBR123C, YLR051C, YPL233W, YDR130C, YMR153W, YLR183C, YBL003C, YPR031W, YNL031C, YER006W, YDR416W, YHR167W, YOR…
nuclear lumen	357 of 1355 genes, 26.3%	934 of 7166 genes, 13.0%	5.79e-48	0	0	YLR126C, YDR339C, YDR201W, YJR135C, YGL029W, YBR057C, YBR253W, YPL269W, YGL244W, YLR418C, YGR275W, YBR279W, YBR066C, YJL081C, YGL070C, YDR424C, YOL080C, YNL215W, YMR270C, YDL213C, YLR009W, YJL148W, YPL011C, YAL025C, YLR051C, YPL233W, YDR130C, YLR183C, YBL003C, YPR031W, YNL031C, YER006W, YHR167W, YKL059C, YDL002C, YER148W, YPL243W, YGL061C, YKR037C, YLR045C, YDL208W, YFL049W, YLR005W, YDR190C, YMR…
intracellular organelle part	839 of 1355 genes, 61.9%	3143 of 7166 genes, 43.9%	3.73e-47	0	0	YMR032W, YOR357C, YNL079C, YLR126C, YIR005W, YFL038C, YKR035W-A, YDR201W, YIR009W, YJR135C, YHR051W, YBL098W, YGR202C, YBR057C, YDL105W, YBR253W, YOL071W, YGL244W, YER016W, YLR418C, YGR275W, YMR072W, YJL081C, YPL104W, YDR424C, YOL080C, YDL119C, YNL215W, YMR270C, YDR196C, YOL018C, YNL122C, YLR009W, YBR120C, YHR192W, YER050C, YJL136C, YLR218C, YLR051C, YPL233W, YDR130C, YJL023C, YBR244W, YGL210W, Y…
organelle part	840 of 1355 genes, 62.0%	3152 of 7166 genes, 44.0%	7.17e-47	0	0	YMR032W, YOR357C, YNL079C, YLR126C, YIR005W, YFL038C, YKR035W-A, YDR201W, YIR009W, YJR135C, YHR051W, YBL098W, YGR202C, YBR057C, YDL105W, YBR253W, YOL071W, YGL244W, YER016W, YLR418C, YGR275W, YMR072W, YJL081C, YPL104W, YDR424C, YOL080C, YDL119C, YNL215W, YMR270C, YDR196C, YOL018C, YNL122C, YLR009W, YBR120C, YHR192W, YER050C, YJL136C, YLR218C, YLR051C, YPL233W, YDR130C, YJL023C, YBR244W, YGL210W, Y…
non-membrane-bounded organelle	489 of 1355 genes, 36.1%	1534 of 7166 genes, 21.4%	1.28e-41	0	0	YMR032W, YNL079C, YDR339C, YDR201W, YJR135C, YGL029W, YDL045W-A, YBR057C, YDL105W, YKL166C, YPL269W, YDR275W, YGL244W, YER016W, YEL015W, YLR418C, YGR275W, YMR072W, YDL029W, YBR279W, YMR286W, YBR066C, YJL081C, YGL070C, YDR424C, YMR114C, YOL080C, YNL215W, YMR270C, YDR196C, YNL122C, YDL213C, YLR009W, YBR120C, YJL148W, YER050C, YAL025C, YJL136C, YLR051C, YPL233W, YDR130C, YLR183C, YGR076C, YBL003C, Y…
intracellular non-membrane-bounded organelle	489 of 1355 genes, 36.1%	1534 of 7166 genes, 21.4%	1.28e-41	0	0	YMR032W, YNL079C, YDR339C, YDR201W, YJR135C, YGL029W, YDL045W-A, YBR057C, YDL105W, YKL166C, YPL269W, YDR275W, YGL244W, YER016W, YEL015W, YLR418C, YGR275W, YMR072W, YDL029W, YBR279W, YMR286W, YBR066C, YJL081C, YGL070C, YDR424C, YMR114C, YOL080C, YNL215W, YMR270C, YDR196C, YNL122C, YDL213C, YLR009W, YBR120C, YJL148W, YER050C, YAL025C, YJL136C, YLR051C, YPL233W, YDR130C, YLR183C, YGR076C, YBL003C, Y…
chromosomal part	186 of 1355 genes, 13.7%	475 of 7166 genes, 6.6%	6.38e-24	0	0	YLR033W, YIL139C, YKR083C, YDR174W, YJL168C, YDR201W, YJR135C, YDL105W, YKR029C, YPL269W, YDR225W, YGL113W, YGL244W, YLR383W, YLR418C, YGR275W, YBR279W, YBR066C, YMR078C, YAL034W-A, YJL081C, YBL052C, YKL049C, YLR335W, YNL215W, YNL059C, YLR288C, YPL233W, YDR130C, YPL204W, YLR183C, YDR448W, YOR189W, YBL003C, YKL045W, YNL031C, YML062C, YAL011W, YNL097C, YER116C, YLR103C, YDL002C, YJR084W, YGL061C, Y…
catalytic complex	256 of 1355 genes, 18.9%	743 of 7166 genes, 10.4%	6.41e-24	0	0	YER059W, YGR278W, YDR394W, YGR253C, YDR140W, YBR057C, YDL105W, YGL244W, YDL127W, YLR418C, YGR275W, YOL133W, YBR279W, YJL081C, YOR057W, YGL070C, YDR424C, YNL215W, YJL148W, YPL011C, YDL047W, YDR130C, YLR183C, YPR031W, YDR416W, YML068W, YBR160W, YDL002C, YKL144C, YMR059W, YJR086W, YER148W, YMR299C, YDR092W, YDL208W, YBR188C, YFL049W, YDR328C, YLR005W, YDR190C, YMR263W, YDR176W, YLR052W, YPL254W, YKL…
chromosome	192 of 1355 genes, 14.2%	506 of 7166 genes, 7.1%	8.81e-23	0	0	YLR033W, YIL139C, YKR083C, YDR174W, YJL168C, YDR201W, YJR135C, YDL105W, YKR029C, YPL269W, YNL206C, YDR225W, YGL113W, YGL244W, YLR383W, YLR418C, YGR275W, YMR072W, YBR279W, YBR066C, YMR078C, YAL034W-A, YJL081C, YBL052C, YKL049C, YLR335W, YNL215W, YNL059C, YLR288C, YPL233W, YDR130C, YPL204W, YLR183C, YDR448W, YOR189W, YBL003C, YKL045W, YNL031C, YML062C, YAL011W, YNL097C, YER116C, YLR103C, YDL002C, Y…
nucleolus	152 of 1355 genes, 11.2%	371 of 7166 genes, 5.2%	2.09e-21	0	0	YDR174W, YNL224C, YDR339C, YHL034C, YGL029W, YBR057C, YDR365C, YJR063W, YGL070C, YOL080C, YMR270C, YBL028C, YDL213C, YLR009W, YJL148W, YAL025C, YLR051C, YPL204W, YGR280C, YER006W, YER116C, YOL144W, YDL208W, YNL175C, YDR478W, YMR014W, YPL157W, YOL077C, YER133W, YMR239C, YCL031C, YGR283C, YGR095C, YHR052W, YNL147W, YOR274W, YDR412W, YFR001W, YCR086W, YML061C, YOR340C, YER002W, YHR065C, YJR082C, YPR…
nuclear chromosome part	135 of 1355 genes, 10.0%	342 of 7166 genes, 4.8%	5.2e-17	0	0	YLR033W, YIL139C, YKR083C, YDR174W, YDR201W, YJR135C, YKR029C, YPL269W, YDR225W, YGL113W, YGR275W, YBR066C, YMR078C, YAL034W-A, YJL081C, YBL052C, YKL049C, YNL215W, YNL059C, YLR288C, YPL233W, YDR130C, YLR183C, YOR189W, YBL003C, YKL045W, YNL031C, YAL011W, YNL097C, YER116C, YLR103C, YDL002C, YGL061C, YKR037C, YDR013W, YLR045C, YGR002C, YHR031C, YDR121W, YDR289C, YFL049W, YPL129W, YDR190C, YER133W, Y…
nucleoplasm	117 of 1355 genes, 8.6%	281 of 7166 genes, 3.9%	1.25e-16	0	0	YOR179C, YPR025C, YFL023W, YDR295C, YML098W, YKR029C, YBL093C, YBR253W, YFL029C, YGR186W, YBR049C, YGL113W, YNL136W, YGL244W, YLR418C, YBR279W, YOL148C, YJL081C, YGL070C, YBL052C, YIL021W, YBR154C, YGL044C, YDR145W, YLR015W, YKL108W, YKL186C, YDR460W, YPL011C, YDR195W, YDL051W, YKR101W, YGR005C, YCR035C, YMR236W, YPL204W, YLR183C, YDR448W, YGR280C, YPR031W, YDR308C, YDL108W, YNL317W, YHR167W, YPL…
nucleoplasm part	103 of 1355 genes, 7.6%	242 of 7166 genes, 3.4%	3.19e-15	0	0	YOR179C, YPR025C, YFL023W, YDR295C, YML098W, YKR029C, YBL093C, YBR253W, YFL029C, YGR186W, YGL113W, YNL136W, YGL244W, YLR418C, YBR279W, YOL148C, YJL081C, YGL070C, YBL052C, YIL021W, YBR154C, YGL044C, YDR145W, YLR015W, YKL108W, YKL186C, YDR460W, YPL011C, YDR195W, YKR101W, YGR005C, YMR236W, YLR183C, YDR448W, YPR031W, YDL108W, YDR308C, YNL317W, YHR167W, YPL181W, YML062C, YER022W, YBR081C, YKL059C, YGL…
nuclear chromosome	137 of 1355 genes, 10.1%	365 of 7166 genes, 5.1%	4.94e-15	0	0	YLR033W, YIL139C, YKR083C, YDR174W, YDR201W, YJR135C, YKR029C, YPL269W, YDR225W, YGL113W, YGR275W, YBR066C, YMR078C, YAL034W-A, YJL081C, YBL052C, YKL049C, YNL215W, YNL059C, YLR288C, YPL233W, YDR130C, YLR183C, YOR189W, YBL003C, YKL045W, YNL031C, YAL011W, YNL097C, YER116C, YLR103C, YDL002C, YDR499W, YGL061C, YKR037C, YDR013W, YLR045C, YGR002C, YHR031C, YDR121W, YDR289C, YFL049W, YPL129W, YDR190C, Y…
DNA-directed RNA polymerase complex	49 of 1355 genes, 3.6%	81 of 7166 genes, 1.1%	6.68e-14	0	0	YML015C, YJL011C, YPR025C, YOR210W, YMR228W, YDR289C, YLR005W, YML098W, YPL129W, YPR187W, YMR005W, YFL029C, YGR186W, YJR063W, YNL151C, YGL244W, YPR056W, YLR418C, YIR008C, YBR279W, YDR167W, YGL070C, YIL021W, YBR154C, YDR311W, YDR145W, YOR340C, YOR194C, YJL148W, YPL011C, YDR460W, YOR123C, YKR062W, YNR003C, YGR005C, YJL140W, YMR236W, YMR227C, YDL108W, YKL045W, YNL113W, YKL028W, YDL150W, YKL144C, YER…
RNA polymerase complex	49 of 1355 genes, 3.6%	81 of 7166 genes, 1.1%	6.68e-14	0	0	YML015C, YJL011C, YPR025C, YOR210W, YMR228W, YDR289C, YLR005W, YML098W, YPL129W, YPR187W, YMR005W, YFL029C, YGR186W, YJR063W, YNL151C, YGL244W, YPR056W, YLR418C, YIR008C, YBR279W, YDR167W, YGL070C, YIL021W, YBR154C, YDR311W, YDR145W, YOR340C, YOR194C, YJL148W, YPL011C, YDR460W, YOR123C, YKR062W, YNR003C, YGR005C, YJL140W, YMR236W, YMR227C, YDL108W, YKL045W, YNL113W, YKL028W, YDL150W, YKL144C, YER…
nuclear DNA-directed RNA polymerase complex	48 of 1355 genes, 3.5%	79 of 7166 genes, 1.1%	1.07e-13	0	0	YML015C, YJL011C, YPR025C, YOR210W, YDR289C, YLR005W, YML098W, YPL129W, YPR187W, YMR005W, YFL029C, YGR186W, YJR063W, YNL151C, YGL244W, YPR056W, YLR418C, YIR008C, YBR279W, YDR167W, YGL070C, YIL021W, YBR154C, YDR311W, YDR145W, YOR340C, YOR194C, YJL148W, YPL011C, YDR460W, YOR123C, YKR062W, YNR003C, YGR005C, YJL140W, YMR236W, YMR227C, YDL108W, YKL045W, YNL113W, YKL028W, YDL150W, YKL144C, YER148W, YML…
transferase complex	141 of 1355 genes, 10.4%	398 of 7166 genes, 5.6%	4.95e-13	0	0	YIL139C, YER059W, YDR140W, YBR057C, YDL105W, YJR063W, YGL244W, YLR383W, YDL127W, YLR418C, YOL133W, YBR279W, YJL081C, YOR057W, YGL070C, YBL052C, YDR145W, YLR360W, YJL148W, YPL011C, YGR005C, YMR236W, YDR448W, YPR031W, YKL045W, YML068W, YNL097C, YBR160W, YLR211C, YER116C, YKL144C, YER148W, YCR082W, YML015C, YDR469W, YDR092W, YGR002C, YLR007W, YIR025W, YDR121W, YBR111W-A, YDR289C, YDR328C, YLR005W, Y…
transferase complex, transferring phosphorus-containing groups	71 of 1355 genes, 5.2%	150 of 7166 genes, 2.1%	7.33e-13	0	0	YIL139C, YER059W, YPR025C, YMR228W, YJR006W, YDR361C, YML098W, YFL029C, YGR186W, YJR063W, YNL151C, YGL244W, YDL127W, YLR418C, YBR279W, YNL289W, YPR120C, YGL070C, YIL021W, YBR154C, YDR145W, YLR360W, YJL148W, YDR460W, YPL011C, YLR423C, YGR005C, YMR236W, YBR278W, YDL108W, YKL045W, YNL113W, YBR160W, YDL150W, YLR211C, YKL144C, YER148W, YKR025W, YPR110C, YML015C, YJL011C, YOR210W, YDR121W, YDR289C, YLR…
organellar ribosome	51 of 1355 genes, 3.8%	93 of 7166 genes, 1.3%	4.53e-12	0	0	YBR146W, YKR085C, YCR003W, YNL081C, YIL093C, YPL173W, YDL045W-A, YBR122C, YBR251W, YDR405W, YPL013C, YDR237W, YNL005C, YOR158W, YDR337W, YGR220C, YMR158W, YBL090W, YMR286W, YDR322W, YGL068W, YMR225C, YFR049W, YBR282W, YNL122C, YDL202W, YBR120C, YCR046C, YDL069C, YER050C, YJR101W, YDR494W, YGR084C, YGR076C, YMR188C, YKL155C, YNL252C, YNR022C, YNL137C, YJL096W, YDR041W, YKL170W, YKL138C, YML025C, Y…
mitochondrial ribosome	51 of 1355 genes, 3.8%	93 of 7166 genes, 1.3%	4.53e-12	0	0	YBR146W, YKR085C, YCR003W, YNL081C, YIL093C, YPL173W, YDL045W-A, YBR122C, YBR251W, YDR405W, YPL013C, YDR237W, YNL005C, YOR158W, YDR337W, YGR220C, YMR158W, YBL090W, YMR286W, YDR322W, YGL068W, YMR225C, YFR049W, YBR282W, YNL122C, YDL202W, YBR120C, YCR046C, YDL069C, YER050C, YJR101W, YDR494W, YGR084C, YGR076C, YMR188C, YKL155C, YNL252C, YNR022C, YNL137C, YJL096W, YDR041W, YKL170W, YKL138C, YML025C, Y…
ribonucleoprotein complex	241 of 1355 genes, 17.8%	824 of 7166 genes, 11.5%	6.9e-12	0	0	YDR473C, YER013W, YDL136W, YDR174W, YNL224C, YGR278W, YIR005W, YBR267W, YDR339C, YHL034C, YIR009W, YGL029W, YKL074C, YDL092W, YDL045W-A, YKL166C, YBR127C, YPL013C, YJR055W, YOR158W, YEL015W, YDR337W, YGR220C, YMR286W, YMR114C, YOR019W, YBR282W, YBL028C, YNL122C, YDL202W, YDL213C, YLR009W, YBR120C, YER050C, YAL025C, YJL136C, YJR101W, YMR226C, YGR076C, YDR117C, YER029C, YER006W, YKL155C, YDR416W, Y…
chromosomal region	88 of 1355 genes, 6.5%	214 of 7166 genes, 3.0%	1.13e-11	0	0	YKR083C, YDR201W, YJR135C, YFR046C, YJL173C, YBR010W, YDL003W, YNL258C, YPL269W, YJL065C, YGL113W, YNL133C, YAL034W-A, YBL052C, YKL049C, YLR335W, YLR015W, YDR083W, YLR288C, YKR101W, YCL029C, YOL054W, YPL233W, YDR130C, YDL139C, YPL204W, YDR448W, YLR223C, YIR010W, YNL031C, YJL030W, YML062C, YPR046W, YDR318W, YDR440W, YGR188C, YDL028C, YDL074C, YDL013W, YER116C, YKR095W-A, YGL061C, YKR037C, YDR469W,…
chromatin	90 of 1355 genes, 6.6%	229 of 7166 genes, 3.2%	1.37e-10	0	0	YLR033W, YIL139C, YDR174W, YDR295C, YJL168C, YPL127C, YHR156C, YBR010W, YDR073W, YKR029C, YER173W, YMR033W, YDR225W, YJL065C, YPR045C, YGL113W, YGL244W, YLR418C, YGR275W, YBR279W, YPR034W, YLR182W, YBR066C, YJL081C, YDR026C, YBL052C, YKL049C, YNL215W, YML041C, YNL059C, YBR089C-A, YDR451C, YNL030W, YLR183C, YBR278W, YOR189W, YBL003C, YLR321C, YLR223C, YNL031C, YPL181W, YAL011W, YBR081C, YGL194C, Y…
chromosome, centromeric region	53 of 1355 genes, 3.9%	108 of 7166 genes, 1.5%	5.32e-10	0	0	YLR045C, YBR156C, YKR083C, YDR201W, YJR135C, YFR046C, YBR010W, YDR328C, YKL089W, YER133W, YJL013C, YDL003W, YDR320C-A, YNL258C, YPL269W, YGL113W, YJR112W, YOR073W, YDR052C, YPR018W, YAL034W-A, YDR285W, YEL061C, YKL049C, YCR086W, YDL017W, YDR383C, YKR101W, YKL138C-A, YBR211C, YCL029C, YOL054W, YGL086W, YPL233W, YDR130C, YDL139C, YPL204W, YDR016C, YNL031C, YIR010W, YJL030W, YPR046W, YDR318W, YGR188…
RNA polymerase II, holoenzyme	34 of 1355 genes, 2.5%	54 of 7166 genes, 0.8%	6.62e-10	0	0	YML015C, YPR025C, YOR210W, YDR289C, YLR005W, YML098W, YPL129W, YPR187W, YMR005W, YFL029C, YGR186W, YGL244W, YPR056W, YLR418C, YBR279W, YDR167W, YGL070C, YIL021W, YBR154C, YDR311W, YDR145W, YOR194C, YPL011C, YDR460W, YOR123C, YKR062W, YGR005C, YMR236W, YJL140W, YMR227C, YDL108W, YKL028W, YER148W, YDR392W
mitochondrial matrix	91 of 1355 genes, 6.7%	241 of 7166 genes, 3.4%	1.52e-09	0	0	YDR493W, YMR228W, YOR226C, YCR003W, YDL045W-A, YBR251W, YCL064C, YGL018C, YER058W, YPL013C, YOL071W, YHR011W, YNL073W, YOR158W, YDR337W, YGR220C, YGL064C, YBL090W, YMR072W, YBR227C, YMR286W, YKL040C, YGL068W, YPL104W, YFR049W, YBR282W, YNL122C, YDL202W, YBR120C, YER050C, YPR067W, YJR101W, YJL023C, YOL095C, YGR076C, YOL140W, YKL155C, YDR194C, YNR022C, YNL137C, YKL138C, YDR116C, YML025C, YDL107W, Y…
condensed chromosome kinetochore	38 of 1355 genes, 2.8%	68 of 7166 genes, 0.9%	5.92e-09	0	0	YLR045C, YBR156C, YKR083C, YDR201W, YJR135C, YFR046C, YDR328C, YKL089W, YER133W, YJL013C, YDR320C-A, YPL269W, YJR112W, YOR073W, YAL034W-A, YEL061C, YKL049C, YCR086W, YDR383C, YKL138C-A, YBR211C, YCL029C, YGL086W, YPL233W, YDR130C, YPL204W, YDR016C, YIR010W, YJL030W, YPR046W, YDR318W, YGR188C, YDL028C, YER116C, YPL209C, YKR037C, YGL061C, YGR179C
kinetochore	40 of 1355 genes, 3.0%	76 of 7166 genes, 1.1%	2.13e-08	0	0	YLR045C, YBR156C, YKR083C, YDR201W, YJR135C, YFR046C, YDR328C, YKL089W, YER133W, YJL013C, YDR320C-A, YNL258C, YPL269W, YJR112W, YOR073W, YAL034W-A, YEL061C, YKL049C, YCR086W, YDR383C, YKL138C-A, YBR211C, YCL029C, YGL086W, YPL233W, YDR130C, YPL204W, YDR016C, YIR010W, YJL030W, YPR046W, YDR318W, YGR188C, YDL028C, YER116C, YPL209C, YLR271W, YKR037C, YGL061C, YGR179C
nuclear chromatin	75 of 1355 genes, 5.5%	193 of 7166 genes, 2.7%	2.79e-08	0	0	YLR033W, YIL139C, YDR174W, YDR295C, YPL127C, YBR010W, YDR073W, YKR029C, YER173W, YMR033W, YDR225W, YJL065C, YGL113W, YGR275W, YPR034W, YLR182W, YBR066C, YJL081C, YBL052C, YNL215W, YML041C, YNL059C, YBR089C-A, YDR451C, YNL030W, YLR183C, YBR278W, YBL003C, YLR321C, YOR189W, YLR223C, YNL031C, YPL181W, YAL011W, YBR081C, YGL194C, YNL097C, YDL074C, YOL028C, YDL002C, YKR095W-A, YGR002C, YNR023W, YHR031C,…
condensed chromosome, centromeric region	39 of 1355 genes, 2.9%	74 of 7166 genes, 1.0%	3.56e-08	0	0	YLR045C, YBR156C, YKR083C, YDR201W, YJR135C, YFR046C, YDR328C, YKL089W, YER133W, YJL013C, YDR320C-A, YPL269W, YJR112W, YOR073W, YAL034W-A, YEL061C, YKL049C, YCR086W, YDR383C, YKL138C-A, YBR211C, YCL029C, YGL086W, YPL233W, YDR130C, YDL139C, YPL204W, YDR016C, YIR010W, YJL030W, YPR046W, YDR318W, YGR188C, YDL028C, YER116C, YPL209C, YKR037C, YGL061C, YGR179C
organellar large ribosomal subunit	30 of 1355 genes, 2.2%	49 of 7166 genes, 0.7%	4.02e-08	0	0	YCR046C, YKR085C, YCR003W, YPL173W, YBR122C, YGR076C, YDR405W, YDR237W, YNL005C, YNL252C, YGR220C, YNR022C, YJL096W, YKL170W, YMR286W, YKL138C, YDR322W, YDR116C, YML025C, YGL068W, YBL038W, YDR296W, YMR225C, YKL167C, YPR100W, YMR193W, YBR282W, YLR312W-A, YNL122C, YDL202W
mitochondrial large ribosomal subunit	30 of 1355 genes, 2.2%	49 of 7166 genes, 0.7%	4.02e-08	0	0	YCR046C, YKR085C, YCR003W, YPL173W, YBR122C, YGR076C, YDR405W, YDR237W, YNL005C, YNL252C, YGR220C, YNR022C, YJL096W, YKL170W, YMR286W, YKL138C, YDR322W, YDR116C, YML025C, YGL068W, YBL038W, YDR296W, YMR225C, YKL167C, YPR100W, YMR193W, YBR282W, YLR312W-A, YNL122C, YDL202W
transcription factor complex	44 of 1355 genes, 3.2%	90 of 7166 genes, 1.3%	5.52e-08	0	0	YML015C, YBL025W, YPR025C, YLR005W, YML098W, YPL129W, YBL093C, YOR295W, YMR005W, YFL029C, YBR253W, YGR186W, YPL007C, YPR056W, YDR167W, YLR182W, YBR066C, YDR311W, YMR270C, YDR145W, YOR194C, YPL011C, YDR460W, YBR123C, YOL108C, YKR062W, YGR005C, YNL039W, YMR112C, YMR236W, YMR227C, YDL108W, YDR308C, YPR168W, YMR039C, YML043C, YGR246C, YER022W, YKL028W, YOL028C, YDL005C, YER148W, YOR174W, YDR392W
mitochondrial part	186 of 1355 genes, 13.7%	647 of 7166 genes, 9.0%	6.92e-08	0	0	YHR051W, YBL098W, YDL045W-A, YOL053W, YCL064C, YGL018C, YPL013C, YOL071W, YHR011W, YGR033C, YOR158W, YDR337W, YGR220C, YDL004W, YMR072W, YAR008W, YMR286W, YPL104W, YDL119C, YBR282W, YNL122C, YDL202W, YBR120C, YER050C, YLR218C, YJR101W, YOR266W, YJL023C, YBR244W, YOL095C, YGL210W, YPL060W, YGR076C, YKL155C, YDR194C, YIR024C, YNL137C, YBL059C-A, YML042W, YDR031W, YOR037W, YKL138C, YDL107W, YMR059W,…
condensed nuclear chromosome kinetochore	32 of 1355 genes, 2.4%	56 of 7166 genes, 0.8%	1.18e-07	0	0	YLR045C, YKR083C, YDR201W, YJR135C, YKL089W, YER133W, YJL013C, YDR320C-A, YPL269W, YJR112W, YOR073W, YAL034W-A, YEL061C, YCR086W, YKL138C-A, YBR211C, YCL029C, YDR130C, YPL233W, YGL086W, YDR016C, YIR010W, YJL030W, YPR046W, YDR318W, YGR188C, YDL028C, YPL209C, YER116C, YKR037C, YGL061C, YGR179C
mitochondrial protein complex	79 of 1355 genes, 5.8%	213 of 7166 genes, 3.0%	1.24e-07	0	0	YKL133C, YMR228W, YHR051W, YCR003W, YDL045W-A, YBR251W, YPL013C, YGR033C, YOR158W, YDR337W, YDL004W, YGR220C, YBL090W, YML081C-A, YMR286W, YGL068W, YFR049W, YBR282W, YNL122C, YDL202W, YBR120C, YER050C, YJR101W, YNL121C, YEL020W-A, YPL099C, YGR076C, YKL155C, YIR024C, YNR022C, YNL137C, YKL138C, YDR116C, YML025C, YBL038W, YDR296W, YKL167C, YMR060C, YKR085C, YBR146W, YGR181W, YJR135W-A, YGL191W, YPL1…
condensed nuclear chromosome, centromeric region	34 of 1355 genes, 2.5%	62 of 7166 genes, 0.9%	1.47e-07	0	0	YLR045C, YKR083C, YDR201W, YJR135C, YKL089W, YER133W, YJL013C, YDR320C-A, YPL269W, YJR112W, YOR073W, YAL034W-A, YEL061C, YKL049C, YCR086W, YKL138C-A, YBR211C, YCL029C, YDR130C, YPL233W, YGL086W, YDL139C, YDR016C, YIR010W, YJL030W, YPR046W, YDR318W, YGR188C, YDL028C, YPL209C, YER116C, YKR037C, YGL061C, YGR179C
preribosome	72 of 1355 genes, 5.3%	188 of 7166 genes, 2.6%	1.5e-07	0	0	YDL136W, YDR174W, YNL224C, YPR112C, YBR267W, YDR339C, YGL029W, YDR087C, YDR312W, YPR143W, YOR078W, YGR271C-A, YOR056C, YBL028C, YKR036C, YDL213C, YLR009W, YDR083W, YKR060W, YML093W, YNL227C, YAL025C, YER126C, YHR088W, YNL002C, YNL308C, YER006W, YLR221C, YER127W, YLR003C, YKR081C, YNL075W, YGR251W, YLR074C, YHR066W, YNL175C, YJR002W, YLR022C, YOR061W, YMR014W, YOL077C, YLR387C, YKL143W, YCL031C, Y…
nuclear transcription factor complex	41 of 1355 genes, 3.0%	84 of 7166 genes, 1.2%	2.58e-07	0	0	YML015C, YBL025W, YPR025C, YLR005W, YML098W, YPL129W, YBL093C, YOR295W, YMR005W, YFL029C, YBR253W, YGR186W, YPL007C, YPR056W, YDR167W, YLR182W, YDR311W, YMR270C, YDR145W, YOR194C, YPL011C, YDR460W, YBR123C, YOL108C, YKR062W, YGR005C, YNL039W, YMR112C, YMR236W, YMR227C, YDL108W, YDR308C, YPR168W, YML043C, YGR246C, YER022W, YKL028W, YDL005C, YER148W, YOR174W, YDR392W
microtubule cytoskeleton	59 of 1355 genes, 4.4%	144 of 7166 genes, 2.0%	3.04e-07	0	0	YMR299C, YLR045C, YBR156C, YHR129C, YDR113C, YKR083C, YDR201W, YDR361C, YDL225W, YER133W, YDR320C-A, YPL269W, YAL047C, YER016W, YMR294W, YLR457C, YNL225C, YMR001C, YPL255W, YOR073W, YOR265W, YPR120C, YBR109C, YAL034W-A, YLR412W, YDR424C, YEL061C, YKL042W, YCR086W, YPR141C, YBR211C, YKL138C-A, YCL029C, YNL188W, YKL079W, YBL031W, YPL124W, YOR257W, YGL086W, YPL233W, YDR130C, YPL204W, YML124C, YDR016…
spliceosomal complex	42 of 1355 genes, 3.1%	92 of 7166 genes, 1.3%	2.11e-06	0	0	YPL064C, YDR473C, YKL012W, YER013W, YMR240C, YNL004W, YGR278W, YIR005W, YBR188C, YIR009W, YPR094W, YKL074C, YJR050W, YPL178W, YKR022C, YMR213W, YER112W, YGL174W, YLR323C, YDL043C, YDL098C, YPR101W, YNL147W, YBR152W, YBR119W, YDR088C, YOR148C, YLR117C, YPL213W, YLR438C-A, YJR022W, YLR147C, YER029C, YNL286W, YLR298C, YDR416W, YOR159C, YFL017W-A, YPR057W, YJL203W, YDR482C, YLL036C
U2-type spliceosomal complex	31 of 1355 genes, 2.3%	60 of 7166 genes, 0.8%	6.28e-06	0	0	YPL064C, YPL213W, YKL012W, YER013W, YMR240C, YGR278W, YBR188C, YIR009W, YKL074C, YJR050W, YPL178W, YKR022C, YMR213W, YLR147C, YGL174W, YNL286W, YER029C, YLR323C, YLR298C, YDR416W, YOR159C, YDL043C, YFL017W-A, YPR101W, YNL147W, YJL203W, YBR119W, YDR088C, YLR117C, YDR482C, YLL036C
microtubule	32 of 1355 genes, 2.4%	65 of 7166 genes, 0.9%	1.66e-05	0	0	YMR299C, YLR045C, YBR156C, YHR129C, YKR083C, YKL138C-A, YDR201W, YCL029C, YNL188W, YKL079W, YBL031W, YDR130C, YDR016C, YML124C, YDR320C-A, YPL269W, YLR254C, YMR198W, YER016W, YMR294W, YJR076C, YDR022C, YOR265W, YBR160W, YPL209C, YLR412W, YDR424C, YLR175W, YEL061C, YGL061C, YKR037C, YPR141C
condensed chromosome	51 of 1355 genes, 3.8%	129 of 7166 genes, 1.8%	1.9e-05	0	0	YLR045C, YBR156C, YKR083C, YLR007W, YPL127C, YDR201W, YJR135C, YFR046C, YJL173C, YDR328C, YKL089W, YER133W, YDL105W, YJL013C, YDL003W, YDR320C-A, YPL269W, YDL064W, YDR288W, YJR112W, YLR383W, YOR073W, YAL034W-A, YDR285W, YEL061C, YKL049C, YCR086W, YDR383C, YLR288C, YKL138C-A, YBR211C, YCL029C, YGL086W, YPL233W, YDR130C, YDL139C, YPL204W, YDR016C, YIR010W, YJL030W, YPR046W, YDR318W, YGR188C, YDL028…
RNA polymerase II transcription factor complex	33 of 1355 genes, 2.4%	69 of 7166 genes, 1.0%	2.49e-05	0	0	YML015C, YPR025C, YLR005W, YML098W, YPL129W, YBL093C, YMR005W, YFL029C, YBR253W, YGR186W, YPR056W, YDR167W, YLR182W, YDR311W, YDR145W, YOR194C, YPL011C, YDR460W, YOL108C, YKR062W, YGR005C, YMR112C, YMR236W, YMR227C, YDL108W, YDR308C, YPR168W, YER022W, YKL028W, YDL005C, YOR174W, YER148W, YDR392W
replication fork	29 of 1355 genes, 2.1%	58 of 7166 genes, 0.8%	4.82e-05	0	0	YHR031C, YBR009C, YJR043C, YJR006W, YJL173C, YPL024W, YBR010W, YNL030W, YBL003C, YBR088C, YKL045W, YFR027W, YNL031C, YDR225W, YMR048W, YOR346W, YOL146W, YOL094C, YKL017C, YIR008C, YMR078C, YLR103C, YDR224C, YBR087W, YJR068W, YOL006C, YML069W, YML061C, YDR013W
preribosome, large subunit precursor	38 of 1355 genes, 2.8%	87 of 7166 genes, 1.2%	5.09e-05	0	0	YDL136W, YNL224C, YBR267W, YLR022C, YGL029W, YLR387C, YOL077C, YDR087C, YDR312W, YPR143W, YDL191W, YHR052W, YKL009W, YPL043W, YFR001W, YAL059W, YBL028C, YKR036C, YLR009W, YER002W, YDL213C, YDR083W, YER126C, YAL025C, YNL227C, YHR088W, YCL054W, YOR046C, YNL002C, YKL172W, YER006W, YLR221C, YHR085W, YKR081C, YNL110C, YLR074C, YDR496C, YHR066W
spindle	33 of 1355 genes, 2.4%	71 of 7166 genes, 1.0%	5.93e-05	0	0	YLR045C, YBR156C, YHR129C, YDR113C, YKR083C, YDR201W, YDR361C, YDR320C-A, YPL269W, YER016W, YMR294W, YMR001C, YOR073W, YAL034W-A, YEL061C, YCR086W, YPR141C, YKL138C-A, YCL029C, YBL031W, YDR130C, YPL233W, YGL086W, YML124C, YDR016C, YMR198W, YIR010W, YJR076C, YBR160W, YPL209C, YKR037C, YGL061C, YNL164C
protein acetyltransferase complex	29 of 1355 genes, 2.1%	60 of 7166 genes, 0.8%	0.00012	0	0	YGR002C, YJR082C, YHR013C, YBR111W-A, YDR190C, YPL129W, YMR236W, YDR448W, YDR176W, YPR031W, YDR181C, YPL254W, YNL136W, YNL107W, YOR253W, YBR081C, YNL097C, YOL148C, YDR167W, YJL081C, YOR244W, YDR397C, YEL018W, YBL052C, YCR082W, YDR145W, YHR090C, YDR392W, YPR051W
acetyltransferase complex	29 of 1355 genes, 2.1%	60 of 7166 genes, 0.8%	0.00012	0	0	YGR002C, YJR082C, YHR013C, YBR111W-A, YDR190C, YPL129W, YMR236W, YDR448W, YDR176W, YPR031W, YDR181C, YPL254W, YNL136W, YNL107W, YOR253W, YBR081C, YNL097C, YOL148C, YDR167W, YJL081C, YOR244W, YDR397C, YEL018W, YBL052C, YCR082W, YDR145W, YHR090C, YDR392W, YPR051W
nuclear replication fork	24 of 1355 genes, 1.8%	45 of 7166 genes, 0.6%	0.00013	0	0	YHR031C, YBR009C, YJR043C, YJR006W, YJL173C, YPL024W, YBR010W, YNL030W, YBL003C, YKL045W, YFR027W, YDR225W, YNL031C, YMR048W, YOL146W, YKL017C, YIR008C, YMR078C, YDR224C, YLR103C, YOL006C, YML069W, YML061C, YDR013W
histone acetyltransferase complex	26 of 1355 genes, 1.9%	52 of 7166 genes, 0.7%	0.00022	0	0	YGR002C, YJR082C, YBR111W-A, YDR190C, YMR236W, YPL129W, YDR448W, YDR176W, YPR031W, YDR181C, YPL254W, YNL136W, YNL107W, YBR081C, YNL097C, YOL148C, YDR167W, YJL081C, YOR244W, YDR397C, YBL052C, YEL018W, YCR082W, YDR145W, YHR090C, YDR392W
supramolecular complex	33 of 1355 genes, 2.4%	76 of 7166 genes, 1.1%	0.00042	0	0	YMR299C, YLR045C, YBR156C, YHR129C, YKR083C, YDR201W, YDR320C-A, YPL269W, YER016W, YMR294W, YOR265W, YLR412W, YDR424C, YEL061C, YPR141C, YKL138C-A, YCL029C, YBL031W, YKL079W, YNL188W, YDR130C, YML124C, YDR016C, YMR198W, YLR254C, YJR076C, YDR022C, YBR160W, YPL209C, YIL138C, YLR175W, YKR037C, YGL061C
supramolecular polymer	33 of 1355 genes, 2.4%	76 of 7166 genes, 1.1%	0.00042	0	0	YMR299C, YLR045C, YBR156C, YHR129C, YKR083C, YDR201W, YDR320C-A, YPL269W, YER016W, YMR294W, YOR265W, YLR412W, YDR424C, YEL061C, YPR141C, YKL138C-A, YCL029C, YBL031W, YKL079W, YNL188W, YDR130C, YML124C, YDR016C, YMR198W, YLR254C, YJR076C, YDR022C, YBR160W, YPL209C, YIL138C, YLR175W, YKR037C, YGL061C
supramolecular fiber	33 of 1355 genes, 2.4%	76 of 7166 genes, 1.1%	0.00042	0	0	YMR299C, YLR045C, YBR156C, YHR129C, YKR083C, YDR201W, YDR320C-A, YPL269W, YER016W, YMR294W, YOR265W, YLR412W, YDR424C, YEL061C, YPR141C, YKL138C-A, YCL029C, YBL031W, YKL079W, YNL188W, YDR130C, YML124C, YDR016C, YMR198W, YLR254C, YJR076C, YDR022C, YBR160W, YPL209C, YIL138C, YLR175W, YKR037C, YGL061C
polymeric cytoskeletal fiber	33 of 1355 genes, 2.4%	76 of 7166 genes, 1.1%	0.00042	0	0	YMR299C, YLR045C, YBR156C, YHR129C, YKR083C, YDR201W, YDR320C-A, YPL269W, YER016W, YMR294W, YOR265W, YLR412W, YDR424C, YEL061C, YPR141C, YKL138C-A, YCL029C, YBL031W, YKL079W, YNL188W, YDR130C, YML124C, YDR016C, YMR198W, YLR254C, YJR076C, YDR022C, YBR160W, YPL209C, YIL138C, YLR175W, YKR037C, YGL061C
SWI/SNF superfamily-type complex	27 of 1355 genes, 2.0%	58 of 7166 genes, 0.8%	0.00083	0	0	YML041C, YLR033W, YGR002C, YNL059C, YNR023W, YDR121W, YDR073W, YFL049W, YDR190C, YPL129W, YFL013C, YBR278W, YOR189W, YMR033W, YLR321C, YLR052W, YDR485C, YJL065C, YAL011W, YNL107W, YGR275W, YPR034W, YJL081C, YDL002C, YFR037C, YNL215W, YMR044W
condensed nuclear chromosome	42 of 1355 genes, 3.1%	110 of 7166 genes, 1.5%	0.00093	0	0	YLR045C, YKR083C, YPL127C, YDR201W, YJR135C, YJL173C, YKL089W, YER133W, YJL013C, YDL003W, YDR320C-A, YPL269W, YDL064W, YJR112W, YOR073W, YAL034W-A, YDR285W, YEL061C, YKL049C, YCR086W, YLR288C, YKL138C-A, YBR211C, YCL029C, YGL086W, YPL233W, YDR130C, YDL139C, YDR016C, YIR010W, YJL030W, YPR046W, YDR318W, YGR188C, YDL028C, YER116C, YPL209C, YOR368W, YGL061C, YKR037C, YLR263W, YGR179C
ATPase complex	30 of 1355 genes, 2.2%	69 of 7166 genes, 1.0%	0.00131	0	0	YML041C, YLR033W, YGR002C, YNL059C, YNR023W, YDR121W, YDR073W, YFL049W, YDR190C, YPL129W, YFL013C, YBR278W, YOR189W, YMR033W, YLR321C, YLR052W, YDR485C, YJL065C, YAL011W, YOL094C, YNL107W, YGR275W, YPR034W, YJL081C, YDL002C, YBR087W, YFR037C, YJR068W, YNL215W, YMR044W
ESCRT complex	11 of 1355 genes, 0.8%	14 of 7166 genes, 0.2%	0.00132	0	0	YLR025W, YPL002C, YLR119W, YMR077C, YKR035W-A, YGR206W, YKL002W, YKL041W, YPL065W, YLR417W, YNR006W
H4 histone acetyltransferase complex	17 of 1355 genes, 1.3%	29 of 7166 genes, 0.4%	0.00141	0	0	YGR002C, YJR082C, YDR190C, YDR448W, YDR176W, YDR181C, YPL254W, YNL136W, YNL107W, YNL097C, YJL081C, YDR397C, YOR244W, YBL052C, YEL018W, YCR082W, YHR090C
cytoskeletal part	75 of 1355 genes, 5.5%	242 of 7166 genes, 3.4%	0.0018	0	0	YMR032W, YKR083C, YNL079C, YCR009C, YDR201W, YDR361C, YGL106W, YPL269W, YNL084C, YER016W, YMR294W, YMR001C, YDL029W, YOR265W, YPR120C, YAL034W-A, YLR412W, YDR424C, YPR141C, YIL062C, YCL029C, YKL079W, YPL233W, YDR130C, YPL204W, YIR010W, YMR198W, YKL048C, YPR188C, YJR076C, YBR160W, YDL028C, YIL138C, YPL253C, YGL061C, YKR037C, YKL007W, YHR129C, YBR156C, YLR045C, YMR299C, YDR113C, YLR313C, YDL225W, Y…
cytoplasmic microtubule	15 of 1355 genes, 1.1%	24 of 7166 genes, 0.3%	0.00183	0	0	YMR299C, YER016W, YHR129C, YMR294W, YJR076C, YBR160W, YBL031W, YDR130C, YDR424C, YEL061C, YML124C, YPL269W, YLR254C, YMR198W, YPR141C
cytoplasm	965 of 1355 genes, 71.2%	4733 of 7166 genes, 66.0%	0.00228	0	0	YMR032W, YOR357C, YNL079C, YLR126C, YIR005W, YDR394W, YFL038C, YKR035W-A, YDR201W, YHR051W, YDL092W, YKL023W, YBL098W, YIL008W, YGR253C, YDR140W, YGR202C, YBR057C, YOL071W, YJR055W, YER016W, YEL015W, YKL063C, YDL127W, YMR072W, YIL044C, YGR007W, YDR346C, YMR004W, YHL014C, YPL104W, YDR424C, YDL119C, YNL272C, YNL292W, YDR196C, YDR058C, YOL018C, YNL122C, YLR009W, YBR120C, YHR192W, YBR163W, YER050C, Y…
SNARE complex	16 of 1355 genes, 1.2%	27 of 7166 genes, 0.4%	0.00231	0	0	YKL196C, YMR183C, YNR049C, YLR093C, YOR327C, YMR197C, YBL050W, YLR268W, YGL098W, YOR106W, YOR036W, YLR078C, YPL232W, YDR468C, YLR026C, YOL018C
peptidase complex	31 of 1355 genes, 2.3%	74 of 7166 genes, 1.0%	0.00231	0	0	YBL041W, YGL004C, YDR394W, YLR421C, YER012W, YBR111W-A, YGR253C, YER094C, YMR236W, YGL011C, YDR448W, YDR176W, YOR261C, YDL147W, YPL254W, YKL145W, YPR108W, YHR052W, YBR081C, YDL097C, YOL148C, YDR167W, YDL007W, YMR314W, YOR157C, YGR135W, YFR004W, YDR145W, YOR259C, YHR200W, YDR392W
protein-DNA complex	28 of 1355 genes, 2.1%	64 of 7166 genes, 0.9%	0.00245	0	0	YKL108W, YBR009C, YPL127C, YJR043C, YJR006W, YKR062W, YJL173C, YBR010W, YBR060C, YNL030W, YBL003C, YKL045W, YNL031C, YDR225W, YPR086W, YGL113W, YOL146W, YHR118C, YKL017C, YIR008C, YKL028W, YDR082W, YER142C, YLR103C, YDR224C, YKL049C, YML069W, YDR013W
spindle microtubule	15 of 1355 genes, 1.1%	26 of 7166 genes, 0.4%	0.00738	0	0	YLR045C, YBR156C, YHR129C, YMR294W, YJR076C, YDR201W, YBR160W, YCL029C, YPL209C, YBL031W, YDR130C, YEL061C, YDR016C, YML124C, YKR037C
organellar small ribosomal subunit	19 of 1355 genes, 1.4%	38 of 7166 genes, 0.5%	0.00853	0	0	YER050C, YJR101W, YBR146W, YDR494W, YNL081C, YIL093C, YGR084C, YDL045W-A, YBR251W, YMR188C, YPL013C, YKL155C, YDR337W, YOR158W, YNL137C, YMR158W, YDR041W, YBL090W, YFR049W
mitochondrial small ribosomal subunit	19 of 1355 genes, 1.4%	38 of 7166 genes, 0.5%	0.00853	0	0	YER050C, YJR101W, YBR146W, YDR494W, YNL081C, YIL093C, YGR084C, YDL045W-A, YBR251W, YMR188C, YPL013C, YKL155C, YDR337W, YOR158W, YNL137C, YMR158W, YDR041W, YBL090W, YFR049W
endosome membrane	35 of 1355 genes, 2.6%	93 of 7166 genes, 1.3%	0.00992	0	0	YOR357C, YOR089C, YKR035W-A, YOR069W, YOR171C, YKL143W, YLR078C, YNR006W, YNL084C, YLR025W, YPL002C, YDR486C, YMR077C, YKR020W, YDR323C, YLR181C, YML121W, YKL041W, YPL120W, YPR173C, YOL018C, YDR153C, YLR360W, YLR119W, YJL036W, YKL002W, YDR468C, YLR417W, YMR197C, YKR007W, YHR005C, YDL113C, YDR202C, YGR206W, YPL065W
U2 snRNP	13 of 1355 genes, 1.0%	21 of 7166 genes, 0.3%	0.00997	0	0	YOR159C, YPL213W, YDL043C, YMR240C, YNL138W-A, YFL017W-A, YJL203W, YIR005W, YIR009W, YPR094W, YLR147C, YER029C, YNL286W

## Sheet: GO Cluster 5
Process
Gene Ontology term	Cluster frequency	Genome frequency	Corrected	FDR	FALSE	Genes annotated to the term
			P-value		Positives
organelle organization	119 of 222 genes, 53.6%	1486 of 7166 genes, 20.7%	5.25e-25	0	0	YKL033W, YFR002W, YDR495C, YIR033W, YPL174C, YJR089W, YLR319C, YOL009C, YOL090W, YIL126W, YGR116W, YLL003W, YIR002C, YOR249C, YGR108W, YOR144C, YBR073W, YJR053W, YLR262C, YKR014C, YDL058W, YBR258C, YHR023W, YMR167W, YNL088W, YOL100W, YKL061W, YLR032W, YGR252W, YCR092C, YIL149C, YHL023C, YBR179C, YER176W, YJR060W, YJL102W, YPL242C, YFR031C, YOL145C, YPL008W, YJR140C, YGR270W, YER093C, YFR011C, YPL…
chromosome organization	70 of 222 genes, 31.5%	607 of 7166 genes, 8.5%	1.03e-20	0	0	YKL033W, YIR033W, YJR089W, YLR319C, YOL090W, YIL126W, YGR116W, YIR002C, YOR249C, YOR144C, YBR073W, YJR053W, YBR258C, YNL088W, YLR032W, YGR252W, YCR092C, YIL149C, YER176W, YJR060W, YFR031C, YOL145C, YJR140C, YPL008W, YGR270W, YLR233C, YOL034W, YGR140W, YNL250W, YBL063W, YMR076C, YBL097W, YHR166C, YPR135W, YMR219W, YHR164C, YGR274C, YDL154W, YOR058C, YFL008W, YJL074C, YDR097C, YAL024C, YDL070W, YIL…
cellular component organization	133 of 222 genes, 59.9%	2076 of 7166 genes, 29.0%	2.08e-19	0	0	YKL033W, YJR089W, YLR319C, YOL009C, YOL090W, YLR275W, YGR116W, YLL003W, YIR002C, YGR108W, YOR144C, YBR073W, YJR053W, YLR262C, YLR424W, YKR014C, YDL058W, YHR023W, YLR032W, YCR092C, YDR364C, YIL149C, YHL023C, YBR179C, YER176W, YPL242C, YOL145C, YPL008W, YER093C, YPL022W, YBR065C, YNL177C, YMR076C, YLR166C, YMR219W, YKR086W, YGL145W, YGR047C, YDL154W, YHR172W, YOR058C, YCL056C, YOR354C, YDL161W, YIL…
cell cycle	73 of 222 genes, 32.9%	784 of 7166 genes, 10.9%	3.55e-16	0	0	YPL174C, YJR089W, YLR319C, YOL090W, YIL126W, YKL101W, YGR116W, YLL003W, YOR249C, YGR108W, YOR144C, YBR073W, YER111C, YJR053W, YHR023W, YMR167W, YNL088W, YCR092C, YIL149C, YHL023C, YDL056W, YPL242C, YFR031C, YOL145C, YPL008W, YJR140C, YPL022W, YOL034W, YGR140W, YNL250W, YBL063W, YMR076C, YBL097W, YDL001W, YHR166C, YOR054C, YPR135W, YDR217C, YDR283C, YHR164C, YGL145W, YDL154W, YHR172W, YOR058C, YFL…
chromosome segregation	37 of 222 genes, 16.7%	221 of 7166 genes, 3.1%	1e-14	0	0	YBL097W, YHR166C, YJR089W, YPR135W, YIL126W, YOR249C, YOR144C, YBR073W, YJR053W, YFL008W, YOR058C, YDL154W, YJL074C, YNL088W, YAL024C, YIL149C, YIL026C, YJR060W, YDR356W, YGL093W, YLR086W, YKL092C, YFR031C, YKR095W, YPL008W, YPL022W, YDR254W, YGR140W, YOL034W, YBL063W, YDR325W, YBR233W-A, YIL144W, YGL150C, YCL061C, YMR076C, YOR195W
cell cycle process	63 of 222 genes, 28.4%	637 of 7166 genes, 8.9%	1.12e-14	0	0	YBL097W, YHR166C, YPL174C, YJR089W, YDR217C, YPR135W, YLR319C, YOL090W, YIL126W, YHR164C, YKL101W, YGR116W, YLL003W, YOR249C, YGL145W, YGR108W, YOR144C, YBR073W, YER111C, YJR053W, YFL008W, YOR058C, YHR172W, YDL154W, YJL074C, YHR023W, YMR167W, YNL088W, YOR354C, YCR092C, YAL024C, YDR097C, YIL149C, YDL056W, YIL026C, YDR356W, YGL093W, YML065W, YLR086W, YPL242C, YKL092C, YFR031C, YKR095W, YOL145C, YJR…
cellular component organization or biogenesis	136 of 222 genes, 61.3%	2434 of 7166 genes, 34.0%	3.19e-14	0	0	YKL033W, YJR089W, YLR319C, YOL009C, YOL090W, YLR275W, YGR116W, YLL003W, YIR002C, YGR108W, YOR144C, YBR073W, YJR053W, YLR262C, YLR424W, YKR014C, YDL058W, YHR023W, YLR032W, YCR092C, YDR364C, YIL149C, YHL023C, YBR179C, YER176W, YPL242C, YOL145C, YPL008W, YER093C, YPL022W, YBR065C, YNL177C, YKR063C, YMR076C, YLR166C, YMR219W, YKR086W, YGL145W, YGR047C, YDL154W, YHR172W, YOR058C, YCL056C, YOR354C, YDL…
mitotic cell cycle	47 of 222 genes, 21.2%	383 of 7166 genes, 5.3%	9.48e-14	0	0	YBL097W, YHR166C, YPL174C, YJR089W, YDR217C, YPR135W, YLR319C, YIL126W, YKL101W, YGR116W, YLL003W, YOR249C, YGL145W, YGR108W, YOR144C, YER111C, YJR053W, YFL008W, YOR058C, YHR172W, YJL074C, YNL088W, YAL024C, YDR097C, YIL149C, YDL056W, YIL026C, YDR356W, YGL093W, YML065W, YLR086W, YPL242C, YKL092C, YFR031C, YKR095W, YJR140C, YPL008W, YOL145C, YDR254W, YGR140W, YBL063W, YDR325W, YIL144W, YCL061C, YMR…
sister chromatid segregation	30 of 222 genes, 13.5%	150 of 7166 genes, 2.1%	1.03e-13	0	0	YIL026C, YBL097W, YHR166C, YDR356W, YGL093W, YJR089W, YPR135W, YLR086W, YKL092C, YFR031C, YOR249C, YKR095W, YOR144C, YPL008W, YBR073W, YJR053W, YFL008W, YDR254W, YOR058C, YOL034W, YGR140W, YBL063W, YJL074C, YDR325W, YNL088W, YIL144W, YCL061C, YMR076C, YAL024C, YIL149C
nuclear chromosome segregation	33 of 222 genes, 14.9%	187 of 7166 genes, 2.6%	1.39e-13	0	0	YBL097W, YHR166C, YJR089W, YPR135W, YOR249C, YOR144C, YBR073W, YJR053W, YFL008W, YDL154W, YOR058C, YJL074C, YNL088W, YAL024C, YIL149C, YIL026C, YDR356W, YGL093W, YLR086W, YKL092C, YFR031C, YKR095W, YPL008W, YPL022W, YDR254W, YGR140W, YOL034W, YBL063W, YDR325W, YBR233W-A, YIL144W, YCL061C, YMR076C
mitotic cell cycle process	45 of 222 genes, 20.3%	366 of 7166 genes, 5.1%	4.5e-13	0	0	YBL097W, YHR166C, YPL174C, YJR089W, YDR217C, YPR135W, YLR319C, YIL126W, YKL101W, YGR116W, YLL003W, YOR249C, YGL145W, YGR108W, YOR144C, YER111C, YJR053W, YFL008W, YOR058C, YJL074C, YNL088W, YAL024C, YDR097C, YIL149C, YDL056W, YIL026C, YDR356W, YGL093W, YML065W, YLR086W, YPL242C, YKL092C, YFR031C, YKR095W, YJR140C, YPL008W, YOL145C, YDR254W, YGR140W, YBL063W, YDR325W, YIL144W, YCL061C, YMR076C, YOR…
mitotic sister chromatid segregation	27 of 222 genes, 12.2%	132 of 7166 genes, 1.8%	2.2e-12	0	0	YIL026C, YBL097W, YHR166C, YDR356W, YGL093W, YJR089W, YPR135W, YLR086W, YKL092C, YFR031C, YOR249C, YKR095W, YOR144C, YPL008W, YJR053W, YFL008W, YDR254W, YOR058C, YGR140W, YBL063W, YJL074C, YDR325W, YIL144W, YCL061C, YMR076C, YAL024C, YIL149C
DNA repair	39 of 222 genes, 17.6%	299 of 7166 genes, 4.2%	7.72e-12	0	0	YOR386W, YDR217C, YPR135W, YOL090W, YIL126W, YHR164C, YIR002C, YOR144C, YBR073W, YFL008W, YDL154W, YJL074C, YMR167W, YLR032W, YCR092C, YDR097C, YDL070W, YDR138W, YDR363W-A, YBR275C, YJR035W, YDR030C, YLR247C, YKR095W, YPL008W, YOL145C, YPL022W, YOL034W, YNL250W, YDR291W, YFL024C, YPL167C, YMR284W, YMR106C, YGL150C, YCL061C, YMR076C, YHR154W, YDR159W
cellular response to DNA damage stimulus	42 of 222 genes, 18.9%	353 of 7166 genes, 4.9%	1.64e-11	0	0	YOR386W, YDR217C, YPR135W, YOL090W, YDR283C, YIL126W, YHR164C, YIR002C, YGL145W, YOR144C, YBR073W, YFL008W, YDL154W, YJL074C, YMR167W, YLR032W, YCR092C, YDR097C, YDL070W, YDR138W, YDR363W-A, YBR275C, YJR035W, YDR030C, YLR247C, YKR095W, YPL008W, YOL145C, YPL022W, YIL035C, YOL034W, YNL250W, YDR291W, YFL024C, YPL167C, YMR284W, YMR106C, YGL150C, YCL061C, YMR076C, YHR154W, YDR159W
nuclear division	36 of 222 genes, 16.2%	263 of 7166 genes, 3.7%	2.12e-11	0	0	YBL097W, YHR166C, YJR089W, YPR135W, YOR249C, YGR108W, YOR144C, YBR073W, YJR053W, YFL008W, YDL154W, YOR058C, YJL074C, YMR167W, YNL088W, YOR354C, YCR092C, YAL024C, YIL149C, YIL026C, YDR356W, YGL093W, YLR086W, YKL092C, YFR031C, YKR095W, YPL008W, YPL022W, YDR254W, YGR140W, YBL063W, YDR325W, YIL144W, YCL061C, YMR076C, YOR195W
mitotic nuclear division	29 of 222 genes, 13.1%	175 of 7166 genes, 2.4%	6.34e-11	0	0	YIL026C, YBL097W, YHR166C, YDR356W, YGL093W, YJR089W, YPR135W, YLR086W, YKL092C, YFR031C, YOR249C, YKR095W, YGR108W, YOR144C, YPL008W, YJR053W, YFL008W, YDR254W, YOR058C, YGR140W, YBL063W, YJL074C, YDR325W, YIL144W, YCL061C, YMR076C, YAL024C, YIL149C, YOR195W
organelle fission	36 of 222 genes, 16.2%	273 of 7166 genes, 3.8%	6.87e-11	0	0	YBL097W, YHR166C, YJR089W, YPR135W, YOR249C, YGR108W, YOR144C, YBR073W, YJR053W, YFL008W, YDL154W, YOR058C, YJL074C, YMR167W, YNL088W, YOR354C, YCR092C, YAL024C, YIL149C, YIL026C, YDR356W, YGL093W, YLR086W, YKL092C, YFR031C, YKR095W, YPL008W, YPL022W, YDR254W, YGR140W, YBL063W, YDR325W, YIL144W, YCL061C, YMR076C, YOR195W
biological regulation	114 of 222 genes, 51.4%	2036 of 7166 genes, 28.4%	2.33e-10	0	0	YDR495C, YIR033W, YDR466W, YJR089W, YLR319C, YOL090W, YIL126W, YKL101W, YGR116W, YIR002C, YOR249C, YGR108W, YOR144C, YDR315C, YCR042C, YER111C, YJR053W, YLR262C, YKR014C, YNL088W, YOL100W, YKL061W, YLR032W, YGR252W, YCR092C, YIL149C, YMR218C, YHL023C, YDL056W, YKL201C, YER176W, YJR060W, YJL102W, YPL242C, YPR070W, YFR031C, YOR166C, YOL145C, YJR140C, YGR270W, YER093C, YGL013C, YLR233C, YNL250W, YBR…
regulation of biological process	100 of 222 genes, 45.0%	1670 of 7166 genes, 23.3%	3.83e-10	0	0	YIR033W, YDR466W, YJR089W, YLR319C, YOL090W, YIL126W, YKL101W, YGR116W, YIR002C, YOR249C, YGR108W, YOR144C, YDR315C, YCR042C, YER111C, YJR053W, YLR262C, YKR014C, YNL088W, YOL100W, YKL061W, YGR252W, YCR092C, YIL149C, YHL023C, YDL056W, YER176W, YJR060W, YPL242C, YPR070W, YFR031C, YOR166C, YOL145C, YJR140C, YGR270W, YER093C, YGL013C, YLR233C, YNL250W, YBR150C, YKR064W, YOR076C, YHR077C, YPL268W, YDL…
DNA metabolic process	50 of 222 genes, 22.5%	546 of 7166 genes, 7.6%	1.23e-09	0	0	YOR386W, YDR217C, YPR135W, YOL090W, YIL126W, YHR164C, YIR002C, YOR144C, YBR073W, YFL008W, YDL154W, YJL074C, YMR167W, YNL088W, YOR354C, YLR032W, YCR092C, YDR097C, YDL070W, YDR138W, YDR363W-A, YBR275C, YML065W, YJR035W, YMR075W, YDR030C, YOR192C-B, YLR247C, YKR095W, YDR210W-B, YPL008W, YOL145C, YPL022W, YLR233C, YOL034W, YNL250W, YDR291W, YFL024C, YPL167C, YMR284W, YOR080W, YMR106C, YGL150C, YCL061…
regulation of cellular process	93 of 222 genes, 41.9%	1561 of 7166 genes, 21.8%	6.84e-09	0	0	YIR033W, YDR466W, YJR089W, YLR319C, YOL090W, YIL126W, YKL101W, YGR116W, YIR002C, YOR249C, YGR108W, YOR144C, YCR042C, YER111C, YJR053W, YLR262C, YKR014C, YNL088W, YOL100W, YGR252W, YCR092C, YIL149C, YHL023C, YDL056W, YER176W, YJR060W, YPL242C, YPR070W, YFR031C, YOL145C, YJR140C, YGR270W, YER093C, YGL013C, YLR233C, YNL250W, YBR150C, YKR064W, YOR076C, YPL268W, YDL235C, YHR166C, YIL045W, YOR054C, YMR…
DNA conformation change	22 of 222 genes, 9.9%	120 of 7166 genes, 1.7%	1.03e-08	0	0	YBL097W, YER176W, YLR086W, YIL126W, YHR164C, YGR116W, YFR031C, YIR002C, YOR249C, YPL008W, YJR140C, YBR073W, YNL250W, YDR291W, YOR304W, YMR284W, YDR325W, YNL088W, YLR032W, YGL150C, YMR076C, YDL070W
nucleic acid metabolic process	98 of 222 genes, 44.1%	1752 of 7166 genes, 24.4%	5.9e-08	0	0	YOR386W, YIR033W, YOL090W, YIL126W, YLR275W, YGR116W, YIR002C, YOR144C, YDR315C, YBR073W, YCR042C, YER111C, YLR424W, YMR167W, YNL088W, YOL100W, YLR032W, YGR252W, YCR092C, YDR364C, YIL149C, YDL056W, YMR287C, YER176W, YJR060W, YDR030C, YPR070W, YFR031C, YOR166C, YOL145C, YPL008W, YJR140C, YDL030W, YGR270W, YPL022W, YGL013C, YLR233C, YOL034W, YNL250W, YPL167C, YBR065C, YBR150C, YKR064W, YKR063C, YMR…
chromosome separation	16 of 222 genes, 7.2%	67 of 7166 genes, 0.9%	1.23e-07	0	0	YHR166C, YGL093W, YJR089W, YLR086W, YKL092C, YFR031C, YOR249C, YKR095W, YJR053W, YPL022W, YDR254W, YOL034W, YDR325W, YNL088W, YAL024C, YIL149C
negative regulation of biological process	55 of 222 genes, 24.8%	740 of 7166 genes, 10.3%	3.07e-07	0	0	YIR033W, YOR054C, YJR089W, YDR217C, YMR219W, YOL090W, YDR283C, YIL126W, YPR104C, YKL101W, YGR116W, YIR002C, YGL145W, YOR144C, YDR315C, YJR053W, YNL088W, YOL100W, YCR092C, YAL024C, YDR097C, YDL070W, YIL149C, YHL023C, YDR334W, YER176W, YJR060W, YBR275C, YGL093W, YML065W, YMR075W, YKL092C, YPR070W, YFR031C, YJR138W, YOR166C, YKR095W, YOL145C, YJR140C, YGR270W, YDR254W, YNL250W, YOR304W, YMR284W, YDR…
cell cycle phase transition	24 of 222 genes, 10.8%	178 of 7166 genes, 2.5%	9.19e-07	0	0	YHR166C, YGL093W, YJR089W, YML065W, YDR217C, YIL126W, YKL092C, YGR116W, YKL101W, YLL003W, YOR249C, YGL145W, YKR095W, YGR108W, YOL145C, YJR140C, YER111C, YJR053W, YDR254W, YDR097C, YAL024C, YIL149C, YOR195W, YDL056W
mitotic cell cycle phase transition	24 of 222 genes, 10.8%	178 of 7166 genes, 2.5%	9.19e-07	0	0	YHR166C, YGL093W, YJR089W, YML065W, YDR217C, YIL126W, YKL092C, YGR116W, YKL101W, YLL003W, YOR249C, YGL145W, YKR095W, YGR108W, YOL145C, YJR140C, YER111C, YJR053W, YDR254W, YDR097C, YAL024C, YIL149C, YOR195W, YDL056W
cellular component assembly	60 of 222 genes, 27.0%	881 of 7166 genes, 12.3%	1.27e-06	0	0	YLR319C, YOL009C, YAL001C, YIL126W, YKR086W, YLR275W, YGR116W, YLL003W, YOR249C, YCR042C, YGR274C, YPL193W, YGR047C, YLR262C, YOR058C, YHR172W, YDL154W, YLR424W, YJL074C, YKR014C, YDL058W, YHR023W, YOL100W, YLR032W, YDR364C, YMR244C-A, YDL070W, YHL023C, YDL161W, YIL105C, YDR356W, YDR363W-A, YML065W, YLR086W, YPL242C, YGL095C, YFR031C, YJR138W, YOL145C, YJR140C, YDL030W, YDR027C, YPL045W, YDR254W,…
cellular process	196 of 222 genes, 88.3%	5155 of 7166 genes, 71.9%	2.22e-06	0	0	YKL033W, YOR386W, YDR466W, YJR089W, YLR319C, YOL009C, YOL090W, YLR275W, YKL101W, YGR116W, YLL003W, YIR002C, YGR108W, YOR144C, YDR315C, YBR073W, YER111C, YJR053W, YLR262C, YLR424W, YKR014C, YIL071C, YDL058W, YHR023W, YLR032W, YCR092C, YDR364C, YIL149C, YHL023C, YKL201C, YBR179C, YER176W, YPL242C, YPL118W, YPR070W, YOR166C, YOL145C, YPL008W, YER093C, YPL022W, YGL013C, YJR129C, YBR065C, YOR040W, YNL…
cellular response to stimulus	68 of 222 genes, 30.6%	1099 of 7166 genes, 15.3%	4.23e-06	0	0	YOR386W, YIR033W, YDR466W, YOL090W, YIL126W, YKL101W, YGR116W, YIR002C, YOR144C, YBR073W, YER111C, YJR053W, YLR262C, YKR014C, YMR167W, YOL100W, YLR032W, YCR092C, YIL149C, YHL023C, YJR060W, YPL242C, YDR030C, YOL145C, YPL008W, YER093C, YPL022W, YGL013C, YOL034W, YNL250W, YPL167C, YMR076C, YPL268W, YDL235C, YPR135W, YDR217C, YDR283C, YHR164C, YGL145W, YDL154W, YFL008W, YJL074C, YDR097C, YAL024C, YGR…
chromatin organization	33 of 222 genes, 14.9%	346 of 7166 genes, 4.8%	5.46e-06	0	0	YKL033W, YIR033W, YMR219W, YLR319C, YOL090W, YIL126W, YGR116W, YOR249C, YGR274C, YBR258C, YNL088W, YGR252W, YDL070W, YDR334W, YDR363W-A, YJR060W, YBR275C, YML065W, YJR035W, YKR008W, YMR075W, YKR095W, YJR140C, YOL145C, YGR270W, YMR284W, YOR304W, YFL024C, YOR080W, YMR106C, YCR033W, YGL150C, YCL061C
cellular response to stress	52 of 222 genes, 23.4%	735 of 7166 genes, 10.3%	6.23e-06	0	0	YOR386W, YDL235C, YIR033W, YDR466W, YDR217C, YPR135W, YOL090W, YDR283C, YIL126W, YHR164C, YGR116W, YIR002C, YGL145W, YOR144C, YBR073W, YER111C, YFL008W, YDL154W, YJL074C, YMR167W, YOL100W, YLR032W, YCR092C, YDR097C, YDL070W, YHL023C, YDR138W, YDR363W-A, YBR275C, YJR035W, YDR030C, YLR247C, YJR138W, YKR095W, YOL145C, YPL008W, YPL022W, YIL035C, YOL034W, YNL250W, YDR291W, YFL024C, YPL167C, YMR284W, Y…
mitotic cell cycle checkpoint	15 of 222 genes, 6.8%	75 of 7166 genes, 1.0%	6.73e-06	0	0	YJR053W, YDR254W, YGL093W, YJR089W, YML065W, YDR217C, YNL088W, YKL092C, YCL061C, YKL101W, YAL024C, YDR097C, YGL145W, YKR095W, YIL149C
negative regulation of cellular process	47 of 222 genes, 21.2%	634 of 7166 genes, 8.8%	9.27e-06	0	0	YIR033W, YOR054C, YJR089W, YDR217C, YMR219W, YOL090W, YDR283C, YIL126W, YPR104C, YKL101W, YGR116W, YIR002C, YGL145W, YOR144C, YJR053W, YNL088W, YCR092C, YAL024C, YDR097C, YDL070W, YIL149C, YHL023C, YJR060W, YBR275C, YGL093W, YML065W, YMR075W, YKL092C, YPR070W, YJR138W, YFR031C, YKR095W, YOL145C, YJR140C, YGR270W, YDR254W, YNL250W, YOR304W, YMR284W, YDR325W, YOR080W, YCR033W, YMR106C, YGL150C, YCL…
cell cycle checkpoint	17 of 222 genes, 7.7%	102 of 7166 genes, 1.4%	1.18e-05	0	0	YGL093W, YJR089W, YML065W, YDR217C, YDR283C, YKL092C, YKL101W, YGL145W, YKR095W, YJR053W, YDR254W, YNL088W, YCL061C, YDR097C, YAL024C, YHR154W, YIL149C
regulation of metabolic process	70 of 222 genes, 31.5%	1177 of 7166 genes, 16.4%	1.24e-05	0	0	YIR033W, YOL090W, YIL126W, YGR116W, YIR002C, YGR108W, YOR144C, YDR315C, YCR042C, YER111C, YNL088W, YOL100W, YGR252W, YCR092C, YIL149C, YHL023C, YDL056W, YER176W, YJR060W, YPR070W, YFR031C, YOR166C, YOL145C, YJR140C, YGR270W, YER093C, YGL013C, YLR233C, YNL250W, YBR150C, YKR064W, YOR076C, YHR077C, YIL045W, YOR054C, YMR219W, YDR217C, YIL130W, YDR283C, YPR104C, YGR274C, YDR097C, YDR138W, YML099C, YDR…
regulation of macromolecule metabolic process	67 of 222 genes, 30.2%	1106 of 7166 genes, 15.4%	1.4e-05	0	0	YIR033W, YOL090W, YIL126W, YGR116W, YIR002C, YGR108W, YOR144C, YDR315C, YCR042C, YER111C, YNL088W, YOL100W, YGR252W, YCR092C, YIL149C, YDL056W, YER176W, YJR060W, YPR070W, YFR031C, YOR166C, YOL145C, YJR140C, YGR270W, YGL013C, YLR233C, YNL250W, YBR150C, YKR064W, YOR076C, YHR077C, YIL045W, YOR054C, YMR219W, YDR217C, YIL130W, YDR283C, YPR104C, YGR274C, YDR097C, YDR138W, YML099C, YDR334W, YBR275C, YML…
regulation of nucleobase-containing compound metabolic process	51 of 222 genes, 23.0%	749 of 7166 genes, 10.5%	3.3e-05	0	0	YIR033W, YDR217C, YMR219W, YOL090W, YIL130W, YIL126W, YPR104C, YGR116W, YIR002C, YOR144C, YCR042C, YER111C, YGR274C, YNL088W, YOL100W, YGR252W, YCR092C, YDR097C, YIL149C, YDL056W, YDR138W, YML099C, YJR060W, YBR275C, YML065W, YJR035W, YMR075W, YNL257C, YPR070W, YFR031C, YKR095W, YOL145C, YJR140C, YGR270W, YGL013C, YIL035C, YLR233C, YNL250W, YFL024C, YOR304W, YMR284W, YDR325W, YER109C, YBR150C, YOR…
negative regulation of cell cycle	19 of 222 genes, 8.6%	137 of 7166 genes, 1.9%	3.62e-05	0	0	YGL093W, YJR089W, YML065W, YDR217C, YDR283C, YKL092C, YKL101W, YFR031C, YGL145W, YKR095W, YJR053W, YDR254W, YDR325W, YNL088W, YCL061C, YDR097C, YAL024C, YHR154W, YIL149C
negative regulation of macromolecule metabolic process	41 of 222 genes, 18.5%	536 of 7166 genes, 7.5%	4.19e-05	0	0	YIR033W, YOR054C, YDR217C, YMR219W, YOL090W, YDR283C, YIL126W, YPR104C, YGR116W, YIR002C, YOR144C, YDR315C, YOL100W, YCR092C, YDR097C, YDR334W, YJR060W, YER176W, YBR275C, YML065W, YMR075W, YPR070W, YFR031C, YOR166C, YKR095W, YJR140C, YOL145C, YGR270W, YNL250W, YMR284W, YDR325W, YOR304W, YOR080W, YCR033W, YMR106C, YCL061C, YGL150C, YKR064W, YOR076C, YHR077C, YDR159W
regulation of cell cycle	28 of 222 genes, 12.6%	284 of 7166 genes, 4.0%	4.39e-05	0	0	YHR166C, YDR363W-A, YGL093W, YJR089W, YML065W, YDR217C, YPL242C, YNL257C, YDR283C, YKL092C, YKL101W, YFR031C, YOR249C, YGL145W, YKR095W, YGR108W, YJR053W, YDR254W, YDR325W, YBR233W-A, YNL088W, YDR168W, YCL061C, YDR097C, YAL024C, YHR154W, YIL149C, YOR195W
regulation of cellular metabolic process	65 of 222 genes, 29.3%	1091 of 7166 genes, 15.2%	4.93e-05	0	0	YIR033W, YOL090W, YIL126W, YGR116W, YIR002C, YGR108W, YOR144C, YCR042C, YER111C, YNL088W, YOL100W, YGR252W, YCR092C, YIL149C, YHL023C, YDL056W, YER176W, YJR060W, YPR070W, YFR031C, YOL145C, YJR140C, YER093C, YGR270W, YGL013C, YLR233C, YNL250W, YBR150C, YKR064W, YOR076C, YIL045W, YOR054C, YMR219W, YDR217C, YIL130W, YDR283C, YPR104C, YGR274C, YDR097C, YDR138W, YML099C, YBR275C, YML065W, YJR035W, YNL…
DNA recombination	26 of 222 genes, 11.7%	253 of 7166 genes, 3.5%	6.02e-05	0	0	YDR138W, YDR363W-A, YPR135W, YOL090W, YOR192C-B, YIR002C, YLR247C, YDR210W-B, YOR144C, YBR073W, YPL022W, YDL154W, YOL034W, YNL250W, YJL074C, YMR284W, YMR167W, YNL088W, YOR354C, YMR106C, YGL150C, YCR092C, YJL113W, YDR097C, YHR077C, YHL009W-B
response to stress	52 of 222 genes, 23.4%	788 of 7166 genes, 11.0%	6.65e-05	0	0	YOR386W, YDL235C, YIR033W, YDR466W, YDR217C, YPR135W, YOL090W, YDR283C, YIL126W, YHR164C, YGR116W, YIR002C, YGL145W, YOR144C, YBR073W, YER111C, YFL008W, YDL154W, YJL074C, YMR167W, YOL100W, YLR032W, YCR092C, YDR097C, YDL070W, YHL023C, YDR138W, YDR363W-A, YBR275C, YJR035W, YDR030C, YLR247C, YJR138W, YKR095W, YOL145C, YPL008W, YPL022W, YIL035C, YOL034W, YNL250W, YDR291W, YFL024C, YPL167C, YMR284W, Y…
nucleobase-containing compound metabolic process	99 of 222 genes, 44.6%	2009 of 7166 genes, 28.0%	6.83e-05	0	0	YOR386W, YIR033W, YOL090W, YIL126W, YLR275W, YGR116W, YIR002C, YOR144C, YDR315C, YBR073W, YCR042C, YER111C, YLR424W, YMR167W, YNL088W, YOL100W, YLR032W, YGR252W, YCR092C, YDR364C, YIL149C, YDL056W, YMR287C, YER176W, YJR060W, YDR030C, YPR070W, YFR031C, YOR166C, YOL145C, YPL008W, YJR140C, YDL030W, YGR270W, YPL022W, YGL013C, YLR233C, YOL034W, YNL250W, YPL167C, YBR065C, YBR150C, YKR064W, YKR063C, YMR…
negative regulation of mitotic cell cycle	15 of 222 genes, 6.8%	89 of 7166 genes, 1.2%	7.66e-05	0	0	YJR053W, YDR254W, YGL093W, YJR089W, YML065W, YDR217C, YNL088W, YKL092C, YCL061C, YKL101W, YAL024C, YDR097C, YGL145W, YKR095W, YIL149C
regulation of nitrogen compound metabolic process	62 of 222 genes, 27.9%	1034 of 7166 genes, 14.4%	9.08e-05	0	0	YIL045W, YIR033W, YOR054C, YDR217C, YMR219W, YOL090W, YIL130W, YDR283C, YIL126W, YPR104C, YGR116W, YIR002C, YGR108W, YOR144C, YCR042C, YER111C, YGR274C, YNL088W, YOL100W, YGR252W, YCR092C, YDR097C, YIL149C, YDL056W, YDR138W, YML099C, YER176W, YJR060W, YBR275C, YML065W, YJR035W, YMR075W, YNL257C, YPR070W, YFR031C, YKR095W, YOL145C, YJR140C, YGR270W, YGL013C, YIL035C, YLR233C, YNL250W, YFL024C, YLR…
double-strand break repair	18 of 222 genes, 8.1%	134 of 7166 genes, 1.9%	0.00013	0	0	YDR363W-A, YBR275C, YDR217C, YPR135W, YIL126W, YHR164C, YLR247C, YOR144C, YPL022W, YFL008W, YNL250W, YOL034W, YMR284W, YJL074C, YMR106C, YLR032W, YMR076C, YHR154W
negative regulation of nucleobase-containing compound metabolic process	30 of 222 genes, 13.5%	337 of 7166 genes, 4.7%	0.00013	0	0	YJR060W, YIR033W, YBR275C, YML065W, YDR217C, YMR219W, YOL090W, YMR075W, YIL126W, YPR104C, YGR116W, YPR070W, YFR031C, YIR002C, YOR144C, YOL145C, YJR140C, YGR270W, YNL250W, YOR304W, YDR325W, YMR284W, YOR080W, YCR033W, YMR106C, YGL150C, YCL061C, YCR092C, YKR064W, YDR097C
regulation of mitotic cell cycle	20 of 222 genes, 9.0%	166 of 7166 genes, 2.3%	0.00017	0	0	YHR166C, YGL093W, YJR089W, YML065W, YDR217C, YPL242C, YKL092C, YKL101W, YOR249C, YGL145W, YKR095W, YGR108W, YJR053W, YDR254W, YNL088W, YCL061C, YDR097C, YAL024C, YIL149C, YOR195W
negative regulation of metabolic process	41 of 222 genes, 18.5%	568 of 7166 genes, 7.9%	0.00021	0	0	YIR033W, YOR054C, YDR217C, YMR219W, YOL090W, YDR283C, YIL126W, YPR104C, YGR116W, YIR002C, YOR144C, YDR315C, YOL100W, YCR092C, YDR097C, YDR334W, YJR060W, YER176W, YBR275C, YML065W, YMR075W, YPR070W, YFR031C, YOR166C, YKR095W, YJR140C, YOL145C, YGR270W, YNL250W, YMR284W, YDR325W, YOR304W, YOR080W, YCR033W, YMR106C, YCL061C, YGL150C, YKR064W, YOR076C, YHR077C, YDR159W
DNA packaging	12 of 222 genes, 5.4%	60 of 7166 genes, 0.8%	0.00023	0	0	YBL097W, YOR304W, YDR325W, YLR086W, YIL126W, YGR116W, YGL150C, YMR076C, YFR031C, YOR249C, YDL070W, YJR140C
meiosis I cell cycle process	16 of 222 genes, 7.2%	110 of 7166 genes, 1.5%	0.00023	0	0	YOL090W, YLR086W, YFR031C, YGR108W, YBR073W, YPL022W, YDL154W, YNL250W, YDR325W, YJL074C, YMR167W, YNL088W, YOR354C, YCR092C, YMR076C, YDR097C
regulation of cellular macromolecule biosynthetic process	51 of 222 genes, 23.0%	802 of 7166 genes, 11.2%	0.0003	0	0	YIL045W, YIR033W, YDR217C, YMR219W, YOL090W, YIL130W, YDR283C, YIL126W, YPR104C, YGR116W, YCR042C, YER111C, YGR274C, YNL088W, YGR252W, YCR092C, YDR097C, YIL149C, YDL056W, YDR138W, YML099C, YJR060W, YER176W, YBR275C, YML065W, YJR035W, YMR075W, YNL257C, YPR070W, YKR095W, YOL145C, YJR140C, YGR270W, YGL013C, YIL035C, YLR233C, YFL024C, YLR289W, YOR304W, YMR284W, YER109C, YBR150C, YOR080W, YCR033W, YMR…
regulation of primary metabolic process	62 of 222 genes, 27.9%	1069 of 7166 genes, 14.9%	0.0003	0	0	YIL045W, YIR033W, YOR054C, YDR217C, YMR219W, YOL090W, YIL130W, YDR283C, YIL126W, YPR104C, YGR116W, YIR002C, YGR108W, YOR144C, YCR042C, YER111C, YGR274C, YNL088W, YOL100W, YGR252W, YCR092C, YDR097C, YIL149C, YDL056W, YDR138W, YML099C, YER176W, YJR060W, YBR275C, YML065W, YJR035W, YMR075W, YNL257C, YPR070W, YFR031C, YKR095W, YOL145C, YJR140C, YGR270W, YGL013C, YIL035C, YLR233C, YNL250W, YFL024C, YLR…
response to stimulus	70 of 222 genes, 31.5%	1274 of 7166 genes, 17.8%	0.00032	0	0	YOR386W, YIR033W, YDR466W, YOL090W, YIL126W, YKL101W, YGR116W, YIR002C, YOR144C, YBR073W, YER111C, YJR053W, YLR262C, YKR014C, YMR167W, YOL100W, YLR032W, YCR092C, YIL149C, YHL023C, YJR060W, YPL242C, YDR030C, YOL145C, YPL008W, YER093C, YPL022W, YGL013C, YOL034W, YNL250W, YPL167C, YMR076C, YPL268W, YDL235C, YJL156C, YPR135W, YDR217C, YDR283C, YHR164C, YGL145W, YDL154W, YFL008W, YJL074C, YDR097C, YAL…
cellular aromatic compound metabolic process	100 of 222 genes, 45.0%	2098 of 7166 genes, 29.3%	0.00032	0	0	YOR386W, YIR033W, YOL090W, YIL126W, YLR275W, YGR116W, YIR002C, YOR144C, YER014W, YDR315C, YBR073W, YCR042C, YER111C, YLR424W, YMR167W, YNL088W, YOL100W, YLR032W, YGR252W, YCR092C, YDR364C, YIL149C, YDL056W, YMR287C, YER176W, YJR060W, YDR030C, YPR070W, YFR031C, YOR166C, YOL145C, YPL008W, YJR140C, YDL030W, YGR270W, YPL022W, YGL013C, YLR233C, YOL034W, YNL250W, YPL167C, YBR065C, YBR150C, YKR064W, YKR…
negative regulation of cell cycle phase transition	12 of 222 genes, 5.4%	63 of 7166 genes, 0.9%	0.0004	0	0	YJR053W, YDR254W, YGL093W, YJR089W, YML065W, YDR217C, YKL092C, YAL024C, YDR097C, YGL145W, YKR095W, YIL149C
negative regulation of mitotic cell cycle phase transition	12 of 222 genes, 5.4%	63 of 7166 genes, 0.9%	0.0004	0	0	YJR053W, YDR254W, YGL093W, YJR089W, YML065W, YDR217C, YKL092C, YAL024C, YDR097C, YGL145W, YKR095W, YIL149C
heterocycle metabolic process	100 of 222 genes, 45.0%	2107 of 7166 genes, 29.4%	0.00041	0	0	YOR386W, YIR033W, YOL090W, YIL126W, YLR275W, YGR116W, YIR002C, YOR144C, YER014W, YDR315C, YBR073W, YCR042C, YER111C, YLR424W, YMR167W, YNL088W, YOL100W, YLR032W, YGR252W, YCR092C, YDR364C, YIL149C, YDL056W, YMR287C, YER176W, YJR060W, YDR030C, YPR070W, YFR031C, YOR166C, YOL145C, YPL008W, YJR140C, YDL030W, YGR270W, YPL022W, YGL013C, YLR233C, YOL034W, YNL250W, YPL167C, YBR065C, YBR150C, YKR064W, YKR…
regulation of macromolecule biosynthetic process	51 of 222 genes, 23.0%	815 of 7166 genes, 11.4%	0.0005	0	0	YIL045W, YIR033W, YDR217C, YMR219W, YOL090W, YIL130W, YDR283C, YIL126W, YPR104C, YGR116W, YCR042C, YER111C, YGR274C, YNL088W, YGR252W, YCR092C, YDR097C, YIL149C, YDL056W, YDR138W, YML099C, YJR060W, YER176W, YBR275C, YML065W, YJR035W, YMR075W, YNL257C, YPR070W, YKR095W, YOL145C, YJR140C, YGR270W, YGL013C, YIL035C, YLR233C, YFL024C, YLR289W, YOR304W, YMR284W, YER109C, YBR150C, YOR080W, YCR033W, YMR…
protein localization	53 of 222 genes, 23.9%	871 of 7166 genes, 12.2%	0.00068	0	0	YPL268W, YLR166C, YFR002W, YDR495C, YIL002C, YLR319C, YOL009C, YAL001C, YDR425W, YKL101W, YGR116W, YGL145W, YDR357C, YLR262C, YKR014C, YDL058W, YPL070W, YOR075W, YKL061W, YAL024C, YIL149C, YMR218C, YHL023C, YNL041C, YDR138W, YKL134C, YIL105C, YDR363W-A, YBR275C, YGL093W, YGL095C, YJR138W, YKR095W, YDR027C, YPL045W, YDR254W, YPR105C, YPR055W, YIL173W, YJL099W, YPR185W, YAL010C, YIL144W, YMR106C, Y…
organic cyclic compound metabolic process	101 of 222 genes, 45.5%	2164 of 7166 genes, 30.2%	0.00081	0	0	YOR386W, YIR033W, YOL090W, YIL126W, YLR275W, YGR116W, YIR002C, YOR144C, YER014W, YDR315C, YBR073W, YCR042C, YER111C, YLR424W, YMR167W, YNL088W, YOL100W, YLR032W, YGR252W, YCR092C, YDR364C, YIL149C, YDL056W, YMR287C, YER176W, YJR060W, YDR030C, YPR070W, YFR031C, YOR166C, YOL145C, YPL008W, YJR140C, YDL030W, YGR270W, YPL022W, YGL013C, YLR233C, YOL034W, YNL250W, YPL167C, YBR065C, YBR150C, YKR064W, YKR…
regulation of gene expression	52 of 222 genes, 23.4%	856 of 7166 genes, 11.9%	0.00095	0	0	YIR033W, YDR217C, YMR219W, YOL090W, YIL130W, YDR283C, YIL126W, YPR104C, YGR116W, YDR315C, YCR042C, YER111C, YGR274C, YOL100W, YGR252W, YIL149C, YDL056W, YDR138W, YDR334W, YML099C, YJR060W, YER176W, YBR275C, YML065W, YJR035W, YMR075W, YNL257C, YPR070W, YOR166C, YKR095W, YOL145C, YJR140C, YGR270W, YGL013C, YIL035C, YFL024C, YLR289W, YOR304W, YMR284W, YER109C, YBR150C, YOR080W, YCR033W, YMR106C, YCL…
regulation of organelle organization	28 of 222 genes, 12.6%	332 of 7166 genes, 4.6%	0.00115	0	0	YHR166C, YGL093W, YJR089W, YLR319C, YPL242C, YGL095C, YKL092C, YGR116W, YJR138W, YOR249C, YKR095W, YGR108W, YOL145C, YJR140C, YGR270W, YER093C, YJR053W, YPL045W, YDR254W, YLR233C, YBR233W-A, YOL100W, YAL024C, YOR124C, YDL070W, YIL149C, YOR195W, YHL023C
regulation of cell cycle phase transition	15 of 222 genes, 6.8%	109 of 7166 genes, 1.5%	0.00117	0	0	YJR053W, YHR166C, YDR254W, YGL093W, YJR089W, YML065W, YDR217C, YKL092C, YAL024C, YDR097C, YOR249C, YGL145W, YKR095W, YIL149C, YOR195W
regulation of mitotic cell cycle phase transition	15 of 222 genes, 6.8%	109 of 7166 genes, 1.5%	0.00117	0	0	YJR053W, YHR166C, YDR254W, YGL093W, YJR089W, YML065W, YDR217C, YKL092C, YAL024C, YDR097C, YOR249C, YGL145W, YKR095W, YIL149C, YOR195W
regulation of cell cycle process	21 of 222 genes, 9.5%	205 of 7166 genes, 2.9%	0.0013	0	0	YHR166C, YGL093W, YJR089W, YML065W, YDR217C, YPL242C, YKL092C, YFR031C, YOR249C, YGL145W, YKR095W, YGR108W, YJR053W, YDR254W, YDR325W, YBR233W-A, YCL061C, YDR097C, YAL024C, YIL149C, YOR195W
negative regulation of cell cycle process	14 of 222 genes, 6.3%	96 of 7166 genes, 1.3%	0.00132	0	0	YJR053W, YDR254W, YDR325W, YGL093W, YJR089W, YML065W, YDR217C, YKL092C, YAL024C, YDR097C, YFR031C, YGL145W, YKR095W, YIL149C
regulation of cellular biosynthetic process	51 of 222 genes, 23.0%	844 of 7166 genes, 11.8%	0.00146	0	0	YIL045W, YIR033W, YDR217C, YMR219W, YOL090W, YIL130W, YDR283C, YIL126W, YPR104C, YGR116W, YCR042C, YER111C, YGR274C, YNL088W, YGR252W, YCR092C, YDR097C, YIL149C, YDL056W, YDR138W, YML099C, YJR060W, YER176W, YBR275C, YML065W, YJR035W, YMR075W, YNL257C, YPR070W, YKR095W, YOL145C, YJR140C, YGR270W, YGL013C, YIL035C, YLR233C, YFL024C, YLR289W, YOR304W, YMR284W, YER109C, YBR150C, YOR080W, YCR033W, YMR…
regulation of biosynthetic process	51 of 222 genes, 23.0%	846 of 7166 genes, 11.8%	0.00157	0	0	YIL045W, YIR033W, YDR217C, YMR219W, YOL090W, YIL130W, YDR283C, YIL126W, YPR104C, YGR116W, YCR042C, YER111C, YGR274C, YNL088W, YGR252W, YCR092C, YDR097C, YIL149C, YDL056W, YDR138W, YML099C, YJR060W, YER176W, YBR275C, YML065W, YJR035W, YMR075W, YNL257C, YPR070W, YKR095W, YOL145C, YJR140C, YGR270W, YGL013C, YIL035C, YLR233C, YFL024C, YLR289W, YOR304W, YMR284W, YER109C, YBR150C, YOR080W, YCR033W, YMR…
DNA duplex unwinding	10 of 222 genes, 4.5%	48 of 7166 genes, 0.7%	0.00164	0	0	YER176W, YDR291W, YNL250W, YMR284W, YHR164C, YLR032W, YGL150C, YIR002C, YPL008W, YBR073W
macromolecule localization	56 of 222 genes, 25.2%	973 of 7166 genes, 13.6%	0.00184	0	0	YPL268W, YLR166C, YFR002W, YDR495C, YIL002C, YLR319C, YOL009C, YAL001C, YDR425W, YKL101W, YGR116W, YGL145W, YDR357C, YLR262C, YKR014C, YDL058W, YPL070W, YOR075W, YKL061W, YAL024C, YIL149C, YMR218C, YHL023C, YNL041C, YDR138W, YKL134C, YIL105C, YDR363W-A, YBR275C, YGL093W, YNL257C, YGL095C, YJR138W, YKR095W, YDR027C, YPL045W, YDR254W, YPR105C, YMR284W, YPR055W, YIL173W, YJL099W, YPR185W, YAL010C, Y…
cell division	26 of 222 genes, 11.7%	302 of 7166 genes, 4.2%	0.00196	0	0	YIL026C, YBL097W, YHR166C, YJR089W, YLR319C, YLR086W, YPL242C, YKL092C, YLL003W, YFR031C, YOR249C, YGR108W, YJR053W, YFL008W, YDR254W, YOR058C, YBL063W, YJL074C, YDR325W, YHR023W, YBR233W-A, YDR168W, YIL144W, YMR076C, YAL024C, YOR195W
mitotic sister chromatid cohesion	9 of 222 genes, 4.1%	39 of 7166 genes, 0.5%	0.00223	0	0	YIL026C, YFL008W, YDR254W, YJL074C, YPR135W, YCL061C, YMR076C, YOR144C, YPL008W
spindle organization	10 of 222 genes, 4.5%	50 of 7166 genes, 0.7%	0.00244	0	0	YOR058C, YHR172W, YDR356W, YGR140W, YBL063W, YJR089W, YLR319C, YLL003W, YGR108W, YOR195W
regulation of mitotic metaphase/anaphase transition	10 of 222 genes, 4.5%	50 of 7166 genes, 0.7%	0.00244	0	0	YJR053W, YHR166C, YDR254W, YGL093W, YJR089W, YKL092C, YAL024C, YOR249C, YKR095W, YIL149C
regulation of metaphase/anaphase transition of cell cycle	10 of 222 genes, 4.5%	50 of 7166 genes, 0.7%	0.00244	0	0	YJR053W, YHR166C, YDR254W, YGL093W, YJR089W, YKL092C, YAL024C, YOR249C, YKR095W, YIL149C
regulation of chromosome segregation	12 of 222 genes, 5.4%	74 of 7166 genes, 1.0%	0.00247	0	0	YJR053W, YHR166C, YDR254W, YGL093W, YJR089W, YBR233W-A, YKL092C, YGL150C, YAL024C, YOR249C, YKR095W, YIL149C
meiotic mismatch repair	5 of 222 genes, 2.3%	9 of 7166 genes, 0.1%	0.00328	0	0	YPL022W, YCR092C, YDR097C, YMR167W, YOL090W
metaphase/anaphase transition of mitotic cell cycle	10 of 222 genes, 4.5%	52 of 7166 genes, 0.7%	0.00356	0	0	YJR053W, YHR166C, YDR254W, YGL093W, YJR089W, YKL092C, YAL024C, YOR249C, YKR095W, YIL149C
regulation of mitotic sister chromatid separation	10 of 222 genes, 4.5%	52 of 7166 genes, 0.7%	0.00356	0	0	YJR053W, YHR166C, YDR254W, YGL093W, YJR089W, YKL092C, YAL024C, YOR249C, YKR095W, YIL149C
metaphase/anaphase transition of cell cycle	10 of 222 genes, 4.5%	52 of 7166 genes, 0.7%	0.00356	0	0	YJR053W, YHR166C, YDR254W, YGL093W, YJR089W, YKL092C, YAL024C, YOR249C, YKR095W, YIL149C
mitotic sister chromatid separation	10 of 222 genes, 4.5%	52 of 7166 genes, 0.7%	0.00356	0	0	YJR053W, YHR166C, YDR254W, YGL093W, YJR089W, YKL092C, YAL024C, YOR249C, YKR095W, YIL149C
regulation of chromosome separation	10 of 222 genes, 4.5%	52 of 7166 genes, 0.7%	0.00356	0	0	YJR053W, YHR166C, YDR254W, YGL093W, YJR089W, YKL092C, YAL024C, YOR249C, YKR095W, YIL149C
meiosis I	13 of 222 genes, 5.9%	91 of 7166 genes, 1.3%	0.00407	0	0	YPL022W, YDL154W, YJL074C, YDR325W, YMR167W, YLR086W, YNL088W, YOR354C, YCR092C, YFR031C, YMR076C, YGR108W, YBR073W
chromosome organization involved in meiotic cell cycle	9 of 222 genes, 4.1%	42 of 7166 genes, 0.6%	0.00433	0	0	YDR254W, YDL154W, YNL250W, YJL074C, YDR325W, YLR086W, YMR076C, YFR031C, YBR073W
negative regulation of nitrogen compound metabolic process	32 of 222 genes, 14.4%	438 of 7166 genes, 6.1%	0.00434	0	0	YIR033W, YOR054C, YDR217C, YMR219W, YOL090W, YDR283C, YIL126W, YPR104C, YGR116W, YIR002C, YOR144C, YCR092C, YDR097C, YJR060W, YBR275C, YML065W, YMR075W, YFR031C, YPR070W, YJR140C, YOL145C, YGR270W, YNL250W, YMR284W, YDR325W, YOR304W, YMR106C, YCR033W, YOR080W, YCL061C, YGL150C, YKR064W
meiotic cell cycle	26 of 222 genes, 11.7%	317 of 7166 genes, 4.4%	0.00484	0	0	YDL001W, YOL090W, YLR086W, YIL126W, YHR164C, YFR031C, YGR108W, YBR073W, YDR027C, YPL022W, YDL154W, YDR254W, YHR172W, YNL250W, YJL074C, YDR325W, YLR189C, YMR167W, YNL088W, YOR354C, YCR092C, YMR076C, YDR097C, YDR104C, YOR195W, YHL023C
microtubule cytoskeleton organization	14 of 222 genes, 6.3%	108 of 7166 genes, 1.5%	0.00557	0	0	YOR058C, YHR172W, YDR356W, YGR140W, YBL063W, YPL174C, YJR089W, YBR233W-A, YLR319C, YDR168W, YLL003W, YGR108W, YIL149C, YOR195W
DNA geometric change	10 of 222 genes, 4.5%	55 of 7166 genes, 0.8%	0.00606	0	0	YER176W, YDR291W, YNL250W, YMR284W, YHR164C, YLR032W, YGL150C, YIR002C, YPL008W, YBR073W
interstrand cross-link repair	5 of 222 genes, 2.3%	10 of 7166 genes, 0.1%	0.00641	0	0	YPL022W, YIR002C, YDR097C, YPL008W, YOL090W
sister chromatid cohesion	10 of 222 genes, 4.5%	56 of 7166 genes, 0.8%	0.00718	0	0	YIL026C, YFL008W, YDR254W, YOL034W, YJL074C, YPR135W, YCL061C, YMR076C, YOR144C, YPL008W
transcription, DNA-templated	44 of 222 genes, 19.8%	722 of 7166 genes, 10.1%	0.00749	0	0	YIR033W, YDR217C, YMR219W, YOL090W, YIL130W, YAL001C, YIL126W, YPR104C, YGR116W, YCR042C, YER111C, YGR274C, YGR047C, YGR252W, YIL149C, YDL056W, YDR138W, YML099C, YJR060W, YBR275C, YML065W, YKR008W, YJR035W, YMR075W, YNL257C, YPR070W, YOR166C, YKR095W, YJR140C, YOL145C, YGR270W, YGL013C, YIL035C, YFL024C, YMR284W, YOR304W, YER109C, YBR150C, YOR080W, YCR033W, YMR106C, YCL061C, YGL150C, YKR064W
regulation of chromosome organization	16 of 222 genes, 7.2%	143 of 7166 genes, 2.0%	0.00826	0	0	YHR166C, YGL093W, YJR089W, YKL092C, YGR116W, YOR249C, YKR095W, YOL145C, YJR140C, YGR270W, YJR053W, YDR254W, YLR233C, YAL024C, YIL149C, YDL070W
regulation of transcription, DNA-templated	40 of 222 genes, 18.0%	631 of 7166 genes, 8.8%	0.00832	0	0	YIR033W, YDR217C, YMR219W, YOL090W, YIL130W, YIL126W, YPR104C, YGR116W, YCR042C, YER111C, YGR274C, YGR252W, YIL149C, YDL056W, YDR138W, YML099C, YJR060W, YBR275C, YML065W, YJR035W, YMR075W, YNL257C, YPR070W, YKR095W, YJR140C, YOL145C, YGR270W, YGL013C, YIL035C, YFL024C, YMR284W, YOR304W, YER109C, YBR150C, YOR080W, YCR033W, YMR106C, YCL061C, YGL150C, YKR064W
regulation of mitotic sister chromatid segregation	10 of 222 genes, 4.5%	57 of 7166 genes, 0.8%	0.00848	0	0	YJR053W, YHR166C, YDR254W, YGL093W, YJR089W, YKL092C, YAL024C, YOR249C, YKR095W, YIL149C
nucleic acid-templated transcription	44 of 222 genes, 19.8%	726 of 7166 genes, 10.1%	0.00864	0	0	YIR033W, YDR217C, YMR219W, YOL090W, YIL130W, YAL001C, YIL126W, YPR104C, YGR116W, YCR042C, YER111C, YGR274C, YGR047C, YGR252W, YIL149C, YDL056W, YDR138W, YML099C, YJR060W, YBR275C, YML065W, YKR008W, YJR035W, YMR075W, YNL257C, YPR070W, YOR166C, YKR095W, YJR140C, YOL145C, YGR270W, YGL013C, YIL035C, YFL024C, YMR284W, YOR304W, YER109C, YBR150C, YOR080W, YCR033W, YMR106C, YCL061C, YGL150C, YKR064W
negative regulation of gene expression	31 of 222 genes, 14.0%	434 of 7166 genes, 6.1%	0.00991	0	0	YDR334W, YER176W, YJR060W, YIR033W, YBR275C, YML065W, YMR219W, YOL090W, YMR075W, YIL126W, YPR104C, YGR116W, YPR070W, YOR166C, YKR095W, YOL145C, YJR140C, YDR315C, YGR270W, YOR304W, YMR284W, YOL100W, YOR080W, YCR033W, YMR106C, YGL150C, YCL061C, YKR064W, YOR076C, YHR077C, YDR159W
Function
Gene Ontology term	Cluster frequency	Genome frequency	Corrected	FDR	FALSE	Genes annotated to the term
			P-value		Positives
DNA binding	56 of 222 genes, 25.2%	617 of 7166 genes, 8.6%	1.2e-11	0	0	YOR386W, YDR217C, YPR135W, YOL090W, YIL130W, YAL001C, YHR164C, YPR104C, YGR116W, YIR002C, YOR144C, YBR073W, YCR042C, YER111C, YGR274C, YGR047C, YFL008W, YDL154W, YMR167W, YNL088W, YLR032W, YCR092C, YDR097C, YDL070W, YDL056W, YDR334W, YML099C, YER176W, YJR060W, YBR275C, YML065W, YJR035W, YOR192C-B, YFR031C, YDR210W-B, YOL145C, YJR140C, YPL008W, YGL013C, YPL022W, YLR233C, YOL034W, YGR140W, YNL250W,…
nucleoside-triphosphatase activity	43 of 222 genes, 19.4%	426 of 7166 genes, 5.9%	5.58e-10	0	0	YPL174C, YOL090W, YIL126W, YKR086W, YHR164C, YIR002C, YBR073W, YLR262C, YFL008W, YDL154W, YLR424W, YJL074C, YKR014C, YHR023W, YMR167W, YNL088W, YLR032W, YCR092C, YDR097C, YDR334W, YBR179C, YER176W, YJL102W, YML065W, YKR008W, YLR086W, YJR035W, YLR247C, YFR031C, YPL008W, YGR270W, YOL034W, YNL250W, YDR291W, YBL063W, YLR289W, YMR284W, YOR304W, YMR106C, YGL150C, YKL188C, YOR076C, YLR419W
pyrophosphatase activity	44 of 222 genes, 19.8%	451 of 7166 genes, 6.3%	9.62e-10	0	0	YPL174C, YOL090W, YIL126W, YKR086W, YHR164C, YIR002C, YBR073W, YLR262C, YFL008W, YDL154W, YLR424W, YJL074C, YKR014C, YHR023W, YMR167W, YNL088W, YLR032W, YCR092C, YDR097C, YDR334W, YBR179C, YER176W, YJL102W, YML065W, YKR008W, YLR086W, YJR035W, YLR247C, YFR031C, YPL008W, YGR270W, YHR201C, YOL034W, YNL250W, YDR291W, YBL063W, YLR289W, YMR284W, YOR304W, YMR106C, YGL150C, YKL188C, YOR076C, YLR419W
hydrolase activity, acting on acid anhydrides	44 of 222 genes, 19.8%	451 of 7166 genes, 6.3%	9.62e-10	0	0	YPL174C, YOL090W, YIL126W, YKR086W, YHR164C, YIR002C, YBR073W, YLR262C, YFL008W, YDL154W, YLR424W, YJL074C, YKR014C, YHR023W, YMR167W, YNL088W, YLR032W, YCR092C, YDR097C, YDR334W, YBR179C, YER176W, YJL102W, YML065W, YKR008W, YLR086W, YJR035W, YLR247C, YFR031C, YPL008W, YGR270W, YHR201C, YOL034W, YNL250W, YDR291W, YBL063W, YLR289W, YMR284W, YOR304W, YMR106C, YGL150C, YKL188C, YOR076C, YLR419W
hydrolase activity, acting on acid anhydrides, in phosphorus-containing anhydrides	44 of 222 genes, 19.8%	451 of 7166 genes, 6.3%	9.62e-10	0	0	YPL174C, YOL090W, YIL126W, YKR086W, YHR164C, YIR002C, YBR073W, YLR262C, YFL008W, YDL154W, YLR424W, YJL074C, YKR014C, YHR023W, YMR167W, YNL088W, YLR032W, YCR092C, YDR097C, YDR334W, YBR179C, YER176W, YJL102W, YML065W, YKR008W, YLR086W, YJR035W, YLR247C, YFR031C, YPL008W, YGR270W, YHR201C, YOL034W, YNL250W, YDR291W, YBL063W, YLR289W, YMR284W, YOR304W, YMR106C, YGL150C, YKL188C, YOR076C, YLR419W
ATPase activity	33 of 222 genes, 14.9%	303 of 7166 genes, 4.2%	3.84e-08	0	0	YOL090W, YIL126W, YKR086W, YHR164C, YIR002C, YBR073W, YFL008W, YDL154W, YLR424W, YJL074C, YMR167W, YNL088W, YLR032W, YCR092C, YDR097C, YDR334W, YER176W, YML065W, YLR086W, YJR035W, YKR008W, YFR031C, YPL008W, YGR270W, YDR291W, YNL250W, YOL034W, YBL063W, YMR284W, YOR304W, YGL150C, YKL188C, YLR419W
DNA-dependent ATPase activity	18 of 222 genes, 8.1%	90 of 7166 genes, 1.3%	4.3e-08	0	0	YKR008W, YJR035W, YOL090W, YIL126W, YHR164C, YIR002C, YPL008W, YBR073W, YDL154W, YNL250W, YDR291W, YMR284W, YOR304W, YNL088W, YLR032W, YGL150C, YCR092C, YDR097C
helicase activity	19 of 222 genes, 8.6%	112 of 7166 genes, 1.6%	2.56e-07	0	0	YDR334W, YER176W, YJR035W, YIL126W, YKR086W, YHR164C, YIR002C, YLR247C, YPL008W, YBR073W, YLR424W, YNL250W, YDR291W, YMR284W, YOR304W, YLR032W, YMR106C, YGL150C, YLR419W
purine ribonucleoside triphosphate binding	53 of 222 genes, 23.9%	763 of 7166 genes, 10.6%	1.81e-06	0	0	YOL049W, YDR466W, YFR019W, YOL090W, YDR283C, YIL126W, YKR086W, YHR164C, YKL101W, YIR002C, YDR315C, YBR073W, YLR262C, YFL008W, YDL154W, YJL074C, YKR014C, YDR147W, YHR023W, YMR167W, YNL088W, YOL100W, YLR032W, YCR092C, YDR097C, YDR334W, YBR179C, YER176W, YJL102W, YML065W, YJR035W, YLR086W, YOR192C-B, YFR031C, YLR247C, YDR210W-B, YPL008W, YGR270W, YIL035C, YOL034W, YNL250W, YDR291W, YBL063W, YLR289W,…
purine ribonucleotide binding	53 of 222 genes, 23.9%	767 of 7166 genes, 10.7%	2.17e-06	0	0	YOL049W, YDR466W, YFR019W, YOL090W, YDR283C, YIL126W, YKR086W, YHR164C, YKL101W, YIR002C, YDR315C, YBR073W, YLR262C, YFL008W, YDL154W, YJL074C, YKR014C, YDR147W, YHR023W, YMR167W, YNL088W, YOL100W, YLR032W, YCR092C, YDR097C, YDR334W, YBR179C, YER176W, YJL102W, YML065W, YJR035W, YLR086W, YOR192C-B, YFR031C, YLR247C, YDR210W-B, YPL008W, YGR270W, YIL035C, YOL034W, YNL250W, YDR291W, YBL063W, YLR289W,…
purine nucleotide binding	53 of 222 genes, 23.9%	773 of 7166 genes, 10.8%	2.85e-06	0	0	YOL049W, YDR466W, YFR019W, YOL090W, YDR283C, YIL126W, YKR086W, YHR164C, YKL101W, YIR002C, YDR315C, YBR073W, YLR262C, YFL008W, YDL154W, YJL074C, YKR014C, YDR147W, YHR023W, YMR167W, YNL088W, YOL100W, YLR032W, YCR092C, YDR097C, YDR334W, YBR179C, YER176W, YJL102W, YML065W, YJR035W, YLR086W, YOR192C-B, YFR031C, YLR247C, YDR210W-B, YPL008W, YGR270W, YIL035C, YOL034W, YNL250W, YDR291W, YBL063W, YLR289W,…
ribonucleotide binding	53 of 222 genes, 23.9%	783 of 7166 genes, 10.9%	4.46e-06	0	0	YOL049W, YDR466W, YFR019W, YOL090W, YDR283C, YIL126W, YKR086W, YHR164C, YKL101W, YIR002C, YDR315C, YBR073W, YLR262C, YFL008W, YDL154W, YJL074C, YKR014C, YDR147W, YHR023W, YMR167W, YNL088W, YOL100W, YLR032W, YCR092C, YDR097C, YDR334W, YBR179C, YER176W, YJL102W, YML065W, YJR035W, YLR086W, YOR192C-B, YFR031C, YLR247C, YDR210W-B, YPL008W, YGR270W, YIL035C, YOL034W, YNL250W, YDR291W, YBL063W, YLR289W,…
nucleotide binding	57 of 222 genes, 25.7%	878 of 7166 genes, 12.3%	5.01e-06	0	0	YOR386W, YOL049W, YDR466W, YFR019W, YOL090W, YDR283C, YIL126W, YKR086W, YHR164C, YKL101W, YIR002C, YDR315C, YBR073W, YLR262C, YFL008W, YDL154W, YJL074C, YKR014C, YDR147W, YHR023W, YMR167W, YNL088W, YOL100W, YLR032W, YCR092C, YDR097C, YGL185C, YDR334W, YBR179C, YER176W, YJL102W, YML065W, YJR035W, YLR086W, YOR192C-B, YFR031C, YLR247C, YDR210W-B, YPL008W, YGR270W, YIL035C, YOL034W, YNL250W, YDR291W,…
nucleoside phosphate binding	57 of 222 genes, 25.7%	878 of 7166 genes, 12.3%	5.01e-06	0	0	YOR386W, YOL049W, YDR466W, YFR019W, YOL090W, YDR283C, YIL126W, YKR086W, YHR164C, YKL101W, YIR002C, YDR315C, YBR073W, YLR262C, YFL008W, YDL154W, YJL074C, YKR014C, YDR147W, YHR023W, YMR167W, YNL088W, YOL100W, YLR032W, YCR092C, YDR097C, YGL185C, YDR334W, YBR179C, YER176W, YJL102W, YML065W, YJR035W, YLR086W, YOR192C-B, YFR031C, YLR247C, YDR210W-B, YPL008W, YGR270W, YIL035C, YOL034W, YNL250W, YDR291W,…
carbohydrate derivative binding	53 of 222 genes, 23.9%	793 of 7166 genes, 11.1%	6.89e-06	0	0	YOL049W, YDR466W, YFR019W, YOL090W, YDR283C, YIL126W, YKR086W, YHR164C, YKL101W, YIR002C, YDR315C, YBR073W, YLR262C, YFL008W, YDL154W, YJL074C, YKR014C, YDR147W, YHR023W, YMR167W, YNL088W, YOL100W, YLR032W, YCR092C, YDR097C, YDR334W, YBR179C, YER176W, YJL102W, YML065W, YJR035W, YLR086W, YOR192C-B, YFR031C, YLR247C, YDR210W-B, YPL008W, YGR270W, YIL035C, YOL034W, YNL250W, YDR291W, YBL063W, YLR289W,…
ATP binding	47 of 222 genes, 21.2%	665 of 7166 genes, 9.3%	9.37e-06	0	0	YOL049W, YDR466W, YFR019W, YOL090W, YDR283C, YIL126W, YKR086W, YHR164C, YKL101W, YIR002C, YDR315C, YBR073W, YFL008W, YDL154W, YJL074C, YDR147W, YHR023W, YMR167W, YNL088W, YOL100W, YLR032W, YCR092C, YDR097C, YDR334W, YER176W, YML065W, YJR035W, YLR086W, YOR192C-B, YLR247C, YFR031C, YDR210W-B, YPL008W, YGR270W, YIL035C, YOL034W, YNL250W, YDR291W, YBL063W, YOR304W, YMR284W, YMR106C, YGL150C, YKL188C,…
anion binding	60 of 222 genes, 27.0%	965 of 7166 genes, 13.5%	9.43e-06	0	0	YPR097W, YOL049W, YDR466W, YFR019W, YOL009C, YOL090W, YDR283C, YIL126W, YKR086W, YHR164C, YDR425W, YKL101W, YIR002C, YDR315C, YBR073W, YBL036C, YLR262C, YFL008W, YDL154W, YJL074C, YKR014C, YDR147W, YHR023W, YMR167W, YNL088W, YOL100W, YKR078W, YLR032W, YCR092C, YDR097C, YIL105C, YDR334W, YBR179C, YER176W, YJL102W, YML065W, YJR035W, YLR086W, YOR192C-B, YFR031C, YLR247C, YDR210W-B, YPL008W, YGR270W,…
binding	147 of 222 genes, 66.2%	3474 of 7166 genes, 48.5%	1.1e-05	0	0	YOR386W, YPR097W, YDR466W, YJR089W, YLR319C, YOL009C, YOL090W, YDR425W, YLR275W, YKL101W, YGR116W, YIR002C, YGR108W, YOR144C, YDR315C, YBR073W, YER111C, YLR262C, YLR424W, YKR014C, YHR023W, YKR078W, YLR032W, YCR092C, YIL149C, YGL185C, YBR179C, YER176W, YPL242C, YOL145C, YPL008W, YER093C, YPL022W, YGL013C, YBR065C, YOR040W, YKL188C, YOR076C, YLR419W, YDL235C, YDR217C, YFR019W, YIL130W, YKR086W, YGL…
adenyl ribonucleotide binding	47 of 222 genes, 21.2%	669 of 7166 genes, 9.3%	1.13e-05	0	0	YOL049W, YDR466W, YFR019W, YOL090W, YDR283C, YIL126W, YKR086W, YHR164C, YKL101W, YIR002C, YDR315C, YBR073W, YFL008W, YDL154W, YJL074C, YDR147W, YHR023W, YMR167W, YNL088W, YOL100W, YLR032W, YCR092C, YDR097C, YDR334W, YER176W, YML065W, YJR035W, YLR086W, YOR192C-B, YLR247C, YFR031C, YDR210W-B, YPL008W, YGR270W, YIL035C, YOL034W, YNL250W, YDR291W, YBL063W, YOR304W, YMR284W, YMR106C, YGL150C, YKL188C,…
adenyl nucleotide binding	47 of 222 genes, 21.2%	673 of 7166 genes, 9.4%	1.35e-05	0	0	YOL049W, YDR466W, YFR019W, YOL090W, YDR283C, YIL126W, YKR086W, YHR164C, YKL101W, YIR002C, YDR315C, YBR073W, YFL008W, YDL154W, YJL074C, YDR147W, YHR023W, YMR167W, YNL088W, YOL100W, YLR032W, YCR092C, YDR097C, YDR334W, YER176W, YML065W, YJR035W, YLR086W, YOR192C-B, YLR247C, YFR031C, YDR210W-B, YPL008W, YGR270W, YIL035C, YOL034W, YNL250W, YDR291W, YBL063W, YOR304W, YMR284W, YMR106C, YGL150C, YKL188C,…
small molecule binding	58 of 222 genes, 26.1%	948 of 7166 genes, 13.2%	3.07e-05	0	0	YOR386W, YOL049W, YDR466W, YFR019W, YOL090W, YDR283C, YIL126W, YKR086W, YHR164C, YKL101W, YIR002C, YDR315C, YBR073W, YBL036C, YLR262C, YFL008W, YDL154W, YJL074C, YKR014C, YDR147W, YHR023W, YMR167W, YNL088W, YOL100W, YLR032W, YCR092C, YDR097C, YGL185C, YDR334W, YBR179C, YER176W, YJL102W, YML065W, YJR035W, YLR086W, YOR192C-B, YFR031C, YLR247C, YDR210W-B, YPL008W, YGR270W, YIL035C, YOL034W, YNL250W,…
drug binding	48 of 222 genes, 21.6%	728 of 7166 genes, 10.2%	5.63e-05	0	0	YOL049W, YDR466W, YFR019W, YOL090W, YDR283C, YIL126W, YKR086W, YHR164C, YKL101W, YIR002C, YDR315C, YBR073W, YBL036C, YFL008W, YDL154W, YJL074C, YDR147W, YHR023W, YMR167W, YNL088W, YOL100W, YLR032W, YCR092C, YDR097C, YDR334W, YER176W, YML065W, YJR035W, YLR086W, YOR192C-B, YLR247C, YFR031C, YDR210W-B, YPL008W, YGR270W, YIL035C, YOL034W, YNL250W, YDR291W, YBL063W, YOR304W, YMR284W, YMR106C, YGL150C,…
DNA secondary structure binding	7 of 222 genes, 3.2%	17 of 7166 genes, 0.2%	8.78e-05	0	0	YFL008W, YLR032W, YCR092C, YFR031C, YDR097C, YMR167W, YOL090W
ATPase activity, coupled	24 of 222 genes, 10.8%	242 of 7166 genes, 3.4%	8.8e-05	0	0	YER176W, YKR008W, YJR035W, YOL090W, YIL126W, YKR086W, YHR164C, YIR002C, YPL008W, YBR073W, YDL154W, YLR424W, YNL250W, YDR291W, YBL063W, YOR304W, YMR284W, YNL088W, YLR032W, YGL150C, YCR092C, YKL188C, YDR097C, YLR419W
catalytic activity, acting on DNA	21 of 222 genes, 9.5%	191 of 7166 genes, 2.7%	8.92e-05	0	0	YOR386W, YER176W, YKR008W, YIL126W, YHR164C, YOR192C-B, YIR002C, YDR210W-B, YPL008W, YBR073W, YPL022W, YNL250W, YDR291W, YOR304W, YMR284W, YPL167C, YNL088W, YLR032W, YGL150C, YJL113W, YHL009W-B
chromatin binding	17 of 222 genes, 7.7%	129 of 7166 genes, 1.8%	9.3e-05	0	0	YIL026C, YBL097W, YML065W, YPR135W, YKR008W, YLR086W, YGR116W, YFR031C, YOR144C, YJR140C, YGR270W, YCR042C, YGR274C, YFL008W, YDR325W, YOR304W, YCR033W
hydrolase activity	60 of 222 genes, 27.0%	1072 of 7166 genes, 15.0%	0.00039	0	0	YPL268W, YJL156C, YPL174C, YIL002C, YOL090W, YIL126W, YKR086W, YHR164C, YIR002C, YBR073W, YLR262C, YFL008W, YDL154W, YLR424W, YJL074C, YKR014C, YHR023W, YMR167W, YNL088W, YLR032W, YCR092C, YDR097C, YOR124C, YKL134C, YDR334W, YBR179C, YMR287C, YER176W, YJL102W, YML065W, YKR008W, YOR059C, YJR035W, YLR086W, YOR192C-B, YFR031C, YLR247C, YOR166C, YDR210W-B, YPL008W, YGR270W, YPL022W, YHR201C, YOL034W,…
histone binding	10 of 222 genes, 4.5%	50 of 7166 genes, 0.7%	0.00054	0	0	YDR334W, YDR217C, YKR008W, YIL126W, YGR116W, YGL150C, YGR252W, YDR097C, YDL070W, YGR270W
damaged DNA binding	8 of 222 genes, 3.6%	31 of 7166 genes, 0.4%	0.00075	0	0	YPL022W, YDL154W, YOL034W, YMR284W, YOL090W, YMR106C, YCR092C, YDR097C
protein binding	55 of 222 genes, 24.8%	969 of 7166 genes, 13.5%	0.00081	0	0	YBL097W, YDL235C, YHR166C, YPL174C, YDR217C, YLR319C, YIL126W, YAL001C, YPR104C, YGR116W, YGL145W, YGR108W, YGR274C, YGR047C, YFL008W, YOR058C, YHR172W, YDL154W, YJL074C, YPL070W, YHR023W, YMR167W, YOR075W, YGR252W, YAL024C, YDR097C, YGR070W, YDL070W, YMR218C, YDL161W, YDR138W, YGL185C, YDR334W, YBR179C, YJR060W, YGL093W, YKR008W, YPL242C, YGL095C, YOL145C, YGR270W, YER093C, YDR027C, YPL045W, YBL…
DNA helicase activity	9 of 222 genes, 4.1%	43 of 7166 genes, 0.6%	0.00118	0	0	YER176W, YDR291W, YNL250W, YMR284W, YHR164C, YLR032W, YGL150C, YIR002C, YPL008W
double-stranded DNA binding	21 of 222 genes, 9.5%	224 of 7166 genes, 3.1%	0.00121	0	0	YML099C, YJR060W, YML065W, YDR217C, YOL090W, YAL001C, YPR104C, YFR031C, YBR073W, YGR047C, YFL008W, YDL154W, YNL250W, YGR140W, YOR304W, YMR284W, YER109C, YMR167W, YMR106C, YCR092C, YDR097C
ATP-dependent helicase activity	11 of 222 genes, 5.0%	68 of 7166 genes, 0.9%	0.0015	0	0	YLR424W, YER176W, YDR291W, YNL250W, YMR284W, YKR086W, YHR164C, YGL150C, YIR002C, YLR419W, YPL008W
[truncated: 59 more rows]
